# Supplementary material for: Machine learning techniques for continuous genetic assignment of geographic origin of forest trees
Source: PLoS One. 2025 Jun 6;20(6):e0324994. doi: 10.1371/journal.pone.0324994 (PMC12143523; doi:10.1371/journal.pone.0324994)
Supplement: S6 “Supplementary 6.zip” — (ZIP) [file pone.0324994.s006.zip]

Archive with 31 entries (25 files):
- methods/
- methods/DL/
- methods/DL/input_DL_beech.txt
- methods/DL/input_DL_oak.txt
- methods/DL/readme.txt
- methods/DL/r_script_DL.r
- methods/GP/
- methods/GPR-D/
- methods/GPR-D/input_GPR_D_beech.txt
- methods/GPR-D/input_GPR_D_oak.txt
- methods/GPR-D/input_parameters.txt
- methods/GPR-D/python_GPR_D.py
- methods/GPR-D/readme.txt
- methods/GPR-G/
- methods/GPR-G/environment.yml
- methods/GPR-G/input_GPR_G_beech.txt
- methods/GPR-G/input_GPR_G_oak.txt
- methods/GPR-G/python_GPR_G.py
- methods/GPR-G/readme.txt
- methods/GP/input_GP_genotypes_beech.txt
- methods/GP/input_GP_genotypes_oak.txt
- methods/GP/input_GP_phenotypes_beech.txt
- methods/GP/input_GP_phenotypes_oak.txt
- methods/GP/readme.txt
- methods/GP/r_script_GP.r
- methods/NN/
- methods/NN/input_NN_beech.txt
- methods/NN/input_NN_oak.txt
- methods/NN/r-script_NN.r
- methods/NN/readme.txt
- methods/readme.txt
