# Supplementary material for: Machine learning techniques for continuous genetic assignment of geographic origin of forest trees
Source: PLoS One. 2025 Jun 6;20(6):e0324994. doi: 10.1371/journal.pone.0324994 (PMC12143523; doi:10.1371/journal.pone.0324994)
Supplement: S6 “Supplementary 6.zip” — (ZIP) [file pone.0324994.s006.zip › methods/DL/input_DL_oak.txt]

id	latitude	longitude	allele1	allele2	allele3	allele4	allele6	allele8	allele10	allele11	allele12	allele15	allele16	allele21	allele22	allele23	allele25	allele26	allele29	allele34	allele38	allele40	allele41	allele45	allele46	allele47	allele51	allele52	allele54	allele55	allele56	allele57	allele58	allele59	allele61	allele62	allele63	allele64	allele66	allele67	allele70	allele71	allele72	allele73	allele74	allele75	allele77	allele78	allele79
Belarus_16_1	53.876333	28.025167	1	1	0	1	1	0	1	1	1	1	1	1	1	1	1	1	1	1	0	0	0	1	1	1	1	0	1	0	0	0	1	0	0	1	1	1	1	0	1	1	1	0	1	0	0	1	1
Belarus_16_2	53.876333	28.025167	1	0	-1	1	1	0	1	1	1	1	1	1	1	1	1	1	1	1	0	1	-1	1	1	1	-1	0	1	1	0	0	1	-1	-1	1	1	1	1	0	-1	1	1	0	1	0	1	-1	-1
Belarus_16_3	53.876333	28.025167	1	-1	-1	1	1	0	1	1	1	1	1	1	0	0	1	1	-1	1	0	-1	0	1	1	1	0	-1	1	-1	-1	-1	1	0	1	1	1	1	1	0	0	1	1	1	1	0	-1	0	0
Belarus_16_4	53.876333	28.025167	1	1	-1	1	1	0	1	1	1	1	0	0	1	1	1	0	-1	1	0	1	0	1	1	1	0	-1	1	1	0	0	1	-1	0	1	1	1	1	-1	1	1	1	1	1	0	1	0	0
Belarus_16_5	53.876333	28.025167	1	-1	-1	1	0	0	0	0	1	1	1	1	1	1	1	1	0	1	1	1	0	1	1	1	1	0	1	1	1	1	1	-1	1	1	1	1	1	1	-1	1	0	0	0	-1	1	-1	-1
Belarus_16_6	53.876333	28.025167	1	0	-1	1	0	-1	0	1	0	1	1	1	1	1	1	0	0	1	0	1	-1	0	0	0	1	0	1	-1	0	0	1	-1	1	1	1	1	1	1	0	1	1	0	1	0	1	-1	-1
Belarus_16_7	53.876333	28.025167	1	0	-1	1	1	0	1	1	1	1	-1	0	1	1	1	1	-1	1	1	0	-1	1	1	1	-1	1	1	0	0	0	1	0	1	1	1	1	1	0	-1	1	1	1	1	-1	1	0	0
Belarus_16_8	53.876333	28.025167	1	0	-1	1	0	0	-1	1	0	1	0	0	1	1	1	1	0	1	0	0	0	1	1	1	0	-1	1	0	0	0	1	0	0	1	1	1	1	0	0	1	1	1	0	-1	1	-1	-1
Belarus_16_9	53.876333	28.025167	1	1	-1	1	1	-1	1	1	1	1	1	-1	1	1	1	1	0	1	0	0	0	1	1	1	0	-1	1	0	0	0	1	0	1	1	0	1	1	-1	0	1	1	1	1	-1	1	-1	-1
Belarus_16_10	53.876333	28.025167	1	1	-1	1	0	-1	0	1	1	1	1	1	1	1	1	1	0	1	0	0	1	1	1	1	0	-1	1	-1	-1	0	1	0	0	1	0	1	1	0	0	1	1	1	1	0	0	0	0
Belarus_239_1	55.071971	30.675855	1	0	-1	1	1	-1	1	1	1	1	1	1	1	0	1	0	-1	0	1	0	0	1	1	1	-1	-1	1	0	0	0	1	0	-1	0	1	1	1	0	0	1	1	1	1	-1	1	1	1
Belarus_239_2	55.071971	30.675855	1	0	-1	1	1	0	1	0	1	1	1	1	1	1	1	1	-1	1	0	1	1	-1	0	-1	-1	0	1	0	-1	0	1	-1	-1	1	1	1	1	-1	-1	1	1	1	1	-1	1	0	0
Belarus_239_3	55.071971	30.675855	1	0	-1	1	0	0	0	1	1	1	0	1	1	1	1	1	-1	0	-1	1	0	1	1	1	0	-1	1	0	-1	-1	1	0	1	1	1	1	1	1	0	1	1	1	0	-1	1	0	0
Belarus_239_4	55.071971	30.675855	1	0	-1	1	1	-1	1	0	1	1	1	1	1	0	1	1	-1	0	1	1	0	1	1	1	0	1	1	1	0	0	1	0	-1	1	1	1	1	-1	-1	1	1	0	1	-1	1	0	1
Belarus_239_5	55.071971	30.675855	1	0	-1	1	0	-1	1	1	1	1	0	0	1	1	1	0	-1	1	0	1	1	1	1	1	-1	1	1	0	0	0	1	0	0	1	1	1	1	-1	-1	1	1	1	1	-1	1	0	0
Belarus_239_6	55.071971	30.675855	1	0	-1	1	0	0	1	1	1	1	0	1	1	0	1	1	-1	0	-1	0	0	1	1	1	1	1	1	1	-1	0	1	1	1	1	1	1	1	-1	0	1	1	0	1	-1	1	-1	-1
Belarus_239_7	55.071971	30.675855	1	0	-1	1	1	-1	1	1	1	1	1	1	1	1	1	1	-1	0	0	1	0	1	1	1	-1	-1	1	1	-1	-1	1	0	0	1	1	1	1	-1	-1	1	1	1	-1	-1	0	0	0
Belarus_239_8	55.071971	30.675855	1	0	-1	1	0	0	1	1	1	1	0	0	1	1	1	1	0	1	1	1	1	0	0	0	0	0	1	1	-1	0	1	-1	0	1	1	1	1	-1	-1	1	1	0	0	-1	1	1	1
Belarus_239_9	55.071971	30.675855	1	1	-1	1	1	0	1	1	1	1	0	1	1	1	1	1	0	1	-1	1	-1	0	0	0	1	0	1	0	1	1	1	-1	0	1	1	1	1	0	-1	1	1	1	1	-1	0	-1	-1
Belarus_239_10	55.071971	30.675855	1	-1	-1	1	1	-1	0	1	1	1	0	1	1	0	1	1	-1	1	-1	1	0	1	0	0	1	-1	1	0	-1	0	1	0	0	1	0	1	1	0	0	1	1	0	1	-1	1	-1	-1
Belarus_434_1	53.604	24.736667	1	-1	-1	1	1	0	1	0	1	1	1	1	1	1	1	1	-1	0	-1	0	0	1	1	1	0	0	1	1	0	0	1	-1	1	1	1	1	0	1	0	1	1	0	0	-1	0	1	1
Belarus_434_2	53.604	24.736667	1	0	-1	1	0	-1	0	1	0	1	1	1	1	-1	1	0	-1	-1	0	1	0	1	1	1	-1	0	1	1	0	0	1	-1	0	1	1	1	1	0	-1	1	1	1	1	-1	1	-1	0
Belarus_434_3	53.604	24.736667	1	-1	-1	1	1	-1	1	1	1	1	1	1	1	1	1	1	0	1	0	1	0	1	1	1	0	0	1	1	-1	-1	1	-1	-1	1	1	1	1	-1	0	1	1	0	1	0	1	0	0
Belarus_434_4	53.604	24.736667	1	-1	-1	1	1	-1	0	1	1	1	1	1	1	0	1	1	-1	1	0	0	-1	1	1	1	-1	-1	1	1	0	0	1	-1	1	1	1	1	1	-1	-1	1	1	0	0	-1	0	-1	0
Belarus_434_5	53.604	24.736667	1	0	-1	1	-1	0	1	-1	1	1	1	1	1	0	1	1	-1	0	0	1	0	1	1	1	0	-1	1	1	0	0	1	-1	1	1	1	1	1	1	-1	1	1	0	1	-1	1	0	0
Belarus_434_6	53.604	24.736667	1	0	-1	1	1	-1	0	1	1	1	1	1	1	-1	1	1	-1	1	1	0	1	1	1	1	0	-1	1	1	0	0	1	-1	1	1	1	1	1	1	-1	1	1	-1	1	0	0	-1	-1
Belarus_434_7	53.604	24.736667	1	-1	-1	1	1	-1	1	1	1	1	0	1	0	0	1	1	-1	1	0	1	-1	0	0	0	1	0	1	0	-1	-1	1	1	-1	1	0	1	1	-1	-1	1	1	0	1	-1	1	0	0
Belarus_434_8	53.604	24.736667	1	0	-1	1	1	-1	1	1	1	1	1	0	1	1	1	0	1	0	-1	1	0	1	1	1	0	-1	1	-1	0	0	1	0	0	1	1	1	1	0	0	1	1	1	1	0	1	0	0
Belarus_434_9	53.604	24.736667	1	0	-1	1	0	-1	1	1	1	1	1	1	0	0	1	1	-1	0	1	1	1	1	1	1	1	-1	1	0	0	0	1	0	1	1	1	1	1	0	0	1	1	0	1	-1	1	-1	-1
Belarus_434_10	53.604	24.736667	1	1	-1	1	0	-1	1	1	1	1	1	1	1	-1	1	1	-1	1	-1	1	0	0	1	0	-1	-1	1	1	1	1	1	0	1	1	1	1	1	-1	-1	1	1	0	0	-1	0	-1	-1
Belarus_435_1	53.685833	23.792833	1	0	-1	1	0	-1	1	1	-1	1	0	1	1	0	1	1	0	1	1	1	1	1	1	1	1	0	1	1	1	1	1	-1	-1	1	1	1	0	-1	1	1	1	1	1	0	1	0	1
Belarus_435_2	53.685833	23.792833	1	-1	-1	1	0	0	0	1	0	1	1	1	-1	1	1	0	1	1	0	1	0	0	0	0	1	-1	1	1	-1	0	1	-1	-1	1	1	1	1	0	-1	1	1	0	1	0	1	0	1
Belarus_435_3	53.685833	23.792833	1	0	-1	1	1	0	0	1	0	1	-1	1	1	1	1	1	-1	1	0	0	0	1	1	1	0	-1	1	1	0	0	1	-1	0	1	1	1	1	0	-1	1	1	0	1	-1	1	1	1
Belarus_435_4	53.685833	23.792833	1	-1	-1	1	1	0	1	1	1	1	0	1	1	-1	1	0	-1	1	-1	1	0	1	1	1	1	-1	1	1	-1	0	1	-1	0	1	0	1	1	0	-1	1	1	-1	-1	-1	1	1	1
Belarus_435_5	53.685833	23.792833	1	0	-1	1	1	1	1	0	1	1	0	1	1	1	1	0	-1	1	0	0	0	1	1	1	1	-1	1	0	-1	-1	1	-1	0	1	1	1	1	1	-1	1	1	0	1	0	1	-1	-1
Belarus_435_6	53.685833	23.792833	1	-1	-1	1	1	-1	1	0	1	1	0	1	1	1	1	0	-1	1	0	1	0	1	1	1	0	-1	1	0	-1	0	1	0	1	1	1	1	1	0	-1	1	1	1	1	-1	1	0	0
Belarus_435_7	53.685833	23.792833	1	-1	-1	1	1	-1	1	0	1	1	0	1	1	1	1	0	-1	1	0	1	0	1	1	1	0	-1	1	0	-1	0	1	0	1	1	1	1	1	0	-1	1	1	1	1	-1	1	0	0
Belarus_435_8	53.685833	23.792833	1	0	-1	1	1	0	1	1	1	1	0	1	1	0	0	1	-1	1	-1	0	-1	0	0	0	-1	-1	1	1	0	1	1	-1	0	1	1	1	0	-1	0	1	1	-1	1	1	1	-1	-1
Belarus_435_9	53.685833	23.792833	1	-1	-1	1	1	0	1	0	1	1	0	1	0	1	1	1	0	0	-1	0	0	1	1	1	-1	-1	1	1	0	0	1	-1	0	1	0	1	1	-1	-1	1	1	-1	1	-1	1	-1	-1
Belarus_435_10	53.685833	23.792833	1	0	-1	1	1	0	1	1	1	1	1	1	1	1	1	1	-1	1	-1	0	0	1	1	1	1	0	1	1	1	1	0	-1	1	1	1	1	1	0	-1	1	1	1	1	-1	1	0	0
Belarus_436_1	52.7055	25.336667	1	-1	-1	0	1	-1	1	1	1	1	0	0	1	1	1	0	1	0	0	1	-1	1	1	1	0	0	1	0	1	1	1	0	1	1	1	1	1	-1	0	1	1	0	0	-1	1	0	1
Belarus_436_2	52.7055	25.336667	1	-1	-1	1	1	-1	1	0	1	1	0	1	1	0	1	1	-1	1	0	-1	1	0	0	0	-1	0	1	0	0	1	1	-1	0	1	1	1	1	-1	-1	1	1	1	1	-1	1	-1	-1
Belarus_436_3	52.7055	25.336667	1	0	-1	1	1	-1	1	1	1	1	0	1	0	1	1	1	-1	1	0	-1	0	1	1	1	0	0	1	-1	0	0	1	-1	1	1	1	1	1	0	0	1	1	0	1	1	1	1	1
Belarus_436_4	52.7055	25.336667	1	-1	-1	1	1	0	0	1	1	1	1	1	0	1	1	1	-1	0	0	0	0	1	1	1	1	0	1	0	1	1	1	-1	1	1	1	1	1	0	0	1	1	1	0	-1	1	1	1
Belarus_436_5	52.7055	25.336667	1	-1	-1	1	1	0	1	1	1	1	1	1	1	0	1	1	-1	1	0	-1	0	1	1	1	1	-1	1	1	-1	-1	1	-1	0	1	1	1	1	0	0	1	1	0	1	0	0	0	0
Belarus_436_6	52.7055	25.336667	1	0	-1	1	1	-1	1	-1	0	1	1	1	1	0	1	1	-1	1	0	1	1	1	1	1	0	0	1	1	-1	-1	1	0	-1	1	1	1	1	0	-1	1	1	1	1	-1	1	0	0
Belarus_436_7	52.7055	25.336667	1	-1	-1	1	1	0	1	1	0	1	1	1	0	1	1	1	0	0	0	0	0	-1	-1	-1	0	0	1	1	1	1	1	0	1	1	1	1	1	-1	0	1	1	1	-1	-1	1	0	0
Belarus_436_8	52.7055	25.336667	1	0	-1	1	1	-1	0	1	1	1	1	1	1	1	1	-1	0	1	1	1	0	1	1	1	0	0	1	1	1	1	1	-1	0	1	1	1	1	0	-1	1	1	0	1	0	1	0	0
Belarus_436_9	52.7055	25.336667	1	-1	-1	1	0	0	1	1	1	1	1	1	0	1	1	1	-1	0	1	0	0	1	1	1	1	0	1	-1	0	0	1	-1	0	1	1	1	1	0	0	1	1	0	1	0	1	0	0
Belarus_436_10	52.7055	25.336667	1	-1	-1	1	0	1	1	1	1	1	1	1	0	1	1	1	-1	1	1	0	0	1	1	1	1	0	1	-1	-1	0	1	-1	1	1	1	1	1	-1	-1	1	1	0	1	0	1	0	0
Belarus_504_1	55.1517	30.1931	1	-1	-1	1	1	-1	1	1	1	1	1	1	1	-1	1	1	-1	1	0	1	0	0	0	0	-1	-1	1	1	0	0	1	0	0	1	0	1	1	1	1	1	1	1	0	-1	1	-1	-1
Belarus_504_2	55.1517	30.1931	1	-1	-1	1	1	-1	0	-1	1	1	1	1	1	1	1	1	-1	0	0	0	0	1	1	1	-1	-1	1	1	-1	-1	1	-1	1	1	1	1	1	-1	-1	1	1	0	0	0	1	0	0
Belarus_504_3	55.1517	30.1931	1	-1	-1	1	0	1	0	0	1	1	-1	1	1	1	1	1	0	0	-1	1	0	1	1	1	-1	-1	1	0	-1	0	1	-1	1	1	1	1	1	0	-1	1	1	0	1	-1	1	0	1
Belarus_504_4	55.1517	30.1931	1	0	-1	1	1	0	0	0	1	1	1	1	0	1	1	1	-1	1	1	0	0	1	1	1	-1	0	1	0	0	0	1	0	1	1	1	1	1	-1	-1	1	1	1	0	-1	1	0	0
Belarus_504_5	55.1517	30.1931	1	-1	-1	1	1	-1	1	0	1	1	1	1	1	0	1	1	0	1	0	0	0	0	0	0	0	-1	1	1	0	1	0	0	0	1	1	1	1	1	1	1	1	1	0	-1	1	-1	-1
Belarus_504_6	55.1517	30.1931	1	0	-1	1	1	-1	0	1	1	1	0	1	1	1	1	1	0	1	0	1	1	0	1	0	0	0	1	0	-1	0	1	1	0	1	1	1	1	-1	0	1	1	1	0	-1	1	0	0
Belarus_504_7	55.1517	30.1931	1	-1	0	1	1	-1	1	0	1	1	0	1	1	1	1	1	-1	1	0	-1	0	1	1	1	1	0	1	1	1	1	1	1	0	1	1	1	1	0	-1	1	0	0	1	-1	1	-1	-1
Belarus_504_8	55.1517	30.1931	1	-1	-1	1	1	-1	0	1	1	1	1	1	1	0	1	1	0	1	-1	1	0	1	1	1	-1	-1	1	-1	-1	-1	1	-1	1	0	1	1	1	-1	0	1	1	1	0	-1	1	-1	-1
Belarus_504_9	55.1517	30.1931	1	0	-1	1	0	0	1	1	1	1	0	1	1	1	1	0	-1	1	0	1	-1	1	1	1	0	0	1	0	-1	-1	1	0	0	1	1	1	1	-1	0	1	1	1	1	-1	1	-1	-1
Belarus_504_10	55.1517	30.1931	1	-1	-1	1	1	0	1	1	1	1	0	1	1	1	1	1	-1	1	1	1	0	0	1	0	1	0	1	0	1	1	1	0	0	1	1	1	1	0	0	1	1	0	1	0	0	0	0
Bosnia_HZG_1	45.097867	17.542733	1	1	-1	1	1	-1	1	1	1	1	-1	1	1	1	1	1	-1	1	0	1	0	1	1	1	1	-1	1	1	-1	-1	1	-1	1	1	1	1	1	-1	-1	1	0	0	1	0	1	0	0
Bosnia_HZG_2	45.097867	17.542733	1	0	-1	0	1	0	1	1	1	1	1	1	1	0	1	1	-1	1	-1	0	0	1	1	1	-1	0	1	0	0	0	1	0	0	1	1	0	0	0	0	1	1	0	1	0	1	0	0
Bosnia_HZG_3	45.097867	17.542733	1	0	-1	1	0	-1	0	1	1	1	-1	1	1	0	1	1	-1	1	-1	0	1	1	1	1	-1	-1	1	1	-1	-1	1	-1	0	1	1	1	1	0	-1	1	1	0	0	-1	1	1	1
Bosnia_HZG_4	45.097867	17.542733	1	1	-1	0	1	0	1	0	1	1	1	1	0	1	1	0	-1	1	-1	0	0	1	1	1	-1	0	1	1	0	0	1	0	0	1	1	0	1	-1	1	1	1	1	1	-1	1	1	1
Bosnia_HZG_5	45.097867	17.542733	1	0	-1	0	1	0	1	0	1	1	0	1	1	0	1	1	-1	1	-1	1	0	1	1	1	0	0	1	-1	0	0	1	-1	1	1	1	0	0	-1	1	1	1	1	1	-1	1	1	1
Bosnia_HZG_6	45.097867	17.542733	1	-1	-1	1	1	1	1	1	1	1	1	1	1	1	1	1	0	0	-1	-1	0	1	1	1	0	0	1	-1	-1	-1	1	0	1	1	1	0	0	0	0	1	1	0	1	0	1	0	0
Bosnia_HZG_7	45.097867	17.542733	1	1	-1	1	1	-1	0	1	1	1	1	1	1	0	0	1	-1	1	-1	0	0	1	1	1	1	0	1	1	0	0	1	0	0	1	1	1	1	0	0	1	1	1	1	0	1	-1	-1
Bosnia_HZG_8	45.097867	17.542733	1	0	-1	1	0	0	0	0	1	1	1	1	0	1	1	1	0	1	-1	0	0	1	1	1	1	0	1	1	0	0	1	-1	1	1	1	0	1	0	1	1	1	0	1	-1	1	0	0
Bosnia_HZG_9	45.097867	17.542733	1	1	-1	0	0	-1	1	1	1	1	1	1	1	1	1	1	-1	1	-1	0	0	1	1	1	0	1	1	0	-1	-1	1	-1	0	1	1	1	0	-1	0	1	1	-1	1	1	0	1	1
Bosnia_HZG_10	45.097867	17.542733	1	0	-1	1	1	0	1	0	1	1	1	1	1	1	1	1	-1	0	-1	0	1	1	1	1	0	0	1	1	-1	0	1	0	1	1	1	0	0	-1	0	1	1	1	1	1	1	0	0
Bulgaria_218_1	43.621314	25.473676	1	0	-1	1	1	-1	1	1	1	1	-1	1	1	-1	1	1	0	1	0	0	0	0	1	0	1	0	1	0	0	0	1	-1	1	1	1	1	1	-1	0	1	1	1	1	-1	1	0	0
Bulgaria_218_2	43.621314	25.473676	1	1	0	1	1	-1	1	1	1	1	-1	1	1	0	1	1	0	1	0	1	0	1	1	1	0	-1	0	0	-1	-1	1	0	1	1	1	1	1	-1	0	1	1	1	1	-1	1	0	0
Bulgaria_218_3	43.621314	25.473676	1	0	-1	1	1	-1	1	1	1	1	0	1	1	-1	1	1	0	1	0	0	1	1	1	1	1	-1	1	1	0	0	1	-1	1	1	1	1	1	0	1	1	1	1	1	-1	1	-1	-1
Bulgaria_218_4	43.621314	25.473676	1	1	-1	1	1	0	0	1	1	1	-1	1	1	-1	1	1	0	1	0	0	1	1	1	1	1	0	1	1	1	1	1	0	1	1	1	1	1	0	0	1	1	0	1	-1	1	-1	-1
Bulgaria_218_5	43.621314	25.473676	1	1	-1	1	1	-1	1	1	1	1	0	1	1	-1	1	1	1	1	1	0	1	1	1	1	1	0	1	0	-1	-1	1	0	1	1	1	1	1	-1	-1	1	1	0	1	-1	1	0	0
Bulgaria_218_6	43.621314	25.473676	1	1	-1	1	0	-1	1	1	0	1	0	1	1	0	1	1	-1	1	-1	1	0	1	1	1	0	-1	1	1	0	0	1	-1	1	1	1	1	1	-1	0	1	1	1	1	-1	1	1	1
Bulgaria_218_7	43.621314	25.473676	1	0	-1	1	1	-1	1	1	1	1	-1	0	1	1	1	1	-1	1	-1	1	0	1	1	1	-1	-1	1	1	0	0	1	-1	0	1	0	1	1	-1	1	1	1	1	1	-1	1	-1	-1
Bulgaria_218_8	43.621314	25.473676	1	1	-1	1	0	NaN	1	1	0	1	0	0	1	1	1	0	0	1	-1	1	0	1	1	1	0	-1	1	0	-1	-1	1	0	0	1	0	1	1	0	-1	1	1	1	1	-1	1	1	1
Bulgaria_218_9	43.621314	25.473676	1	-1	-1	1	1	-1	1	1	0	1	0	0	1	0	1	1	-1	1	-1	1	0	1	1	1	1	-1	1	1	-1	-1	1	1	1	1	0	1	1	-1	-1	1	1	1	1	-1	1	-1	-1
Bulgaria_218_10	43.621314	25.473676	1	1	-1	1	0	-1	1	1	0	1	0	0	1	1	1	1	-1	1	0	1	0	1	1	1	-1	-1	1	1	-1	-1	1	-1	0	1	0	1	1	-1	1	1	1	0	0	-1	1	0	0
Croatia_216_1	45.583333	18.133333	1	0	-1	1	0	-1	0	0	1	1	1	1	1	0	1	1	1	0	0	-1	0	1	1	1	0	0	1	1	-1	-1	1	-1	0	1	0	1	1	-1	0	1	1	1	0	-1	1	0	0
Croatia_216_2	45.583333	18.133333	1	0	-1	1	0	-1	0	1	1	1	1	1	0	0	1	0	0	0	-1	1	1	0	1	1	0	0	1	0	0	0	1	-1	0	1	1	1	1	0	-1	1	1	1	1	-1	0	1	1
Croatia_216_3	45.583333	18.133333	1	0	-1	1	1	-1	1	1	1	1	1	1	0	1	1	0	1	0	-1	0	-1	1	1	1	-1	-1	1	1	-1	-1	1	-1	1	1	0	1	1	-1	0	1	1	1	0	-1	1	-1	-1
Croatia_216_4	45.583333	18.133333	1	0	-1	1	1	0	1	1	1	1	1	1	1	1	1	1	-1	1	1	0	-1	1	1	1	-1	0	1	1	-1	0	1	-1	0	1	1	1	1	0	-1	0	1	0	0	-1	1	0	0
Croatia_216_5	45.583333	18.133333	1	1	-1	0	1	-1	1	-1	1	1	0	1	1	1	1	1	-1	1	0	1	0	1	1	1	0	0	1	0	0	0	1	-1	-1	1	1	1	1	0	-1	1	1	0	1	-1	1	0	0
Croatia_216_6	45.583333	18.133333	1	-1	-1	1	-1	-1	1	1	1	1	1	1	1	1	1	1	-1	1	-1	0	0	1	1	1	-1	0	1	1	0	0	1	-1	1	1	1	1	1	-1	-1	1	1	1	0	-1	1	1	1
Croatia_216_7	45.583333	18.133333	1	0	-1	1	0	-1	0	0	1	1	0	1	1	1	1	1	1	1	-1	1	-1	1	1	1	1	1	1	0	0	1	1	0	-1	1	1	0	1	-1	1	1	1	1	1	-1	1	0	0
Croatia_216_8	45.583333	18.133333	1	0	-1	1	0	-1	0	1	1	1	0	1	1	1	1	1	0	0	0	1	0	1	1	1	1	-1	1	1	1	1	1	-1	-1	1	1	1	1	0	1	1	1	-1	1	-1	1	0	0
Croatia_216_10	45.583333	18.133333	1	0	-1	1	1	0	1	1	1	1	0	1	1	1	1	0	-1	1	-1	1	1	1	1	1	0	-1	1	1	-1	-1	0	-1	0	1	1	1	1	1	0	1	1	-1	1	0	1	0	0
Croatia_219_1	45.258981	18.796536	1	0	-1	1	1	0	1	1	1	1	1	1	0	1	1	0	0	1	0	0	0	1	1	1	1	NaN	1	1	0	0	1	-1	0	1	1	1	1	0	0	1	1	1	1	-1	NaN	NaN	NaN
Croatia_219_2	45.258981	18.796536	1	-1	-1	1	1	-1	1	1	1	1	0	1	1	1	1	1	-1	0	-1	1	0	1	1	1	-1	0	1	1	0	0	1	-1	0	1	1	1	1	0	0	1	1	-1	1	-1	1	0	1
Croatia_219_3	45.258981	18.796536	1	0	-1	1	1	-1	1	1	1	1	1	1	1	0	1	0	0	1	0	0	-1	1	1	1	1	-1	1	0	-1	-1	0	-1	-1	1	1	1	1	0	0	1	1	0	1	0	1	0	0
Croatia_219_4	45.258981	18.796536	1	0	-1	1	1	-1	0	1	1	1	0	1	1	-1	1	1	0	1	-1	0	0	1	1	1	0	0	1	0	1	1	1	-1	0	0	1	1	1	-1	0	1	1	0	0	-1	1	0	0
Croatia_219_5	45.258981	18.796536	1	0	-1	1	1	0	1	0	1	1	0	0	1	1	1	0	0	1	0	1	0	1	1	1	0	-1	1	0	0	0	1	0	1	0	0	1	1	-1	0	1	1	0	0	-1	1	0	0
Croatia_219_6	45.258981	18.796536	1	0	-1	1	0	-1	0	1	1	1	1	1	1	1	1	1	0	1	-1	1	0	1	1	1	0	0	1	0	0	0	0	0	0	0	1	1	1	0	-1	1	1	1	0	-1	1	-1	-1
Croatia_219_7	45.258981	18.796536	1	0	-1	1	1	-1	0	0	1	1	-1	1	0	1	1	0	0	1	0	0	0	1	1	1	0	-1	1	0	0	0	1	0	1	1	1	1	1	0	0	1	1	0	1	-1	1	-1	-1
Croatia_219_8	45.258981	18.796536	1	0	-1	1	1	-1	1	0	1	1	0	1	1	-1	1	-1	-1	1	0	0	1	1	1	1	1	-1	1	0	0	0	1	0	1	0	1	1	1	-1	-1	1	1	0	1	-1	1	0	0
Croatia_219_9	45.258981	18.796536	1	0	-1	1	-1	0	1	1	1	1	-1	1	1	0	1	1	-1	0	0	-1	0	1	1	1	0	1	1	1	0	0	1	-1	1	1	0	1	1	0	0	0	1	0	1	0	1	0	0
Croatia_219_10	45.258981	18.796536	0	-1	-1	1	1	0	1	1	1	1	0	1	1	0	1	0	-1	1	0	1	0	1	1	1	1	-1	1	-1	1	1	1	0	0	0	1	1	1	-1	-1	1	1	1	1	0	1	-1	-1
France_5_1	44.20583	0.0938	0	0	-1	0	0	0	1	1	1	-1	0	1	0	1	1	0	0	0	0	1	-1	1	1	1	1	-1	1	1	0	1	1	0	1	1	1	1	1	-1	0	1	1	0	0	-1	1	0	1
France_5_2	44.20583	0.0938	1	-1	-1	-1	0	-1	0	0	0	1	-1	1	1	0	1	1	0	0	1	0	0	1	1	0	0	0	0	0	-1	0	1	0	1	1	1	1	1	-1	0	1	1	0	1	-1	1	0	0
France_5_3	44.20583	0.0938	1	-1	-1	0	1	0	1	1	1	0	1	1	0	1	1	-1	-1	1	0	1	0	1	1	1	-1	-1	0	0	-1	-1	1	-1	1	1	1	1	1	-1	0	1	1	-1	1	0	0	-1	-1
France_5_4	44.20583	0.0938	1	-1	-1	1	1	0	1	1	1	1	0	1	0	0	1	0	-1	-1	-1	1	-1	-1	1	-1	0	-1	0	0	-1	-1	1	-1	1	0	1	1	1	-1	-1	1	1	0	0	-1	1	0	0
France_5_5	44.20583	0.0938	1	0	-1	0	0	1	0	1	0	1	-1	1	1	1	1	0	-1	0	-1	0	1	1	1	1	0	0	1	0	1	1	1	-1	0	1	1	1	1	-1	0	1	1	0	1	-1	1	-1	-1
France_5_6	44.20583	0.0938	0	-1	-1	-1	1	0	1	0	1	0	0	1	1	-1	0	0	-1	1	-1	1	0	1	1	1	0	-1	1	0	0	0	1	0	1	1	1	1	1	0	-1	1	1	0	0	-1	1	-1	1
France_5_7	44.20583	0.0938	1	-1	-1	0	1	0	0	1	1	0	-1	1	1	0	1	0	-1	0	0	1	-1	0	1	0	1	-1	1	1	-1	-1	1	-1	1	1	1	1	1	-1	-1	1	1	-1	1	-1	1	0	1
France_5_8	44.20583	0.0938	1	-1	-1	0	0	-1	1	1	1	1	0	1	1	-1	0	1	0	1	-1	0	0	0	1	1	0	0	1	1	0	0	1	-1	1	1	0	1	0	-1	0	1	1	1	1	0	1	0	1
France_5_9	44.20583	0.0938	1	-1	-1	0	0	1	1	1	0	1	0	1	1	1	1	-1	-1	-1	-1	1	0	-1	1	-1	NaN	0	0	-1	-1	-1	1	0	1	0	1	1	1	0	0	1	1	0	1	-1	1	0	0
France_5_10	44.20583	0.0938	0	-1	-1	1	0	-1	1	1	1	1	-1	1	1	0	1	-1	-1	-1	0	1	-1	1	1	0	-1	0	1	1	-1	0	1	-1	1	1	1	1	1	-1	-1	0	1	0	1	0	1	0	0
France_426_1	48.386498	2.540516	1	-1	-1	1	0	0	0	1	1	1	0	1	1	1	0	1	-1	1	1	1	0	1	1	1	0	-1	1	0	0	1	1	-1	0	1	0	1	1	0	0	1	1	0	0	-1	1	0	0
France_426_3	48.386498	2.540516	1	0	-1	0	-1	-1	0	0	1	0	0	1	0	0	1	0	-1	0	-1	1	-1	1	1	0	-1	-1	0	0	1	1	0	-1	1	1	1	1	1	-1	-1	1	1	-1	0	-1	1	0	0
France_426_4	48.386498	2.540516	1	0	-1	-1	1	0	1	1	1	1	1	1	-1	1	1	-1	1	1	-1	0	-1	1	1	1	1	1	0	-1	-1	1	1	-1	1	1	1	1	1	-1	0	1	1	0	1	1	1	-1	-1
France_426_5	48.386498	2.540516	1	-1	-1	-1	1	0	1	0	-1	1	1	1	0	1	1	1	-1	1	-1	0	-1	1	1	1	1	-1	1	1	-1	-1	0	-1	1	1	1	1	1	-1	-1	1	1	1	0	0	1	0	0
France_426_6	48.386498	2.540516	1	-1	-1	0	1	NaN	1	1	1	1	1	1	0	0	1	0	-1	0	0	1	0	1	1	1	1	0	1	0	0	0	0	-1	-1	1	1	1	1	-1	0	1	1	-1	1	0	1	-1	0
France_426_7	48.386498	2.540516	1	-1	0	0	0	-1	0	1	1	1	-1	1	0	1	0	-1	-1	1	-1	1	0	1	1	1	0	-1	0	0	0	0	1	0	1	1	1	1	1	-1	-1	1	1	0	0	-1	1	0	0
France_426_9	48.386498	2.540516	1	-1	-1	0	1	0	0	1	1	0	1	1	0	1	1	1	-1	1	-1	1	0	1	1	1	-1	0	1	1	0	0	1	-1	1	1	1	1	1	-1	-1	1	1	1	1	1	1	0	0
France_426_10	48.386498	2.540516	1	-1	-1	0	1	-1	1	1	1	1	-1	1	1	1	1	0	0	1	-1	1	0	1	1	1	-1	-1	1	1	-1	-1	1	-1	0	1	1	1	1	0	-1	1	1	-1	1	0	1	0	0
Germany_6_1	51.718617	6.805994	1	0	-1	1	0	0	0	0	0	1	-1	1	-1	1	1	-1	0	0	-1	0	0	0	1	0	1	-1	1	1	-1	0	1	0	0	1	1	1	1	-1	-1	1	1	0	1	-1	1	1	1
Germany_6_2	51.718617	6.805994	1	-1	-1	1	1	-1	0	1	1	1	1	1	-1	1	1	0	0	0	0	0	0	0	1	0	1	-1	0	-1	1	1	1	-1	1	1	1	1	0	-1	-1	1	1	-1	0	-1	1	-1	-1
Germany_6_3	51.718617	6.805994	0	-1	-1	0	1	0	1	0	0	1	0	1	0	1	1	0	-1	0	-1	1	0	1	1	0	0	0	1	1	-1	0	1	0	-1	1	1	1	1	-1	-1	1	1	0	1	0	1	0	0
Germany_6_4	51.718617	6.805994	1	-1	-1	1	1	-1	-1	1	0	1	0	1	1	1	1	0	0	0	-1	1	0	1	1	1	1	-1	1	1	0	0	1	0	-1	1	1	1	1	-1	0	1	1	0	0	-1	1	0	1
Germany_6_5	51.718617	6.805994	1	0	-1	0	0	0	1	1	0	1	-1	1	1	1	1	1	-1	1	0	1	0	1	1	1	1	0	1	1	0	1	1	-1	1	1	1	1	1	0	0	1	0	0	1	-1	1	-1	1
Germany_6_6	51.718617	6.805994	0	-1	-1	0	0	0	1	1	-1	1	0	1	0	1	1	1	0	-1	1	1	0	0	1	0	1	-1	1	1	-1	-1	0	-1	0	1	1	1	1	1	-1	1	1	1	0	0	1	-1	0
Germany_6_7	51.718617	6.805994	0	-1	-1	0	1	-1	1	1	1	1	0	1	1	1	1	0	-1	1	0	1	0	0	1	0	1	0	1	1	0	0	1	-1	1	1	1	1	1	-1	0	1	1	0	1	0	1	-1	-1
Germany_6_8	51.718617	6.805994	1	-1	-1	0	-1	-1	1	1	1	0	0	1	-1	1	1	1	-1	0	0	1	-1	1	1	1	1	-1	-1	-1	0	1	1	-1	1	1	1	1	1	0	-1	1	1	1	1	-1	1	-1	-1
Germany_6_9	51.718617	6.805994	0	0	-1	0	1	0	1	1	1	1	0	1	0	1	1	0	-1	1	0	1	-1	0	1	0	0	0	0	0	0	0	1	-1	0	1	0	1	1	0	-1	1	1	1	0	0	1	0	0
Germany_6_10	51.718617	6.805994	1	-1	-1	1	1	-1	1	1	1	1	1	1	1	0	1	1	0	1	-1	0	-1	1	1	1	1	0	1	1	0	0	1	0	-1	1	1	1	1	-1	0	1	1	1	0	-1	1	0	0
Germany_7_1	52.41139	8.57315	1	-1	-1	1	1	-1	1	1	1	1	0	1	1	1	1	0	-1	0	0	0	0	0	1	0	1	-1	1	1	-1	1	0	0	0	1	1	1	1	-1	0	1	1	0	0	-1	1	0	0
Germany_7_2	52.41139	8.57315	1	-1	-1	1	0	0	0	1	1	1	1	1	1	1	1	-1	-1	1	1	1	-1	1	1	1	0	-1	1	0	0	0	1	-1	0	1	1	1	1	-1	-1	1	1	-1	1	-1	1	0	0
Germany_7_3	52.41139	8.57315	1	-1	-1	0	0	-1	0	1	1	1	1	1	1	1	1	1	0	1	-1	0	0	1	1	1	1	1	-1	-1	0	0	0	-1	1	1	1	1	1	-1	-1	1	1	0	1	-1	1	0	0
Germany_7_4	52.41139	8.57315	1	0	-1	0	1	-1	1	1	1	1	1	1	0	0	1	1	0	1	0	1	1	1	1	1	0	0	0	-1	0	1	1	-1	1	1	1	0	0	-1	0	1	1	1	0	-1	1	-1	-1
Germany_7_5	52.41139	8.57315	1	0	-1	1	0	-1	1	1	0	1	-1	1	1	1	1	1	-1	0	0	0	0	1	1	1	0	0	1	0	0	0	1	0	0	1	1	0	1	0	1	1	1	-1	0	0	1	1	1
Germany_7_6	52.41139	8.57315	1	0	-1	1	0	-1	1	1	0	1	1	1	1	1	1	1	-1	0	0	0	1	1	1	1	1	0	1	0	-1	-1	1	0	0	1	0	1	1	0	1	1	1	-1	0	-1	1	1	1
Germany_7_7	52.41139	8.57315	0	-1	-1	1	0	-1	0	1	0	1	0	1	0	0	1	0	-1	0	-1	0	0	1	1	1	1	0	1	1	-1	0	1	-1	0	1	1	1	1	-1	-1	1	1	0	1	-1	1	0	0
Germany_7_8	52.41139	8.57315	1	0	-1	0	0	0	1	1	1	1	-1	1	1	0	1	0	-1	1	-1	-1	-1	1	1	1	-1	0	1	-1	-1	-1	0	0	1	0	1	1	0	-1	-1	1	1	0	1	1	1	-1	-1
Germany_7_9	52.41139	8.57315	1	-1	-1	1	1	-1	1	1	-1	1	0	1	1	1	0	1	-1	1	0	1	1	1	1	1	0	-1	1	-1	-1	-1	1	0	0	1	1	1	1	-1	0	1	1	0	0	-1	1	0	0
Germany_7_10	52.41139	8.57315	1	0	-1	0	1	0	1	1	1	1	1	1	1	1	1	1	0	1	0	1	0	1	1	1	1	0	1	0	0	1	1	0	1	1	0	0	1	0	-1	1	1	1	0	-1	1	0	0
Germany_8_1	51.837764	8.113827	1	0	-1	1	1	0	1	1	1	1	0	1	1	1	1	1	-1	-1	-1	1	-1	1	1	1	1	-1	1	0	-1	-1	1	-1	1	1	1	1	1	-1	0	1	1	-1	0	-1	1	0	0
Germany_8_2	51.837764	8.113827	1	0	-1	1	0	0	1	1	1	1	0	1	1	0	1	0	-1	0	0	1	0	0	0	0	0	-1	1	1	-1	-1	0	-1	1	1	1	1	1	-1	-1	1	1	0	1	0	1	-1	-1
Germany_8_3	51.837764	8.113827	1	-1	-1	1	1	-1	1	1	1	1	-1	1	0	1	1	0	-1	0	-1	0	0	1	1	1	0	-1	0	0	1	1	1	-1	0	1	1	1	1	0	1	1	1	0	1	-1	1	-1	-1
Germany_8_4	51.837764	8.113827	1	0	-1	1	0	0	0	1	1	0	1	1	0	0	1	1	0	1	-1	0	0	1	1	1	1	1	1	0	0	0	1	0	1	1	1	1	0	-1	-1	1	1	1	0	-1	1	-1	-1
Germany_8_5	51.837764	8.113827	1	-1	-1	1	1	-1	1	1	1	1	1	1	0	0	1	-1	-1	1	0	1	0	1	1	1	1	-1	1	0	0	0	0	-1	0	1	1	1	1	0	-1	1	1	1	0	-1	1	0	0
Germany_8_6	51.837764	8.113827	1	0	-1	0	1	-1	1	1	1	1	-1	1	1	1	1	1	-1	1	0	1	-1	1	1	1	0	-1	1	1	1	1	1	0	-1	1	1	1	1	-1	-1	1	1	0	0	-1	1	0	0
Germany_8_7	51.837764	8.113827	1	0	-1	1	1	-1	1	1	1	1	-1	1	1	1	-1	0	0	0	0	1	-1	1	1	1	-1	-1	1	0	0	0	1	-1	0	1	1	1	1	-1	0	1	1	1	1	-1	1	0	0
Germany_8_8	51.837764	8.113827	1	-1	-1	1	1	-1	1	1	0	1	1	1	0	1	1	0	-1	0	0	1	-1	1	1	1	NaN	0	1	1	0	0	1	-1	-1	1	1	1	1	-1	-1	1	1	1	1	-1	1	0	1
Germany_8_9	51.837764	8.113827	0	-1	-1	1	1	-1	0	-1	1	1	0	1	1	0	1	1	0	0	0	1	-1	1	1	-1	-1	0	1	1	1	1	1	0	0	1	1	1	1	0	0	1	1	1	1	-1	1	0	0
Germany_8_10	51.837764	8.113827	1	1	-1	1	0	-1	1	1	1	1	0	1	0	1	1	1	-1	0	-1	1	0	1	1	1	1	0	1	0	0	0	1	0	0	1	1	1	1	-1	-1	1	1	0	0	0	1	0	0
Germany_9_1	50.654931	7.07078	0	-1	-1	0	0	-1	1	0	0	1	0	1	1	0	1	1	-1	0	1	1	-1	1	1	0	1	0	1	1	1	1	1	-1	0	1	1	1	1	-1	-1	1	1	-1	1	-1	1	-1	-1
Germany_9_2	50.654931	7.07078	1	-1	0	1	1	0	1	1	1	1	1	1	1	1	1	0	-1	0	0	-1	0	1	1	1	0	0	1	1	0	0	1	0	0	1	1	1	1	-1	0	1	1	0	0	0	1	0	0
Germany_9_3	50.654931	7.07078	1	-1	-1	1	1	-1	0	1	1	1	-1	1	1	-1	1	0	-1	0	0	0	0	0	1	1	1	-1	-1	-1	1	1	1	-1	0	1	1	1	1	0	0	1	1	0	0	-1	1	-1	-1
Germany_9_4	50.654931	7.07078	0	-1	-1	-1	1	0	1	1	0	1	0	1	0	1	1	1	0	1	0	1	-1	1	1	1	1	0	1	0	1	1	0	-1	0	1	1	1	1	-1	-1	1	1	1	1	0	1	0	0
Germany_9_5	50.654931	7.07078	0	0	-1	0	1	-1	0	1	1	1	0	1	1	1	1	-1	-1	0	0	1	0	0	1	1	1	0	1	0	0	0	1	0	1	1	1	1	1	-1	-1	1	0	-1	0	-1	1	-1	-1
Germany_9_6	50.654931	7.07078	0	-1	0	1	1	-1	0	1	1	1	1	1	0	1	1	0	0	-1	-1	0	0	1	1	1	1	0	0	0	-1	-1	1	-1	0	1	1	1	1	-1	-1	1	1	0	1	-1	1	0	0
Germany_9_8	50.654931	7.07078	0	-1	-1	-1	1	1	1	1	1	1	0	1	1	1	1	-1	-1	0	0	0	0	1	1	0	-1	0	1	1	0	0	1	1	-1	1	1	1	1	0	0	1	1	0	1	-1	1	-1	-1
Germany_9_9	50.654931	7.07078	1	-1	-1	0	-1	-1	1	1	1	1	0	1	1	0	0	-1	-1	0	0	1	0	1	1	0	-1	0	1	-1	1	1	1	0	-1	1	1	1	1	-1	-1	1	1	0	0	0	1	-1	-1
Germany_9_10	50.654931	7.07078	1	-1	-1	1	0	0	0	1	0	1	1	1	0	0	1	0	-1	1	-1	1	1	1	1	1	1	-1	1	1	-1	-1	1	0	0	1	1	1	1	-1	-1	0	1	0	0	-1	1	0	0
Germany_15_1	52.389589	8.688109	0	0	-1	0	1	0	0	1	1	1	0	1	1	0	1	0	-1	-1	0	1	-1	1	1	0	1	-1	0	-1	0	0	1	-1	0	1	1	1	1	0	-1	0	1	0	1	0	0	-1	-1
Germany_15_2	52.389589	8.688109	1	1	-1	1	0	0	0	1	1	1	-1	1	1	0	1	1	0	1	0	1	0	1	1	1	-1	0	1	1	0	0	1	0	1	1	1	1	1	-1	-1	1	1	1	0	0	1	1	1
Germany_15_3	52.389589	8.688109	0	-1	-1	1	1	-1	1	1	0	1	1	1	1	0	1	0	0	1	-1	1	0	1	1	1	0	1	1	0	1	1	1	-1	0	1	1	1	1	-1	-1	1	1	0	0	-1	1	-1	-1
Germany_15_4	52.389589	8.688109	0	-1	-1	1	-1	0	1	1	1	1	0	1	0	0	1	0	-1	0	0	0	-1	1	1	1	0	-1	0	0	1	1	1	1	-1	1	1	1	0	-1	0	1	1	0	1	-1	1	0	0
Germany_15_5	52.389589	8.688109	1	-1	-1	1	0	0	0	1	1	0	-1	1	0	1	1	1	0	0	0	0	0	1	1	1	0	-1	1	1	-1	0	1	0	0	1	1	1	1	0	-1	1	1	1	-1	-1	1	-1	-1
Germany_15_6	52.389589	8.688109	1	-1	-1	1	0	0	0	1	0	1	1	1	1	0	1	1	-1	1	0	1	0	1	1	1	0	-1	0	0	1	1	1	1	1	1	1	1	1	-1	0	0	1	0	1	1	1	0	0
Germany_15_7	52.389589	8.688109	1	-1	-1	0	1	0	1	1	0	1	1	1	-1	1	1	1	0	0	1	0	0	1	1	1	1	0	1	0	0	1	1	-1	1	0	1	1	0	-1	-1	1	0	-1	0	0	1	0	0
Germany_15_8	52.389589	8.688109	1	-1	-1	0	0	0	1	1	1	1	0	1	1	1	1	1	0	0	-1	0	0	1	1	1	-1	0	1	1	-1	-1	0	-1	0	0	1	1	1	0	-1	1	1	1	-1	-1	0	-1	-1
Germany_15_9	52.389589	8.688109	1	-1	-1	0	0	-1	-1	1	1	1	1	1	1	1	1	1	0	0	1	1	-1	1	1	1	1	0	0	0	-1	-1	1	-1	-1	1	1	1	1	-1	-1	-1	1	-1	1	-1	0	-1	-1
Germany_15_10	52.389589	8.688109	1	-1	-1	1	0	-1	1	1	1	1	1	1	0	1	1	1	1	1	-1	-1	-1	0	0	0	0	-1	1	1	0	0	0	0	1	1	1	0	1	-1	0	1	1	0	0	-1	1	0	0
Germany_86_1	51.468871	8.116894	1	0	-1	1	1	0	0	0	0	1	1	1	0	1	1	-1	-1	0	-1	1	0	1	1	1	0	1	1	1	1	1	1	-1	1	1	1	1	1	1	-1	0	1	0	1	-1	1	0	0
Germany_86_2	51.468871	8.116894	1	0	-1	1	1	0	1	1	1	1	-1	1	1	0	1	1	0	1	-1	1	-1	1	1	1	1	-1	1	1	1	1	1	-1	0	0	1	1	1	-1	-1	1	1	1	0	0	1	0	0
Germany_86_3	51.468871	8.116894	1	0	-1	0	0	-1	1	-1	1	1	0	1	1	1	1	1	-1	1	0	1	0	1	1	1	1	1	1	1	0	0	1	-1	1	1	1	1	1	1	1	1	1	0	0	-1	1	1	1
Germany_86_4	51.468871	8.116894	1	0	0	0	1	-1	1	1	1	1	-1	1	1	1	1	1	0	0	-1	1	1	1	1	1	0	0	0	-1	0	0	0	-1	0	1	1	1	1	-1	-1	1	1	-1	1	-1	1	-1	-1
Germany_86_5	51.468871	8.116894	1	-1	-1	1	0	-1	1	0	1	1	0	1	1	-1	1	1	-1	0	-1	1	0	1	1	1	0	-1	1	1	0	0	0	0	0	1	1	1	1	-1	-1	1	1	-1	1	1	1	0	0
Germany_86_6	51.468871	8.116894	1	-1	-1	1	-1	-1	0	1	1	1	0	1	1	1	1	1	0	-1	-1	1	-1	1	1	0	-1	0	0	-1	0	0	1	0	-1	1	1	1	1	-1	0	1	1	1	1	0	1	-1	-1
Germany_86_7	51.468871	8.116894	1	0	-1	1	0	1	1	1	0	0	0	1	1	1	1	1	-1	-1	1	0	0	0	1	0	0	-1	0	-1	-1	-1	0	-1	-1	1	1	1	1	0	-1	1	1	0	-1	-1	0	0	1
Germany_86_8	51.468871	8.116894	1	-1	-1	1	0	-1	1	1	0	1	-1	1	0	1	1	1	-1	0	-1	0	1	1	1	1	1	-1	1	1	-1	-1	1	-1	1	1	1	1	1	-1	-1	1	1	1	1	-1	1	-1	-1
Germany_86_9	51.468871	8.116894	1	-1	-1	1	0	0	1	1	1	1	0	1	1	1	1	1	-1	0	-1	0	0	0	1	1	1	-1	1	1	-1	-1	1	-1	0	1	1	1	1	0	-1	1	1	0	0	-1	1	1	1
Germany_86_10	51.468871	8.116894	1	0	-1	0	0	0	0	1	1	1	-1	1	0	1	1	-1	0	1	-1	1	0	1	1	1	-1	-1	1	0	1	1	1	-1	-1	1	1	1	0	-1	-1	1	1	0	0	-1	1	0	0
Germany_197_1	54.565185	9.499411	0	-1	-1	0	1	-1	1	0	0	1	-1	1	1	1	1	-1	-1	1	0	1	0	-1	1	-1	1	1	1	0	0	0	1	-1	1	1	1	1	1	0	-1	1	1	0	0	-1	1	-1	-1
Germany_197_2	54.565185	9.499411	1	0	-1	0	1	1	0	0	1	1	0	1	1	1	1	1	0	1	-1	1	0	1	1	1	1	-1	1	0	-1	-1	1	-1	0	1	1	1	0	0	-1	1	0	-1	0	-1	1	1	1
Germany_197_3	54.565185	9.499411	1	0	-1	1	0	-1	1	1	0	1	0	1	1	1	1	1	0	1	1	1	1	0	1	0	-1	0	1	1	-1	-1	1	-1	0	1	1	1	1	0	0	1	1	1	-1	-1	1	-1	-1
Germany_197_4	54.565185	9.499411	1	1	-1	1	0	0	0	1	0	1	0	1	1	1	1	1	0	1	0	-1	0	1	1	1	1	-1	1	1	-1	-1	1	-1	0	1	1	1	0	0	-1	1	1	0	1	-1	1	0	0
Germany_197_5	54.565185	9.499411	1	-1	-1	0	1	0	1	1	1	1	0	1	1	0	1	1	0	1	0	1	0	1	1	1	-1	-1	1	1	0	1	1	-1	1	1	1	1	1	0	-1	1	1	0	1	0	1	-1	-1
Germany_197_6	54.565185	9.499411	1	-1	-1	-1	1	-1	1	1	1	1	0	1	1	1	1	1	1	-1	-1	0	0	0	1	0	0	-1	1	1	-1	-1	1	-1	0	1	0	1	1	1	0	1	0	0	0	-1	1	0	0
Germany_197_7	54.565185	9.499411	1	-1	-1	0	1	-1	1	1	0	0	0	1	1	1	1	0	-1	0	0	0	0	0	1	0	0	0	0	0	-1	-1	1	-1	0	1	1	1	1	-1	0	1	1	0	0	-1	1	-1	-1
Germany_197_8	54.565185	9.499411	1	-1	-1	1	-1	0	1	1	1	1	0	1	1	0	1	0	1	1	0	0	0	1	1	1	1	-1	1	1	-1	-1	0	-1	1	1	1	1	1	-1	-1	1	NaN	0	0	0	1	-1	0
Germany_197_9	54.565185	9.499411	1	-1	-1	1	-1	0	1	1	1	1	-1	1	1	0	0	1	-1	1	-1	0	0	0	0	0	0	0	1	1	0	0	1	-1	0	1	1	1	1	0	1	1	1	-1	0	-1	1	-1	-1
Germany_197_10	54.565185	9.499411	1	-1	-1	1	0	-1	1	1	0	1	-1	1	0	1	1	0	-1	0	1	1	1	1	1	1	-1	0	1	0	0	0	1	-1	0	1	1	1	1	0	0	1	1	0	0	-1	1	-1	-1
Germany_198_1	54.179007	9.742468	0	-1	-1	1	1	1	0	0	1	1	0	1	0	0	1	1	-1	1	0	1	-1	1	1	1	0	-1	0	0	0	0	1	-1	0	1	1	1	1	-1	0	1	1	-1	1	0	1	0	0
Germany_198_2	54.179007	9.742468	0	-1	-1	0	1	-1	1	1	1	1	1	1	1	1	1	1	-1	1	1	0	0	1	1	1	NaN	-1	1	-1	0	0	1	-1	0	1	1	1	1	-1	0	1	-1	-1	0	-1	1	0	0
Germany_198_3	54.179007	9.742468	1	0	-1	1	1	-1	0	1	1	1	1	1	1	0	1	0	-1	1	0	1	0	1	1	1	-1	0	-1	-1	1	1	1	-1	-1	1	1	1	1	-1	-1	1	1	0	0	-1	1	-1	-1
Germany_198_4	54.179007	9.742468	1	-1	-1	0	0	-1	1	1	1	1	-1	1	1	1	1	-1	-1	1	0	1	-1	0	0	0	0	0	0	0	-1	0	1	-1	-1	1	1	1	1	-1	0	0	1	0	1	0	1	0	0
Germany_198_5	54.179007	9.742468	1	0	-1	-1	0	0	1	1	1	1	0	1	1	1	1	0	-1	1	-1	0	-1	1	1	1	0	0	1	0	-1	-1	1	-1	0	1	1	1	1	-1	-1	1	1	0	1	-1	1	0	0
Germany_198_6	54.179007	9.742468	1	-1	-1	1	1	1	1	1	1	1	-1	1	-1	1	1	-1	-1	1	0	-1	0	0	0	0	1	-1	0	0	1	1	1	-1	0	1	1	1	1	-1	-1	1	1	0	-1	-1	1	0	0
Germany_198_7	54.179007	9.742468	1	0	-1	0	0	-1	1	1	1	1	-1	1	1	1	1	1	-1	0	0	0	-1	0	1	1	-1	0	0	-1	0	1	1	-1	0	1	0	1	1	-1	-1	1	1	1	1	0	1	1	1
Germany_198_8	54.179007	9.742468	1	0	-1	1	0	-1	1	1	1	1	0	1	1	1	1	0	0	1	-1	1	-1	1	1	1	1	-1	1	1	0	0	1	-1	0	1	1	1	1	0	0	1	1	1	0	-1	1	1	1
Germany_198_9	54.179007	9.742468	1	0	-1	1	1	0	1	1	1	1	0	1	1	-1	1	0	0	0	0	1	1	0	0	0	-1	0	1	0	0	1	1	1	1	1	1	1	1	-1	-1	1	1	-1	0	-1	1	-1	-1
Germany_198_10	54.179007	9.742468	1	0	-1	1	1	-1	1	1	1	1	-1	1	1	0	1	0	0	0	0	0	0	1	1	1	1	-1	1	0	1	1	1	-1	-1	1	1	1	1	-1	0	1	1	1	1	-1	1	-1	-1
Germany_221_1	51.370125	8.31064	1	-1	-1	1	1	1	1	1	1	1	1	1	0	1	1	1	-1	0	1	0	1	1	1	1	1	0	1	1	0	0	1	0	0	1	0	1	1	-1	-1	1	1	1	0	-1	1	-1	-1
Germany_221_2	51.370125	8.31064	1	-1	-1	0	1	-1	1	1	1	0	1	1	1	0	1	0	-1	1	-1	1	0	1	1	1	-1	0	1	1	0	0	1	-1	1	1	1	1	1	-1	-1	1	1	-1	1	0	1	-1	-1
Germany_221_3	51.370125	8.31064	1	-1	-1	1	1	0	1	1	1	1	0	1	1	0	1	1	-1	1	-1	1	-1	1	1	1	1	0	1	-1	0	0	1	-1	0	1	1	1	1	-1	-1	0	1	-1	1	0	1	-1	-1
Germany_221_4	51.370125	8.31064	1	-1	-1	1	0	0	1	1	1	1	0	1	1	1	1	1	-1	0	-1	-1	0	1	1	1	1	-1	0	0	0	1	1	0	-1	1	1	1	1	-1	0	1	1	0	-1	-1	1	0	1
Germany_221_5	51.370125	8.31064	1	0	-1	0	1	0	-1	0	1	1	1	1	1	1	1	1	-1	1	-1	0	1	1	1	1	1	-1	1	0	0	1	1	-1	-1	1	1	1	1	-1	-1	1	1	0	1	-1	1	1	1
Germany_221_6	51.370125	8.31064	0	0	-1	1	0	0	0	1	1	1	1	1	1	1	1	1	0	0	-1	1	0	1	1	1	-1	-1	1	1	1	1	1	0	-1	1	1	1	1	0	-1	1	1	1	0	-1	1	1	1
Germany_221_7	51.370125	8.31064	1	-1	-1	1	1	0	1	0	1	1	1	1	0	0	1	1	0	1	-1	0	0	1	1	1	0	0	0	-1	1	1	1	0	0	1	1	1	1	-1	0	0	1	1	-1	-1	1	-1	-1
Germany_221_8	51.370125	8.31064	-1	-1	-1	0	1	0	1	1	0	1	1	1	1	1	1	1	-1	-1	-1	1	0	1	1	1	-1	-1	1	1	-1	0	1	-1	0	1	1	1	1	0	0	1	1	0	1	0	0	0	0
Germany_221_9	51.370125	8.31064	1	0	0	0	1	-1	1	1	1	1	0	1	0	1	1	1	-1	1	-1	1	-1	1	1	1	-1	0	1	0	1	1	1	0	0	1	1	1	1	-1	-1	1	1	1	0	-1	1	-1	-1
Germany_221_10	51.370125	8.31064	1	0	-1	1	1	-1	0	1	1	1	0	1	0	1	1	1	-1	-1	-1	0	-1	1	1	0	0	-1	1	1	-1	0	1	-1	1	1	1	1	1	-1	-1	1	1	1	1	-1	1	1	1
Germany_222_1	51.353921	8.001129	1	0	0	0	1	-1	1	1	1	1	0	1	-1	1	1	1	-1	1	-1	1	0	1	1	1	0	-1	1	0	0	0	1	-1	1	1	1	1	1	0	-1	1	1	0	0	-1	0	-1	-1
Germany_222_2	51.353921	8.001129	1	-1	-1	0	0	0	1	1	1	1	0	1	1	0	1	1	0	0	0	1	0	1	1	0	0	-1	1	1	0	0	1	-1	0	1	1	1	0	-1	-1	1	1	0	1	-1	1	-1	-1
Germany_222_3	51.353921	8.001129	0	0	-1	1	0	0	1	1	1	1	0	1	1	1	1	0	0	-1	-1	1	-1	1	1	1	1	0	1	1	0	0	1	-1	1	1	0	1	1	-1	0	1	1	-1	0	0	1	1	1
Germany_222_4	51.353921	8.001129	1	0	-1	1	1	0	0	1	1	1	-1	1	1	0	1	-1	-1	0	-1	1	-1	0	1	1	1	-1	0	-1	-1	-1	0	-1	1	1	0	1	1	-1	-1	1	0	-1	1	0	1	0	0
Germany_222_5	51.353921	8.001129	1	-1	0	1	1	0	-1	1	1	1	-1	1	1	1	1	1	-1	0	-1	0	-1	1	1	1	0	-1	0	-1	0	0	1	-1	1	1	1	1	1	0	-1	0	1	0	1	0	1	0	0
Germany_222_6	51.353921	8.001129	1	-1	-1	1	1	-1	0	1	1	0	-1	1	0	1	1	1	1	0	-1	1	0	1	1	1	1	-1	1	0	0	0	1	-1	0	1	1	1	1	-1	-1	1	1	0	1	-1	1	0	0
Germany_222_7	51.353921	8.001129	1	0	-1	1	1	-1	1	1	1	1	0	1	0	1	1	1	0	0	0	1	-1	1	1	1	1	0	1	0	-1	-1	1	-1	-1	1	1	1	1	0	-1	1	1	0	1	-1	1	-1	-1
Germany_222_8	51.353921	8.001129	1	0	-1	1	0	-1	-1	1	1	1	0	1	1	0	1	1	-1	1	-1	1	1	0	1	1	1	-1	1	1	0	0	1	-1	1	1	1	1	1	0	0	1	1	-1	0	-1	1	-1	-1
Germany_222_9	51.353921	8.001129	1	-1	-1	1	1	0	1	1	1	1	0	1	1	0	1	0	1	1	0	1	0	1	1	1	0	-1	1	1	-1	0	1	0	1	1	1	1	1	1	-1	1	1	0	0	-1	1	0	0
Germany_222_10	51.353921	8.001129	0	-1	-1	1	1	-1	0	1	0	1	0	1	1	0	1	0	0	1	0	1	-1	1	1	1	1	1	1	0	0	0	1	0	-1	1	1	1	1	1	-1	1	1	-1	0	0	1	-1	-1
Germany_223_1	51.414216	7.892324	1	-1	-1	0	1	0	0	1	1	1	0	1	1	1	1	0	-1	1	0	0	0	0	1	1	-1	-1	0	0	0	0	1	1	-1	1	1	1	1	-1	-1	1	1	0	1	0	1	0	0
Germany_223_2	51.414216	7.892324	1	-1	-1	-1	0	-1	0	1	0	1	0	1	0	1	1	0	-1	0	0	1	0	1	1	1	0	-1	1	1	0	0	1	0	-1	1	1	1	0	0	-1	1	1	-1	0	-1	1	-1	-1
Germany_223_3	51.414216	7.892324	1	-1	-1	1	1	-1	1	1	0	1	-1	1	1	1	1	1	0	1	1	1	0	1	1	1	0	0	1	0	-1	-1	0	-1	0	1	1	1	1	-1	0	1	1	0	0	-1	1	-1	-1
Germany_223_4	51.414216	7.892324	1	0	-1	0	0	0	1	1	0	1	-1	1	1	0	1	0	-1	0	-1	1	0	1	1	1	0	0	1	1	-1	-1	0	-1	0	1	1	1	0	-1	0	1	1	0	1	1	1	0	0
Germany_223_5	51.414216	7.892324	1	-1	-1	0	0	0	1	1	1	1	1	1	1	1	1	1	-1	1	-1	1	1	0	1	1	0	-1	1	0	-1	0	1	-1	1	1	1	1	1	0	0	1	1	1	1	0	0	-1	-1
Germany_223_6	51.414216	7.892324	0	-1	-1	1	1	0	0	1	1	1	1	1	1	1	1	1	0	1	0	1	-1	1	1	1	1	-1	1	1	0	0	1	1	-1	0	1	1	1	-1	-1	1	1	-1	0	-1	1	0	1
Germany_223_7	51.414216	7.892324	1	-1	-1	1	0	0	1	1	1	1	1	1	0	0	1	0	-1	1	-1	1	0	1	1	1	0	-1	1	0	1	1	1	0	1	1	1	1	1	-1	-1	1	1	1	1	-1	1	-1	0
Germany_223_8	51.414216	7.892324	1	-1	-1	1	0	0	0	1	1	1	1	1	1	1	1	-1	0	0	-1	0	0	1	1	1	-1	0	1	1	0	0	1	1	1	1	1	1	1	-1	-1	1	1	0	0	0	1	-1	-1
Germany_223_9	51.414216	7.892324	1	0	-1	1	-1	-1	0	1	0	1	0	1	0	1	1	1	0	0	0	0	0	0	1	0	1	0	1	0	0	0	1	-1	0	1	1	1	0	0	-1	1	1	0	0	-1	1	1	1
Germany_223_10	51.414216	7.892324	1	-1	-1	0	1	-1	1	1	1	1	0	1	0	1	1	1	0	0	-1	0	0	1	1	1	0	1	0	0	1	1	0	-1	0	1	1	1	1	0	-1	1	1	1	0	0	1	0	0
Germany_224_1	51.437224	8.085954	1	0	-1	1	0	-1	0	1	1	1	0	1	0	1	1	1	-1	1	0	1	1	1	1	1	0	-1	1	1	-1	1	0	-1	1	0	1	1	1	-1	0	1	1	-1	1	0	1	0	1
Germany_224_2	51.437224	8.085954	1	1	-1	0	0	-1	0	0	1	1	1	1	0	1	1	1	-1	0	-1	1	0	0	0	0	1	0	1	0	0	0	1	-1	1	1	1	1	1	0	-1	1	1	1	1	-1	1	0	0
Germany_224_3	51.437224	8.085954	1	0	-1	1	0	-1	0	1	1	1	0	1	1	1	1	1	0	1	0	0	0	1	1	1	0	-1	1	1	-1	-1	1	-1	-1	1	1	1	1	0	0	1	1	-1	1	-1	1	0	0
Germany_224_4	51.437224	8.085954	1	1	-1	-1	0	0	1	1	1	1	0	1	1	0	1	1	-1	1	0	1	-1	1	1	1	0	-1	1	1	1	1	1	-1	0	1	1	1	1	1	1	1	1	1	1	0	1	0	0
Germany_224_5	51.437224	8.085954	1	0	0	0	0	0	1	1	1	1	-1	1	1	0	1	0	0	1	0	1	0	1	1	1	-1	-1	1	1	0	0	1	0	0	0	1	1	0	-1	-1	1	1	1	1	0	1	-1	-1
Germany_224_6	51.437224	8.085954	1	-1	-1	0	0	-1	1	1	0	1	1	1	0	1	1	-1	-1	0	-1	1	0	1	1	1	1	-1	1	0	1	1	1	1	1	1	1	1	1	-1	0	1	1	0	0	0	1	-1	-1
Germany_224_7	51.437224	8.085954	1	-1	-1	0	1	-1	0	0	1	1	1	1	0	1	1	0	-1	1	-1	1	0	1	1	1	NaN	1	1	0	0	0	1	0	0	1	1	1	1	0	0	1	1	0	1	0	1	-1	0
Germany_224_8	51.437224	8.085954	1	0	-1	1	-1	-1	1	1	1	1	0	1	1	0	1	1	-1	1	-1	1	1	0	1	1	0	-1	1	0	0	0	0	0	1	1	1	1	1	0	0	1	1	0	1	0	0	0	0
Germany_224_9	51.437224	8.085954	1	-1	-1	1	0	0	0	1	1	1	1	1	1	1	1	1	0	1	-1	1	0	1	1	1	-1	-1	1	-1	-1	-1	1	-1	0	1	1	1	1	0	-1	1	1	1	0	-1	1	1	1
Germany_224_10	51.437224	8.085954	1	0	-1	1	-1	0	1	0	1	1	1	1	1	0	1	0	-1	0	-1	0	-1	1	1	1	0	0	1	1	-1	-1	1	0	-1	1	1	1	1	0	0	1	1	0	1	-1	0	0	0
Germany_225_1	51.831353	8.111839	1	-1	-1	1	1	-1	1	1	1	1	0	1	1	1	1	1	1	1	-1	0	-1	1	1	1	1	0	1	-1	0	1	1	0	-1	1	1	1	0	-1	0	1	1	1	1	1	1	-1	-1
Germany_225_2	51.831353	8.111839	1	-1	-1	1	0	-1	1	1	1	1	1	1	0	1	1	0	-1	0	0	1	-1	1	1	1	1	-1	1	1	0	0	1	-1	-1	1	1	1	0	-1	0	1	1	-1	1	0	1	0	0
Germany_225_3	51.831353	8.111839	1	0	-1	0	1	-1	0	1	0	1	1	1	0	0	1	1	0	1	-1	1	-1	1	1	1	0	-1	0	-1	0	0	1	-1	-1	1	1	1	1	0	-1	1	1	1	1	-1	1	-1	-1
Germany_225_4	51.831353	8.111839	1	-1	-1	0	1	-1	1	1	0	0	1	0	1	1	1	0	-1	1	-1	1	0	1	1	1	1	0	1	0	0	0	1	-1	-1	1	1	1	1	0	0	1	1	1	-1	-1	1	0	0
Germany_225_5	51.831353	8.111839	1	0	-1	1	1	-1	1	1	1	1	0	1	1	1	1	1	-1	1	-1	1	0	1	1	1	1	0	1	0	0	1	1	-1	0	1	1	1	0	-1	0	1	1	0	1	-1	1	0	0
Germany_225_6	51.831353	8.111839	1	-1	-1	1	0	-1	0	1	1	1	0	1	0	0	1	0	-1	0	-1	1	0	1	1	0	0	-1	0	-1	1	1	1	0	0	1	1	1	0	0	-1	1	1	1	0	-1	1	-1	-1
Germany_225_7	51.831353	8.111839	1	-1	-1	1	0	-1	1	1	1	1	0	1	1	0	0	0	1	1	0	0	-1	1	1	1	-1	-1	0	-1	1	1	1	-1	0	1	1	1	0	-1	0	1	0	-1	0	-1	1	0	0
Germany_225_8	51.831353	8.111839	0	-1	-1	1	1	-1	0	1	1	1	0	1	1	-1	1	1	-1	0	-1	0	0	0	1	0	1	0	1	0	-1	-1	0	-1	0	1	1	1	1	-1	-1	1	1	1	0	-1	1	1	1
Germany_225_9	51.831353	8.111839	1	-1	-1	0	1	-1	1	-1	0	1	0	1	0	0	1	1	0	0	-1	0	0	1	1	0	0	-1	1	-1	0	1	0	-1	1	1	1	1	1	-1	0	1	1	1	1	-1	1	0	0
Germany_225_10	51.831353	8.111839	1	-1	-1	0	1	-1	0	1	1	1	1	1	-1	1	1	1	-1	1	-1	0	0	1	1	1	-1	-1	0	0	-1	-1	1	-1	0	1	1	1	1	0	-1	1	1	1	0	-1	1	0	0
Germany_227_1	51.853099	7.588061	0	-1	-1	1	1	-1	0	1	1	1	0	1	0	1	1	1	-1	-1	0	1	-1	1	1	0	1	-1	0	0	-1	-1	1	-1	0	1	1	1	1	-1	-1	1	0	0	0	0	1	-1	-1
Germany_227_2	51.853099	7.588061	1	0	-1	0	0	0	0	1	1	1	0	1	0	1	1	1	0	0	0	0	0	1	1	1	0	0	1	0	0	0	1	-1	-1	1	1	1	0	-1	-1	1	1	1	0	-1	1	1	1
Germany_227_3	51.853099	7.588061	0	-1	0	0	1	1	0	1	1	1	0	1	1	0	1	-1	0	-1	0	1	0	1	1	0	1	-1	1	1	0	0	1	-1	-1	0	1	1	1	0	0	1	0	-1	1	0	1	0	0
Germany_227_4	51.853099	7.588061	0	-1	-1	1	1	1	0	1	0	1	0	1	0	0	1	0	0	0	0	1	-1	1	1	1	0	0	1	-1	0	0	1	-1	-1	0	1	1	1	0	-1	1	1	1	0	0	1	0	0
Germany_227_5	51.853099	7.588061	1	-1	-1	1	1	0	1	1	1	1	-1	1	0	1	1	1	0	0	-1	1	-1	1	1	0	0	0	1	0	1	1	1	0	1	1	1	1	1	-1	-1	-1	1	-1	0	-1	1	0	0
Germany_227_6	51.853099	7.588061	0	0	-1	1	1	-1	0	1	1	1	1	1	0	0	1	-1	-1	1	0	1	0	1	1	1	0	0	1	0	0	0	1	-1	0	1	1	1	1	-1	-1	1	0	-1	0	-1	0	-1	-1
Germany_227_7	51.853099	7.588061	1	-1	-1	1	0	-1	1	0	1	1	-1	1	1	1	1	1	0	1	-1	0	-1	1	1	1	-1	0	1	1	0	0	1	-1	0	1	1	1	1	-1	-1	1	1	0	1	0	0	0	0
Germany_227_8	51.853099	7.588061	0	0	-1	1	0	-1	1	1	1	1	0	1	1	1	1	1	-1	1	-1	1	0	1	1	1	0	0	1	1	0	0	1	-1	0	1	1	1	1	-1	-1	1	1	0	0	0	1	-1	0
Germany_227_9	51.853099	7.588061	1	0	-1	1	1	0	1	1	1	1	0	1	1	0	1	1	1	1	0	1	-1	1	1	1	0	0	1	1	0	0	1	-1	1	1	1	1	1	-1	-1	1	1	1	1	0	1	1	1
Germany_227_10	51.853099	7.588061	1	-1	-1	1	1	-1	1	1	1	1	0	1	0	0	1	1	0	1	0	1	0	1	1	1	0	1	0	0	0	0	1	-1	0	1	1	1	1	-1	-1	1	1	-1	1	-1	1	0	0
Germany_228_1	51.724523	7.53805	1	0	-1	1	0	-1	1	1	1	1	1	1	1	-1	1	1	-1	0	0	-1	0	1	1	1	0	1	1	1	0	0	1	-1	0	1	1	1	1	-1	0	1	1	1	1	0	1	0	0
Germany_228_2	51.724523	7.53805	1	-1	-1	1	1	-1	1	1	0	1	1	1	0	1	1	1	-1	1	0	-1	0	0	1	1	0	-1	1	-1	-1	-1	1	-1	0	1	1	1	1	-1	-1	1	1	0	1	-1	1	0	0
Germany_228_3	51.724523	7.53805	0	-1	0	1	1	0	1	1	0	1	1	1	0	1	1	1	-1	1	0	0	0	1	1	1	1	-1	1	0	1	1	0	0	-1	1	0	1	1	-1	1	1	1	0	1	-1	1	1	1
Germany_228_4	51.724523	7.53805	1	-1	0	1	-1	-1	0	1	1	1	0	1	0	0	1	1	-1	0	0	1	0	1	1	1	0	-1	1	1	-1	0	1	-1	-1	1	1	1	1	0	-1	1	1	1	0	-1	1	0	0
Germany_228_5	51.724523	7.53805	1	0	-1	1	1	1	0	1	1	0	0	1	1	0	1	1	-1	0	-1	-1	-1	1	1	1	1	-1	1	1	0	0	1	-1	-1	1	1	1	1	0	-1	1	1	0	0	-1	1	-1	-1
Germany_228_6	51.724523	7.53805	1	-1	-1	1	-1	-1	1	1	1	1	0	1	0	1	1	1	-1	-1	0	1	0	1	1	0	0	-1	1	0	-1	-1	1	0	-1	1	1	1	1	-1	-1	1	1	1	0	-1	1	-1	-1
Germany_228_7	51.724523	7.53805	1	-1	-1	1	0	-1	0	1	1	1	0	1	-1	1	1	1	0	1	-1	1	0	1	1	1	1	0	1	0	-1	-1	1	-1	0	1	1	1	1	-1	0	1	1	0	0	0	0	-1	-1
Germany_228_8	51.724523	7.53805	1	0	-1	0	0	-1	1	1	1	1	1	1	1	1	1	1	0	0	1	0	-1	1	1	1	0	0	0	-1	0	0	1	-1	0	1	1	1	1	0	0	1	1	0	1	-1	1	0	0
Germany_228_9	51.724523	7.53805	1	-1	0	1	0	0	1	1	0	1	0	1	0	0	1	1	-1	0	0	1	0	1	1	1	1	-1	1	1	-1	-1	1	0	1	0	1	1	1	0	0	1	1	-1	1	-1	1	-1	-1
Germany_228_10	51.724523	7.53805	1	-1	-1	1	1	-1	1	1	1	1	-1	1	0	1	1	1	0	1	-1	0	1	1	1	1	1	-1	1	0	1	1	1	-1	-1	0	1	1	0	-1	0	1	1	-1	1	-1	1	0	0
Germany_229_1	51.715865	6.799274	1	-1	-1	1	0	-1	0	1	1	0	-1	1	1	0	1	0	-1	0	0	1	-1	1	1	1	-1	0	0	-1	0	0	1	0	1	1	1	1	1	-1	0	1	1	1	1	-1	1	1	1
Germany_229_2	51.715865	6.799274	1	-1	-1	1	0	0	1	0	1	1	0	1	0	0	1	1	0	1	-1	1	0	0	1	0	1	-1	1	1	-1	1	1	-1	0	1	1	1	1	-1	0	1	1	0	0	-1	1	0	1
Germany_229_3	51.715865	6.799274	0	0	-1	1	0	1	1	1	1	1	0	1	0	1	1	0	0	0	0	1	0	1	1	0	0	0	0	0	1	1	1	0	0	1	1	1	1	1	-1	1	1	0	1	0	1	1	1
Germany_229_4	51.715865	6.799274	1	-1	-1	-1	1	0	0	1	1	0	-1	1	1	1	1	0	-1	1	0	1	-1	1	1	1	-1	-1	1	1	0	1	0	0	0	1	1	1	1	-1	-1	0	1	1	0	-1	1	-1	-1
Germany_229_5	51.715865	6.799274	0	0	-1	1	1	1	1	1	1	1	1	1	0	1	1	0	-1	1	0	0	0	1	1	1	0	-1	0	0	-1	0	1	-1	0	1	1	1	1	-1	0	1	1	0	1	1	1	-1	-1
Germany_229_6	51.715865	6.799274	1	-1	-1	1	1	-1	1	1	0	1	0	1	0	1	1	0	0	0	0	0	-1	0	1	0	0	0	1	1	0	1	0	0	1	1	0	1	1	0	-1	1	1	0	0	0	1	0	0
Germany_229_7	51.715865	6.799274	1	-1	-1	1	1	-1	0	1	1	1	0	1	1	1	1	0	-1	1	-1	1	0	1	1	0	0	-1	1	0	-1	0	1	0	-1	1	1	1	1	-1	-1	1	0	0	1	0	1	0	0
Germany_229_8	51.715865	6.799274	1	-1	0	0	1	1	1	1	0	0	-1	1	0	1	1	1	-1	1	0	0	-1	1	1	1	-1	1	0	0	0	0	1	0	-1	1	1	1	1	-1	-1	1	1	-1	-1	-1	1	-1	0
Germany_229_9	51.715865	6.799274	1	-1	0	0	0	0	1	1	1	1	0	1	1	0	1	1	0	1	0	1	0	1	1	1	-1	0	1	1	-1	0	0	0	0	1	1	1	1	-1	0	1	1	-1	0	0	1	-1	0
Germany_229_10	51.715865	6.799274	0	-1	-1	1	1	0	0	0	1	0	1	1	1	1	1	1	-1	0	0	1	0	0	1	1	1	-1	1	0	-1	-1	1	-1	1	1	1	1	-1	1	-1	1	1	0	1	-1	1	0	0
Germany_233_1	50.954421	7.156126	1	0	-1	1	1	0	0	0	0	1	0	1	1	1	1	0	-1	0	-1	0	0	1	1	1	-1	-1	1	1	-1	0	1	0	1	1	1	1	1	0	-1	1	1	1	1	0	1	0	0
Germany_233_2	50.954421	7.156126	1	-1	-1	1	1	-1	0	1	1	1	0	1	1	1	1	0	-1	0	1	-1	0	1	1	1	0	0	1	1	1	1	1	0	1	1	1	1	1	0	-1	1	1	0	1	-1	0	1	1
Germany_233_3	50.954421	7.156126	1	1	-1	1	1	-1	1	0	1	1	0	1	1	1	1	1	0	1	-1	1	-1	1	1	1	1	-1	1	1	0	0	1	-1	1	1	1	1	1	-1	0	1	1	1	1	-1	1	0	1
Germany_233_4	50.954421	7.156126	1	1	-1	1	1	0	1	0	0	1	-1	1	1	1	1	1	0	1	0	1	1	1	1	1	-1	0	1	1	0	0	1	0	0	1	1	1	1	0	-1	1	1	1	1	-1	1	-1	-1
Germany_233_5	50.954421	7.156126	1	0	-1	1	1	0	1	0	1	1	0	1	-1	1	1	0	-1	1	0	-1	0	1	1	1	0	-1	0	0	0	0	1	1	1	1	1	1	1	0	0	1	1	0	1	-1	1	1	1
Germany_233_6	50.954421	7.156126	0	-1	-1	1	1	-1	0	1	0	1	0	1	1	0	1	1	-1	0	0	1	0	1	1	1	0	-1	1	0	-1	-1	1	-1	0	1	1	1	1	0	0	0	1	0	1	-1	0	0	0
Germany_233_7	50.954421	7.156126	1	1	-1	1	1	0	0	0	0	1	0	1	1	1	1	1	-1	1	-1	0	0	1	1	1	0	0	1	1	1	1	1	-1	1	1	1	1	1	-1	-1	1	1	0	0	0	1	0	0
Germany_233_8	50.954421	7.156126	1	-1	-1	1	1	-1	1	1	1	1	0	1	0	1	1	1	0	1	1	1	0	1	1	1	1	0	1	1	0	0	1	-1	0	1	1	1	1	-1	-1	1	1	0	1	-1	1	0	0
Germany_233_9	50.954421	7.156126	1	1	-1	1	1	-1	-1	0	1	1	-1	1	-1	1	1	1	0	0	-1	1	-1	0	1	0	1	-1	1	1	-1	-1	1	0	0	1	1	1	1	-1	0	1	0	-1	1	-1	1	1	1
Germany_233_10	50.954421	7.156126	1	1	-1	1	1	-1	0	1	1	1	0	1	1	0	1	1	-1	1	0	-1	0	1	1	1	1	-1	1	-1	-1	-1	1	-1	0	1	1	1	1	-1	-1	1	1	0	1	-1	1	0	0
Germany_234_1	50.965535	7.566079	1	0	-1	1	0	0	1	1	1	1	0	1	0	0	1	1	0	0	-1	0	-1	1	1	1	1	0	0	0	0	0	1	-1	1	0	1	1	1	-1	-1	1	1	1	0	-1	1	1	1
Germany_234_2	50.965535	7.566079	0	-1	-1	1	0	0	1	1	1	1	0	1	0	1	1	0	0	1	-1	1	1	1	1	1	1	-1	1	0	0	0	1	-1	1	1	1	1	0	-1	0	1	1	0	0	0	1	-1	-1
Germany_234_3	50.965535	7.566079	1	-1	0	1	1	-1	1	0	1	1	-1	1	-1	1	1	1	1	1	1	1	1	1	1	0	1	0	1	0	0	1	1	-1	0	1	1	1	1	1	-1	1	1	1	1	-1	1	0	0
Germany_234_4	50.965535	7.566079	1	0	-1	0	0	0	0	1	1	1	0	1	0	1	0	0	0	1	0	0	0	1	1	1	1	-1	1	0	1	1	0	-1	1	1	1	1	0	-1	-1	1	0	0	1	0	1	0	0
Germany_234_5	50.965535	7.566079	1	-1	-1	1	1	-1	1	1	1	1	0	1	1	0	1	0	-1	0	0	1	1	0	0	0	1	0	1	1	1	1	1	-1	1	1	1	1	1	-1	-1	1	1	0	0	-1	1	-1	0
Germany_234_6	50.965535	7.566079	1	0	0	1	1	0	0	1	1	1	1	1	1	1	1	1	-1	1	-1	0	0	1	1	1	0	-1	0	0	-1	-1	1	-1	-1	1	1	1	1	-1	-1	1	1	0	0	-1	1	0	0
Germany_234_7	50.965535	7.566079	1	-1	0	0	1	0	0	1	1	1	0	1	1	1	1	1	0	1	-1	1	-1	1	1	1	0	0	1	1	1	1	0	-1	0	1	1	1	1	-1	0	1	1	-1	1	0	1	0	0
Germany_234_8	50.965535	7.566079	1	-1	-1	0	0	-1	1	1	1	0	0	1	1	0	1	0	-1	1	0	0	0	1	1	1	-1	-1	1	0	0	1	1	-1	1	1	1	1	1	0	-1	1	1	0	0	-1	1	-1	0
Germany_234_9	50.965535	7.566079	1	-1	-1	1	1	0	1	1	1	1	-1	1	1	0	1	0	0	1	0	1	0	1	1	1	0	-1	0	0	-1	-1	1	-1	0	1	1	1	1	-1	1	1	1	1	-1	-1	1	-1	-1
Germany_234_10	50.965535	7.566079	1	-1	-1	0	0	-1	1	1	1	1	1	1	0	1	1	0	-1	1	0	1	1	1	1	1	0	0	1	1	1	1	1	-1	0	1	1	1	1	-1	-1	1	1	1	1	-1	1	0	0
Germany_236_1	50.98927	12.52967	1	-1	-1	1	0	0	0	1	1	1	0	1	0	1	1	1	-1	1	1	1	1	1	1	1	0	1	1	1	0	0	1	0	1	0	1	1	1	-1	-1	1	1	0	-1	-1	1	0	0
Germany_236_2	50.98927	12.52967	1	0	-1	1	1	0	1	1	1	1	0	1	1	1	1	0	0	1	-1	1	1	1	1	1	1	-1	1	1	1	1	1	0	0	1	1	1	1	0	-1	1	1	-1	1	-1	0	0	0
Germany_236_3	50.98927	12.52967	1	-1	-1	1	0	0	0	1	1	1	0	1	1	1	1	1	1	0	-1	0	0	0	1	0	1	0	1	1	0	0	1	-1	0	1	0	1	1	0	-1	1	1	1	1	0	1	0	0
Germany_236_4	50.98927	12.52967	1	-1	-1	1	1	-1	1	1	1	1	1	1	-1	1	1	1	0	1	0	0	0	1	1	1	0	-1	1	0	1	1	1	0	1	1	1	1	1	0	-1	1	1	0	1	-1	1	-1	-1
Germany_236_5	50.98927	12.52967	1	0	-1	1	0	-1	1	1	1	1	-1	1	0	1	1	0	0	1	0	1	0	0	0	0	1	-1	0	-1	0	1	1	-1	-1	1	0	1	1	-1	-1	1	1	0	1	0	1	0	0
Germany_236_6	50.98927	12.52967	1	0	-1	1	1	1	1	1	1	1	-1	1	1	1	0	0	0	0	-1	1	0	1	1	1	1	-1	0	0	-1	0	1	0	1	1	1	1	1	1	-1	1	1	1	0	-1	1	0	0
Germany_236_7	50.98927	12.52967	1	0	-1	1	1	0	1	1	1	1	-1	1	1	0	1	0	-1	1	-1	0	0	1	1	1	-1	0	0	0	0	0	1	0	0	1	1	1	1	-1	-1	1	1	0	0	0	1	1	1
Germany_236_9	50.98927	12.52967	1	-1	-1	1	0	-1	1	1	1	1	0	1	1	1	1	1	-1	1	0	0	0	1	1	1	1	-1	1	0	0	0	0	0	-1	1	1	1	1	0	0	1	1	0	0	0	1	-1	-1
Germany_236_10	50.98927	12.52967	1	-1	-1	1	0	0	1	1	1	1	-1	1	0	1	1	1	0	1	0	0	-1	1	1	1	0	-1	1	1	1	1	1	-1	0	1	0	1	1	0	0	1	1	-1	1	-1	1	-1	-1
Germany_237_1	50.69505	12.23401	1	-1	-1	1	1	-1	1	0	1	1	0	1	0	1	1	1	-1	-1	0	1	0	1	1	1	0	0	1	0	0	0	1	-1	0	1	1	1	1	-1	0	1	1	0	1	0	1	0	0
Germany_237_2	50.69505	12.23401	1	0	-1	1	-1	0	0	1	1	1	0	1	1	1	1	1	0	0	-1	1	0	0	0	0	-1	0	1	0	1	1	1	-1	0	1	1	1	1	-1	-1	1	1	0	-1	-1	1	1	1
Germany_237_3	50.69505	12.23401	1	0	-1	0	0	-1	0	1	1	1	1	1	1	1	1	0	0	1	1	1	-1	1	1	1	-1	1	1	1	-1	0	1	0	0	1	1	1	1	1	-1	1	1	0	1	-1	1	0	0
Germany_237_4	50.69505	12.23401	1	0	-1	1	0	-1	1	1	1	1	-1	1	-1	1	1	1	-1	1	1	1	0	1	1	1	0	-1	1	1	1	1	1	0	0	1	1	1	1	-1	0	1	1	0	1	0	1	0	0
Germany_237_5	50.69505	12.23401	1	0	-1	1	1	0	1	1	0	1	-1	1	0	1	1	1	0	0	-1	1	-1	1	1	1	0	0	1	1	0	0	1	-1	1	1	1	1	1	1	0	1	1	-1	1	0	1	1	1
Germany_237_6	50.69505	12.23401	1	0	-1	1	1	-1	0	1	1	1	-1	1	1	1	1	1	0	1	0	1	0	0	0	0	0	-1	1	0	0	0	1	0	0	1	1	1	1	0	-1	1	1	1	0	-1	0	-1	-1
Germany_237_7	50.69505	12.23401	1	0	-1	1	0	-1	0	1	1	1	0	1	1	0	1	0	0	1	1	1	0	0	0	0	-1	-1	1	1	1	1	1	0	-1	1	1	1	1	0	-1	1	1	1	0	0	1	0	0
Germany_237_8	50.69505	12.23401	1	-1	-1	1	-1	0	1	1	1	1	0	1	-1	1	1	1	-1	1	-1	1	-1	1	1	1	0	0	1	-1	0	1	1	0	-1	1	1	1	1	1	0	1	1	0	0	-1	1	0	0
Germany_237_9	50.69505	12.23401	1	-1	-1	0	1	0	0	1	1	1	0	1	0	1	1	0	0	1	-1	1	1	1	1	1	1	1	1	1	0	1	1	-1	0	1	1	0	1	-1	0	1	1	1	0	0	1	-1	-1
Germany_237_10	50.69505	12.23401	1	0	-1	1	1	0	1	0	1	1	1	1	1	1	1	1	-1	1	-1	1	1	1	1	1	0	0	1	0	0	0	1	-1	1	1	1	1	1	0	-1	1	1	-1	1	0	0	1	1
Germany_238_1	50.76844	11.66347	1	0	-1	1	1	-1	0	1	1	1	0	1	1	1	1	0	1	1	0	1	-1	0	0	0	0	0	1	0	0	0	1	0	1	1	1	1	1	-1	0	1	1	0	0	-1	1	1	1
Germany_238_2	50.76844	11.66347	1	0	-1	1	-1	0	1	1	1	1	1	1	1	1	1	0	-1	1	0	0	1	1	1	1	0	0	1	1	-1	0	1	0	1	1	1	1	1	0	0	1	0	0	0	-1	1	0	0
Germany_238_3	50.76844	11.66347	1	-1	0	1	1	-1	1	1	0	1	0	1	1	1	1	1	-1	1	-1	1	1	1	1	1	0	-1	1	1	0	0	1	0	1	1	1	1	1	0	-1	1	1	0	0	0	1	1	1
Germany_238_4	50.76844	11.66347	1	-1	-1	1	0	-1	0	0	1	1	1	1	0	1	1	0	-1	1	-1	0	-1	0	0	0	0	0	1	0	-1	0	1	0	1	1	1	1	1	0	-1	1	1	0	1	0	1	0	0
Germany_238_5	50.76844	11.66347	1	-1	-1	1	1	0	-1	1	1	1	-1	1	0	0	1	0	-1	0	-1	1	0	1	1	1	1	-1	1	1	0	1	1	-1	-1	1	1	1	1	0	0	1	1	-1	1	0	1	0	0
Germany_238_6	50.76844	11.66347	1	0	-1	1	1	-1	1	1	1	1	0	1	1	1	0	-1	-1	0	1	0	0	1	1	1	0	0	1	0	-1	0	0	-1	1	1	1	1	1	-1	-1	1	1	0	0	-1	1	-1	-1
Germany_238_7	50.76844	11.66347	1	-1	-1	1	0	1	1	1	1	1	1	1	1	1	1	0	0	1	1	1	0	1	1	1	-1	-1	1	0	-1	0	1	-1	-1	1	1	1	1	-1	0	1	1	0	0	-1	1	-1	-1
Germany_238_8	50.76844	11.66347	1	0	-1	1	0	-1	0	0	1	1	1	1	1	1	1	1	-1	0	-1	0	0	1	1	1	0	0	1	1	0	1	1	0	0	1	1	1	1	0	0	1	1	-1	1	0	1	1	1
Germany_238_9	50.76844	11.66347	1	0	-1	1	1	-1	0	1	1	1	1	1	0	0	1	1	-1	1	0	0	-1	0	0	0	-1	0	1	0	1	1	1	0	0	1	1	1	1	0	1	1	1	0	1	-1	0	0	0
Germany_238_10	50.76844	11.66347	1	1	-1	1	0	-1	1	1	1	1	0	1	1	1	1	1	1	0	0	0	0	1	1	1	0	0	1	0	-1	-1	1	-1	0	1	1	1	1	-1	1	1	1	0	1	-1	1	-1	-1
Germany_320_1	54.072056	11.956502	0	0	-1	1	0	0	1	1	1	1	1	1	1	0	1	1	0	0	-1	1	0	1	1	1	1	-1	1	0	0	0	0	0	-1	1	1	1	1	0	0	1	1	0	0	-1	1	0	0
Germany_320_2	54.072056	11.956502	0	-1	-1	1	1	-1	1	1	0	1	-1	1	1	1	1	1	-1	1	-1	1	0	1	1	1	0	-1	0	0	-1	0	1	-1	-1	1	1	1	1	-1	-1	1	1	-1	0	-1	1	-1	-1
Germany_320_3	54.072056	11.956502	1	-1	-1	0	1	0	1	0	1	0	1	1	-1	1	1	0	-1	-1	-1	1	1	1	1	0	-1	0	1	1	0	0	1	0	0	1	1	1	1	-1	-1	0	1	0	0	-1	1	-1	-1
Germany_320_4	54.072056	11.956502	0	-1	-1	1	1	-1	0	0	1	1	0	1	0	1	1	1	0	1	0	1	0	1	1	1	0	0	0	0	1	1	1	0	0	1	1	1	1	-1	-1	1	0	-1	1	-1	1	-1	-1
Germany_320_5	54.072056	11.956502	0	-1	-1	0	0	0	1	1	1	0	1	1	0	1	0	0	-1	1	0	1	0	1	1	1	0	1	1	1	0	0	1	0	0	1	1	1	1	0	0	1	1	-1	0	-1	1	0	1
Germany_320_6	54.072056	11.956502	1	0	0	1	0	-1	0	1	1	0	1	1	1	0	1	1	0	1	0	1	0	1	1	1	0	1	1	1	-1	0	1	-1	-1	1	1	0	1	-1	-1	1	1	1	1	0	1	0	0
Germany_320_7	54.072056	11.956502	1	-1	-1	0	0	0	0	1	1	1	0	1	1	1	1	0	-1	1	0	0	-1	1	1	1	1	-1	1	1	0	0	0	-1	-1	1	1	1	1	-1	-1	1	1	1	1	-1	1	0	0
Germany_320_8	54.072056	11.956502	1	-1	-1	1	-1	-1	0	1	1	1	0	1	1	0	1	0	-1	1	0	1	0	1	1	1	1	-1	1	1	-1	-1	1	-1	0	1	1	1	1	-1	-1	1	1	-1	1	-1	1	0	0
Germany_320_9	54.072056	11.956502	1	-1	0	1	0	-1	1	1	1	1	0	1	1	0	1	-1	-1	1	0	1	-1	1	1	1	0	-1	1	0	0	1	1	-1	1	1	1	1	1	-1	0	1	1	-1	0	-1	1	0	0
Germany_320_10	54.072056	11.956502	1	-1	-1	1	1	-1	0	0	1	1	0	1	1	0	1	1	-1	0	-1	1	0	1	1	0	1	1	0	0	1	1	1	-1	1	1	1	1	1	-1	-1	1	1	-1	1	-1	1	-1	0
Germany_321_1	53.425271	12.05276	0	-1	-1	-1	1	-1	1	1	1	1	0	1	1	1	1	0	-1	1	-1	0	0	1	1	1	-1	-1	1	0	0	0	1	-1	0	1	1	1	1	-1	-1	0	1	-1	1	0	1	-1	-1
Germany_321_2	53.425271	12.05276	1	-1	-1	1	0	-1	0	0	0	1	-1	1	1	1	1	0	-1	1	1	1	0	0	0	0	0	-1	1	1	0	0	0	-1	0	1	0	1	1	-1	-1	1	1	0	-1	-1	1	0	0
Germany_321_3	53.425271	12.05276	1	0	-1	1	0	-1	0	1	0	1	1	1	1	1	1	0	0	1	1	0	1	1	1	1	0	0	1	1	0	0	1	0	1	1	1	1	1	0	0	1	1	-1	1	0	1	-1	-1
Germany_321_4	53.425271	12.05276	1	0	-1	1	1	-1	1	1	1	1	-1	0	1	1	1	1	0	1	0	1	0	1	1	1	1	-1	1	0	-1	-1	1	0	0	1	1	1	1	-1	-1	1	1	0	1	0	1	-1	-1
Germany_321_5	53.425271	12.05276	1	0	0	1	1	0	1	1	1	1	0	1	1	0	1	-1	1	0	0	0	-1	1	1	1	0	0	1	1	-1	-1	1	0	0	1	1	1	1	-1	-1	1	1	0	1	1	1	1	1
Germany_321_6	53.425271	12.05276	1	-1	-1	1	1	0	1	1	1	1	0	1	1	0	1	1	-1	1	1	1	1	1	1	1	0	0	1	1	0	0	1	0	1	1	1	1	1	-1	-1	1	1	1	1	1	1	0	0
Germany_321_7	53.425271	12.05276	1	0	-1	1	1	-1	1	1	1	1	0	1	1	1	1	1	0	0	-1	1	-1	1	1	1	1	-1	1	1	0	0	1	-1	0	1	1	1	1	0	-1	1	1	1	1	-1	-1	-1	-1
Germany_321_8	53.425271	12.05276	1	-1	-1	1	0	1	0	0	1	1	1	1	0	0	1	0	-1	1	-1	-1	-1	1	1	1	-1	-1	1	0	1	1	1	-1	1	1	0	1	1	-1	-1	1	1	1	1	-1	1	1	1
Germany_321_9	53.425271	12.05276	1	-1	-1	1	0	-1	1	1	0	1	-1	1	1	1	1	1	0	0	-1	1	1	0	1	0	1	-1	1	0	0	0	1	0	0	1	1	1	1	-1	0	1	1	0	0	-1	1	0	0
Germany_321_10	53.425271	12.05276	1	1	-1	1	1	0	1	1	1	1	0	1	1	1	1	1	0	0	-1	0	0	1	1	1	1	0	0	0	-1	-1	1	0	0	1	1	1	1	-1	0	1	1	0	0	0	0	-1	-1
Germany_322_1	53.516171	11.211088	1	-1	-1	0	0	0	1	0	1	1	0	1	1	1	1	0	0	0	0	1	0	1	1	0	0	-1	1	0	0	0	1	0	-1	1	1	1	1	-1	0	1	1	1	1	1	1	0	1
Germany_322_2	53.516171	11.211088	1	0	-1	1	1	-1	0	0	1	1	0	1	1	-1	1	1	0	0	-1	0	0	1	1	1	-1	0	0	-1	0	0	1	-1	0	1	1	1	1	0	-1	1	1	1	-1	-1	1	0	0
Germany_322_3	53.516171	11.211088	1	0	0	1	1	0	1	1	0	1	0	1	1	0	1	1	-1	0	0	0	1	1	1	1	1	1	-1	-1	-1	0	1	-1	0	1	0	1	1	-1	0	1	1	0	0	-1	1	-1	-1
Germany_322_4	53.516171	11.211088	1	0	-1	1	1	-1	1	0	1	1	-1	1	1	1	1	0	-1	0	0	0	1	1	1	1	-1	0	1	-1	0	0	1	-1	0	1	0	0	0	1	0	1	1	0	0	-1	1	0	0
Germany_322_5	53.516171	11.211088	1	-1	-1	1	1	1	0	1	1	1	0	1	1	0	1	1	-1	1	-1	0	0	1	1	1	-1	-1	1	-1	0	0	1	-1	0	1	1	1	1	0	-1	1	1	0	0	-1	1	-1	-1
Germany_322_6	53.516171	11.211088	1	0	-1	0	0	0	0	1	0	1	1	1	1	-1	1	1	-1	0	1	-1	-1	0	0	0	1	-1	0	0	-1	-1	1	-1	-1	1	1	1	1	0	0	1	1	1	0	0	1	0	0
Germany_322_7	53.516171	11.211088	1	-1	0	1	1	0	0	0	1	1	1	1	1	1	1	1	1	0	0	0	-1	1	1	1	1	-1	1	0	1	1	0	-1	1	1	1	1	1	0	1	1	1	-1	0	0	1	-1	-1
Germany_322_8	53.516171	11.211088	1	1	-1	1	0	-1	1	1	1	1	0	1	0	0	1	1	-1	1	0	1	0	1	1	1	0	0	1	1	-1	0	1	-1	1	1	1	1	1	-1	-1	1	1	0	1	-1	1	-1	-1
Germany_322_9	53.516171	11.211088	1	-1	-1	0	0	-1	0	1	0	1	0	1	1	1	1	0	0	1	0	0	0	1	1	1	-1	-1	1	-1	0	1	1	0	1	1	1	1	1	0	-1	1	1	1	1	0	1	1	1
Germany_322_10	53.516171	11.211088	1	-1	-1	0	1	-1	1	1	1	1	0	1	0	1	1	1	-1	0	0	0	0	NaN	1	NaN	NaN	-1	0	-1	-1	0	1	-1	0	1	1	1	1	-1	1	1	1	1	1	1	1	-1	-1
Germany_323_1	53.82613	11.9002	1	1	-1	0	1	1	0	1	-1	1	0	1	0	1	1	1	0	1	1	1	-1	1	1	1	0	-1	0	0	1	1	1	-1	1	1	1	1	1	0	-1	1	1	0	0	-1	1	0	0
Germany_323_2	53.82613	11.9002	-1	-1	-1	1	0	-1	0	1	0	1	1	1	1	1	1	1	-1	1	1	1	0	1	1	1	0	-1	0	0	1	1	1	-1	0	0	1	1	1	-1	1	1	1	-1	1	1	1	1	1
Germany_323_3	53.82613	11.9002	1	0	-1	1	1	-1	1	0	0	1	0	1	1	1	1	0	0	0	-1	1	1	1	1	1	0	0	0	0	0	0	1	-1	1	1	1	1	1	-1	-1	1	1	0	0	-1	1	-1	0
Germany_323_4	53.82613	11.9002	1	0	-1	1	0	-1	1	1	1	1	1	1	0	1	1	1	-1	1	1	1	-1	0	1	1	0	1	0	0	0	0	1	-1	-1	1	1	1	0	-1	-1	1	1	0	1	0	0	0	0
Germany_323_5	53.82613	11.9002	1	0	-1	1	1	1	1	1	1	0	1	1	1	0	1	1	-1	0	-1	1	-1	1	1	1	0	-1	1	1	0	0	1	0	0	1	0	1	1	-1	0	1	1	1	1	-1	1	1	1
Germany_323_6	53.82613	11.9002	0	-1	-1	1	1	-1	1	1	1	1	0	1	1	1	1	0	-1	0	1	0	-1	1	1	1	-1	0	1	1	-1	-1	1	0	0	1	0	1	1	-1	-1	1	1	0	0	-1	1	-1	-1
Germany_323_7	53.82613	11.9002	1	0	-1	1	0	0	0	0	1	1	1	1	1	1	0	1	-1	1	0	-1	-1	1	1	1	0	0	1	1	0	0	1	-1	1	1	1	1	1	-1	0	1	1	1	0	-1	1	0	1
Germany_323_8	53.82613	11.9002	1	0	-1	1	1	-1	1	1	1	1	1	1	1	0	1	1	-1	1	-1	1	0	1	1	1	0	1	1	1	1	1	1	-1	0	1	1	1	1	-1	1	1	1	0	1	0	1	0	0
Germany_323_9	53.82613	11.9002	1	1	-1	0	1	-1	0	1	1	1	1	1	1	1	1	1	-1	1	-1	0	0	1	1	1	1	-1	1	1	-1	1	1	-1	-1	1	1	1	1	-1	1	1	1	0	0	-1	1	-1	0
Germany_323_10	53.82613	11.9002	1	-1	0	1	1	-1	1	1	0	1	0	1	1	1	1	1	-1	1	-1	1	-1	1	1	1	-1	1	1	0	1	1	1	0	0	1	1	1	1	0	0	1	1	0	1	-1	1	-1	-1
Germany_324_1	54.228678	12.886874	1	-1	-1	1	1	-1	0	0	1	1	0	1	0	1	1	0	0	1	0	0	0	1	1	1	0	-1	1	0	0	0	1	-1	-1	1	1	1	1	-1	-1	1	1	0	1	-1	1	0	0
Germany_324_2	54.228678	12.886874	-1	-1	-1	1	1	0	1	1	0	1	1	1	0	1	1	-1	-1	-1	0	1	1	1	1	1	1	-1	1	0	0	0	1	-1	0	0	1	1	1	-1	-1	0	1	0	0	-1	1	1	1
Germany_324_3	54.228678	12.886874	1	0	-1	1	0	-1	1	1	1	1	-1	1	0	1	0	1	-1	-1	-1	1	1	1	1	0	1	-1	1	1	0	0	1	-1	0	1	1	1	1	-1	0	1	1	0	1	-1	1	0	0
Germany_324_4	54.228678	12.886874	1	0	-1	1	1	0	0	1	1	1	0	1	1	1	1	0	0	1	1	1	1	1	1	1	1	0	1	-1	1	1	1	1	0	1	1	1	1	-1	-1	1	1	0	1	-1	0	0	0
Germany_324_5	54.228678	12.886874	1	-1	0	1	1	0	1	1	1	1	1	1	1	1	1	1	-1	-1	0	1	0	1	1	1	1	0	0	0	0	1	1	-1	0	1	1	1	1	0	0	1	1	-1	1	0	1	0	0
Germany_324_6	54.228678	12.886874	1	0	-1	0	0	-1	0	1	0	1	0	1	1	0	1	1	-1	1	-1	1	-1	0	1	1	NaN	0	1	0	0	0	1	-1	0	1	0	1	1	0	-1	1	1	-1	0	-1	1	0	0
Germany_324_7	54.228678	12.886874	1	0	-1	0	0	0	0	1	1	1	1	1	0	0	1	0	0	0	0	1	0	1	1	1	0	0	1	0	0	0	1	-1	0	1	1	1	1	-1	0	1	0	0	0	0	1	0	0
Germany_324_8	54.228678	12.886874	0	0	-1	1	0	-1	1	1	1	1	0	1	1	1	1	1	0	1	-1	1	0	1	1	1	0	0	1	1	-1	-1	1	-1	-1	1	1	1	1	1	-1	1	1	0	1	0	1	1	1
Germany_324_9	54.228678	12.886874	1	0	-1	1	0	0	1	1	1	1	0	1	1	1	1	1	-1	1	0	-1	0	1	1	0	0	0	0	0	-1	-1	1	-1	-1	1	1	1	1	-1	0	1	1	0	-1	-1	1	1	1
Germany_324_10	54.228678	12.886874	1	0	-1	0	1	-1	1	1	1	1	1	1	0	1	1	0	-1	0	-1	1	0	0	1	0	0	0	0	0	-1	-1	1	-1	0	1	1	1	1	0	0	1	1	0	1	-1	1	-1	-1
Germany_325_1	53.400369	13.134264	1	-1	-1	0	1	0	1	0	1	1	1	1	1	1	1	0	-1	1	0	1	0	0	1	1	NaN	0	0	0	-1	-1	1	-1	0	1	1	1	1	0	-1	1	1	0	1	-1	1	1	1
Germany_325_2	53.400369	13.134264	0	-1	-1	1	1	0	1	1	0	1	0	1	1	-1	1	0	0	-1	-1	1	0	1	1	1	0	-1	1	1	0	1	1	0	0	1	1	1	1	-1	-1	1	1	0	0	-1	1	0	1
Germany_325_3	53.400369	13.134264	1	-1	-1	0	1	-1	0	0	-1	1	0	1	0	1	1	0	0	1	-1	1	0	1	1	1	1	-1	1	1	0	1	1	-1	0	1	1	1	1	0	0	1	0	-1	-1	-1	1	0	0
Germany_325_4	53.400369	13.134264	1	-1	-1	1	0	0	1	1	1	1	1	1	0	1	1	1	0	0	-1	1	0	1	1	0	0	1	1	1	0	0	1	0	-1	1	1	0	1	-1	-1	1	0	-1	1	0	1	1	1
Germany_325_5	53.400369	13.134264	0	-1	-1	0	1	0	1	1	1	0	1	1	0	1	1	1	-1	1	-1	1	1	1	1	1	1	0	1	1	-1	0	1	0	0	1	0	1	1	-1	0	1	1	1	0	-1	1	0	0
Germany_325_6	53.400369	13.134264	1	0	-1	0	1	0	0	1	0	1	0	1	1	0	1	0	-1	1	-1	1	0	1	1	1	1	0	0	0	0	0	1	-1	1	1	1	1	1	0	0	1	1	0	-1	-1	0	1	1
Germany_325_7	53.400369	13.134264	1	0	-1	0	1	-1	0	1	1	1	0	1	1	1	1	0	-1	1	0	0	1	1	1	1	0	0	1	1	-1	0	0	0	-1	1	1	1	1	0	1	1	1	0	0	-1	1	-1	-1
Germany_325_8	53.400369	13.134264	1	-1	-1	1	0	0	0	-1	1	1	1	1	-1	1	1	1	-1	1	1	1	-1	1	1	1	NaN	0	1	0	0	0	1	-1	0	1	1	1	1	-1	-1	1	1	1	1	1	1	0	0
Germany_325_9	53.400369	13.134264	1	-1	-1	0	0	-1	0	1	1	1	0	1	0	1	1	0	1	0	-1	1	-1	1	1	1	-1	-1	1	1	-1	1	1	-1	0	1	1	1	1	0	0	1	1	-1	1	-1	1	0	0
Germany_325_10	53.400369	13.134264	0	-1	-1	0	1	-1	1	1	1	1	0	1	1	0	1	0	0	0	-1	1	0	1	1	1	1	1	1	-1	-1	1	1	0	0	1	1	1	1	0	-1	1	0	-1	1	0	1	0	0
Germany_335_1	49.762349	6.707281	0	0	-1	1	1	0	0	1	1	1	0	1	1	1	1	-1	-1	0	0	1	0	1	1	1	1	0	1	0	0	0	1	0	0	1	1	1	1	-1	0	1	1	0	0	-1	1	-1	0
Germany_335_2	49.762349	6.707281	1	-1	-1	0	1	-1	1	1	0	1	0	1	1	1	1	1	1	1	-1	1	-1	1	1	1	1	-1	0	-1	-1	0	1	0	0	1	1	1	1	-1	-1	1	0	-1	0	-1	1	0	1
Germany_335_3	49.762349	6.707281	1	-1	-1	0	1	-1	1	0	0	1	0	1	1	0	0	1	-1	1	-1	1	0	0	0	0	1	-1	1	1	-1	-1	1	-1	1	1	0	1	1	-1	-1	1	1	0	0	-1	1	-1	0
Germany_335_4	49.762349	6.707281	1	-1	-1	-1	0	0	1	1	0	0	1	1	1	1	1	-1	-1	0	-1	1	0	1	1	1	-1	-1	-1	-1	1	1	1	-1	1	1	1	1	0	-1	-1	1	1	-1	-1	-1	1	-1	-1
Germany_335_5	49.762349	6.707281	1	0	-1	1	1	0	1	1	1	1	-1	1	1	1	1	1	0	0	1	0	0	1	1	1	-1	1	0	0	1	1	0	-1	-1	1	1	1	1	1	-1	1	1	0	-1	-1	1	-1	0
Germany_335_6	49.762349	6.707281	1	0	-1	0	1	0	1	1	1	1	1	1	0	1	1	1	-1	0	-1	1	-1	1	1	0	0	-1	1	1	-1	1	1	-1	0	1	1	1	1	-1	0	1	1	0	1	0	1	0	0
Germany_335_7	49.762349	6.707281	1	0	-1	0	1	0	1	0	1	0	1	1	1	1	1	0	-1	1	-1	1	-1	0	1	0	0	-1	0	0	1	1	1	-1	0	1	0	0	1	1	-1	1	1	-1	1	-1	1	0	1
Germany_335_8	49.762349	6.707281	0	-1	-1	1	0	-1	1	1	0	1	0	1	1	1	1	1	-1	1	-1	0	-1	0	1	0	-1	-1	0	-1	0	0	1	-1	0	1	1	0	1	-1	0	1	1	0	1	-1	1	0	0
Germany_335_9	49.762349	6.707281	1	-1	-1	0	0	-1	1	1	1	1	-1	1	1	1	1	1	-1	1	0	1	1	1	1	1	0	1	1	1	0	1	0	-1	0	1	1	0	1	-1	0	1	1	0	0	-1	1	0	0
Germany_335_10	49.762349	6.707281	0	-1	-1	1	0	-1	-1	1	0	1	-1	1	1	-1	1	0	-1	0	0	0	-1	0	1	1	-1	-1	1	1	-1	0	1	-1	1	1	1	1	0	-1	-1	1	1	1	0	-1	0	0	1
Germany_336_1	49.419248	8.370127	1	0	0	1	-1	0	0	1	1	1	0	1	1	1	1	1	-1	0	0	1	1	1	1	1	1	1	1	1	1	1	0	0	0	1	1	0	1	-1	0	1	1	1	1	1	1	1	1
Germany_336_2	49.419248	8.370127	1	-1	0	1	1	-1	1	1	1	1	0	1	1	0	1	0	0	0	0	0	-1	-1	1	0	1	-1	0	-1	-1	0	1	-1	0	1	1	1	1	0	-1	1	1	0	0	-1	1	1	1
Germany_336_3	49.419248	8.370127	1	0	-1	0	0	-1	-1	1	1	0	1	1	1	1	1	1	0	0	0	1	0	1	1	1	0	1	1	1	-1	-1	1	-1	1	1	1	1	1	-1	-1	1	1	-1	1	-1	1	1	1
Germany_336_4	49.419248	8.370127	1	0	-1	1	1	0	0	1	1	1	0	1	1	0	1	1	0	0	-1	1	-1	1	1	1	0	1	1	1	-1	-1	0	0	0	1	1	1	1	-1	-1	1	1	-1	-1	-1	1	1	1
Germany_336_5	49.419248	8.370127	1	0	-1	1	1	-1	1	1	1	1	-1	1	-1	1	1	1	0	1	0	1	0	0	1	1	-1	0	1	0	0	0	1	0	-1	1	1	1	1	1	0	1	1	1	-1	-1	1	0	0
Germany_336_6	49.419248	8.370127	1	0	-1	1	-1	0	1	1	1	1	1	1	1	1	1	1	-1	1	0	1	0	1	1	1	1	-1	1	1	0	0	0	-1	1	1	1	1	1	-1	0	1	1	1	0	-1	1	1	1
Germany_336_7	49.419248	8.370127	1	1	-1	1	0	-1	-1	0	1	1	0	1	1	1	1	1	-1	1	0	1	0	1	1	1	0	-1	1	1	0	0	1	-1	1	1	1	1	1	1	0	1	1	1	0	-1	1	0	0
Germany_336_8	49.419248	8.370127	1	1	-1	0	0	-1	1	1	1	1	1	1	0	1	1	0	-1	1	0	1	0	1	1	1	0	-1	0	-1	0	0	1	-1	1	1	1	1	1	0	-1	1	1	1	1	0	1	0	0
Germany_336_9	49.419248	8.370127	1	1	-1	1	1	0	0	0	0	1	1	1	1	0	1	1	-1	0	0	1	0	1	1	1	0	-1	1	1	-1	0	1	-1	1	1	1	1	1	0	0	1	1	1	1	-1	1	1	1
Germany_336_10	49.419248	8.370127	1	0	-1	1	1	-1	-1	1	1	1	1	1	1	1	1	1	0	1	0	1	0	1	1	1	0	0	1	0	-1	-1	1	0	0	1	1	1	1	1	1	1	1	1	0	-1	1	0	0
Germany_337_1	50.405173	7.780871	1	-1	-1	1	1	-1	0	1	1	1	0	1	-1	1	1	0	0	0	-1	0	0	1	1	0	1	0	1	1	-1	0	1	0	0	1	1	1	1	-1	-1	0	1	1	0	-1	1	0	0
Germany_337_2	50.405173	7.780871	0	-1	0	0	1	-1	0	1	1	1	1	1	1	1	1	-1	-1	-1	-1	0	0	1	1	0	1	-1	1	0	1	1	1	-1	-1	1	1	1	0	-1	-1	1	1	-1	1	-1	1	-1	-1
Germany_337_3	50.405173	7.780871	1	0	-1	1	0	-1	0	1	0	1	1	1	0	1	1	1	0	0	-1	0	0	1	1	0	1	0	1	1	-1	0	0	-1	0	1	1	1	1	0	1	1	1	0	0	-1	1	-1	-1
Germany_337_4	50.405173	7.780871	0	-1	-1	0	0	0	0	0	1	0	0	1	1	0	0	-1	-1	1	0	1	0	1	1	1	-1	-1	1	1	0	1	1	0	1	1	1	1	1	-1	-1	1	0	-1	1	-1	1	0	0
Germany_337_5	50.405173	7.780871	1	0	-1	1	-1	0	0	1	1	1	0	1	1	1	1	0	0	1	-1	0	0	1	1	1	1	0	1	1	0	0	1	-1	-1	0	1	1	1	-1	1	1	1	1	1	-1	1	-1	-1
Germany_337_6	50.405173	7.780871	1	-1	0	1	1	-1	1	1	1	1	0	1	1	1	0	0	0	1	0	1	-1	1	1	1	1	0	1	0	0	0	1	-1	0	1	1	1	1	1	-1	1	1	0	1	-1	1	0	0
Germany_337_7	50.405173	7.780871	1	-1	-1	1	0	-1	1	1	0	1	0	1	1	1	1	0	-1	0	0	1	0	1	1	1	1	0	0	0	1	1	1	0	1	1	1	1	0	-1	-1	1	1	0	1	1	1	0	0
Germany_337_8	50.405173	7.780871	1	-1	-1	0	0	-1	1	1	1	1	-1	1	0	1	1	0	-1	1	-1	1	0	1	1	1	0	-1	1	1	0	1	1	-1	-1	1	1	0	1	-1	-1	1	1	0	1	0	1	-1	-1
Germany_337_9	50.405173	7.780871	1	0	-1	0	1	-1	0	1	0	1	-1	1	1	0	1	1	0	0	-1	1	0	0	1	1	0	0	0	0	0	0	1	-1	0	1	1	1	1	-1	-1	1	1	0	1	1	1	0	1
Germany_337_10	50.405173	7.780871	1	-1	-1	1	0	1	0	0	1	1	1	1	1	1	1	0	0	0	0	1	-1	1	1	0	-1	0	1	1	1	1	1	0	0	1	1	1	0	-1	-1	1	1	0	1	-1	1	0	0
Germany_340_1	47.856755	9.635735	1	0	-1	1	0	0	0	0	1	1	-1	1	1	1	0	1	0	1	0	0	0	1	1	1	-1	-1	1	1	1	1	0	-1	0	1	1	1	1	0	0	1	1	0	1	-1	1	-1	-1
Germany_340_2	47.856755	9.635735	1	-1	0	1	0	0	1	0	1	1	0	1	1	0	1	1	-1	1	-1	1	0	1	1	1	0	0	1	0	1	1	1	-1	0	1	1	1	0	0	-1	1	1	0	1	-1	1	0	0
Germany_340_3	47.856755	9.635735	1	0	0	1	-1	1	0	0	1	1	-1	1	1	1	1	0	0	0	-1	1	-1	1	1	1	1	-1	1	0	-1	0	1	-1	0	1	1	1	1	-1	-1	1	1	1	-1	-1	1	0	0
Germany_340_4	47.856755	9.635735	1	-1	0	1	1	0	1	0	1	1	0	1	1	1	1	1	0	1	-1	1	0	1	1	1	1	1	1	1	-1	-1	1	-1	1	1	1	1	1	-1	-1	1	1	0	0	-1	1	1	1
Germany_340_5	47.856755	9.635735	1	-1	-1	1	1	-1	1	0	1	1	1	1	1	1	1	1	-1	1	0	0	-1	1	1	0	0	-1	1	1	0	0	0	-1	1	1	1	0	1	-1	-1	1	1	1	0	-1	1	0	0
Germany_340_6	47.856755	9.635735	1	-1	0	1	0	-1	1	0	1	1	0	1	1	0	1	0	-1	0	0	0	-1	1	1	1	0	-1	1	1	1	1	1	-1	-1	1	1	1	1	-1	0	1	1	0	0	-1	1	-1	-1
Germany_340_7	47.856755	9.635735	1	-1	-1	1	1	1	1	1	1	1	-1	1	0	1	1	0	0	1	0	1	0	1	1	1	1	0	1	1	-1	-1	1	-1	1	1	1	1	1	0	-1	1	1	1	1	-1	0	0	0
Germany_340_8	47.856755	9.635735	1	-1	-1	1	1	-1	1	1	1	1	0	1	-1	1	1	1	-1	0	-1	1	-1	1	1	1	1	-1	1	1	0	1	1	-1	0	1	1	0	1	-1	-1	1	0	0	1	0	1	-1	-1
Germany_340_9	47.856755	9.635735	1	0	0	1	0	0	1	1	1	1	-1	1	1	1	1	0	-1	1	0	0	0	0	0	0	1	0	1	1	-1	-1	1	0	0	1	1	1	1	-1	-1	1	1	0	1	-1	1	0	0
Germany_340_10	47.856755	9.635735	1	0	-1	1	0	0	1	1	1	1	1	1	0	1	1	0	0	0	-1	1	0	1	1	1	0	0	1	1	-1	0	1	-1	0	1	1	1	1	-1	-1	1	1	1	1	0	1	1	1
Germany_341_1	48.436644	8.890784	0	-1	-1	1	0	-1	1	1	1	1	1	1	0	1	1	1	0	1	0	1	0	1	1	1	1	0	1	1	0	0	1	-1	0	1	1	1	1	0	0	1	1	0	1	0	1	0	0
Germany_341_2	48.436644	8.890784	1	0	-1	-1	0	0	1	1	1	1	-1	1	0	0	1	1	-1	-1	-1	1	1	1	1	1	1	0	1	1	1	1	1	-1	-1	1	1	1	0	0	-1	1	1	0	1	0	1	-1	-1
Germany_341_3	48.436644	8.890784	1	0	-1	1	1	-1	1	1	1	1	0	1	0	1	1	1	0	0	0	0	-1	1	1	0	-1	-1	1	1	0	0	1	0	1	1	1	1	1	-1	-1	1	1	0	-1	-1	1	0	0
Germany_341_4	48.436644	8.890784	0	0	-1	1	-1	-1	0	1	1	1	0	1	0	1	1	1	0	1	0	1	1	1	1	1	0	-1	1	-1	-1	-1	1	0	0	1	1	1	1	-1	-1	1	1	1	1	-1	1	-1	-1
Germany_341_5	48.436644	8.890784	1	0	-1	1	1	0	1	1	0	1	0	1	1	1	1	1	-1	1	1	0	0	1	1	1	0	-1	0	-1	-1	-1	1	0	1	1	1	1	1	0	-1	1	1	-1	0	0	1	0	0
Germany_341_6	48.436644	8.890784	0	-1	-1	1	1	-1	1	1	1	1	0	1	1	1	1	1	0	0	-1	1	0	0	1	1	-1	0	1	1	-1	-1	1	0	0	1	1	1	1	-1	0	1	1	-1	0	-1	1	1	1
Germany_341_7	48.436644	8.890784	1	1	0	1	0	-1	0	1	1	1	1	1	1	1	1	1	0	1	-1	-1	0	1	1	1	0	-1	0	0	-1	-1	1	-1	0	1	1	1	1	-1	-1	1	1	1	0	-1	1	-1	-1
Germany_341_8	48.436644	8.890784	1	0	-1	1	0	-1	0	1	1	1	1	1	1	0	1	-1	-1	1	0	1	0	1	1	1	-1	-1	1	0	1	1	0	-1	-1	1	1	1	1	0	-1	1	1	0	1	-1	0	0	0
Germany_341_9	48.436644	8.890784	1	-1	-1	1	1	-1	0	1	1	1	1	1	0	1	1	1	-1	0	-1	1	-1	1	1	0	1	1	1	0	0	0	1	-1	-1	1	1	1	0	-1	-1	1	1	-1	1	0	1	1	1
Germany_341_10	48.436644	8.890784	1	0	-1	0	1	-1	1	1	1	1	0	1	1	1	1	0	0	1	-1	1	1	1	1	1	1	-1	0	0	1	1	0	-1	0	1	1	0	1	-1	-1	1	1	-1	1	-1	1	-1	-1
Germany_343_1	48.4998	9.710378	1	1	-1	1	1	-1	0	1	1	1	0	1	0	1	1	0	-1	1	1	-1	1	1	1	1	0	0	1	0	-1	-1	1	-1	0	1	1	1	1	-1	-1	1	1	0	1	-1	1	-1	-1
Germany_343_2	48.4998	9.710378	1	1	-1	1	1	-1	1	1	1	1	1	1	1	1	1	0	-1	0	0	-1	-1	1	1	1	-1	-1	1	1	-1	-1	1	0	0	1	1	0	1	-1	0	1	1	0	1	0	1	-1	-1
Germany_343_3	48.4998	9.710378	1	0	-1	1	1	-1	1	0	1	1	1	1	1	1	1	1	-1	1	0	1	0	0	0	0	0	-1	1	0	1	1	1	0	1	1	1	1	1	0	-1	1	1	0	1	1	0	-1	-1
Germany_343_4	48.4998	9.710378	1	0	-1	0	0	-1	0	1	1	1	1	1	1	0	1	1	1	1	0	1	1	1	1	1	0	0	0	-1	-1	0	1	0	0	1	1	1	1	-1	1	1	1	0	1	-1	1	-1	-1
Germany_343_5	48.4998	9.710378	1	0	0	1	1	-1	1	1	0	1	0	1	1	1	1	1	0	1	-1	1	0	1	1	1	0	0	1	1	0	1	1	-1	1	1	1	1	1	-1	-1	1	1	0	1	1	1	0	1
Germany_343_6	48.4998	9.710378	1	-1	-1	1	0	0	1	1	1	1	-1	1	1	1	1	-1	0	0	0	1	0	1	1	1	0	0	1	1	0	0	1	0	1	1	1	0	1	0	-1	1	1	0	1	0	1	-1	-1
Germany_343_7	48.4998	9.710378	1	-1	-1	1	1	0	0	0	1	1	0	1	0	0	1	0	0	1	-1	1	0	1	1	1	1	-1	1	1	1	1	1	-1	-1	-1	1	1	1	-1	-1	1	1	1	1	0	1	0	0
Germany_343_8	48.4998	9.710378	1	0	-1	1	0	0	0	0	0	0	-1	1	0	1	1	0	1	1	0	0	1	0	0	0	0	-1	1	1	0	0	1	-1	0	1	0	1	1	0	-1	1	1	0	0	-1	1	0	0
Germany_343_9	48.4998	9.710378	1	0	-1	0	1	0	0	0	0	1	-1	1	0	1	1	0	0	-1	-1	1	1	1	1	0	1	-1	1	1	1	1	1	-1	0	1	1	1	1	-1	0	1	1	-1	0	-1	1	-1	-1
Germany_343_10	48.4998	9.710378	1	0	-1	1	-1	-1	1	1	1	1	0	1	1	1	1	0	-1	0	-1	1	0	1	1	0	0	0	1	1	0	0	1	-1	-1	1	1	0	1	0	0	1	1	0	-1	-1	1	0	0
Germany_344_1	49.217367	8.560886	1	-1	-1	0	1	-1	1	1	0	1	0	1	1	0	1	1	-1	1	0	1	0	0	1	1	0	-1	1	1	0	0	1	-1	-1	1	1	0	1	0	1	1	1	-1	0	-1	1	0	0
Germany_344_2	49.217367	8.560886	1	-1	-1	1	1	0	1	1	1	1	0	1	1	0	1	1	-1	0	1	1	0	1	1	1	1	1	1	1	0	0	0	-1	0	0	1	0	1	0	-1	1	1	1	1	1	1	0	0
Germany_344_3	49.217367	8.560886	1	0	-1	1	1	-1	0	1	1	1	-1	1	1	0	1	1	0	1	0	1	0	1	1	1	0	-1	1	0	0	0	1	-1	1	1	1	1	1	0	0	1	1	-1	0	-1	1	0	0
Germany_344_4	49.217367	8.560886	1	-1	-1	1	1	-1	1	1	1	1	0	1	1	1	1	0	0	1	0	1	-1	1	1	1	1	0	1	1	1	1	1	-1	-1	0	0	1	1	-1	-1	1	1	0	1	0	1	0	0
Germany_344_5	49.217367	8.560886	0	-1	0	1	1	-1	0	0	1	1	-1	1	1	0	1	1	-1	1	0	1	0	1	1	1	1	0	1	1	0	0	0	0	-1	1	0	1	1	-1	-1	1	1	-1	1	0	0	0	0
Germany_344_6	49.217367	8.560886	1	0	-1	0	1	-1	1	1	1	1	0	1	0	1	1	0	0	1	0	1	0	0	1	0	1	0	0	-1	1	1	1	0	0	1	0	1	1	-1	-1	1	1	0	1	1	1	0	0
Germany_344_7	49.217367	8.560886	1	-1	-1	0	1	-1	1	-1	1	1	1	1	0	0	1	1	0	0	-1	0	-1	1	1	1	1	-1	0	0	1	1	1	0	-1	1	1	1	1	-1	-1	1	1	0	0	0	1	0	0
Germany_344_8	49.217367	8.560886	1	-1	-1	1	0	-1	1	1	0	1	-1	1	1	0	1	1	-1	1	1	0	0	1	1	1	0	0	1	1	-1	-1	1	0	0	1	1	1	1	0	-1	1	0	0	1	-1	1	0	0
Germany_344_9	49.217367	8.560886	1	0	-1	1	0	0	-1	0	1	1	0	1	1	0	1	0	-1	1	0	1	1	0	1	0	1	-1	1	0	-1	-1	1	-1	0	1	1	1	1	1	-1	1	1	0	1	-1	1	0	0
Germany_344_10	49.217367	8.560886	1	-1	-1	1	0	0	0	1	1	1	0	1	1	1	1	1	0	0	0	0	0	0	1	1	0	-1	1	1	1	1	1	0	1	0	1	0	0	-1	-1	1	1	1	1	-1	1	1	1
Germany_345_1	48.967139	8.755539	0	-1	-1	1	0	-1	0	1	0	1	0	1	-1	1	1	1	-1	1	0	1	0	1	1	1	0	0	1	-1	0	0	1	0	1	1	1	1	1	-1	-1	1	0	-1	0	-1	1	1	1
Germany_345_2	48.967139	8.755539	0	0	0	1	0	0	1	0	1	1	0	1	1	1	1	1	-1	1	-1	1	0	1	1	1	0	0	0	0	0	0	1	-1	-1	0	1	1	1	-1	0	1	1	0	1	0	1	-1	-1
Germany_345_3	48.967139	8.755539	1	-1	-1	1	1	-1	0	1	1	1	0	1	0	1	1	1	-1	0	-1	1	0	0	1	0	1	0	1	0	0	0	1	0	-1	1	1	1	1	-1	0	1	1	1	1	-1	1	1	0
Germany_345_4	48.967139	8.755539	0	0	-1	1	1	0	1	1	1	1	0	1	0	1	1	0	0	1	-1	1	0	1	1	1	0	-1	1	1	-1	0	1	-1	1	1	1	1	1	0	-1	1	1	0	1	1	1	1	1
Germany_345_5	48.967139	8.755539	1	-1	-1	1	-1	0	1	1	1	1	1	1	1	1	1	-1	0	-1	0	1	0	1	1	0	1	-1	1	1	-1	-1	1	-1	0	1	1	1	1	0	-1	1	1	1	1	-1	1	0	0
Germany_345_6	48.967139	8.755539	1	-1	-1	1	0	-1	1	1	1	1	1	1	1	1	1	1	0	0	-1	0	-1	1	1	1	1	-1	1	-1	0	0	1	0	0	1	1	1	1	-1	-1	1	1	1	1	-1	1	-1	-1
Germany_345_7	48.967139	8.755539	1	-1	0	0	0	-1	0	1	1	1	0	1	1	1	1	0	0	0	-1	0	1	-1	0	-1	1	-1	0	0	0	0	1	-1	0	1	1	1	1	-1	-1	1	1	0	1	-1	1	0	0
Germany_345_8	48.967139	8.755539	1	-1	-1	1	1	0	0	1	1	1	1	1	0	1	1	1	0	0	-1	1	1	1	1	1	1	-1	1	0	0	0	1	-1	1	1	1	1	1	-1	-1	1	1	0	0	-1	1	0	0
Germany_345_9	48.967139	8.755539	1	-1	-1	1	0	-1	1	1	1	1	1	1	0	1	1	1	-1	0	-1	1	1	1	1	0	0	-1	0	0	1	1	1	0	0	1	1	1	1	-1	-1	1	1	1	1	-1	1	0	1
Germany_345_10	48.967139	8.755539	1	-1	-1	0	1	0	0	1	1	1	1	1	1	1	1	0	-1	0	-1	1	-1	1	1	1	0	-1	1	1	1	1	1	-1	0	1	1	0	1	0	-1	1	1	0	1	0	1	1	1
Germany_346_1	47.924344	8.604461	1	-1	0	1	0	0	1	1	1	1	0	1	1	1	1	0	0	1	-1	1	-1	1	1	1	0	-1	1	0	0	0	1	0	0	0	1	1	1	-1	0	0	1	1	0	0	1	1	1
Germany_346_2	47.924344	8.604461	1	-1	-1	1	0	0	1	1	1	1	0	1	1	0	1	1	0	1	0	0	0	1	1	1	0	0	1	1	-1	-1	1	-1	-1	0	1	1	0	-1	-1	1	0	-1	1	0	1	-1	-1
Germany_346_3	47.924344	8.604461	1	1	-1	0	1	0	1	1	1	1	0	1	0	0	0	0	0	1	-1	1	0	0	1	1	0	0	0	0	0	0	1	-1	1	1	1	1	0	-1	-1	1	1	0	1	-1	0	0	1
Germany_346_4	47.924344	8.604461	1	0	0	1	0	-1	1	0	1	1	1	1	0	1	1	0	0	1	-1	0	-1	1	1	1	1	0	-1	-1	-1	-1	1	-1	-1	1	1	1	1	-1	-1	1	1	1	0	-1	1	0	0
Germany_346_5	47.924344	8.604461	1	-1	-1	1	0	0	1	1	1	1	-1	1	0	1	1	-1	-1	1	-1	1	0	1	1	1	1	-1	1	1	-1	-1	1	-1	0	1	1	0	1	1	-1	1	1	0	0	-1	1	0	0
Germany_346_6	47.924344	8.604461	1	0	-1	1	0	0	1	1	1	1	0	1	1	1	1	1	-1	1	0	0	0	1	1	1	0	0	1	0	0	0	1	-1	0	1	1	1	1	-1	-1	1	1	1	1	-1	1	0	0
Germany_346_7	47.924344	8.604461	1	-1	-1	1	0	-1	1	1	1	1	0	1	-1	1	1	1	0	0	0	1	0	0	1	1	0	-1	1	1	0	0	1	-1	-1	1	1	1	1	0	-1	1	1	0	1	-1	1	0	0
Germany_346_8	47.924344	8.604461	1	-1	-1	1	-1	-1	0	-1	1	1	0	1	-1	1	1	1	0	1	0	1	0	1	1	1	1	0	1	0	1	1	1	-1	0	1	1	1	1	0	-1	1	1	0	1	0	1	-1	-1
Germany_346_9	47.924344	8.604461	1	0	-1	1	1	0	0	1	1	1	1	1	1	1	1	0	-1	1	-1	1	0	1	1	1	1	1	1	-1	0	0	1	-1	1	1	1	1	1	-1	-1	1	1	-1	0	-1	1	0	0
Germany_346_10	47.924344	8.604461	1	0	-1	1	0	0	1	1	1	1	1	1	1	1	1	0	-1	0	-1	1	0	1	1	1	0	0	1	0	-1	-1	1	-1	0	1	1	1	1	-1	-1	1	1	1	0	-1	1	0	0
Germany_347_1	48.619192	7.93235	1	-1	-1	1	0	0	1	1	1	1	0	1	1	0	1	0	-1	1	-1	1	-1	0	1	1	0	-1	1	1	0	0	0	-1	1	1	0	1	1	1	-1	1	1	0	0	-1	1	1	1
Germany_347_2	48.619192	7.93235	1	-1	0	0	-1	-1	1	0	1	1	-1	1	1	1	1	1	0	1	-1	1	-1	1	1	1	1	0	1	1	0	0	1	-1	0	1	1	1	1	1	-1	1	1	0	0	0	1	1	1
Germany_347_3	48.619192	7.93235	1	-1	-1	1	1	-1	0	-1	1	1	0	1	1	0	1	1	0	0	1	1	-1	0	1	0	1	0	1	1	0	0	1	-1	1	1	1	1	1	-1	-1	1	1	1	0	-1	1	-1	0
Germany_347_4	48.619192	7.93235	1	0	-1	1	1	-1	1	1	1	1	1	1	0	1	1	1	0	1	-1	1	-1	1	1	1	1	-1	1	0	1	1	1	-1	0	1	1	0	1	0	-1	1	1	-1	-1	-1	1	0	0
Germany_347_5	48.619192	7.93235	1	0	0	1	1	0	1	1	1	1	0	1	1	1	1	0	0	1	-1	1	0	1	1	1	1	0	-1	-1	-1	-1	0	-1	1	1	1	1	1	0	-1	1	1	-1	0	-1	1	0	0
Germany_347_6	48.619192	7.93235	1	-1	0	1	1	-1	1	0	1	1	1	1	1	-1	1	0	0	1	0	0	0	-1	1	1	1	1	0	0	0	0	1	-1	0	1	1	1	1	-1	0	1	1	0	1	0	1	1	1
Germany_347_7	48.619192	7.93235	0	-1	-1	1	1	0	1	1	1	1	0	1	1	-1	1	1	-1	0	-1	1	-1	1	1	1	0	1	1	-1	-1	-1	0	-1	0	1	0	1	1	0	0	1	1	-1	1	0	1	-1	-1
Germany_347_8	48.619192	7.93235	1	-1	-1	1	0	0	-1	0	1	1	-1	1	-1	1	1	0	-1	1	0	1	0	1	1	1	1	0	1	0	-1	0	0	-1	0	1	1	1	1	-1	-1	1	1	-1	0	-1	1	-1	1
Germany_347_9	48.619192	7.93235	1	0	-1	1	0	-1	1	1	1	1	0	1	1	1	1	1	0	1	-1	1	-1	1	1	1	0	0	1	1	1	1	1	-1	0	1	1	1	0	-1	-1	1	1	0	1	0	1	0	0
Germany_347_10	48.619192	7.93235	1	-1	0	1	1	-1	0	0	1	1	0	1	0	1	1	1	-1	1	-1	1	0	1	1	1	0	0	1	1	0	0	1	0	1	1	1	0	1	0	-1	1	1	1	1	1	1	0	0
Germany_348_1	49.215903	8.606703	1	1	-1	0	1	0	1	0	1	1	1	1	-1	1	1	1	-1	1	-1	0	-1	1	1	1	1	-1	1	1	-1	-1	1	0	1	1	1	1	1	-1	-1	1	1	-1	1	-1	1	0	0
Germany_348_2	49.215903	8.606703	1	0	-1	0	1	-1	1	1	1	1	1	1	0	1	1	0	0	1	0	1	-1	1	1	1	0	-1	1	1	0	1	1	-1	1	1	1	0	1	-1	-1	1	1	0	0	-1	1	0	0
Germany_348_3	49.215903	8.606703	1	-1	1	1	1	-1	1	1	1	1	0	1	0	0	1	1	-1	1	0	1	0	1	1	1	1	0	0	0	0	0	0	-1	-1	1	1	1	0	0	0	1	1	0	0	-1	1	0	1
Germany_348_4	49.215903	8.606703	1	0	-1	0	0	-1	1	1	1	1	1	1	0	1	1	0	0	0	0	0	-1	1	1	1	1	-1	1	1	0	0	1	1	-1	1	1	1	1	0	-1	1	1	-1	1	0	1	1	1
Germany_348_5	49.215903	8.606703	1	-1	0	1	1	0	1	1	0	1	0	1	1	0	1	-1	-1	1	1	1	0	1	1	1	0	0	1	1	-1	-1	0	-1	1	1	1	1	1	0	-1	1	1	0	1	0	1	0	0
Germany_348_6	49.215903	8.606703	1	-1	0	1	1	-1	1	1	1	1	0	1	-1	1	1	1	-1	1	0	1	0	1	1	1	1	-1	1	1	-1	-1	0	-1	-1	1	1	1	1	-1	-1	1	1	0	1	0	1	0	0
Germany_348_7	49.215903	8.606703	1	-1	-1	0	1	0	1	-1	0	1	0	1	1	1	1	1	0	1	-1	0	0	1	1	1	0	-1	-1	-1	0	0	1	-1	1	1	1	1	0	0	-1	1	1	0	0	-1	1	0	0
Germany_348_8	49.215903	8.606703	1	-1	-1	1	1	-1	1	1	1	1	1	1	1	1	1	1	-1	1	1	1	0	1	1	1	0	0	1	0	1	1	0	0	0	1	1	1	1	-1	0	1	0	0	1	-1	1	0	0
Germany_348_9	49.215903	8.606703	1	0	-1	1	0	-1	1	1	1	1	0	1	1	0	1	1	-1	1	0	0	0	0	1	1	0	0	0	0	-1	-1	1	-1	1	1	1	0	1	-1	-1	1	1	0	0	0	1	1	1
Germany_348_10	49.215903	8.606703	1	-1	-1	1	0	0	1	1	1	1	0	1	0	1	1	1	0	0	0	0	-1	0	1	1	1	-1	1	1	0	0	1	-1	0	1	1	1	1	-1	-1	1	1	1	1	-1	1	1	1
Germany_349_1	48.475558	7.887314	1	-1	-1	0	1	0	1	0	1	1	0	1	0	1	1	0	-1	1	0	0	0	1	1	1	1	1	1	1	-1	-1	1	0	0	1	1	1	1	-1	-1	1	1	0	1	0	1	0	0
Germany_349_2	48.475558	7.887314	0	0	-1	1	0	0	0	1	1	1	0	1	1	1	0	0	0	1	-1	1	-1	1	1	1	1	0	1	1	0	0	0	0	1	0	1	1	1	0	-1	1	1	1	0	0	1	0	0
Germany_349_3	48.475558	7.887314	1	-1	-1	0	0	0	1	1	1	1	-1	1	1	0	1	1	1	-1	0	1	1	1	1	1	1	0	1	1	0	0	0	-1	0	1	1	1	1	-1	-1	1	1	0	1	0	1	0	1
Germany_349_4	48.475558	7.887314	1	-1	-1	0	-1	-1	1	1	1	1	-1	1	1	0	1	0	0	0	0	1	-1	0	1	0	1	-1	1	1	1	1	1	1	-1	1	1	1	1	0	-1	1	0	0	0	-1	1	0	0
Germany_349_5	48.475558	7.887314	0	-1	-1	1	-1	-1	1	-1	1	1	1	1	1	1	1	0	-1	0	0	0	-1	1	1	1	0	0	1	1	0	0	1	-1	0	1	1	1	0	-1	-1	1	1	-1	1	0	1	1	1
Germany_349_6	48.475558	7.887314	1	-1	-1	1	0	-1	1	1	1	1	1	1	1	1	0	0	0	0	0	1	-1	1	1	1	-1	1	1	1	1	1	1	0	0	1	1	1	0	-1	-1	1	1	-1	1	0	1	1	1
Germany_349_7	48.475558	7.887314	1	0	-1	0	1	0	1	0	1	1	0	1	1	0	1	1	-1	1	-1	1	0	1	1	1	0	-1	1	0	0	0	0	-1	0	0	1	1	1	0	-1	1	1	0	-1	-1	1	-1	-1
Germany_349_8	48.475558	7.887314	0	-1	-1	1	1	0	1	0	1	1	0	1	1	1	1	0	-1	1	0	1	-1	1	1	1	-1	0	1	1	-1	0	1	-1	0	1	1	1	1	-1	-1	1	1	1	1	-1	1	0	0
Germany_349_9	48.475558	7.887314	1	-1	-1	1	1	0	1	0	1	1	1	1	1	1	1	1	0	1	-1	0	1	1	1	1	0	-1	1	1	-1	0	1	-1	1	1	1	1	1	0	-1	1	1	0	1	0	1	0	0
Germany_349_10	48.475558	7.887314	1	0	-1	1	0	-1	0	0	1	1	-1	1	1	1	1	1	-1	1	-1	0	0	-1	1	0	1	0	1	0	-1	-1	1	0	0	1	1	1	1	0	0	1	1	0	1	0	1	-1	-1
Germany_350_1	48.970361	8.891119	1	-1	0	0	1	-1	0	1	1	1	1	1	0	1	1	1	1	1	1	1	-1	0	1	0	0	0	1	1	1	1	1	0	0	1	1	1	1	-1	0	1	1	0	1	-1	1	0	1
Germany_350_2	48.970361	8.891119	1	-1	-1	1	0	0	1	1	1	1	1	1	0	1	1	0	-1	1	0	1	0	1	1	1	0	-1	1	1	0	0	1	0	0	1	1	1	1	-1	1	1	1	-1	1	0	1	0	0
Germany_350_3	48.970361	8.891119	1	-1	-1	1	0	0	0	1	0	1	-1	1	1	0	1	1	0	1	1	1	0	1	1	1	1	1	1	0	0	1	1	0	-1	-1	1	1	0	0	-1	1	1	0	1	0	1	0	0
Germany_350_4	48.970361	8.891119	1	-1	-1	1	0	-1	1	1	1	1	0	1	0	1	1	0	-1	1	0	1	0	1	1	1	0	-1	1	1	0	0	1	-1	0	1	1	1	0	1	0	1	1	-1	0	-1	1	1	1
Germany_350_5	48.970361	8.891119	1	0	-1	1	1	1	0	0	1	1	0	1	0	1	1	1	-1	1	-1	1	-1	0	1	1	-1	0	0	0	0	0	1	-1	1	1	1	1	1	-1	0	1	1	1	0	-1	1	0	1
Germany_350_6	48.970361	8.891119	0	-1	-1	1	1	-1	1	1	0	1	1	1	1	1	1	1	-1	1	-1	1	-1	0	1	1	-1	0	1	1	-1	0	1	0	1	1	1	1	1	-1	-1	1	1	-1	0	0	1	1	1
Germany_350_7	48.970361	8.891119	1	1	-1	1	0	0	0	1	1	1	-1	1	1	1	1	0	0	1	-1	0	0	0	1	1	0	-1	1	1	0	0	1	-1	1	1	0	1	1	0	0	1	1	0	0	-1	1	1	1
Germany_350_8	48.970361	8.891119	1	-1	-1	1	0	0	1	0	1	1	-1	1	1	1	1	0	0	1	-1	0	0	1	1	1	1	-1	1	0	0	0	1	1	1	1	1	1	1	-1	-1	1	1	0	1	-1	1	0	0
Germany_350_9	48.970361	8.891119	1	0	-1	0	1	-1	1	-1	1	1	-1	1	0	1	1	0	0	0	0	1	0	1	1	1	1	-1	1	1	-1	-1	1	-1	1	1	1	1	1	1	0	1	1	-1	1	0	1	0	0
Germany_350_10	48.970361	8.891119	1	0	-1	1	0	0	0	0	1	1	0	1	0	1	1	1	-1	1	1	1	0	1	1	1	1	-1	1	0	1	1	1	0	0	0	1	1	1	-1	-1	1	1	0	0	-1	1	0	0
Germany_352_1	48.603017	7.966931	1	-1	-1	0	-1	-1	1	1	1	1	1	1	1	1	1	1	0	0	0	0	0	1	1	1	0	1	1	0	0	0	0	0	0	1	1	1	1	0	0	1	1	-1	0	-1	1	0	0
Germany_352_2	48.603017	7.966931	1	-1	-1	1	0	-1	1	1	1	1	1	1	1	1	1	1	0	1	0	1	1	0	1	1	0	1	0	-1	1	1	0	-1	0	1	1	1	1	-1	-1	1	1	-1	1	-1	1	1	1
Germany_352_3	48.603017	7.966931	1	-1	-1	1	1	0	0	0	1	1	0	1	1	1	1	0	-1	1	0	1	0	1	1	1	1	0	0	0	1	1	0	-1	0	0	1	1	1	0	-1	0	1	0	0	-1	1	0	0
Germany_352_4	48.603017	7.966931	1	0	-1	1	1	0	-1	1	1	1	-1	1	1	1	1	-1	-1	1	0	0	0	1	1	1	0	-1	1	1	-1	-1	-1	0	1	1	1	1	1	0	-1	1	1	-1	1	-1	1	0	0
Germany_352_5	48.603017	7.966931	1	-1	-1	1	1	-1	1	1	0	1	1	1	-1	1	1	0	0	-1	-1	0	0	1	1	1	0	1	1	1	1	1	1	-1	0	1	1	1	1	1	0	1	1	0	0	-1	1	0	0
Germany_352_6	48.603017	7.966931	1	-1	-1	0	0	0	1	1	1	1	0	1	1	1	0	1	-1	1	-1	1	0	1	1	0	1	0	1	0	0	0	1	-1	1	1	1	1	1	-1	-1	1	1	-1	1	-1	1	-1	-1
Germany_352_7	48.603017	7.966931	1	-1	-1	1	1	-1	1	1	1	1	0	1	1	0	1	-1	-1	1	1	1	0	0	1	1	0	-1	1	1	-1	-1	1	-1	0	1	1	1	0	0	-1	1	0	-1	0	-1	1	0	0
Germany_352_8	48.603017	7.966931	1	-1	-1	1	0	-1	0	1	1	1	0	1	1	1	1	0	-1	1	-1	0	0	1	1	1	0	0	1	0	0	1	1	-1	-1	1	1	1	0	-1	1	1	1	0	1	-1	1	0	0
Germany_352_9	48.603017	7.966931	1	0	-1	1	0	-1	1	1	1	1	-1	1	1	1	1	0	-1	0	0	1	0	1	1	1	0	1	1	1	1	1	1	-1	0	1	1	1	1	-1	-1	1	1	0	0	-1	1	-1	-1
Germany_353_1	48.487752	7.871552	1	0	-1	-1	1	0	1	0	1	1	1	1	0	1	0	1	-1	0	-1	1	0	1	1	0	0	0	1	-1	0	0	0	0	0	1	1	1	1	1	-1	1	1	1	1	-1	1	-1	-1
Germany_353_2	48.487752	7.871552	1	-1	-1	1	-1	-1	1	1	1	1	1	1	0	1	1	0	1	1	0	1	0	1	1	1	1	-1	1	1	1	1	-1	-1	1	1	1	0	1	0	-1	1	1	0	1	1	1	-1	0
Germany_353_3	48.487752	7.871552	-1	-1	-1	1	0	0	1	1	1	1	0	1	1	0	1	0	0	1	-1	1	-1	1	1	1	0	0	1	1	0	1	1	0	1	0	1	1	1	-1	-1	1	1	1	0	-1	1	0	0
Germany_353_4	48.487752	7.871552	1	-1	-1	1	0	-1	0	1	1	1	0	1	1	0	1	0	-1	1	-1	1	-1	1	1	1	0	-1	1	0	1	1	1	-1	0	1	1	1	1	0	-1	1	0	-1	0	-1	1	1	1
Germany_353_5	48.487752	7.871552	1	0	0	0	1	0	1	0	1	1	1	1	1	1	1	0	-1	0	0	0	0	1	1	1	0	1	1	1	0	0	1	-1	1	0	1	0	1	-1	-1	0	1	-1	0	-1	1	-1	-1
Germany_353_6	48.487752	7.871552	1	-1	0	1	1	-1	1	1	1	1	0	1	1	1	1	1	-1	0	0	1	0	1	1	1	-1	1	1	1	-1	-1	1	-1	0	1	1	0	1	0	-1	0	1	-1	1	-1	1	0	0
Germany_353_7	48.487752	7.871552	1	-1	-1	1	-1	-1	0	1	1	1	0	1	1	1	1	0	1	1	-1	1	0	1	1	1	0	0	1	1	1	1	0	-1	0	1	1	1	1	-1	-1	1	1	1	1	1	1	0	0
Germany_353_8	48.487752	7.871552	1	-1	-1	1	0	-1	1	1	1	1	0	1	1	1	1	1	-1	1	-1	1	-1	1	1	1	1	-1	1	1	1	1	1	-1	0	1	1	0	1	-1	-1	1	1	-1	1	-1	1	0	0
Germany_353_9	48.487752	7.871552	1	-1	-1	1	1	0	1	1	1	1	0	1	1	1	1	1	0	1	1	-1	0	1	1	1	1	1	1	1	0	0	1	0	-1	1	1	1	1	-1	0	1	1	1	0	-1	1	1	1
Germany_353_10	48.487752	7.871552	0	-1	-1	1	1	0	1	0	0	1	1	1	1	1	1	1	0	1	-1	0	0	0	1	1	0	0	1	1	0	1	1	-1	0	0	1	1	1	1	-1	1	1	-1	1	0	1	0	0
Germany_354_1	49.154948	8.55772	0	-1	0	1	1	-1	0	1	1	1	0	1	0	1	1	-1	-1	0	0	1	1	0	0	-1	1	1	0	0	0	0	1	1	0	1	1	1	1	-1	-1	0	1	1	1	-1	1	-1	0
Germany_354_2	49.154948	8.55772	1	0	-1	1	1	0	1	1	1	1	0	1	0	1	1	1	1	-1	-1	1	0	1	1	1	1	-1	0	0	0	1	1	-1	0	1	1	1	0	-1	-1	1	1	-1	1	-1	1	-1	-1
Germany_354_3	49.154948	8.55772	1	-1	-1	1	0	-1	0	1	1	1	1	1	1	1	1	0	0	0	-1	1	0	0	1	1	0	0	0	0	0	0	1	-1	1	1	1	0	1	-1	0	1	1	-1	1	0	1	0	0
Germany_354_4	49.154948	8.55772	1	-1	-1	0	0	-1	0	1	1	1	0	1	1	1	0	0	-1	1	0	1	-1	1	1	1	1	0	1	0	-1	0	1	-1	-1	1	1	1	1	0	-1	1	1	-1	0	-1	1	0	0
Germany_354_5	49.154948	8.55772	1	0	-1	1	0	0	1	0	1	1	0	1	1	1	1	-1	-1	1	0	1	0	0	1	0	0	0	1	1	-1	-1	1	-1	1	1	1	1	0	-1	-1	1	0	-1	1	0	1	1	1
Germany_354_6	49.154948	8.55772	0	0	-1	-1	0	0	1	0	1	1	1	1	1	0	1	-1	0	1	0	1	-1	0	1	0	0	0	1	1	0	0	1	-1	0	1	1	1	1	0	-1	1	1	0	1	-1	1	1	1
Germany_354_7	49.154948	8.55772	1	-1	-1	1	1	-1	1	1	1	1	0	1	1	1	1	1	-1	0	0	1	0	1	1	1	1	0	1	0	1	1	1	-1	-1	1	1	0	1	-1	-1	1	1	0	0	-1	1	1	1
Germany_354_8	49.154948	8.55772	0	-1	-1	1	1	0	1	0	1	1	-1	1	1	0	1	1	0	1	-1	1	0	1	1	1	0	0	1	1	0	0	1	0	0	1	1	0	1	-1	-1	1	1	0	0	0	1	1	1
Germany_354_9	49.154948	8.55772	1	-1	-1	0	1	-1	-1	1	1	1	1	1	1	0	0	1	-1	1	0	0	-1	0	1	1	-1	0	1	1	-1	0	1	-1	0	1	1	1	1	-1	-1	1	1	1	1	0	1	0	0
Germany_354_10	49.154948	8.55772	1	-1	-1	1	1	-1	1	1	1	1	0	1	1	1	1	1	0	0	0	1	0	1	1	1	0	0	1	-1	0	0	1	0	-1	1	1	1	1	0	0	1	1	1	0	0	1	1	1
Germany_359_1	49.525	11.063333	1	0	-1	1	1	-1	1	1	1	1	-1	1	1	1	1	1	-1	0	0	1	0	1	1	1	1	1	1	0	0	0	0	0	1	1	1	1	1	-1	-1	1	1	0	1	-1	1	-1	0
Germany_359_2	49.525	11.063333	1	0	-1	1	1	0	1	1	1	1	0	1	1	0	1	1	-1	1	0	1	1	0	0	0	1	-1	1	1	0	0	1	-1	0	1	1	1	1	-1	-1	1	1	-1	1	0	1	-1	-1
Germany_359_3	49.525	11.063333	1	0	-1	1	-1	-1	1	1	0	1	-1	1	1	1	1	1	-1	0	0	1	-1	1	1	1	0	-1	0	0	0	1	1	-1	1	1	1	1	1	0	-1	1	1	0	1	-1	1	0	0
Germany_359_4	49.525	11.063333	1	0	-1	1	1	0	0	1	1	1	1	1	1	1	1	0	-1	0	0	1	1	1	1	1	0	0	1	1	1	1	1	0	0	1	1	1	1	-1	-1	1	1	0	0	0	1	0	0
Germany_359_5	49.525	11.063333	1	1	-1	1	1	-1	0	1	1	1	-1	1	1	1	1	0	-1	0	-1	1	-1	1	1	1	0	-1	0	0	1	1	1	-1	1	1	1	1	1	0	0	1	1	0	1	-1	1	-1	-1
Germany_359_6	49.525	11.063333	1	-1	-1	1	1	-1	1	1	1	1	1	1	1	0	1	0	0	1	0	0	-1	1	1	1	-1	-1	1	0	0	0	1	0	-1	1	1	1	1	-1	0	1	1	1	1	0	0	-1	-1
Germany_359_7	49.525	11.063333	1	0	-1	1	1	-1	1	1	1	1	1	1	0	0	1	1	0	1	-1	1	0	1	1	1	1	1	1	1	-1	0	1	-1	-1	1	1	1	1	0	-1	1	1	0	1	0	1	1	1
Germany_359_8	49.525	11.063333	1	-1	0	1	1	-1	0	1	1	0	0	1	1	1	1	0	-1	1	-1	0	0	1	1	1	1	-1	1	1	0	0	1	0	1	1	1	1	1	0	-1	1	1	0	0	-1	1	0	0
Germany_359_9	49.525	11.063333	1	-1	-1	0	-1	-1	0	0	1	1	0	1	1	1	1	1	0	1	0	1	-1	1	1	1	1	-1	1	1	0	0	1	-1	0	1	1	1	1	-1	-1	1	1	-1	1	0	0	-1	-1
Germany_359_10	49.525	11.063333	1	-1	-1	-1	0	-1	0	1	1	1	0	1	0	1	1	0	-1	1	0	1	-1	1	1	1	-1	0	1	1	0	0	1	0	1	1	1	1	1	-1	-1	1	1	0	1	0	1	0	0
Germany_361_1	48.090833	10.459444	0	0	-1	1	1	0	1	0	1	1	-1	1	0	1	1	0	-1	1	0	1	0	1	1	1	1	-1	1	1	0	0	1	0	0	1	1	0	1	-1	0	1	1	1	1	-1	1	-1	0
Germany_361_2	48.090833	10.459444	0	-1	0	1	1	0	1	0	1	1	0	1	1	0	1	1	0	1	0	1	-1	1	1	1	1	-1	0	0	0	1	1	1	-1	1	1	1	1	-1	-1	1	1	1	0	-1	1	0	1
Germany_361_3	48.090833	10.459444	1	-1	-1	1	-1	0	1	1	1	1	0	1	1	1	0	0	0	0	0	0	0	1	1	1	1	0	1	1	-1	-1	1	-1	1	1	1	1	1	0	0	1	1	0	1	-1	1	0	0
Germany_361_4	48.090833	10.459444	1	-1	-1	0	0	0	0	0	1	1	0	1	0	1	1	1	-1	1	-1	1	1	-1	0	0	1	0	1	1	-1	-1	1	-1	0	1	1	1	1	0	-1	1	1	1	0	-1	1	0	0
Germany_361_5	48.090833	10.459444	1	-1	-1	1	0	0	0	0	1	1	0	1	-1	1	1	1	0	1	-1	1	1	1	1	1	0	-1	1	1	1	1	1	-1	1	1	1	1	1	0	0	1	1	1	1	-1	1	0	0
Germany_361_6	48.090833	10.459444	1	0	0	1	1	1	0	1	1	1	1	1	0	1	1	-1	0	1	0	1	1	1	1	1	0	-1	1	0	1	1	1	1	0	1	1	1	1	-1	-1	1	1	-1	1	0	1	0	0
Germany_361_7	48.090833	10.459444	1	0	-1	1	-1	0	1	1	1	1	0	1	1	0	1	1	1	1	-1	0	0	1	1	1	1	0	1	1	0	0	1	0	1	0	1	1	1	0	0	1	1	0	1	-1	1	-1	-1
Germany_361_8	48.090833	10.459444	1	-1	-1	1	0	0	1	0	1	1	0	1	0	1	1	1	-1	0	1	1	-1	0	1	0	0	1	0	0	0	1	1	-1	0	1	1	1	1	0	-1	0	1	0	1	0	1	-1	-1
Germany_361_9	48.090833	10.459444	1	-1	-1	1	1	0	1	0	0	1	0	1	0	1	1	1	-1	1	0	1	0	1	1	1	1	-1	1	1	1	1	1	0	0	1	1	1	1	-1	-1	1	0	0	0	-1	1	0	0
Germany_361_10	48.090833	10.459444	1	0	-1	0	1	-1	1	0	1	1	0	1	-1	1	1	0	-1	1	-1	1	1	0	1	0	-1	0	1	1	1	1	1	0	0	1	1	0	1	1	0	1	1	-1	1	-1	0	0	1
Germany_362_1	48.185833	12.793333	1	-1	-1	1	-1	0	0	1	1	1	-1	1	1	1	1	1	0	1	-1	1	1	1	1	1	-1	0	1	-1	0	1	1	-1	0	1	1	1	1	-1	-1	0	1	0	0	0	1	0	1
Germany_362_2	48.185833	12.793333	1	1	-1	1	1	-1	1	1	1	1	0	1	1	1	1	0	-1	1	0	0	0	1	1	1	-1	0	1	0	-1	-1	1	0	-1	1	1	1	1	0	1	1	0	0	-1	-1	1	-1	-1
Germany_362_3	48.185833	12.793333	0	-1	-1	1	0	0	1	1	1	1	1	1	1	1	1	0	0	1	0	1	0	1	1	1	-1	0	1	1	0	1	1	-1	-1	1	1	1	1	-1	-1	1	0	-1	0	-1	1	0	1
Germany_362_4	48.185833	12.793333	1	0	-1	0	1	0	1	1	1	1	1	1	0	1	1	1	-1	1	-1	1	0	0	0	0	1	-1	1	1	0	0	1	0	0	1	1	0	1	-1	0	1	1	-1	0	-1	0	0	0
Germany_362_5	48.185833	12.793333	1	0	-1	1	0	0	1	1	1	1	-1	1	1	1	1	0	0	0	0	0	-1	1	1	1	0	0	1	0	0	0	1	-1	-1	1	1	1	1	0	-1	1	1	0	0	-1	1	0	0
Germany_362_6	48.185833	12.793333	1	-1	-1	0	1	1	0	1	1	1	0	1	1	1	1	1	-1	1	-1	1	1	1	1	1	1	0	0	0	-1	-1	1	-1	1	1	1	1	1	-1	0	1	1	0	1	-1	1	1	1
Germany_362_7	48.185833	12.793333	1	0	-1	1	1	0	1	1	1	1	0	1	1	1	1	1	0	0	0	0	-1	1	1	1	1	0	1	0	1	1	1	-1	0	1	1	1	1	0	-1	1	1	0	0	-1	1	0	0
Germany_362_8	48.185833	12.793333	1	0	-1	1	1	0	0	1	0	1	1	1	0	1	1	1	0	1	-1	1	1	0	1	1	0	0	1	1	0	1	1	0	1	1	1	1	1	-1	0	1	1	0	1	-1	1	-1	0
Germany_362_9	48.185833	12.793333	1	1	-1	1	1	0	0	1	1	1	0	1	1	1	1	1	-1	1	-1	1	0	0	0	0	1	0	1	1	-1	-1	1	-1	0	1	1	1	1	0	0	1	0	-1	-1	-1	1	0	0
Germany_362_10	48.185833	12.793333	1	-1	-1	1	1	-1	0	0	1	1	0	1	0	1	1	1	0	1	0	0	0	1	1	1	1	0	1	1	0	0	1	0	1	1	0	1	1	0	-1	1	1	0	0	0	1	0	0
Germany_364_1	48.407222	11.652222	1	-1	-1	1	1	1	1	0	1	1	1	1	1	1	1	0	0	0	0	1	1	1	1	1	1	0	1	1	0	0	1	-1	0	1	1	1	1	-1	1	1	1	1	-1	-1	1	0	0
Germany_364_2	48.407222	11.652222	1	-1	-1	1	1	0	-1	1	1	1	1	1	-1	1	1	0	0	1	-1	1	1	1	1	1	0	0	0	0	-1	-1	1	-1	0	0	0	1	0	-1	-1	1	1	0	1	-1	1	0	0
Germany_364_3	48.407222	11.652222	1	0	0	1	1	-1	1	1	1	1	1	1	0	1	1	1	0	0	0	0	0	0	0	0	1	0	1	1	-1	0	1	0	0	1	1	1	1	-1	0	1	1	0	1	-1	1	-1	-1
Germany_364_4	48.407222	11.652222	1	0	-1	1	1	0	0	1	0	1	1	1	1	1	1	0	-1	1	0	0	0	1	1	1	1	0	1	0	1	1	1	-1	1	1	1	1	1	1	1	1	1	1	-1	-1	1	0	0
Germany_364_5	48.407222	11.652222	1	0	-1	0	0	0	1	0	1	1	0	1	0	1	1	0	-1	1	-1	1	0	1	1	1	0	0	1	0	0	0	1	0	-1	1	1	1	1	0	1	1	0	0	1	-1	1	-1	-1
Germany_364_6	48.407222	11.652222	1	1	-1	1	0	0	0	1	1	1	0	1	1	1	1	1	-1	1	0	1	0	0	1	0	0	0	1	1	1	1	1	-1	1	0	1	1	1	0	-1	1	1	1	0	-1	1	0	0
Germany_364_7	48.407222	11.652222	1	-1	-1	1	0	0	1	1	1	1	0	1	0	1	1	1	-1	1	0	0	1	1	1	1	0	-1	1	1	0	0	1	-1	0	1	1	-1	1	0	0	1	1	1	1	0	1	0	0
Germany_364_8	48.407222	11.652222	1	-1	-1	1	1	-1	1	1	1	1	-1	1	1	1	1	1	0	1	1	1	-1	1	1	1	0	0	1	1	-1	-1	1	-1	0	1	1	0	1	0	-1	1	1	-1	0	0	1	1	1
Germany_364_9	48.407222	11.652222	1	-1	-1	1	1	0	0	1	1	1	1	1	1	1	1	1	0	0	0	0	-1	1	1	1	1	-1	1	0	-1	0	1	0	0	1	1	0	1	-1	-1	1	1	0	0	0	0	0	0
Germany_364_10	48.407222	11.652222	1	1	-1	1	0	0	0	0	1	1	0	1	0	0	1	1	-1	1	-1	1	0	1	1	1	0	-1	1	1	0	0	1	-1	0	1	1	1	1	-1	-1	1	1	1	1	0	1	0	0
Germany_365_1	47.858056	12.967778	1	-1	-1	1	-1	-1	1	0	1	1	-1	1	0	1	1	1	0	1	0	1	-1	1	1	0	-1	-1	1	1	1	1	1	0	0	1	1	1	1	-1	-1	1	1	0	0	-1	1	0	0
Germany_365_2	47.858056	12.967778	1	-1	-1	1	0	0	0	1	0	1	1	1	0	0	1	0	0	-1	0	0	0	1	1	1	1	0	1	1	0	0	1	0	-1	1	1	1	1	-1	-1	1	1	-1	1	-1	1	-1	-1
Germany_365_3	47.858056	12.967778	1	1	-1	1	0	-1	1	1	1	1	1	1	0	0	1	0	-1	-1	0	1	0	1	1	1	1	0	1	1	0	0	1	0	0	1	1	1	1	0	0	1	1	1	0	-1	1	0	1
Germany_365_4	47.858056	12.967778	1	-1	-1	0	1	0	-1	1	1	1	-1	1	1	1	1	0	0	1	-1	1	1	1	1	1	1	0	1	0	0	1	1	-1	1	1	1	1	1	0	1	1	1	1	0	0	1	-1	-1
Germany_365_5	47.858056	12.967778	1	-1	-1	1	0	1	0	0	1	1	0	1	-1	1	1	1	-1	1	-1	1	-1	1	1	1	0	-1	1	1	1	1	1	-1	1	0	1	1	1	-1	-1	1	1	0	1	0	1	-1	-1
Germany_365_6	47.858056	12.967778	1	0	-1	0	1	-1	1	1	1	1	1	1	1	0	1	0	0	1	1	-1	-1	1	1	1	1	-1	0	-1	0	0	1	-1	-1	1	1	1	1	0	-1	1	1	0	0	0	1	1	1
Germany_365_7	47.858056	12.967778	1	0	-1	1	0	-1	0	1	1	1	0	1	-1	1	1	1	0	0	0	1	0	1	1	1	0	0	1	0	0	1	1	0	1	1	1	1	1	-1	0	1	1	-1	1	-1	1	0	0
Germany_365_8	47.858056	12.967778	0	0	-1	0	-1	-1	1	1	0	1	-1	1	0	1	1	1	-1	1	0	0	0	1	1	0	0	0	1	1	-1	-1	1	0	0	1	1	1	1	-1	0	1	1	0	0	-1	1	-1	-1
Germany_365_9	47.858056	12.967778	1	0	-1	1	0	0	0	1	1	1	0	1	1	0	1	1	-1	1	0	0	-1	0	1	0	1	0	1	0	1	1	1	0	1	1	1	1	1	-1	-1	1	1	-1	1	0	1	0	0
Germany_365_10	47.858056	12.967778	1	-1	-1	0	1	-1	1	1	0	1	1	1	0	1	1	1	-1	1	-1	1	-1	1	1	1	0	0	0	-1	0	0	1	-1	-1	1	1	1	1	0	-1	0	1	1	0	0	0	1	1
Germany_366_1	49.154444	11.481944	1	0	-1	1	0	-1	1	1	1	1	1	1	0	1	1	1	0	1	-1	1	0	1	1	1	0	0	1	1	0	0	1	-1	0	1	1	1	1	-1	-1	1	1	1	-1	-1	1	1	1
Germany_366_2	49.154444	11.481944	1	-1	0	1	1	-1	1	0	1	1	-1	1	1	0	1	0	-1	1	-1	1	-1	1	1	1	0	1	1	0	1	1	1	-1	0	1	1	1	1	-1	-1	1	1	-1	1	-1	1	0	0
Germany_366_3	49.154444	11.481944	1	-1	-1	1	1	-1	0	1	1	1	1	1	1	1	1	0	-1	1	0	0	1	1	1	0	0	-1	1	1	0	0	1	0	-1	1	1	1	1	-1	-1	1	1	-1	1	-1	1	1	1
Germany_366_4	49.154444	11.481944	1	0	-1	0	0	0	1	1	1	1	1	1	1	1	1	0	-1	1	1	1	-1	1	1	1	0	-1	1	0	0	0	1	0	-1	1	1	1	1	0	0	1	1	1	1	-1	1	1	1
Germany_366_5	49.154444	11.481944	1	-1	-1	1	0	-1	0	1	1	1	1	1	1	1	1	1	1	1	-1	1	-1	0	1	1	1	NaN	1	1	0	1	1	0	0	1	1	1	1	-1	-1	1	1	0	0	-1	1	0	0
Germany_366_6	49.154444	11.481944	1	0	-1	1	0	-1	1	1	1	1	0	1	-1	1	1	-1	-1	1	0	0	0	1	1	1	1	0	1	-1	1	1	1	-1	0	1	1	1	1	0	-1	1	1	0	0	-1	1	1	1
Germany_366_7	49.154444	11.481944	1	0	-1	1	0	-1	0	1	1	1	0	1	1	0	1	-1	-1	1	0	1	-1	0	1	0	1	1	1	0	-1	0	1	-1	1	1	1	1	1	-1	0	1	1	-1	1	1	1	-1	-1
Germany_366_8	49.154444	11.481944	1	0	0	1	0	-1	0	1	1	1	1	1	0	1	1	1	0	0	0	1	0	1	1	1	1	0	1	0	-1	0	1	0	-1	1	1	1	1	0	-1	1	1	0	0	-1	1	0	0
Germany_366_9	49.154444	11.481944	1	-1	-1	1	0	0	1	1	1	1	1	1	0	1	1	-1	-1	1	-1	1	1	-1	1	0	0	1	0	0	0	0	1	0	0	0	1	1	1	-1	-1	1	1	0	1	-1	1	1	1
Germany_366_10	49.154444	11.481944	1	0	-1	1	1	-1	1	1	1	1	-1	1	0	1	1	1	-1	1	0	0	0	1	1	1	0	1	1	0	1	1	1	-1	0	1	1	1	1	-1	-1	1	1	0	0	-1	1	0	0
Germany_367_1	49.2025	11.435556	1	-1	-1	1	0	0	0	1	1	1	0	1	0	0	1	0	-1	0	-1	1	0	1	1	1	1	-1	0	0	0	0	1	0	0	1	1	1	1	-1	-1	1	1	-1	1	0	1	0	0
Germany_367_2	49.2025	11.435556	1	0	-1	0	1	0	1	1	1	1	0	1	1	0	1	1	0	1	0	1	0	0	1	1	0	-1	1	1	0	1	1	0	0	1	1	1	1	1	-1	1	1	1	1	1	1	0	0
Germany_367_3	49.2025	11.435556	1	0	-1	1	1	0	1	1	1	1	0	1	0	1	1	1	0	0	0	1	-1	0	1	1	1	-1	1	1	-1	0	1	0	0	1	1	1	0	-1	-1	1	1	-1	1	1	1	1	1
Germany_367_4	49.2025	11.435556	1	0	-1	1	1	0	1	1	1	1	0	1	0	1	1	1	-1	1	0	1	-1	1	1	1	-1	-1	1	1	0	0	1	1	1	1	1	1	1	-1	0	1	1	-1	1	0	1	0	0
Germany_367_5	49.2025	11.435556	0	-1	-1	0	0	-1	1	1	1	1	1	1	1	0	1	0	-1	1	0	1	0	0	0	0	1	-1	1	0	0	1	1	-1	1	1	1	1	1	-1	-1	1	1	1	1	0	1	0	0
Germany_367_6	49.2025	11.435556	1	-1	-1	1	0	-1	0	1	1	1	0	1	0	1	1	0	0	0	-1	1	0	1	1	1	1	0	1	1	0	0	1	-1	0	1	1	1	1	-1	0	1	1	0	0	0	1	0	0
Germany_367_7	49.2025	11.435556	1	-1	-1	0	0	0	1	1	1	1	1	1	1	-1	1	-1	-1	0	0	1	0	1	1	1	0	1	1	1	-1	-1	1	-1	0	1	1	1	1	-1	-1	1	1	1	1	-1	0	0	0
Germany_367_8	49.2025	11.435556	1	-1	-1	0	0	0	0	1	1	1	1	1	1	1	1	0	-1	0	-1	0	1	1	1	0	-1	-1	1	1	-1	-1	0	-1	1	0	1	1	1	0	-1	1	1	1	0	-1	1	0	0
Germany_367_9	49.2025	11.435556	1	-1	-1	1	1	0	-1	1	1	1	0	1	1	0	1	1	-1	1	0	1	1	1	1	1	0	-1	1	0	0	0	1	0	0	1	1	1	1	0	-1	1	1	-1	-1	-1	1	-1	-1
Germany_367_10	49.2025	11.435556	1	0	-1	1	0	0	1	1	1	1	-1	1	1	1	1	0	-1	1	-1	1	0	1	1	1	1	-1	1	1	-1	-1	1	-1	1	1	1	1	1	0	-1	1	1	0	1	-1	1	1	1
Germany_368_1	49.2075	11.986667	1	-1	-1	1	1	1	0	1	1	1	0	1	1	0	1	-1	-1	-1	0	0	0	0	0	0	1	-1	0	0	0	0	1	0	1	1	1	1	1	-1	0	1	1	1	-1	-1	0	-1	-1
Germany_368_2	49.2075	11.986667	1	0	-1	0	1	0	0	1	1	1	1	1	0	1	1	1	0	0	-1	1	0	0	0	0	-1	1	1	0	-1	-1	0	0	0	1	1	1	1	0	-1	1	1	0	0	-1	1	1	1
Germany_368_3	49.2075	11.986667	1	1	0	0	1	0	0	1	1	1	-1	1	1	1	1	0	-1	0	-1	1	0	1	1	1	0	-1	1	0	-1	-1	1	-1	-1	1	1	1	1	0	0	1	1	0	1	0	1	1	1
Germany_368_4	49.2075	11.986667	1	0	-1	0	1	1	1	1	1	1	0	1	0	1	1	1	-1	1	0	1	0	1	1	1	1	-1	1	1	-1	-1	1	-1	0	1	1	1	1	-1	0	1	1	0	0	-1	1	0	0
Germany_368_5	49.2075	11.986667	1	-1	-1	1	1	-1	1	1	1	1	-1	1	0	0	1	1	0	0	-1	0	0	1	1	1	1	0	1	1	0	0	1	0	1	1	0	1	1	-1	-1	1	1	0	1	-1	0	-1	-1
Germany_368_6	49.2075	11.986667	1	0	0	1	1	0	1	1	1	1	0	1	1	0	1	0	-1	0	-1	1	0	1	1	1	1	0	1	1	-1	-1	1	-1	1	1	1	1	1	0	0	1	1	0	0	0	1	0	0
Germany_368_7	49.2075	11.986667	1	1	0	1	1	-1	1	1	0	1	1	1	1	1	1	0	0	-1	0	1	1	1	1	1	0	1	1	1	-1	0	1	0	1	1	1	1	1	-1	-1	1	1	0	1	0	1	0	1
Germany_368_8	49.2075	11.986667	1	0	-1	1	1	0	1	1	1	1	1	1	0	1	1	1	-1	1	0	1	-1	0	1	1	0	1	1	0	0	0	0	0	-1	1	0	1	1	1	-1	1	1	0	1	0	1	1	1
Germany_368_9	49.2075	11.986667	0	0	-1	1	0	-1	0	1	1	1	1	1	1	1	1	0	1	1	1	1	0	1	1	1	-1	0	1	1	-1	0	1	-1	0	1	1	1	1	0	-1	1	1	0	0	-1	1	0	0
Germany_368_10	49.2075	11.986667	1	0	-1	1	1	-1	0	1	1	1	0	1	1	1	1	1	-1	0	-1	0	0	1	1	1	1	-1	1	0	0	0	1	0	0	1	1	1	1	0	-1	1	1	-1	0	-1	0	0	0
Germany_372_1	49.876944	11.448056	1	0	-1	1	0	1	0	1	0	1	0	1	1	1	1	1	-1	0	-1	1	0	1	1	1	0	0	0	-1	0	1	1	-1	-1	1	1	1	1	0	-1	1	1	1	0	0	1	1	1
Germany_372_2	49.876944	11.448056	1	-1	-1	0	0	0	0	1	1	1	0	1	-1	1	1	0	0	1	0	1	-1	1	1	1	1	-1	1	0	0	0	1	-1	0	1	1	1	1	0	-1	1	1	0	0	-1	1	0	0
Germany_372_3	49.876944	11.448056	1	-1	-1	1	0	-1	0	1	1	1	0	1	1	1	1	0	0	1	0	1	0	1	1	1	0	0	1	1	1	1	1	-1	0	1	1	1	1	-1	0	1	1	0	1	0	1	0	0
Germany_372_4	49.876944	11.448056	1	-1	-1	1	0	1	0	0	1	1	1	1	1	1	1	1	0	0	-1	1	0	1	1	1	0	-1	1	0	-1	-1	1	0	0	1	1	1	1	-1	0	1	0	-1	1	-1	1	0	0
Germany_372_5	49.876944	11.448056	1	-1	-1	1	0	-1	1	1	0	1	0	1	0	0	1	1	0	1	0	1	0	1	1	1	1	0	1	1	1	1	1	-1	0	1	1	1	1	0	-1	1	1	0	-1	-1	1	-1	0
Germany_372_6	49.876944	11.448056	1	-1	-1	1	1	-1	1	1	0	1	-1	1	0	0	1	1	1	0	-1	1	1	1	1	1	1	-1	1	0	0	1	0	-1	0	1	1	1	0	-1	-1	1	0	-1	1	-1	1	0	0
Germany_372_7	49.876944	11.448056	1	-1	-1	1	1	-1	1	1	1	1	0	1	1	1	1	0	-1	1	0	1	0	1	1	1	0	1	1	0	1	1	1	-1	0	1	1	1	1	-1	-1	1	1	0	1	0	1	1	1
Germany_372_8	49.876944	11.448056	1	-1	-1	1	0	-1	1	1	1	1	0	1	1	0	1	0	0	1	0	-1	0	1	1	1	1	0	1	1	-1	-1	1	0	-1	1	1	1	1	-1	-1	1	1	0	0	-1	1	1	1
Germany_372_9	49.876944	11.448056	1	-1	-1	1	0	0	1	1	1	1	0	1	1	1	1	-1	-1	0	-1	0	1	1	1	1	-1	0	1	1	1	1	1	-1	0	1	1	1	1	-1	0	1	1	0	1	0	1	0	0
Germany_372_10	49.876944	11.448056	1	0	-1	1	1	-1	1	1	1	1	0	1	1	1	1	1	-1	0	-1	0	0	1	1	1	0	0	1	0	-1	0	1	0	0	1	1	1	1	0	0	0	0	-1	1	0	0	-1	-1
Germany_373_1	48.719167	11.598333	1	0	-1	1	1	-1	1	1	1	1	1	1	1	0	1	1	-1	1	0	1	-1	1	1	1	0	0	1	1	0	1	0	1	-1	1	1	1	1	0	0	1	1	0	1	0	1	0	0
Germany_373_2	48.719167	11.598333	1	-1	-1	0	0	-1	1	0	1	1	0	1	1	1	1	0	0	0	0	1	0	0	0	0	1	-1	1	0	-1	-1	1	-1	-1	0	1	1	1	0	-1	1	1	0	1	1	1	-1	-1
Germany_373_3	48.719167	11.598333	1	-1	-1	1	1	-1	1	1	1	1	0	1	1	-1	1	0	-1	0	-1	1	0	1	1	1	1	0	1	1	0	0	1	-1	0	1	1	1	1	0	-1	1	1	0	1	0	1	-1	-1
Germany_373_4	48.719167	11.598333	1	-1	-1	1	1	0	1	1	1	1	0	1	1	0	1	0	-1	1	-1	0	-1	1	1	1	1	-1	0	0	-1	-1	1	-1	0	1	1	1	1	-1	0	1	1	1	1	-1	1	0	0
Germany_373_5	48.719167	11.598333	1	0	-1	1	1	-1	-1	0	1	1	0	1	0	1	1	0	1	0	0	1	0	1	1	1	0	1	1	1	1	1	1	-1	0	1	1	1	1	1	0	1	1	0	1	1	0	0	0
Germany_373_6	48.719167	11.598333	1	-1	-1	1	1	0	1	0	1	1	0	1	0	0	1	1	-1	0	0	0	1	1	1	1	1	0	1	1	0	1	1	-1	0	1	1	1	1	0	-1	1	1	-1	1	0	1	-1	-1
Germany_373_7	48.719167	11.598333	1	-1	-1	1	0	0	1	1	1	1	1	1	1	1	1	0	0	1	0	0	-1	1	1	1	1	0	1	-1	-1	0	1	-1	0	1	1	1	1	-1	-1	1	1	1	-1	-1	1	1	1
Germany_373_8	48.719167	11.598333	1	0	-1	1	1	-1	1	1	1	1	0	1	0	1	1	1	1	1	-1	0	-1	1	1	1	1	-1	-1	-1	-1	-1	1	-1	0	1	1	1	1	0	0	1	1	1	1	-1	1	-1	-1
Germany_373_10	48.719167	11.598333	1	-1	-1	1	1	-1	0	1	1	1	1	1	0	1	1	1	-1	0	0	1	0	1	1	1	0	0	1	1	1	1	0	-1	0	1	1	1	1	-1	-1	1	1	-1	0	-1	1	0	0
Germany_376_1	53.057557	8.50035	0	-1	0	1	1	0	1	1	0	1	0	1	1	1	1	0	0	1	0	1	-1	1	1	1	0	-1	1	0	0	1	1	-1	0	1	1	1	1	-1	0	1	1	0	0	-1	1	1	1
Germany_376_2	53.057557	8.50035	0	-1	-1	0	1	0	0	0	1	1	-1	1	0	1	0	0	-1	1	-1	1	1	0	0	0	0	1	0	0	0	0	1	-1	-1	1	0	1	1	-1	-1	1	1	0	1	-1	0	1	1
Germany_376_3	53.057557	8.50035	0	-1	-1	0	0	1	1	1	1	1	-1	1	1	1	1	-1	0	1	-1	1	1	1	1	1	1	-1	1	1	0	0	1	0	0	1	1	1	1	0	-1	1	1	0	0	-1	1	0	0
Germany_376_4	53.057557	8.50035	0	-1	-1	1	0	0	0	1	1	1	1	1	1	1	1	1	0	0	-1	0	0	1	1	1	1	-1	-1	-1	0	1	1	-1	0	0	1	1	1	-1	-1	0	1	-1	1	-1	1	0	0
Germany_376_5	53.057557	8.50035	0	-1	0	0	0	0	1	1	1	1	0	1	1	0	1	1	0	1	-1	0	0	1	1	1	1	-1	1	1	0	0	1	1	-1	1	1	1	1	-1	0	1	1	1	0	-1	1	0	0
Germany_376_6	53.057557	8.50035	1	-1	-1	1	1	1	0	1	1	1	-1	1	0	1	1	0	0	-1	-1	1	0	1	1	1	1	0	0	0	0	1	1	0	0	0	1	1	1	-1	-1	1	1	0	1	-1	0	-1	-1
Germany_376_7	53.057557	8.50035	1	-1	-1	0	0	-1	1	1	1	1	0	1	1	1	1	1	-1	1	0	1	1	1	1	1	0	0	1	1	1	1	1	-1	0	1	1	1	1	-1	-1	1	1	1	0	-1	1	1	1
Germany_376_8	53.057557	8.50035	1	-1	-1	-1	0	-1	1	1	1	1	0	1	0	0	1	1	0	1	-1	1	0	1	1	1	0	-1	0	-1	0	0	1	-1	0	1	1	1	1	-1	0	1	1	1	0	-1	1	1	1
Germany_376_9	53.057557	8.50035	1	-1	-1	0	1	0	0	1	1	1	1	1	1	0	1	0	0	0	0	0	0	-1	1	-1	0	1	1	1	1	1	1	-1	1	1	1	1	1	-1	-1	1	1	0	1	1	1	0	0
Germany_376_10	53.057557	8.50035	0	-1	-1	0	0	0	0	0	0	1	-1	1	1	1	1	0	-1	1	0	1	-1	1	1	1	0	0	1	1	-1	-1	1	0	0	1	1	1	1	-1	-1	0	0	0	0	-1	1	-1	-1
Germany_377_1	52.323231	8.381495	1	-1	-1	0	1	-1	1	1	1	1	-1	1	0	1	1	0	0	1	0	1	0	0	1	1	1	-1	1	0	-1	0	1	-1	0	1	1	1	0	1	1	1	1	0	1	-1	1	0	1
Germany_377_2	52.323231	8.381495	-1	-1	-1	1	0	-1	0	0	1	1	0	1	1	1	1	1	-1	0	0	0	-1	1	1	1	0	1	1	0	-1	-1	1	0	1	1	1	1	1	-1	0	1	0	0	0	-1	1	1	1
Germany_377_3	52.323231	8.381495	1	0	-1	0	1	-1	1	1	1	1	0	1	-1	1	1	1	0	1	0	0	0	0	1	1	1	-1	1	1	-1	-1	1	0	1	1	1	1	1	1	-1	1	1	0	1	-1	1	1	1
Germany_377_4	52.323231	8.381495	1	-1	-1	1	1	-1	0	0	1	1	0	1	1	1	1	0	-1	0	0	1	0	1	1	1	0	-1	1	1	0	0	0	-1	0	1	1	1	1	-1	0	1	1	0	1	0	1	0	0
Germany_377_5	52.323231	8.381495	1	-1	-1	0	1	-1	1	1	1	1	0	1	1	0	1	1	-1	1	0	1	0	1	1	1	-1	-1	1	1	1	1	1	-1	0	1	1	1	1	-1	-1	1	1	0	1	0	1	1	1
Germany_377_6	52.323231	8.381495	1	-1	-1	0	1	-1	1	1	1	1	-1	1	1	1	1	0	-1	-1	-1	1	-1	1	1	1	-1	0	1	0	0	0	1	-1	-1	1	1	1	1	-1	-1	1	1	0	0	-1	0	1	1
Germany_377_7	52.323231	8.381495	1	0	-1	1	1	-1	1	1	1	1	1	1	0	1	1	0	0	-1	0	1	0	1	1	1	1	-1	1	1	0	0	1	-1	0	1	1	1	1	-1	-1	1	1	1	1	-1	1	0	0
Germany_377_8	52.323231	8.381495	1	-1	-1	1	1	1	1	1	1	1	0	1	1	0	1	1	-1	1	-1	1	0	0	1	0	1	0	1	0	0	0	0	-1	0	1	0	1	0	-1	-1	1	1	-1	1	-1	1	0	0
Germany_377_9	52.323231	8.381495	0	-1	-1	-1	1	0	1	0	1	1	0	0	1	1	1	1	0	0	0	1	0	0	1	0	0	-1	0	0	0	0	1	-1	0	0	1	0	1	-1	-1	1	1	1	0	0	1	-1	-1
Germany_377_10	52.323231	8.381495	1	-1	-1	1	1	-1	1	1	0	1	1	1	1	1	1	1	-1	1	-1	1	0	1	1	1	1	-1	1	0	0	0	1	-1	0	1	1	1	1	0	-1	1	1	1	1	0	1	0	0
Germany_378_1	52.312168	8.093783	1	0	-1	1	0	-1	1	1	1	1	-1	1	0	0	1	1	0	0	-1	1	-1	1	1	1	0	0	1	1	0	0	1	0	0	1	1	1	1	-1	1	1	0	0	0	-1	1	-1	-1
Germany_378_2	52.312168	8.093783	1	0	-1	1	1	-1	1	1	1	1	0	1	1	0	1	1	0	1	0	0	-1	1	1	1	1	1	1	1	0	0	1	-1	0	1	1	1	1	0	-1	1	1	0	0	-1	1	0	0
Germany_378_3	52.312168	8.093783	1	-1	0	1	-1	0	0	-1	1	1	1	1	1	0	1	0	-1	0	0	0	-1	0	1	0	0	0	1	0	0	1	1	-1	1	1	1	1	0	0	0	1	1	-1	1	1	1	0	1
Germany_378_4	52.312168	8.093783	1	-1	-1	0	-1	-1	1	1	1	1	0	1	0	1	1	0	-1	0	-1	0	0	0	1	-1	0	-1	1	0	0	0	1	0	0	1	1	1	1	0	0	1	1	0	1	-1	1	-1	-1
Germany_378_5	52.312168	8.093783	1	-1	0	1	1	0	1	1	1	1	0	1	0	1	1	1	0	1	-1	1	-1	1	1	1	0	-1	0	0	0	0	1	-1	0	1	1	1	1	-1	-1	1	1	-1	0	0	1	0	0
Germany_378_6	52.312168	8.093783	0	0	-1	0	1	-1	1	1	1	1	1	1	1	1	1	0	-1	1	-1	1	0	1	1	1	-1	-1	0	0	0	0	1	-1	0	0	1	1	1	-1	1	1	1	0	0	-1	1	0	0
Germany_378_7	52.312168	8.093783	1	-1	-1	1	1	0	1	1	1	1	1	1	1	1	1	1	0	0	-1	0	1	1	1	1	0	1	0	0	0	1	1	-1	0	1	1	1	1	0	0	1	1	-1	1	-1	1	0	0
Germany_378_8	52.312168	8.093783	1	-1	-1	0	1	0	0	1	1	1	0	1	0	1	1	0	-1	1	-1	1	-1	1	1	1	-1	0	0	0	0	0	1	0	0	1	1	1	1	-1	0	1	1	1	-1	-1	1	0	0
Germany_378_9	52.312168	8.093783	1	-1	-1	1	0	-1	1	1	0	1	-1	1	1	1	1	1	0	1	0	0	0	1	1	1	-1	0	1	1	0	1	1	-1	-1	0	1	1	1	-1	-1	1	1	0	0	-1	1	0	0
Germany_378_10	52.312168	8.093783	1	1	-1	1	1	-1	1	1	0	1	0	1	1	-1	1	0	-1	1	1	1	-1	0	1	1	1	1	0	0	0	1	0	-1	1	1	0	1	1	1	-1	1	1	0	0	-1	1	1	1
Germany_379_1	52.173676	9.546544	1	-1	-1	1	1	0	1	0	1	1	0	1	0	0	1	0	0	0	-1	1	0	1	1	1	0	-1	0	0	0	0	1	-1	-1	1	1	1	0	-1	-1	1	1	0	1	-1	1	0	0
Germany_379_2	52.173676	9.546544	1	0	-1	1	0	0	0	0	0	1	1	1	0	1	1	1	0	1	1	1	0	1	1	1	1	0	1	1	0	0	1	-1	0	1	1	1	1	-1	0	1	1	0	0	-1	1	0	0
Germany_379_3	52.173676	9.546544	1	-1	-1	1	0	-1	1	1	1	1	0	1	-1	1	1	-1	-1	1	-1	0	1	1	1	1	1	0	1	0	-1	0	1	0	1	1	1	1	0	-1	-1	1	1	1	1	0	1	1	1
Germany_379_4	52.173676	9.546544	1	-1	-1	1	1	0	1	1	1	1	0	1	1	-1	1	1	-1	0	-1	0	0	1	1	1	-1	0	1	0	0	0	1	0	0	1	1	1	1	-1	-1	1	1	1	0	-1	1	0	0
Germany_379_5	52.173676	9.546544	1	0	-1	1	1	0	1	1	1	1	0	1	0	1	1	0	0	1	-1	-1	-1	1	1	1	-1	1	0	0	-1	-1	1	-1	0	1	1	1	0	-1	0	1	1	-1	1	0	1	-1	-1
Germany_379_6	52.173676	9.546544	1	-1	-1	1	0	-1	1	1	0	0	0	1	0	1	1	1	0	1	-1	0	-1	0	1	0	0	-1	1	0	-1	-1	1	-1	0	1	1	1	1	0	0	1	1	0	0	-1	1	-1	-1
Germany_379_7	52.173676	9.546544	1	-1	-1	0	1	-1	1	1	1	1	0	1	0	1	1	1	-1	1	0	1	1	1	1	1	1	-1	1	0	1	1	0	-1	1	1	1	1	0	0	-1	1	1	0	1	0	1	0	0
Germany_379_8	52.173676	9.546544	1	1	-1	1	-1	-1	1	-1	-1	1	1	1	0	1	1	1	-1	1	1	0	0	0	0	0	0	0	1	-1	-1	-1	0	-1	-1	1	1	1	1	0	-1	1	1	1	-1	-1	1	0	0
Germany_379_9	52.173676	9.546544	1	0	-1	0	0	-1	0	1	1	1	0	1	1	1	1	0	0	1	0	1	0	1	1	1	0	-1	1	1	0	0	1	-1	1	1	1	1	1	-1	-1	1	1	0	1	0	1	-1	0
Germany_379_10	52.173676	9.546544	1	0	-1	1	1	0	0	0	1	1	1	1	0	1	1	1	0	1	0	1	1	1	1	1	-1	-1	0	-1	1	1	1	-1	0	1	1	1	1	-1	-1	1	1	0	1	0	1	0	0
Germany_380_1	51.727859	9.520938	1	0	-1	1	0	-1	0	1	1	1	0	1	1	1	1	0	-1	0	-1	0	-1	1	1	1	1	-1	0	0	0	1	1	0	-1	1	1	1	1	-1	-1	1	1	0	1	-1	1	1	1
Germany_380_2	51.727859	9.520938	1	-1	0	1	1	0	1	1	1	1	0	1	1	0	1	1	0	0	0	1	-1	1	1	1	1	0	1	0	0	1	1	-1	0	1	1	1	1	-1	-1	1	1	0	0	0	1	0	0
Germany_380_3	51.727859	9.520938	1	0	-1	1	1	0	0	1	1	0	0	1	1	1	0	1	-1	0	-1	0	-1	0	1	0	-1	-1	0	0	0	0	1	-1	-1	1	1	0	1	0	-1	1	1	1	1	-1	1	0	1
Germany_380_4	51.727859	9.520938	0	-1	-1	1	0	-1	1	1	1	0	0	1	1	1	1	0	-1	0	-1	1	0	1	1	1	1	0	0	0	1	1	0	0	0	0	1	1	0	-1	-1	1	1	0	1	0	1	1	1
Germany_380_5	51.727859	9.520938	1	-1	-1	1	0	0	1	0	1	1	-1	1	1	1	1	0	1	0	-1	0	0	0	1	0	1	0	1	1	1	1	1	0	0	1	1	1	1	-1	-1	1	1	0	0	-1	1	-1	-1
Germany_380_6	51.727859	9.520938	1	0	-1	1	-1	-1	1	1	1	1	0	1	1	1	1	1	-1	1	-1	0	0	0	1	0	1	-1	-1	-1	0	0	1	-1	0	1	1	1	1	0	-1	1	1	0	1	0	1	0	1
Germany_380_7	51.727859	9.520938	1	-1	-1	1	1	-1	1	0	1	1	1	1	1	0	1	1	0	1	0	0	-1	1	1	0	0	-1	0	0	-1	-1	1	-1	-1	1	1	1	1	0	-1	1	1	1	0	-1	1	0	1
Germany_380_8	51.727859	9.520938	1	-1	0	0	1	0	0	1	1	1	0	1	0	0	1	1	0	1	0	1	0	0	1	0	1	0	-1	-1	0	1	1	0	1	1	1	1	1	-1	-1	1	1	0	1	1	1	-1	-1
Germany_380_9	51.727859	9.520938	1	0	-1	0	1	-1	0	1	1	1	1	1	1	1	1	0	0	1	1	1	0	1	1	1	1	0	0	0	0	0	1	-1	1	1	1	1	0	-1	-1	0	1	0	0	0	1	1	1
Germany_380_10	51.727859	9.520938	0	-1	-1	1	1	-1	1	1	0	1	-1	1	1	1	1	0	-1	1	-1	0	0	0	1	0	1	-1	0	0	0	0	1	-1	-1	1	1	1	1	0	0	1	1	1	0	-1	0	-1	-1
Germany_381_1	51.61101	10.076527	1	0	-1	1	0	-1	1	1	1	1	0	1	1	-1	1	1	-1	1	-1	1	0	-1	0	-1	1	-1	1	1	-1	-1	1	-1	0	1	1	1	1	-1	-1	1	1	1	1	-1	1	1	1
Germany_381_2	51.61101	10.076527	1	0	-1	1	-1	-1	0	1	1	1	-1	1	1	1	1	1	-1	1	0	1	0	1	1	1	0	-1	1	0	-1	0	1	-1	-1	1	1	1	1	0	1	1	1	0	0	0	1	-1	0
Germany_381_3	51.61101	10.076527	1	-1	-1	1	1	-1	1	1	1	1	0	1	1	1	1	0	-1	0	0	0	1	1	1	1	1	0	0	0	0	0	1	0	0	1	1	1	1	-1	0	1	1	0	-1	-1	1	-1	-1
Germany_381_4	51.61101	10.076527	1	1	0	1	1	-1	1	1	0	1	0	1	1	1	1	1	0	0	1	0	0	1	1	0	1	-1	1	1	0	0	0	-1	-1	1	1	1	1	-1	-1	1	1	0	1	0	1	0	0
Germany_381_5	51.61101	10.076527	1	-1	-1	1	1	-1	1	1	1	1	1	1	1	1	1	1	-1	1	-1	1	0	1	1	1	1	-1	1	0	0	0	1	0	0	1	1	0	0	0	0	1	1	1	1	-1	0	0	0
Germany_381_6	51.61101	10.076527	1	-1	-1	1	0	0	0	1	0	1	0	1	0	1	1	1	-1	0	0	1	1	0	0	0	1	0	1	0	1	1	1	-1	-1	1	1	1	1	0	-1	1	1	1	0	0	1	-1	0
Germany_381_7	51.61101	10.076527	1	-1	-1	0	1	-1	1	1	1	1	1	1	1	1	1	1	-1	1	1	0	0	0	0	0	-1	0	1	1	1	1	1	-1	-1	1	1	1	1	0	1	1	1	0	1	0	0	0	0
Germany_381_8	51.61101	10.076527	1	0	0	1	0	-1	1	1	1	1	1	1	1	1	1	0	-1	1	0	1	1	1	1	1	0	-1	1	1	-1	0	1	-1	-1	1	1	1	1	1	1	1	1	-1	1	-1	1	0	0
Germany_381_9	51.61101	10.076527	1	-1	-1	1	-1	0	1	1	1	1	0	1	0	1	1	0	-1	0	-1	1	0	1	1	0	0	-1	1	0	-1	-1	1	0	0	1	1	1	1	0	0	1	1	1	0	0	1	0	0
Germany_381_10	51.61101	10.076527	1	0	-1	1	1	-1	0	0	1	1	1	1	1	1	1	1	0	1	-1	1	0	0	1	0	1	0	1	1	-1	0	1	-1	1	1	1	1	1	-1	-1	1	1	0	0	-1	0	0	0
Germany_382_1	51.520008	10.123804	1	-1	-1	1	0	0	0	1	1	1	-1	1	1	0	0	1	-1	1	0	1	0	1	1	1	-1	-1	1	1	1	1	0	-1	0	0	1	1	1	0	0	1	1	0	1	-1	0	-1	0
Germany_382_2	51.520008	10.123804	0	0	-1	1	0	-1	1	1	1	0	0	1	1	-1	1	0	0	0	0	1	0	1	1	1	-1	0	1	1	-1	0	1	-1	1	1	1	1	1	0	-1	1	1	-1	1	-1	0	-1	0
Germany_382_3	51.520008	10.123804	1	1	-1	1	0	-1	1	1	1	1	0	1	1	1	1	-1	-1	1	0	1	0	1	1	1	1	0	1	0	0	0	0	-1	0	1	1	1	1	-1	0	1	1	1	0	0	1	0	0
Germany_382_4	51.520008	10.123804	1	-1	-1	0	0	0	1	0	1	1	0	1	1	1	1	0	-1	1	-1	0	0	1	1	1	1	1	1	1	0	1	1	-1	1	1	1	1	1	0	-1	1	1	0	-1	-1	1	1	1
Germany_382_5	51.520008	10.123804	1	0	-1	1	1	-1	1	1	0	1	-1	1	0	1	1	1	0	1	1	1	0	1	1	1	1	0	1	1	0	0	1	0	0	1	1	1	1	-1	0	0	0	0	1	-1	1	0	0
Germany_382_6	51.520008	10.123804	1	0	-1	0	1	-1	0	1	1	1	0	1	1	1	1	1	0	1	0	0	-1	1	1	1	1	1	1	0	0	0	1	0	-1	1	1	1	1	-1	-1	1	0	0	1	-1	1	0	1
Germany_382_7	51.520008	10.123804	0	-1	-1	1	1	0	1	1	0	1	-1	1	0	1	1	1	-1	1	0	0	-1	1	1	1	0	-1	1	-1	0	0	0	-1	1	1	1	1	1	-1	0	1	1	0	-1	-1	1	1	1
Germany_382_8	51.520008	10.123804	1	1	-1	1	0	0	1	1	0	1	0	1	1	1	1	0	-1	1	1	1	0	1	1	1	0	-1	0	0	0	0	1	-1	1	1	1	1	1	0	-1	1	1	1	1	0	0	-1	-1
Germany_382_9	51.520008	10.123804	1	-1	-1	0	1	-1	1	0	1	1	0	1	1	1	1	1	-1	-1	-1	1	1	0	0	0	-1	-1	1	1	0	0	0	-1	0	1	1	1	1	-1	0	0	1	1	0	-1	1	0	0
Germany_382_10	51.520008	10.123804	1	0	-1	1	1	0	1	1	1	1	1	1	1	0	1	-1	-1	0	-1	0	-1	1	1	1	1	0	0	-1	-1	0	0	-1	0	1	1	1	1	-1	-1	1	0	-1	1	1	1	0	0
Germany_383_1	53.542799	9.195622	1	-1	-1	1	1	-1	0	1	1	1	0	1	-1	1	0	0	0	0	0	0	1	1	1	1	1	-1	1	0	1	1	1	-1	-1	1	1	1	1	0	0	1	1	1	0	-1	0	0	0
Germany_383_2	53.542799	9.195622	0	0	-1	0	0	0	0	1	1	1	0	1	1	0	1	0	-1	1	1	0	0	0	0	0	NaN	0	1	0	-1	1	1	0	0	1	1	1	1	0	0	1	1	0	1	-1	1	0	0
Germany_383_3	53.542799	9.195622	1	1	-1	1	0	-1	1	1	1	1	1	1	0	0	1	1	0	0	0	0	1	1	1	1	0	0	1	0	0	0	1	-1	0	1	1	1	1	-1	-1	1	1	-1	0	0	1	0	0
Germany_383_4	53.542799	9.195622	1	-1	-1	1	1	0	1	1	1	1	-1	1	1	1	1	1	-1	1	-1	0	0	1	1	1	0	1	1	0	-1	-1	1	0	1	1	1	1	1	-1	-1	1	1	0	0	-1	1	1	1
Germany_383_5	53.542799	9.195622	1	0	-1	1	0	-1	1	1	1	1	0	1	1	1	1	1	-1	0	0	0	0	1	1	0	1	-1	1	1	0	0	0	-1	0	1	1	1	1	0	-1	1	1	1	1	0	1	0	0
Germany_383_6	53.542799	9.195622	0	-1	-1	0	1	-1	0	1	0	1	0	1	0	1	1	1	1	-1	-1	1	-1	1	1	1	0	-1	0	0	1	1	1	-1	0	1	1	1	1	0	-1	1	1	0	1	0	1	-1	-1
Germany_383_7	53.542799	9.195622	0	-1	-1	1	1	-1	0	1	1	1	-1	1	1	1	1	0	1	0	0	1	0	1	1	1	1	-1	1	0	-1	1	1	-1	0	1	1	1	1	-1	0	1	1	0	0	0	1	0	0
Germany_383_8	53.542799	9.195622	0	-1	-1	1	1	1	1	1	0	1	-1	1	1	1	1	-1	-1	1	-1	0	0	1	1	1	1	-1	1	-1	-1	0	0	-1	-1	0	1	1	1	0	0	0	1	1	1	0	1	-1	-1
Germany_383_9	53.542799	9.195622	1	0	-1	1	1	-1	1	1	1	1	0	1	1	1	1	1	-1	0	0	1	-1	1	1	1	1	0	0	0	-1	1	1	-1	0	1	1	1	-1	0	0	1	1	-1	1	0	0	1	1
Germany_383_10	53.542799	9.195622	1	1	-1	1	0	-1	1	1	1	1	1	1	1	1	1	1	0	0	0	1	0	1	1	1	1	0	1	1	-1	0	1	-1	0	1	1	1	1	0	0	1	0	0	0	-1	1	1	1
Germany_384_1	52.26121	10.291436	1	-1	-1	1	0	-1	1	1	1	1	1	1	0	1	1	0	-1	1	0	1	-1	1	1	1	1	0	1	1	-1	0	1	0	0	1	1	1	1	-1	-1	1	1	1	1	-1	1	0	0
Germany_384_2	52.26121	10.291436	1	-1	-1	1	1	-1	0	0	1	1	0	1	0	1	1	1	-1	1	1	1	-1	1	1	1	1	-1	1	1	0	1	1	-1	-1	1	1	1	1	-1	-1	1	1	0	0	0	1	0	0
Germany_384_3	52.26121	10.291436	1	-1	-1	0	0	-1	0	1	1	1	0	1	1	1	1	1	-1	1	0	0	-1	1	1	1	1	-1	1	1	-1	1	1	-1	-1	1	1	1	1	0	-1	1	1	1	1	-1	1	0	1
Germany_384_4	52.26121	10.291436	1	-1	-1	0	1	0	0	1	1	1	1	1	1	1	1	0	0	1	1	1	0	0	1	1	1	-1	1	1	0	1	1	0	0	1	1	1	1	0	0	1	1	0	-1	-1	1	0	0
Germany_384_5	52.26121	10.291436	1	0	-1	1	0	0	1	1	1	1	1	1	1	1	1	0	-1	1	0	1	-1	1	1	1	1	-1	1	1	-1	0	1	-1	-1	1	1	1	1	0	-1	1	1	-1	0	0	0	1	1
Germany_384_6	52.26121	10.291436	1	-1	-1	1	1	0	1	1	1	1	1	1	0	1	1	1	-1	0	1	0	0	1	1	1	0	0	1	1	-1	-1	1	-1	0	1	1	1	1	0	1	1	1	0	0	-1	1	1	1
Germany_384_7	52.26121	10.291436	1	-1	-1	1	-1	0	1	1	1	1	0	1	0	1	1	1	0	1	0	0	-1	1	1	1	1	-1	0	0	-1	0	1	-1	0	1	1	1	1	-1	0	1	1	0	1	1	1	1	1
Germany_384_8	52.26121	10.291436	1	0	-1	0	0	-1	1	1	1	1	0	1	1	1	1	-1	-1	1	1	1	1	1	1	1	1	0	1	0	0	0	1	-1	0	1	1	1	1	0	1	1	1	-1	1	1	0	0	0
Germany_384_9	52.26121	10.291436	1	0	-1	1	1	0	1	0	1	1	-1	1	0	0	0	1	-1	1	0	1	-1	0	1	0	0	0	1	1	0	0	1	0	1	1	1	1	1	-1	-1	1	1	0	0	-1	1	-1	-1
Germany_384_10	52.26121	10.291436	1	0	-1	1	-1	-1	1	1	1	1	-1	1	1	1	1	0	-1	0	0	1	-1	1	1	1	0	0	1	0	0	1	1	-1	-1	1	1	1	1	0	-1	1	0	-1	0	-1	0	-1	0
Germany_386_1	52.367007	10.711151	1	-1	-1	1	1	-1	1	1	-1	1	1	1	1	1	1	0	-1	1	-1	1	0	1	1	1	-1	-1	1	1	0	0	1	-1	1	1	1	1	1	0	-1	1	0	0	1	-1	1	-1	-1
Germany_386_2	52.367007	10.711151	1	0	-1	1	1	-1	0	1	1	1	1	1	1	0	1	-1	1	0	1	0	0	1	1	1	-1	-1	1	1	0	1	1	-1	0	1	1	1	1	-1	-1	1	1	0	1	-1	1	0	0
Germany_386_3	52.367007	10.711151	1	-1	-1	1	1	-1	0	0	1	1	0	1	0	1	1	1	-1	0	0	1	-1	1	1	1	1	-1	0	0	0	0	1	0	0	1	1	1	1	-1	1	1	0	-1	1	-1	1	1	1
Germany_386_4	52.367007	10.711151	1	-1	-1	1	0	0	1	1	1	1	1	1	1	0	1	0	-1	0	1	1	0	1	1	1	1	0	1	1	1	1	1	-1	-1	1	1	1	1	-1	1	1	1	1	1	-1	1	0	0
Germany_386_5	52.367007	10.711151	1	-1	-1	1	1	-1	1	1	1	1	1	1	1	0	1	1	0	1	1	1	0	1	1	1	1	1	0	-1	1	1	1	-1	1	1	1	1	1	0	0	1	1	1	0	-1	1	0	0
Germany_386_6	52.367007	10.711151	1	-1	-1	1	1	-1	1	1	1	1	1	1	1	0	1	1	0	1	1	1	0	1	1	1	1	1	0	-1	1	1	1	-1	1	1	1	1	1	0	0	1	1	1	0	-1	1	0	0
Germany_386_7	52.367007	10.711151	1	0	-1	1	-1	0	1	1	0	1	-1	1	1	1	1	0	-1	-1	-1	1	-1	1	1	0	-1	0	1	0	1	1	1	-1	-1	1	1	1	1	-1	-1	1	0	-1	1	-1	1	0	0
Germany_386_8	52.367007	10.711151	1	-1	-1	-1	1	0	1	1	1	1	1	1	1	1	1	0	-1	1	0	1	0	1	1	1	-1	1	1	1	0	0	1	-1	1	1	1	0	1	0	-1	1	1	-1	0	-1	1	1	1
Germany_386_9	52.367007	10.711151	1	-1	-1	1	1	0	1	1	0	1	1	1	1	1	1	0	0	0	-1	1	0	1	1	1	0	0	0	0	-1	0	1	-1	1	1	1	1	1	0	-1	1	1	0	0	-1	1	0	0
Germany_386_10	52.367007	10.711151	1	-1	-1	1	1	-1	1	1	1	1	-1	1	0	1	1	1	-1	1	1	0	0	0	1	1	1	0	1	0	-1	1	1	1	0	1	1	1	1	-1	-1	1	1	0	0	-1	1	0	0
Germany_387_1	52.360779	10.995835	1	0	-1	1	0	0	0	1	1	1	0	1	0	1	1	1	-1	1	0	1	1	1	1	1	0	0	1	1	0	0	1	-1	-1	1	1	1	1	0	0	1	1	0	0	0	1	0	0
Germany_387_2	52.360779	10.995835	1	-1	-1	1	1	0	0	1	1	1	1	1	1	1	1	1	-1	1	0	1	0	1	1	1	1	-1	1	1	0	0	1	-1	0	1	1	1	1	1	-1	1	1	-1	1	1	1	0	0
Germany_387_3	52.360779	10.995835	0	-1	-1	0	0	-1	1	0	1	1	0	1	1	1	0	1	1	1	-1	1	0	1	1	1	1	0	1	1	1	1	1	-1	-1	1	1	1	1	0	0	1	1	0	1	0	1	0	0
Germany_387_4	52.360779	10.995835	1	0	0	1	1	-1	1	0	1	1	0	1	1	1	1	0	-1	1	-1	1	-1	1	1	1	0	0	1	-1	0	0	1	-1	0	0	1	1	1	0	1	1	1	-1	1	-1	1	0	0
Germany_387_5	52.360779	10.995835	1	-1	-1	1	1	-1	1	1	1	1	1	1	-1	1	1	0	1	0	-1	0	0	1	1	1	1	-1	1	0	-1	0	1	0	0	1	1	1	1	-1	-1	1	0	0	0	0	0	0	1
Germany_387_6	52.360779	10.995835	1	0	-1	1	0	0	1	1	1	1	0	1	0	0	1	0	0	1	-1	0	-1	1	1	1	-1	-1	1	0	-1	0	1	-1	1	1	1	1	1	-1	0	1	1	-1	0	0	1	0	0
Germany_387_7	52.360779	10.995835	1	-1	-1	1	0	-1	0	1	1	1	1	1	1	1	1	0	0	0	0	1	0	1	1	1	0	0	1	1	-1	-1	1	-1	-1	1	1	1	1	0	0	1	1	0	-1	-1	1	0	0
Germany_387_8	52.360779	10.995835	0	0	0	1	-1	-1	1	1	1	1	0	1	1	1	1	1	-1	0	1	1	0	1	1	1	0	1	1	1	0	1	1	-1	1	1	1	1	1	0	-1	1	1	1	0	-1	1	-1	-1
Germany_387_9	52.360779	10.995835	1	0	-1	1	0	-1	1	1	1	1	0	1	0	1	1	1	1	0	-1	1	-1	1	1	1	0	0	1	1	1	1	1	-1	0	1	1	1	1	-1	0	1	1	0	1	0	1	-1	-1
Germany_387_10	52.360779	10.995835	1	0	-1	0	0	-1	1	1	1	1	-1	1	1	1	1	1	-1	1	0	0	-1	1	1	1	-1	0	1	1	0	0	1	-1	0	1	1	1	1	-1	-1	1	1	-1	1	0	1	1	1
Germany_388_1	53.471071	8.964838	0	-1	-1	1	0	0	-1	1	1	1	0	1	1	1	1	1	-1	1	-1	1	0	1	1	1	0	-1	1	1	-1	0	1	-1	0	1	1	1	0	0	-1	1	1	-1	0	-1	1	-1	-1
Germany_388_2	53.471071	8.964838	0	-1	-1	1	1	-1	0	1	0	1	-1	1	1	1	1	1	-1	1	-1	1	0	1	1	1	-1	-1	0	0	0	1	1	-1	-1	1	1	1	1	0	0	1	1	0	1	-1	0	-1	-1
Germany_388_3	53.471071	8.964838	1	0	-1	1	1	0	1	1	1	1	-1	1	0	1	1	0	0	0	0	1	0	1	1	0	-1	-1	1	0	0	0	1	-1	-1	1	1	1	1	0	0	1	1	-1	0	0	1	0	0
Germany_388_4	53.471071	8.964838	1	0	-1	1	0	0	1	1	1	1	0	1	1	0	1	1	-1	1	0	1	0	0	0	0	0	0	1	1	0	0	1	-1	0	0	1	1	1	-1	0	1	1	-1	0	-1	0	0	0
Germany_388_5	53.471071	8.964838	0	-1	-1	1	1	-1	0	1	1	1	1	1	1	1	1	1	-1	1	0	1	-1	1	1	1	1	-1	0	-1	-1	-1	1	-1	0	1	1	1	1	0	0	1	1	-1	0	-1	1	-1	0
Germany_388_6	53.471071	8.964838	0	-1	-1	0	0	-1	-1	0	1	1	0	1	0	1	1	1	0	0	0	1	-1	1	1	1	-1	-1	1	1	-1	-1	1	-1	-1	1	1	1	1	-1	-1	1	1	-1	0	-1	1	0	0
Germany_388_7	53.471071	8.964838	1	0	-1	1	1	-1	0	0	1	1	1	1	0	1	1	0	-1	1	-1	-1	0	1	1	1	0	-1	1	0	0	0	1	0	-1	1	1	1	1	-1	-1	1	1	0	0	-1	1	1	1
Germany_388_8	53.471071	8.964838	1	0	-1	1	0	0	-1	1	0	1	0	1	1	0	1	0	-1	1	0	1	0	0	1	0	-1	1	1	1	-1	-1	1	-1	0	1	1	1	1	0	-1	1	1	-1	1	-1	1	-1	1
Germany_388_9	53.471071	8.964838	1	-1	-1	1	1	0	0	1	0	1	1	0	1	1	1	0	-1	1	0	1	-1	0	1	1	-1	1	1	0	0	0	1	-1	0	1	1	1	1	-1	0	1	1	0	1	-1	1	1	1
Germany_388_10	53.471071	8.964838	0	-1	-1	1	0	1	1	0	1	1	0	1	0	1	1	0	0	0	0	0	0	1	1	0	-1	-1	1	-1	-1	-1	1	-1	0	0	1	1	1	-1	0	1	1	-1	0	-1	1	1	1
Germany_389_1	53.100156	11.176041	1	1	-1	1	0	0	1	1	1	1	1	1	0	1	1	0	0	0	-1	1	0	0	1	0	-1	-1	1	0	-1	0	1	-1	0	1	1	1	1	-1	0	1	1	0	1	0	1	0	0
Germany_389_2	53.100156	11.176041	0	-1	-1	1	1	-1	1	1	1	1	1	1	1	1	1	1	-1	0	0	1	-1	0	0	0	-1	-1	1	0	-1	-1	1	-1	0	0	1	1	0	0	0	1	1	0	0	-1	1	0	0
Germany_389_3	53.100156	11.176041	1	-1	-1	1	1	0	1	1	1	1	1	1	0	1	1	0	-1	0	1	1	-1	1	1	1	1	0	1	0	0	0	1	0	0	1	0	1	1	-1	-1	1	1	1	1	0	1	1	1
Germany_389_4	53.100156	11.176041	1	0	-1	1	0	0	0	1	1	1	-1	1	1	0	1	0	-1	0	0	0	-1	1	1	1	1	1	1	1	-1	-1	1	-1	-1	1	1	1	1	-1	0	1	1	1	0	0	0	0	0
Germany_389_5	53.100156	11.176041	1	0	-1	-1	1	-1	1	0	1	1	0	1	1	1	1	1	-1	1	0	1	0	0	0	0	1	-1	0	0	0	0	1	-1	0	1	1	1	1	0	0	1	1	0	1	-1	1	1	1
Germany_389_6	53.100156	11.176041	1	-1	-1	0	-1	0	1	1	1	1	0	1	1	1	1	1	-1	0	-1	0	-1	1	1	1	1	0	1	1	0	0	1	-1	0	1	1	1	1	-1	-1	1	1	0	1	-1	1	-1	-1
Germany_389_7	53.100156	11.176041	0	0	-1	0	1	-1	1	1	1	1	0	1	1	1	1	1	0	1	0	1	0	1	1	1	1	-1	1	1	0	0	1	-1	0	1	1	1	1	-1	0	1	1	0	0	-1	0	0	0
Germany_389_8	53.100156	11.176041	1	0	-1	0	0	-1	0	1	0	1	0	1	1	1	0	1	1	1	1	0	0	1	1	1	1	-1	1	0	0	0	1	-1	-1	1	1	1	1	0	0	1	1	1	1	-1	0	0	0
Germany_389_9	53.100156	11.176041	1	0	-1	1	0	-1	1	1	1	1	0	1	-1	1	1	1	-1	0	0	0	0	1	1	1	-1	1	1	1	-1	-1	1	0	1	1	1	1	1	-1	1	1	1	-1	1	0	1	1	1
Germany_389_10	53.100156	11.176041	1	0	-1	1	0	-1	1	1	1	1	0	1	1	0	1	0	-1	0	1	1	0	1	1	0	1	-1	1	1	0	0	1	-1	1	1	1	1	1	-1	-1	1	1	1	0	-1	1	1	1
Germany_390_1	52.070818	12.088289	0	-1	-1	0	0	0	0	1	1	1	-1	1	1	0	1	1	0	1	-1	1	0	1	1	1	-1	0	1	1	-1	-1	1	0	0	1	1	1	1	0	0	1	0	-1	1	-1	1	-1	0
Germany_390_2	52.070818	12.088289	1	-1	-1	0	1	-1	0	0	0	1	-1	1	1	1	1	1	0	-1	0	0	-1	1	1	1	1	-1	0	0	1	1	1	0	0	1	1	1	1	0	0	1	1	1	-1	-1	1	0	1
Germany_390_3	52.070818	12.088289	1	-1	-1	1	0	1	1	1	1	1	1	1	1	1	1	1	0	0	-1	1	-1	1	1	1	1	-1	1	1	0	0	0	1	0	1	1	1	1	1	-1	0	1	0	1	0	1	0	0
Germany_390_4	52.070818	12.088289	1	-1	-1	1	0	0	1	1	1	1	0	1	1	1	1	1	1	1	1	0	-1	1	1	1	0	0	0	0	-1	0	1	-1	-1	1	1	1	1	0	1	1	1	1	1	-1	1	1	1
Germany_390_5	52.070818	12.088289	1	-1	-1	0	1	0	1	0	0	1	0	1	1	1	1	1	0	1	-1	1	0	1	1	1	1	1	1	1	0	1	1	-1	0	1	1	1	1	0	0	1	1	1	0	-1	1	0	0
Germany_390_6	52.070818	12.088289	1	0	-1	-1	1	-1	0	0	1	1	0	1	1	0	1	1	0	0	-1	1	-1	1	1	0	0	1	1	0	0	0	1	-1	1	1	1	1	1	0	0	1	1	0	0	-1	1	1	1
Germany_390_7	52.070818	12.088289	1	1	-1	1	1	0	1	0	1	1	-1	1	0	1	0	1	-1	1	0	1	0	0	0	0	0	-1	0	0	0	0	0	0	1	1	1	1	1	-1	-1	1	1	-1	1	-1	1	0	0
Germany_390_8	52.070818	12.088289	1	-1	-1	-1	1	0	0	1	1	1	0	1	1	1	1	0	-1	0	-1	1	-1	1	1	1	0	-1	1	0	0	1	1	-1	0	1	1	1	1	0	0	1	1	0	0	-1	1	-1	-1
Germany_390_9	52.070818	12.088289	1	1	-1	1	1	-1	1	1	1	1	0	1	0	1	1	1	-1	-1	0	1	0	1	1	1	-1	-1	1	1	0	0	1	-1	0	1	1	1	1	-1	-1	1	1	-1	0	-1	1	1	1
Germany_390_10	52.070818	12.088289	0	0	-1	1	1	-1	0	0	1	1	1	1	1	1	1	1	-1	0	0	0	0	0	0	0	1	-1	0	-1	0	0	1	-1	0	1	1	1	1	-1	0	1	1	0	1	0	1	0	1
Germany_391_1	51.777256	12.27329	1	-1	-1	0	1	-1	-1	0	1	1	0	1	-1	1	1	1	-1	0	0	0	0	1	1	0	0	1	1	0	0	0	1	-1	1	1	1	1	0	0	0	1	1	0	0	0	1	-1	-1
Germany_391_2	51.777256	12.27329	0	-1	-1	1	1	-1	1	1	1	1	-1	1	1	0	1	0	-1	1	-1	-1	0	1	1	1	1	0	0	0	0	1	1	0	0	1	1	1	1	0	-1	1	1	1	1	-1	1	-1	-1
Germany_391_3	51.777256	12.27329	1	0	-1	1	0	-1	0	0	0	1	0	1	1	1	1	0	-1	1	-1	1	1	0	0	-1	0	-1	1	-1	0	0	1	-1	-1	1	1	1	1	-1	0	1	0	0	-1	-1	1	-1	0
Germany_391_4	51.777256	12.27329	1	-1	-1	0	1	-1	1	1	1	1	1	1	1	1	1	0	-1	1	0	1	-1	1	1	1	1	0	1	-1	0	1	0	0	1	1	1	0	1	0	-1	1	1	1	1	0	0	0	0
Germany_391_5	51.777256	12.27329	1	-1	-1	1	1	0	1	1	1	1	-1	1	1	-1	1	1	-1	1	0	1	-1	1	1	1	0	-1	1	-1	-1	-1	0	-1	0	1	1	1	1	-1	1	1	1	0	1	-1	1	0	0
Germany_391_6	51.777256	12.27329	1	-1	-1	1	0	-1	1	1	1	1	1	1	-1	1	1	0	-1	1	-1	1	0	1	1	1	0	-1	1	1	1	1	1	-1	-1	1	1	1	1	0	0	1	1	0	1	0	1	0	1
Germany_391_7	51.777256	12.27329	1	0	-1	1	1	-1	0	1	1	1	1	1	1	1	1	1	0	1	-1	1	0	1	1	1	0	0	1	0	0	1	1	0	0	1	1	1	1	-1	1	1	1	0	0	-1	1	0	0
Germany_391_8	51.777256	12.27329	1	0	-1	1	-1	-1	1	1	1	1	1	1	1	-1	1	0	-1	1	0	1	0	1	1	1	0	0	1	0	-1	-1	0	1	0	1	1	1	1	-1	0	1	1	0	1	0	1	0	0
Germany_391_9	51.777256	12.27329	1	-1	-1	0	0	-1	1	0	-1	1	1	1	1	1	1	0	-1	0	-1	1	0	0	0	-1	1	-1	1	0	-1	0	1	0	0	1	1	1	1	0	-1	1	1	-1	1	1	1	0	0
Germany_391_10	51.777256	12.27329	1	0	-1	0	0	-1	0	1	1	1	0	1	1	0	1	1	0	0	0	0	0	1	1	1	0	0	1	0	0	0	0	1	1	0	1	1	1	-1	-1	1	1	1	0	-1	1	1	1
Germany_392_1	52.070483	12.08974	1	-1	-1	0	1	0	0	1	0	1	1	1	0	1	1	0	0	0	-1	0	-1	1	1	1	0	-1	1	0	1	1	1	-1	0	1	1	1	1	-1	1	1	1	1	1	0	1	-1	-1
Germany_392_2	52.070483	12.08974	1	0	-1	1	0	1	1	1	0	1	0	1	0	1	1	0	0	1	0	1	0	1	1	1	1	0	1	0	0	0	1	0	0	1	1	1	1	-1	-1	1	1	0	1	-1	1	1	1
Germany_392_3	52.070483	12.08974	-1	-1	-1	0	0	-1	1	1	1	1	1	1	1	1	0	0	-1	-1	0	0	1	0	0	0	-1	0	1	1	0	0	1	0	0	1	1	1	0	-1	-1	1	1	-1	1	-1	1	0	0
Germany_392_4	52.070483	12.08974	1	-1	-1	1	0	0	1	0	1	1	1	1	1	1	1	0	1	1	1	0	0	0	0	-1	0	0	0	0	0	0	1	0	-1	1	1	1	1	0	1	1	1	-1	1	0	1	0	1
Germany_392_5	52.070483	12.08974	1	-1	-1	1	1	-1	1	1	0	1	0	1	1	1	1	0	-1	0	0	1	-1	1	1	1	0	0	1	0	0	0	1	-1	0	1	1	1	1	-1	0	1	1	-1	0	-1	1	1	1
Germany_392_6	52.070483	12.08974	1	0	-1	1	1	0	1	1	0	1	1	1	1	1	1	1	-1	1	0	0	-1	1	1	1	0	1	1	1	-1	-1	1	-1	0	1	1	1	1	0	0	1	0	0	1	-1	1	1	1
Germany_392_7	52.070483	12.08974	1	0	-1	1	0	-1	1	1	1	1	1	1	1	1	1	0	0	1	-1	1	0	1	1	1	1	0	1	1	1	1	1	0	-1	1	1	1	0	-1	-1	1	1	-1	0	-1	0	0	0
Germany_392_8	52.070483	12.08974	1	0	-1	1	1	0	0	1	1	1	0	1	0	1	1	-1	0	1	0	1	0	0	1	1	1	0	0	0	0	0	1	-1	0	1	1	1	1	-1	-1	1	1	0	1	-1	0	0	0
Germany_392_9	52.070483	12.08974	1	-1	-1	1	0	-1	1	-1	0	1	1	1	1	1	1	1	-1	1	0	1	1	1	1	1	0	-1	0	-1	0	0	1	-1	-1	1	1	1	1	1	-1	1	1	1	0	-1	1	-1	-1
Germany_392_10	52.070483	12.08974	1	0	-1	-1	1	-1	1	1	1	1	0	1	1	1	1	0	-1	0	0	1	0	1	1	1	1	0	1	0	0	0	0	-1	-1	1	1	1	1	0	1	1	1	0	0	-1	0	-1	-1
Germany_393_1	51.235671	11.777662	1	-1	-1	1	0	0	1	0	0	1	0	1	0	1	1	1	0	0	0	1	0	1	1	1	1	-1	1	1	-1	0	1	-1	0	1	1	1	1	0	0	1	1	-1	0	-1	1	0	0
Germany_393_2	51.235671	11.777662	1	-1	-1	1	1	-1	0	1	1	1	-1	1	1	0	1	0	-1	-1	-1	0	0	0	0	0	0	0	1	1	0	0	1	1	0	1	1	1	1	-1	0	1	1	0	0	0	1	1	1
Germany_393_3	51.235671	11.777662	1	-1	-1	0	1	-1	0	0	1	1	1	1	1	0	1	1	-1	1	-1	0	-1	0	1	0	1	-1	1	1	0	0	1	-1	1	1	1	1	1	-1	-1	1	1	0	1	1	1	-1	-1
Germany_393_4	51.235671	11.777662	1	1	0	1	1	0	1	1	1	1	0	1	1	1	1	-1	-1	0	0	0	0	1	1	1	-1	0	1	0	1	1	1	0	1	1	0	1	1	-1	0	1	1	1	0	0	1	0	0
Germany_393_5	51.235671	11.777662	0	0	-1	-1	1	-1	0	1	1	1	0	1	1	1	1	1	-1	1	-1	1	0	1	1	1	0	-1	1	1	1	1	1	-1	1	1	1	1	1	0	-1	1	1	0	0	0	1	0	0
Germany_393_6	51.235671	11.777662	1	-1	-1	1	0	-1	1	1	0	1	0	1	1	0	1	0	0	1	0	0	0	1	1	1	0	0	1	0	1	1	1	-1	0	1	1	1	1	0	0	1	1	0	0	-1	1	0	0
Germany_393_7	51.235671	11.777662	1	0	0	1	0	1	0	1	1	1	1	1	0	1	1	1	-1	0	0	0	0	0	1	0	1	-1	1	1	-1	0	1	0	0	1	1	1	1	-1	0	1	1	0	0	-1	1	1	1
Germany_393_8	51.235671	11.777662	1	0	-1	0	1	-1	0	1	1	1	0	1	0	1	0	1	-1	1	-1	0	0	1	1	1	-1	-1	1	0	1	1	1	-1	0	1	1	1	1	-1	0	1	1	0	0	-1	1	0	0
Germany_393_9	51.235671	11.777662	0	-1	-1	1	1	-1	1	1	1	1	1	1	0	1	1	1	0	-1	0	0	0	1	1	0	1	0	1	-1	1	1	1	-1	1	1	1	1	1	-1	0	1	1	0	1	-1	1	0	0
Germany_393_10	51.235671	11.777662	1	0	0	1	-1	-1	1	1	1	1	1	1	1	1	1	0	-1	1	-1	1	-1	0	1	0	0	-1	1	0	-1	-1	1	0	1	1	0	1	1	-1	-1	1	1	1	1	-1	-1	0	0
Germany_394_1	51.370552	12.160265	1	0	-1	1	1	-1	1	1	0	1	0	1	1	1	1	0	0	1	0	1	0	1	1	1	0	-1	0	0	-1	-1	1	1	-1	0	1	1	1	-1	-1	1	1	-1	1	-1	1	-1	-1
Germany_394_2	51.370552	12.160265	1	1	-1	0	0	-1	1	0	1	1	-1	1	1	0	1	1	-1	1	-1	1	-1	1	1	1	1	1	0	0	0	1	1	-1	0	1	1	1	1	0	-1	1	1	0	1	-1	1	0	0
Germany_394_3	51.370552	12.160265	0	-1	-1	1	1	0	-1	1	1	1	0	1	1	1	1	1	0	1	0	1	0	1	1	1	-1	0	1	1	0	0	1	-1	1	1	1	1	1	-1	-1	1	1	0	0	-1	1	0	1
Germany_394_4	51.370552	12.160265	1	-1	-1	0	1	0	0	0	1	1	1	1	1	1	1	1	-1	1	0	0	0	0	1	0	0	-1	1	1	0	0	1	0	0	1	1	1	1	-1	-1	1	1	0	0	-1	0	0	0
Germany_394_5	51.370552	12.160265	1	0	-1	1	1	0	1	0	1	1	-1	1	0	1	1	1	-1	1	0	0	0	1	1	1	-1	-1	1	1	0	0	0	-1	1	1	1	1	1	-1	-1	1	1	-1	0	0	1	-1	-1
Germany_394_6	51.370552	12.160265	1	0	-1	1	1	-1	0	1	1	1	0	1	1	1	1	1	-1	0	1	1	0	1	1	1	1	1	1	1	0	0	1	0	-1	1	1	1	1	-1	1	1	1	1	0	0	1	1	1
Germany_394_7	51.370552	12.160265	1	-1	-1	1	1	0	1	1	1	1	-1	1	1	0	1	0	-1	1	-1	1	-1	1	1	1	0	-1	1	0	-1	-1	1	-1	0	1	1	1	1	0	-1	1	1	1	1	-1	1	0	0
Germany_394_8	51.370552	12.160265	0	-1	-1	1	1	0	1	1	0	1	1	1	1	1	1	1	-1	0	0	1	0	1	1	1	0	-1	1	1	1	1	1	-1	1	1	1	1	0	0	0	1	1	1	0	-1	1	1	1
Germany_394_9	51.370552	12.160265	1	0	-1	1	1	0	1	1	0	1	-1	1	1	0	1	0	0	1	0	1	0	0	1	0	1	-1	0	-1	1	1	0	-1	0	1	1	1	1	-1	-1	1	1	0	0	-1	0	1	1
Germany_394_10	51.370552	12.160265	0	-1	-1	0	0	0	0	0	1	1	-1	1	1	-1	1	1	0	1	-1	1	-1	1	1	1	-1	0	0	0	-1	0	1	0	0	1	1	1	1	0	-1	1	1	-1	0	-1	1	0	0
Germany_395_1	52.443476	11.767464	1	1	-1	1	-1	-1	1	1	1	1	0	1	1	1	1	1	0	1	-1	1	0	1	1	1	0	0	1	1	0	0	0	-1	0	1	1	1	1	0	-1	1	1	0	-1	-1	1	0	0
Germany_395_2	52.443476	11.767464	1	0	-1	1	1	-1	0	1	1	1	-1	1	1	0	1	1	0	0	0	1	0	1	1	1	NaN	-1	0	0	0	0	1	0	0	1	1	1	1	-1	0	1	1	0	1	-1	1	0	0
Germany_395_3	52.443476	11.767464	1	0	-1	1	1	-1	1	1	1	1	0	1	1	1	0	1	-1	1	0	1	-1	1	1	1	1	-1	1	0	0	0	1	0	-1	1	1	1	1	0	0	1	1	1	-1	-1	1	-1	-1
Germany_395_4	52.443476	11.767464	0	-1	-1	1	1	0	1	1	1	1	1	1	1	0	1	1	1	1	-1	1	-1	1	1	1	0	-1	1	0	1	1	1	-1	1	1	1	0	1	-1	0	0	0	-1	0	-1	1	0	0
Germany_395_5	52.443476	11.767464	1	-1	-1	1	0	0	1	1	1	1	0	1	1	1	1	1	1	0	0	0	0	1	1	1	1	1	1	-1	0	0	1	-1	0	1	1	1	1	0	-1	1	1	0	1	-1	0	1	1
Germany_395_6	52.443476	11.767464	1	1	-1	0	1	0	0	1	1	1	0	1	1	-1	1	0	-1	1	0	0	0	0	1	0	0	0	0	0	1	1	1	0	1	1	1	1	1	0	-1	1	1	-1	1	0	1	0	0
Germany_395_7	52.443476	11.767464	1	0	-1	0	1	-1	1	1	1	1	1	1	0	1	1	1	-1	0	0	1	1	1	1	0	1	-1	1	1	0	0	1	-1	-1	1	1	1	1	0	0	1	1	-1	1	-1	1	0	0
Germany_395_8	52.443476	11.767464	1	0	-1	1	0	-1	1	1	1	1	1	1	1	1	1	1	-1	1	0	1	0	1	1	1	1	-1	-1	-1	-1	-1	1	0	0	1	1	1	1	0	-1	1	1	0	0	-1	1	0	1
Germany_395_9	52.443476	11.767464	-1	-1	-1	1	0	-1	1	1	1	1	0	1	1	-1	1	1	0	1	-1	0	-1	1	1	1	0	-1	0	0	0	0	1	-1	0	1	1	1	1	-1	0	1	1	0	1	0	0	-1	0
Germany_395_10	52.443476	11.767464	1	0	-1	1	1	0	1	1	1	1	-1	1	1	1	1	1	0	1	0	1	1	1	1	1	1	0	1	1	1	1	1	-1	0	1	1	1	1	0	1	0	0	-1	0	-1	1	-1	-1
Germany_396_1	52.051738	12.333116	1	0	-1	1	1	1	1	1	1	1	-1	1	1	1	1	1	-1	1	0	0	0	1	1	1	1	0	0	0	0	0	1	0	-1	1	1	1	1	0	0	1	1	-1	1	-1	1	-1	0
Germany_396_2	52.051738	12.333116	1	-1	-1	0	0	-1	0	1	1	1	0	1	0	1	1	1	1	-1	0	-1	-1	1	1	0	1	0	1	0	0	0	1	-1	1	1	1	1	1	-1	0	1	1	1	1	-1	1	1	1
Germany_396_3	52.051738	12.333116	1	-1	-1	1	0	-1	0	1	0	1	0	1	0	1	1	0	-1	1	-1	1	-1	1	1	1	1	-1	0	0	1	1	1	-1	0	1	1	1	1	-1	-1	1	1	1	1	0	1	0	0
Germany_396_4	52.051738	12.333116	1	0	-1	1	1	0	1	0	1	1	1	1	1	1	1	1	0	0	-1	1	0	1	1	0	0	-1	1	1	1	1	1	0	1	1	1	1	1	0	-1	1	1	1	0	-1	1	0	0
Germany_396_5	52.051738	12.333116	1	-1	-1	1	1	0	0	1	1	1	0	1	0	1	1	0	-1	0	-1	0	0	0	1	1	0	0	1	1	1	1	1	-1	0	1	1	1	1	-1	0	1	1	0	0	-1	1	0	0
Germany_396_6	52.051738	12.333116	0	-1	-1	0	1	0	1	1	1	1	1	1	0	0	1	1	-1	1	-1	1	0	1	1	1	1	0	1	1	0	0	1	-1	0	1	1	1	1	-1	0	1	1	1	-1	-1	1	0	0
Germany_396_7	52.051738	12.333116	0	-1	0	1	0	1	0	1	0	1	0	1	1	0	1	1	-1	1	0	1	0	1	1	1	0	1	0	0	1	1	1	-1	1	1	1	1	1	0	1	1	1	-1	1	0	1	0	1
Germany_396_8	52.051738	12.333116	1	0	-1	1	0	-1	1	1	1	1	-1	1	1	1	1	0	0	0	-1	1	0	0	0	0	1	-1	0	0	1	1	1	1	0	1	1	1	1	1	-1	1	1	1	1	0	1	-1	-1
Germany_396_9	52.051738	12.333116	1	0	-1	-1	1	-1	0	1	1	1	0	1	1	1	1	1	-1	0	0	1	0	1	1	0	1	1	0	0	0	0	1	-1	-1	1	1	1	1	-1	-1	1	1	0	0	-1	1	0	0
Germany_396_10	52.051738	12.333116	1	0	-1	-1	1	0	1	1	0	1	0	1	0	1	1	-1	1	0	-1	1	0	1	1	0	0	-1	1	1	0	1	1	-1	0	1	1	1	1	-1	0	1	1	1	1	-1	1	1	1
Germany_397_1	52.80206	11.119406	1	0	0	0	1	1	1	1	1	1	1	1	1	1	1	1	0	0	-1	-1	0	1	1	1	1	1	1	1	1	1	1	-1	0	1	1	1	1	0	-1	1	1	-1	-1	-1	1	-1	0
Germany_397_2	52.80206	11.119406	1	-1	-1	1	1	0	1	1	1	1	0	1	1	1	1	1	0	1	-1	0	0	1	1	1	1	-1	1	1	-1	0	1	-1	0	1	0	1	1	-1	-1	1	1	1	-1	-1	1	0	0
Germany_397_3	52.80206	11.119406	1	0	-1	0	0	-1	1	1	1	1	0	1	1	1	1	1	-1	1	0	1	0	1	1	1	1	0	1	1	1	1	0	-1	0	1	1	1	1	0	0	1	1	0	-1	-1	1	0	0
Germany_397_4	52.80206	11.119406	1	1	-1	1	1	-1	0	1	1	1	0	1	0	1	1	-1	0	1	0	1	0	1	1	1	0	0	1	0	0	1	1	-1	1	1	1	1	1	-1	-1	1	1	-1	1	-1	1	-1	-1
Germany_397_5	52.80206	11.119406	1	0	-1	1	1	-1	0	1	1	1	0	1	0	1	1	1	-1	-1	0	1	-1	0	1	0	0	0	1	0	-1	0	0	0	-1	1	1	1	1	-1	0	1	1	0	1	-1	1	-1	-1
Germany_397_6	52.80206	11.119406	1	-1	-1	1	1	-1	1	0	1	1	0	1	1	1	0	1	-1	1	0	0	0	1	1	1	0	0	1	1	0	0	1	0	0	1	1	1	1	1	-1	1	1	0	1	0	1	-1	-1
Germany_397_7	52.80206	11.119406	1	-1	-1	1	0	0	1	1	1	1	0	1	1	0	1	1	-1	-1	-1	1	0	1	1	1	0	1	1	1	0	0	1	-1	0	1	1	1	1	-1	0	1	1	1	1	-1	1	0	1
Germany_397_8	52.80206	11.119406	1	-1	-1	1	1	-1	0	1	1	1	0	1	0	1	1	1	-1	1	1	1	0	0	1	0	1	1	1	0	-1	0	1	0	-1	1	1	1	1	-1	-1	1	1	0	1	-1	1	0	0
Germany_397_9	52.80206	11.119406	1	-1	-1	1	1	0	1	1	1	1	1	1	0	1	1	1	-1	1	1	0	0	1	1	1	0	-1	1	-1	0	0	1	-1	0	1	1	1	1	0	-1	1	1	0	0	-1	1	-1	-1
Germany_397_10	52.80206	11.119406	1	0	-1	1	0	0	0	1	1	1	1	1	0	0	0	0	-1	0	-1	0	0	1	1	1	0	0	0	0	1	1	1	0	1	1	1	1	1	0	-1	1	1	1	1	1	1	0	0
Germany_398_1	50.739886	9.103173	1	0	-1	1	0	1	1	1	1	1	0	1	0	0	1	1	0	1	0	0	0	1	1	1	0	-1	1	1	0	0	1	-1	0	1	1	1	1	-1	-1	1	1	0	1	0	1	1	1
Germany_398_2	50.739886	9.103173	1	-1	-1	1	0	-1	0	1	1	1	0	1	1	-1	1	0	0	1	-1	0	0	1	1	1	1	0	1	1	-1	1	1	-1	-1	1	1	1	1	1	0	1	1	0	1	-1	1	0	0
Germany_398_3	50.739886	9.103173	1	0	0	1	1	0	1	1	1	1	0	1	0	1	1	0	-1	-1	0	1	0	0	1	-1	0	1	1	0	-1	-1	1	0	0	1	1	1	1	-1	0	1	1	-1	1	0	1	0	0
Germany_398_4	50.739886	9.103173	0	-1	-1	1	0	-1	1	1	1	1	1	1	0	0	0	0	1	0	0	1	1	1	1	0	0	0	1	1	0	1	0	-1	0	1	1	0	1	-1	0	1	1	1	1	-1	1	1	1
Germany_398_5	50.739886	9.103173	1	-1	-1	1	1	0	1	0	1	1	1	1	1	0	1	1	0	1	-1	0	0	1	1	1	0	0	1	0	0	1	1	0	1	1	1	1	1	-1	0	1	0	0	0	0	1	-1	-1
Germany_398_6	50.739886	9.103173	1	1	-1	1	1	-1	1	0	1	1	0	1	1	1	1	1	-1	1	-1	1	0	1	1	1	1	0	1	1	-1	-1	1	0	0	1	1	1	1	0	0	1	1	1	1	-1	1	-1	-1
Germany_398_7	50.739886	9.103173	0	-1	-1	1	0	-1	1	1	1	1	1	1	1	1	1	1	0	0	-1	1	0	1	1	1	1	-1	0	0	1	1	1	-1	0	1	1	1	1	0	0	1	1	0	0	-1	1	0	0
Germany_398_8	50.739886	9.103173	0	0	-1	-1	0	-1	1	1	1	1	0	1	1	-1	0	-1	-1	1	0	1	-1	1	1	1	1	0	1	1	1	1	0	0	-1	1	1	1	1	-1	-1	1	1	0	0	-1	1	0	0
Germany_398_9	50.739886	9.103173	1	-1	-1	1	0	-1	0	1	1	1	0	1	0	1	1	0	0	1	0	1	0	1	1	1	1	1	1	0	-1	-1	1	0	0	1	1	0	1	-1	-1	1	1	0	-1	-1	0	-1	-1
Germany_398_10	50.739886	9.103173	1	-1	-1	0	0	-1	1	1	1	0	-1	1	1	1	1	1	-1	1	-1	1	0	1	1	1	0	-1	1	1	0	1	1	0	-1	1	1	1	1	-1	-1	1	1	-1	1	-1	1	0	0
Germany_401_1	51.447784	9.617627	0	-1	-1	1	-1	0	1	0	0	1	0	1	0	1	1	-1	-1	1	-1	1	1	1	1	1	1	-1	1	1	-1	-1	1	0	1	1	1	1	1	0	-1	1	1	1	0	-1	1	0	0
Germany_401_2	51.447784	9.617627	0	-1	-1	0	0	0	1	0	1	0	1	1	0	1	1	1	0	0	-1	0	0	0	1	0	1	-1	1	0	1	1	0	0	0	1	0	1	1	-1	-1	1	1	-1	0	0	1	-1	0
Germany_401_3	51.447784	9.617627	1	-1	-1	1	1	1	1	1	0	1	0	1	0	0	1	-1	0	1	-1	0	0	1	1	1	1	-1	-1	-1	-1	0	1	-1	1	1	1	1	1	0	0	1	1	1	0	0	1	-1	-1
Germany_401_4	51.447784	9.617627	1	-1	-1	1	0	-1	1	1	1	1	1	1	1	-1	1	-1	-1	1	0	0	0	1	1	1	0	0	-1	-1	0	0	0	0	1	0	1	1	1	-1	-1	1	1	0	0	-1	1	-1	0
Germany_401_5	51.447784	9.617627	1	-1	-1	1	0	0	1	1	0	1	-1	1	1	1	1	0	-1	0	0	1	0	1	1	1	1	-1	0	0	0	0	1	0	0	1	0	1	1	0	-1	1	1	0	1	-1	1	-1	-1
Germany_401_6	51.447784	9.617627	1	-1	0	1	0	0	0	1	1	1	0	1	1	1	1	0	-1	-1	0	0	-1	1	1	1	0	0	1	1	0	0	1	0	-1	1	1	1	1	-1	-1	1	1	-1	0	-1	1	1	1
Germany_401_7	51.447784	9.617627	0	0	-1	1	1	-1	1	1	0	1	-1	1	0	1	1	1	-1	1	-1	1	0	1	1	1	1	-1	0	0	-1	1	1	-1	-1	1	1	1	1	0	-1	1	1	0	0	-1	1	-1	-1
Germany_401_8	51.447784	9.617627	1	-1	-1	1	1	0	1	0	1	1	1	1	0	1	0	0	0	1	0	1	0	1	1	1	-1	-1	0	0	0	0	1	-1	0	0	1	1	1	0	0	1	1	1	-1	-1	1	0	1
Germany_401_9	51.447784	9.617627	1	-1	-1	1	1	0	1	1	1	1	0	1	1	1	1	-1	-1	0	0	1	0	1	1	1	0	1	1	-1	0	0	1	-1	1	1	1	1	0	-1	1	1	1	-1	0	0	1	-1	0
Germany_401_10	51.447784	9.617627	1	-1	-1	1	0	0	1	1	1	1	-1	1	1	0	1	1	1	-1	0	1	-1	1	1	1	0	-1	1	0	-1	0	1	0	-1	-1	1	0	1	-1	0	1	1	0	-1	-1	1	1	1
Germany_404_1	51.511927	9.436793	0	-1	-1	1	1	-1	1	1	1	1	1	1	1	0	1	1	0	0	-1	1	0	1	1	1	-1	0	0	-1	0	0	1	-1	0	1	1	1	1	-1	0	1	1	0	0	0	1	0	0
Germany_404_2	51.511927	9.436793	1	-1	-1	1	0	-1	1	1	0	1	0	1	0	0	1	1	-1	0	0	1	-1	1	1	1	0	1	1	1	0	0	1	0	0	1	1	1	1	-1	0	1	1	0	-1	-1	1	0	1
Germany_404_3	51.511927	9.436793	0	-1	-1	1	1	1	0	1	1	1	1	1	1	1	1	0	0	1	0	1	-1	1	1	1	1	-1	1	1	0	0	1	-1	0	-1	1	1	1	-1	-1	1	1	0	0	-1	1	0	0
Germany_404_4	51.511927	9.436793	1	1	-1	1	0	-1	0	1	1	1	-1	1	1	-1	1	1	0	0	-1	1	0	0	1	1	1	-1	1	1	-1	0	1	-1	0	1	1	1	1	-1	-1	1	1	0	1	0	0	-1	-1
Germany_404_5	51.511927	9.436793	1	0	-1	0	0	-1	1	1	0	1	1	0	1	1	1	0	-1	1	0	1	-1	1	1	1	1	1	0	0	1	1	1	0	0	1	1	1	1	0	0	1	1	1	1	0	1	-1	-1
Germany_404_6	51.511927	9.436793	0	-1	-1	1	0	-1	1	1	1	1	1	1	0	1	1	1	-1	0	0	0	-1	1	1	0	0	0	0	0	-1	0	1	-1	0	1	1	1	1	-1	-1	1	1	0	0	-1	1	1	1
Germany_404_7	51.511927	9.436793	1	-1	-1	1	0	-1	0	1	1	1	0	1	1	0	1	0	-1	0	-1	0	0	1	1	1	1	1	1	1	-1	-1	1	1	-1	1	1	1	1	0	0	1	1	0	1	-1	1	-1	-1
Germany_404_8	51.511927	9.436793	1	-1	-1	0	0	-1	1	1	1	1	0	0	0	1	1	1	-1	1	-1	1	0	0	0	0	0	1	1	1	0	0	1	0	0	1	1	1	1	0	0	1	1	1	0	-1	1	0	0
Germany_404_9	51.511927	9.436793	1	1	-1	0	0	0	0	1	1	1	0	1	1	1	1	1	-1	1	0	1	-1	1	1	1	0	-1	1	-1	0	1	1	0	1	1	1	1	1	0	-1	1	1	-1	1	-1	1	-1	0
Germany_404_10	51.511927	9.436793	1	0	-1	0	0	0	0	1	1	1	0	1	1	0	1	1	-1	0	-1	1	-1	0	0	0	0	1	1	1	0	0	1	-1	-1	1	1	1	1	0	0	1	1	1	1	-1	1	0	0
Germany_405_1	50.633377	8.911978	1	-1	-1	1	0	-1	1	1	1	1	0	1	1	1	1	1	-1	-1	0	1	-1	1	1	1	0	0	1	1	-1	-1	1	-1	1	1	1	1	1	0	-1	1	1	1	1	0	1	0	0
Germany_405_2	50.633377	8.911978	1	-1	0	1	1	-1	1	1	1	0	1	1	0	1	1	0	-1	0	0	0	0	1	1	1	-1	1	1	1	0	0	1	-1	0	1	1	1	1	0	0	1	1	-1	0	0	1	0	0
Germany_405_3	50.633377	8.911978	-1	-1	-1	1	0	0	0	0	1	1	0	1	1	1	1	0	-1	1	0	1	0	1	1	1	1	0	1	1	0	1	1	0	-1	1	1	1	1	0	0	1	1	0	1	-1	1	-1	0
Germany_405_5	50.633377	8.911978	1	-1	-1	1	1	0	1	1	1	1	1	1	1	1	1	1	0	1	1	1	-1	1	1	1	-1	-1	0	0	0	0	1	-1	1	1	1	1	1	-1	0	1	1	1	0	0	1	1	1
Germany_405_6	50.633377	8.911978	1	-1	0	0	1	0	1	0	1	1	1	1	1	1	1	0	-1	1	1	1	-1	0	1	1	1	0	0	0	0	0	1	-1	-1	0	1	1	1	-1	-1	1	1	1	1	0	1	0	0
Germany_405_7	50.633377	8.911978	1	0	-1	1	0	-1	1	1	1	1	-1	1	1	0	1	1	0	-1	0	1	-1	1	1	1	0	0	1	1	1	1	1	-1	0	1	1	1	1	-1	-1	1	1	-1	1	0	1	-1	-1
Germany_405_8	50.633377	8.911978	1	0	-1	1	1	0	0	1	1	1	-1	1	1	1	1	1	-1	1	1	1	-1	0	1	1	1	1	0	0	-1	0	1	-1	1	0	1	0	1	-1	0	1	1	0	0	0	1	-1	0
Germany_405_9	50.633377	8.911978	1	-1	-1	1	0	1	1	0	1	1	1	1	1	0	1	0	-1	1	-1	1	-1	1	1	1	1	-1	1	-1	-1	0	1	0	1	1	1	1	1	0	0	1	1	0	1	1	1	0	0
Germany_405_10	50.633377	8.911978	0	0	-1	1	1	-1	1	0	1	1	0	1	1	1	1	1	-1	-1	-1	1	0	0	1	0	0	0	1	1	1	1	1	-1	0	1	1	1	1	-1	-1	1	1	1	0	-1	1	1	1
Germany_407_1	50.423354	8.985866	1	0	-1	0	0	-1	0	0	1	1	0	1	0	1	1	1	0	1	-1	0	0	1	1	1	1	0	1	1	0	1	1	0	0	1	1	1	1	0	0	1	1	-1	1	0	1	-1	0
Germany_407_2	50.423354	8.985866	0	0	0	1	1	0	1	1	1	1	1	1	0	1	1	0	0	1	0	0	-1	1	1	1	1	-1	1	1	-1	-1	1	-1	-1	1	1	1	1	-1	0	1	1	1	0	0	1	0	0
Germany_407_3	50.423354	8.985866	1	0	-1	1	1	-1	1	1	1	1	1	1	0	1	1	0	0	1	1	0	0	1	1	1	1	-1	0	-1	1	1	1	0	0	1	1	0	1	0	0	1	1	0	1	-1	1	-1	0
Germany_407_4	50.423354	8.985866	1	-1	-1	1	1	0	1	1	1	1	0	1	0	1	1	1	-1	0	-1	0	0	1	1	1	0	-1	1	0	-1	0	1	-1	1	1	1	1	1	0	-1	1	1	0	1	0	1	1	1
Germany_407_5	50.423354	8.985866	1	0	-1	1	1	-1	1	0	1	1	-1	1	1	1	1	1	0	1	1	0	-1	1	1	1	0	-1	1	1	0	0	1	-1	1	1	1	0	1	0	-1	1	0	0	0	0	1	0	0
Germany_407_6	50.423354	8.985866	0	-1	-1	1	1	0	1	0	1	1	0	1	1	-1	1	-1	-1	0	0	0	-1	1	1	1	0	0	0	0	0	1	1	0	0	1	0	1	1	0	-1	1	1	0	1	1	1	0	0
Germany_407_7	50.423354	8.985866	0	-1	-1	1	-1	-1	1	1	0	1	1	1	1	0	0	-1	-1	1	0	1	-1	1	1	1	1	0	1	0	1	1	1	-1	0	1	1	1	1	-1	0	1	1	1	1	0	1	0	0
Germany_407_8	50.423354	8.985866	-1	-1	-1	1	0	-1	1	1	1	1	0	1	0	1	0	0	-1	1	0	0	0	0	1	1	1	0	1	-1	0	0	1	0	0	1	1	1	1	-1	1	1	1	1	1	0	1	1	1
Germany_407_9	50.423354	8.985866	1	-1	-1	1	1	-1	1	0	1	1	0	1	1	1	1	-1	-1	-1	1	-1	0	1	1	1	0	0	1	1	0	1	1	-1	-1	1	1	1	1	0	0	1	0	0	1	-1	0	0	0
Germany_407_10	50.423354	8.985866	1	0	-1	1	0	0	1	0	1	1	1	1	0	1	1	-1	-1	1	0	1	0	1	1	1	-1	-1	1	1	-1	1	1	0	1	1	1	1	1	-1	-1	1	0	0	-1	-1	1	-1	-1
Germany_409_1	50.231326	9.302793	1	-1	-1	1	-1	0	0	1	1	1	1	1	-1	1	1	1	-1	0	-1	1	0	1	1	1	1	-1	0	0	0	0	1	-1	-1	1	1	1	0	0	-1	1	1	0	0	-1	0	1	1
Germany_409_2	50.231326	9.302793	1	-1	-1	1	0	0	-1	0	1	1	1	1	0	1	1	1	-1	1	-1	1	0	1	1	1	1	0	0	-1	0	1	1	-1	-1	1	1	1	0	-1	-1	1	1	-1	1	-1	1	0	0
Germany_409_3	50.231326	9.302793	1	0	-1	1	0	-1	-1	1	1	1	0	1	0	1	1	1	-1	0	-1	1	-1	1	1	1	0	-1	1	1	0	0	1	-1	0	1	1	1	1	-1	1	1	1	0	1	0	1	0	1
Germany_409_4	50.231326	9.302793	1	0	-1	1	1	-1	1	0	1	1	1	1	-1	1	1	1	-1	1	-1	1	0	1	1	1	-1	-1	1	0	0	1	0	0	-1	1	1	1	1	-1	-1	1	0	-1	1	0	1	1	1
Germany_409_5	50.231326	9.302793	1	-1	-1	1	1	1	-1	1	1	1	1	1	1	1	1	0	-1	1	-1	1	0	1	1	1	1	-1	0	-1	0	0	1	-1	0	1	1	1	1	-1	-1	1	1	-1	1	-1	1	-1	-1
Germany_409_6	50.231326	9.302793	0	-1	-1	1	1	-1	0	1	1	1	0	1	1	1	1	1	-1	0	0	1	0	0	0	0	1	-1	1	1	-1	-1	0	-1	0	1	1	0	0	-1	-1	1	1	0	0	-1	0	0	0
Germany_409_7	50.231326	9.302793	1	0	0	1	0	-1	0	1	1	1	-1	1	1	0	1	0	0	1	0	0	0	1	1	1	1	0	1	1	-1	-1	1	0	1	1	1	0	0	1	-1	1	1	0	0	-1	1	-1	0
Germany_409_8	50.231326	9.302793	1	-1	0	1	0	-1	0	1	1	1	-1	1	0	0	1	1	0	1	0	1	0	1	1	1	-1	1	1	1	0	0	1	-1	0	1	1	1	1	0	-1	1	1	0	1	0	1	1	1
Germany_409_9	50.231326	9.302793	1	0	-1	1	1	-1	0	0	1	1	1	1	1	1	1	1	0	1	-1	1	0	1	1	1	0	0	1	1	-1	-1	1	-1	0	1	1	1	1	0	-1	1	1	1	1	0	1	0	1
Germany_409_10	50.231326	9.302793	1	-1	-1	1	0	-1	0	1	1	1	1	1	0	1	1	1	-1	0	0	1	-1	0	1	1	1	0	1	1	0	0	1	-1	0	1	1	1	1	0	-1	1	1	1	0	-1	1	0	0
Germany_411_1	49.955538	8.545941	1	0	-1	1	-1	-1	1	1	1	0	0	1	-1	1	1	0	-1	1	0	1	0	0	1	1	-1	-1	1	1	1	1	1	0	0	1	1	1	0	0	0	1	1	0	-1	-1	1	0	0
Germany_411_2	49.955538	8.545941	1	-1	-1	0	1	-1	1	1	1	1	0	1	1	0	1	1	0	1	0	0	0	1	1	1	0	1	1	1	0	0	0	-1	1	1	1	1	1	-1	-1	1	1	-1	1	-1	1	-1	-1
Germany_411_3	49.955538	8.545941	1	-1	0	0	1	-1	0	1	1	1	0	1	1	1	0	0	0	1	0	0	-1	1	1	1	-1	-1	0	0	-1	0	1	0	1	1	1	1	1	0	0	1	1	-1	0	-1	1	-1	0
Germany_411_4	49.955538	8.545941	1	-1	-1	0	1	0	1	1	1	1	0	1	1	1	1	0	0	1	-1	1	0	0	1	0	0	-1	1	1	1	1	1	-1	0	1	0	1	1	-1	0	1	1	0	1	-1	0	0	1
Germany_411_5	49.955538	8.545941	1	0	-1	0	0	0	0	0	1	0	0	1	1	0	1	0	-1	0	0	1	0	1	1	0	0	-1	0	0	-1	0	0	-1	0	1	1	1	1	0	0	1	1	-1	1	0	1	-1	-1
Germany_411_6	49.955538	8.545941	1	0	-1	1	0	-1	0	1	1	1	1	1	1	1	1	1	-1	1	0	1	0	0	1	0	0	-1	1	0	0	1	1	-1	0	1	1	1	0	0	-1	1	1	0	1	-1	1	1	1
Germany_411_7	49.955538	8.545941	1	0	-1	0	1	1	0	1	1	1	0	1	0	1	1	1	-1	1	0	1	0	1	1	1	0	0	1	0	-1	1	1	-1	1	0	1	1	1	-1	-1	1	1	1	1	-1	1	-1	-1
Germany_411_8	49.955538	8.545941	1	-1	0	1	1	0	0	1	1	1	1	1	0	1	1	0	0	0	0	1	0	1	1	1	1	0	1	1	0	0	0	-1	-1	1	1	1	1	0	0	1	1	0	0	-1	1	0	0
Germany_411_9	49.955538	8.545941	1	0	0	1	1	-1	1	1	1	0	1	1	0	0	1	0	-1	0	1	1	0	0	1	1	0	-1	0	-1	0	0	1	0	0	1	1	1	1	0	0	1	1	1	0	-1	1	0	0
Germany_411_10	49.955538	8.545941	0	-1	-1	-1	1	0	1	1	1	1	0	1	1	0	1	1	-1	1	1	0	0	1	1	1	1	1	1	1	-1	0	1	-1	-1	1	1	1	1	0	-1	1	1	0	0	-1	1	0	0
Germany_413_1	49.897235	8.878014	1	-1	0	1	1	-1	-1	1	1	1	0	1	0	0	1	0	0	1	1	0	1	1	1	1	0	0	1	1	0	0	1	-1	0	1	0	1	1	-1	-1	1	0	-1	1	-1	1	-1	-1
Germany_413_2	49.897235	8.878014	1	0	-1	1	-1	0	0	1	1	1	1	1	0	1	0	1	-1	0	1	1	0	1	1	1	-1	0	1	0	-1	0	1	1	1	1	1	1	1	-1	0	1	0	-1	1	0	1	0	0
Germany_413_3	49.897235	8.878014	1	0	0	1	1	0	1	1	1	1	0	1	0	1	1	1	-1	0	0	1	1	1	1	1	1	-1	1	1	0	0	1	-1	1	1	1	1	1	0	-1	1	1	0	0	-1	1	0	0
Germany_413_4	49.897235	8.878014	1	-1	-1	1	1	0	1	1	1	1	1	1	1	1	1	1	0	0	0	0	0	1	1	0	1	0	1	1	0	0	1	-1	0	1	1	1	1	0	-1	1	1	0	0	-1	1	-1	0
Germany_413_5	49.897235	8.878014	1	1	0	1	1	-1	1	1	1	1	0	1	0	1	1	1	-1	1	0	1	0	0	1	0	1	0	1	0	1	1	0	-1	-1	1	1	0	1	0	-1	1	1	-1	1	0	1	0	0
Germany_413_6	49.897235	8.878014	1	-1	-1	1	0	-1	0	0	1	1	0	1	1	0	1	0	-1	1	0	1	1	0	1	0	0	-1	1	0	-1	-1	0	-1	-1	1	1	1	1	1	-1	1	1	0	0	0	1	1	1
Germany_413_7	49.897235	8.878014	1	-1	-1	1	1	-1	-1	0	1	1	0	1	1	1	1	1	0	1	-1	1	0	1	1	1	-1	0	1	1	0	0	1	0	0	1	1	1	1	0	-1	1	1	0	1	-1	1	0	0
Germany_413_8	49.897235	8.878014	1	-1	-1	0	-1	-1	1	1	1	0	0	1	0	1	1	1	-1	1	0	1	0	1	1	1	1	-1	1	-1	1	1	1	-1	0	1	1	0	1	-1	0	1	1	0	0	0	1	-1	-1
Germany_413_9	49.897235	8.878014	1	-1	-1	1	-1	0	1	1	1	1	1	1	1	-1	1	1	0	-1	1	1	-1	1	1	1	0	-1	1	1	0	0	1	-1	1	0	0	1	1	0	0	1	1	1	0	0	1	-1	-1
Germany_413_10	49.897235	8.878014	1	-1	-1	1	0	0	0	1	1	1	0	1	1	1	1	0	-1	0	0	1	0	1	1	1	1	1	1	1	1	1	1	0	1	0	1	1	1	-1	-1	1	1	1	1	0	1	0	0
Germany_414_1	50.263731	9.403302	1	0	-1	1	0	0	1	1	1	1	-1	1	1	0	1	0	0	1	0	1	-1	1	1	0	1	-1	1	1	-1	0	1	-1	1	1	1	1	1	-1	-1	1	1	0	1	-1	1	1	1
Germany_414_2	50.263731	9.403302	1	-1	-1	0	0	1	0	1	1	1	-1	1	0	1	1	0	-1	1	0	1	0	1	1	1	1	-1	1	0	-1	-1	1	0	-1	1	0	1	1	-1	0	1	1	1	1	-1	1	0	0
Germany_414_3	50.263731	9.403302	1	-1	0	1	1	-1	0	1	1	1	0	1	1	1	1	0	0	1	0	1	-1	1	1	1	1	-1	1	1	0	0	1	0	1	1	1	1	0	-1	0	1	1	1	1	-1	1	0	0
Germany_414_4	50.263731	9.403302	1	0	-1	0	0	0	0	1	1	1	-1	1	1	1	1	1	0	1	-1	0	0	1	1	1	-1	-1	1	0	0	0	1	-1	1	1	1	1	1	-1	-1	1	1	0	0	-1	1	0	0
Germany_414_5	50.263731	9.403302	1	0	-1	1	0	0	1	0	1	1	-1	1	0	1	1	0	0	1	1	0	0	0	1	0	1	0	1	1	0	0	1	-1	0	1	1	1	1	0	-1	1	1	0	1	-1	1	0	0
Germany_414_6	50.263731	9.403302	1	-1	-1	1	1	0	0	0	0	1	0	1	-1	1	1	1	0	1	0	1	-1	1	1	1	0	-1	1	1	-1	0	1	0	1	1	1	1	1	0	-1	1	1	-1	1	-1	1	0	0
Germany_414_7	50.263731	9.403302	1	-1	-1	0	1	0	1	1	1	1	0	1	0	1	1	1	-1	1	0	0	-1	0	1	1	1	-1	1	1	0	0	1	-1	-1	1	1	1	1	0	-1	1	1	1	1	-1	1	-1	-1
Germany_414_8	50.263731	9.403302	1	0	-1	1	0	0	0	1	1	1	0	1	1	1	1	0	0	1	0	1	-1	1	1	1	1	-1	1	1	0	0	1	-1	0	1	1	1	1	-1	0	1	1	-1	-1	-1	1	0	0
Germany_414_9	50.263731	9.403302	0	-1	0	1	0	0	0	1	0	1	0	1	1	1	1	0	-1	1	0	0	0	0	0	0	1	0	1	1	0	0	1	-1	0	1	1	0	1	0	-1	1	1	0	-1	-1	1	0	0
Germany_414_10	50.263731	9.403302	0	-1	-1	0	0	0	0	1	1	1	1	1	0	1	1	1	-1	-1	0	0	0	1	1	0	0	0	1	1	-1	-1	1	0	1	1	1	1	1	-1	-1	1	1	-1	0	-1	1	-1	-1
Germany_415_1	54.44618	9.214784	0	0	-1	1	1	0	1	1	0	1	0	1	0	0	1	0	0	1	0	1	0	1	1	1	-1	-1	1	1	0	0	1	-1	1	1	1	1	1	-1	0	1	1	0	0	-1	1	0	0
Germany_415_2	54.44618	9.214784	1	-1	0	1	1	-1	-1	1	0	1	0	1	0	1	0	1	-1	1	0	1	0	1	1	1	1	-1	0	0	-1	0	1	0	0	1	1	1	1	-1	-1	1	1	0	0	0	1	1	1
Germany_415_3	54.44618	9.214784	0	-1	-1	1	0	0	1	1	1	1	1	1	1	1	1	0	-1	0	-1	1	0	1	1	1	0	0	1	0	1	1	1	-1	1	1	1	1	1	-1	-1	1	1	-1	0	-1	1	-1	1
Germany_415_4	54.44618	9.214784	1	-1	-1	0	1	1	1	1	1	1	0	1	0	0	1	0	0	1	0	1	0	1	1	1	-1	-1	1	0	1	1	1	1	0	1	1	1	1	-1	0	1	1	0	1	0	1	1	1
Germany_415_5	54.44618	9.214784	1	-1	-1	0	0	0	0	1	0	1	0	1	1	1	1	0	0	1	0	0	0	1	1	1	-1	-1	-1	-1	0	0	0	-1	0	1	1	1	0	-1	-1	1	1	1	0	-1	1	1	1
Germany_415_6	54.44618	9.214784	1	-1	-1	1	0	-1	1	1	1	1	0	1	1	1	1	1	-1	0	0	1	0	1	1	0	-1	-1	1	1	1	1	1	-1	1	1	0	1	1	-1	-1	1	1	-1	0	-1	1	1	1
Germany_415_7	54.44618	9.214784	1	0	0	1	1	-1	0	0	1	1	0	1	1	1	1	0	-1	0	-1	1	0	1	1	0	0	-1	1	1	1	1	1	1	-1	1	1	1	1	0	-1	1	1	0	1	0	1	0	0
Germany_415_8	54.44618	9.214784	1	0	-1	1	1	-1	0	1	1	1	-1	1	1	1	0	1	-1	1	-1	1	0	1	1	1	1	-1	1	1	1	1	1	0	0	1	1	1	1	0	-1	1	1	0	1	-1	1	-1	-1
Germany_415_9	54.44618	9.214784	1	-1	-1	1	0	0	1	1	1	1	0	1	1	1	1	0	-1	0	-1	0	-1	1	1	0	1	0	1	1	-1	0	1	-1	-1	1	1	1	1	-1	0	1	1	1	0	0	1	-1	0
Germany_415_10	54.44618	9.214784	1	-1	-1	1	1	0	1	1	1	1	1	1	1	0	1	1	0	1	0	1	-1	1	1	1	-1	-1	0	0	-1	0	1	-1	0	1	1	1	1	0	-1	1	1	0	1	0	1	1	1
Germany_416_1	54.147445	9.616024	1	0	-1	1	1	-1	1	0	1	1	0	1	1	1	1	1	-1	0	0	1	0	1	1	0	1	0	0	-1	-1	0	1	-1	-1	1	1	1	1	-1	0	1	1	-1	1	0	1	-1	-1
Germany_416_2	54.147445	9.616024	1	-1	-1	1	0	-1	0	1	1	1	0	1	1	1	1	0	-1	1	-1	-1	-1	0	1	0	-1	0	1	1	0	0	1	0	0	1	1	1	1	-1	-1	1	0	-1	0	-1	1	0	0
Germany_416_3	54.147445	9.616024	1	-1	-1	1	0	0	0	1	1	0	0	1	1	0	1	1	-1	0	-1	0	0	1	1	1	0	0	1	1	-1	-1	1	-1	0	1	0	1	1	-1	0	1	0	0	0	0	1	1	1
Germany_416_4	54.147445	9.616024	1	0	-1	1	1	-1	0	1	0	1	1	1	1	1	1	1	-1	0	-1	1	0	1	1	1	-1	0	1	1	0	0	1	-1	0	1	1	1	1	-1	0	1	1	-1	1	-1	1	0	0
Germany_416_5	54.147445	9.616024	0	-1	-1	1	1	0	1	1	1	1	1	1	1	1	1	0	0	1	-1	0	-1	1	1	1	0	0	1	0	1	1	1	0	-1	1	1	1	1	0	-1	1	1	-1	1	0	1	0	1
Germany_416_6	54.147445	9.616024	1	-1	-1	1	1	0	1	1	1	1	0	1	-1	1	0	1	0	0	0	0	0	1	1	1	0	-1	1	1	-1	-1	0	1	1	1	1	1	1	-1	0	0	0	-1	1	0	1	1	1
Germany_416_7	54.147445	9.616024	0	-1	-1	0	0	-1	0	1	1	1	0	1	1	0	1	0	-1	0	0	0	-1	1	1	1	0	1	0	0	-1	-1	0	-1	0	1	1	1	1	-1	-1	1	0	0	1	-1	1	0	0
Germany_416_8	54.147445	9.616024	1	-1	-1	1	1	0	1	1	1	1	0	1	-1	1	0	1	0	0	0	0	0	1	1	1	0	-1	1	1	-1	-1	0	1	1	1	1	1	1	-1	0	0	0	-1	1	0	1	1	1
Germany_416_9	54.147445	9.616024	1	-1	-1	1	1	-1	0	1	1	1	0	0	0	1	1	0	-1	1	0	1	0	1	1	1	0	-1	0	0	-1	0	1	-1	1	1	1	1	1	0	-1	1	1	1	0	-1	1	-1	-1
Germany_416_10	54.147445	9.616024	1	-1	-1	1	1	0	0	1	1	1	-1	1	1	1	1	1	-1	0	-1	1	0	0	1	0	0	0	0	-1	0	0	0	-1	-1	0	1	1	1	0	-1	1	1	0	1	-1	1	-1	0
Germany_418_1	54.368764	9.842675	0	-1	-1	1	0	1	1	1	1	1	0	1	1	1	1	1	-1	1	0	1	0	1	1	1	1	-1	1	1	1	1	1	0	0	1	1	1	0	-1	-1	1	1	1	1	0	1	1	1
Germany_418_2	54.368764	9.842675	1	-1	-1	1	0	-1	1	1	1	1	0	1	0	1	0	1	-1	1	-1	0	-1	1	1	1	-1	-1	1	0	-1	1	1	-1	-1	1	1	1	1	-1	-1	1	1	-1	1	0	1	0	0
Germany_418_3	54.368764	9.842675	1	-1	-1	0	1	-1	1	1	1	1	-1	1	1	0	1	-1	-1	1	0	1	0	1	1	1	-1	0	0	-1	1	1	1	-1	0	1	1	1	1	-1	-1	1	1	0	1	-1	1	-1	-1
Germany_418_4	54.368764	9.842675	0	-1	-1	1	0	NaN	1	1	1	1	1	1	0	1	0	-1	-1	0	-1	1	0	0	1	0	0	0	1	1	0	1	1	-1	1	1	1	1	1	-1	-1	1	1	1	0	-1	1	0	0
Germany_418_5	54.368764	9.842675	1	-1	-1	1	0	-1	-1	1	0	1	0	1	0	1	1	1	-1	-1	0	1	-1	1	1	1	1	0	1	1	0	0	1	-1	0	1	1	1	1	0	-1	1	1	-1	-1	-1	0	0	0
Germany_418_6	54.368764	9.842675	1	1	0	1	0	-1	0	1	1	1	0	1	1	0	1	1	1	1	-1	0	-1	0	0	0	-1	-1	1	1	-1	-1	1	-1	-1	1	1	1	1	0	-1	1	1	-1	0	-1	1	-1	0
Germany_418_7	54.368764	9.842675	1	0	-1	1	0	-1	0	1	0	1	0	1	1	0	1	0	0	1	-1	1	0	1	1	1	1	1	1	1	1	1	0	0	1	1	1	1	1	-1	-1	1	1	0	-1	-1	1	0	0
Germany_418_8	54.368764	9.842675	1	-1	-1	1	-1	0	1	1	1	1	-1	1	1	0	1	0	-1	1	0	1	-1	1	1	1	0	0	0	0	1	1	1	0	0	1	1	1	0	-1	0	1	1	1	0	-1	1	0	0
Germany_418_9	54.368764	9.842675	1	0	-1	1	-1	-1	1	1	0	1	0	1	1	0	1	1	-1	0	0	1	-1	0	1	0	1	-1	0	0	0	0	1	-1	-1	1	1	0	1	-1	-1	1	1	-1	1	1	1	1	1
Germany_418_10	54.368764	9.842675	1	-1	0	0	0	-1	1	1	0	1	0	1	0	1	1	0	0	1	-1	1	0	1	1	0	NaN	1	0	0	0	0	1	0	-1	1	1	1	1	-1	0	1	1	0	1	0	1	0	0
Germany_419_1	54.706167	9.572067	1	-1	-1	1	1	-1	1	1	0	1	1	1	0	1	1	1	0	0	-1	1	0	1	1	1	0	0	0	0	-1	-1	1	1	1	0	1	1	0	-1	1	1	1	0	1	-1	1	0	0
Germany_419_2	54.706167	9.572067	0	0	-1	1	1	-1	1	0	1	1	0	1	1	1	0	0	-1	0	-1	0	0	1	1	0	1	0	1	0	0	1	1	-1	-1	1	1	1	1	0	-1	1	1	0	1	0	1	0	0
Germany_419_3	54.706167	9.572067	1	0	-1	1	1	0	1	1	1	0	1	1	0	1	1	1	-1	1	-1	1	0	0	0	0	-1	0	1	-1	1	1	1	0	0	1	1	1	0	-1	0	1	1	0	0	-1	1	-1	-1
Germany_419_4	54.706167	9.572067	1	-1	-1	1	1	-1	1	1	1	1	0	1	1	1	1	1	-1	0	-1	1	0	1	1	1	0	0	1	1	0	0	0	-1	1	1	1	1	1	-1	-1	1	1	0	1	0	1	-1	-1
Germany_419_5	54.706167	9.572067	1	-1	-1	0	0	0	1	1	0	1	0	1	0	1	1	1	-1	1	0	1	0	1	1	1	-1	1	1	0	1	1	1	0	1	1	1	1	1	-1	-1	1	1	1	1	-1	1	0	0
Germany_419_6	54.706167	9.572067	1	1	0	1	1	0	0	1	0	1	-1	1	1	1	1	-1	0	0	-1	1	0	1	1	0	1	-1	0	0	0	0	1	-1	0	1	1	1	1	0	-1	1	1	0	1	-1	1	0	0
Germany_419_7	54.706167	9.572067	1	0	-1	1	0	0	1	1	1	1	-1	1	1	1	1	0	-1	0	-1	1	0	1	1	1	1	-1	1	0	-1	0	1	-1	0	1	1	1	1	-1	0	0	1	1	1	-1	1	-1	-1
Germany_419_8	54.706167	9.572067	0	-1	-1	1	1	0	0	1	1	1	0	1	1	1	1	0	-1	1	0	0	0	1	1	0	1	1	1	0	0	0	1	-1	0	1	1	1	1	-1	0	1	1	0	-1	-1	1	0	0
Germany_419_9	54.706167	9.572067	0	0	-1	0	0	-1	1	1	1	1	1	1	0	1	1	0	0	1	-1	1	-1	1	1	1	0	-1	1	1	1	1	1	-1	-1	1	1	1	1	-1	0	1	1	1	1	1	1	0	0
Germany_419_10	54.706167	9.572067	1	1	-1	1	0	-1	0	1	1	0	1	1	0	1	1	1	0	1	-1	1	0	1	1	1	-1	-1	1	0	1	1	1	-1	-1	1	1	1	1	0	0	1	1	-1	1	0	0	0	0
Germany_420_2	52.445028	13.094248	1	0	-1	1	1	0	1	1	1	1	1	1	1	1	1	1	-1	0	0	1	0	1	1	1	0	-1	1	0	1	1	1	0	1	1	1	1	1	0	-1	1	1	-1	0	-1	1	0	0
Germany_420_4	52.445028	13.094248	0	-1	-1	1	-1	-1	1	1	1	1	1	1	1	1	1	0	0	1	-1	0	0	1	1	1	1	-1	1	-1	0	0	1	-1	0	1	1	1	1	-1	-1	1	0	-1	-1	-1	1	-1	-1
Germany_420_5	52.445028	13.094248	1	-1	-1	1	1	-1	0	1	1	1	1	1	0	1	1	1	-1	1	-1	0	1	1	1	1	1	0	0	0	0	0	1	0	0	1	1	1	1	0	0	1	1	0	1	0	1	0	1
Germany_420_6	52.445028	13.094248	1	0	-1	1	0	0	0	1	1	1	0	1	0	0	1	0	0	1	0	-1	0	1	1	1	0	1	0	0	1	1	1	-1	-1	1	1	1	0	-1	-1	1	1	0	0	-1	1	0	0
Germany_420_7	52.445028	13.094248	1	0	-1	1	1	-1	1	1	1	1	0	1	1	0	1	1	-1	1	-1	1	-1	1	1	1	0	0	1	0	-1	-1	1	1	0	1	1	1	1	-1	-1	1	1	0	1	0	1	-1	-1
Germany_420_8	52.445028	13.094248	1	0	-1	1	0	-1	1	1	1	1	1	1	1	1	1	0	-1	1	-1	1	0	1	1	1	-1	1	1	1	0	1	1	-1	1	1	1	1	1	-1	-1	1	0	-1	1	0	1	0	0
Germany_421_1	51.942342	13.884869	1	1	-1	1	0	-1	0	0	0	1	0	1	0	0	1	0	0	0	-1	1	0	1	1	1	1	-1	1	1	-1	0	1	-1	-1	1	1	1	1	-1	0	1	0	0	1	-1	1	1	1
Germany_421_2	51.942342	13.884869	1	0	-1	1	0	NaN	1	0	0	1	0	1	0	1	1	1	0	1	-1	1	0	0	0	0	1	0	1	1	-1	0	1	0	-1	1	1	1	1	0	-1	1	1	-1	0	-1	1	1	1
Germany_421_3	51.942342	13.884869	1	0	-1	1	0	0	1	1	0	1	0	1	1	0	1	1	0	0	0	0	0	1	1	1	0	1	1	1	1	1	0	0	0	1	1	1	1	-1	-1	1	1	-1	1	-1	1	-1	-1
Germany_421_5	51.942342	13.884869	1	0	-1	0	1	0	0	0	1	1	-1	1	0	1	1	1	0	1	0	1	-1	1	1	1	1	-1	1	1	0	0	1	-1	0	1	1	1	1	-1	-1	1	0	0	1	0	1	0	0
Germany_421_6	51.942342	13.884869	1	0	-1	1	1	0	1	0	0	1	-1	1	0	1	1	0	-1	1	0	1	-1	1	1	1	1	0	1	1	1	1	1	-1	1	1	1	1	1	-1	0	1	0	0	1	-1	1	-1	-1
Germany_421_7	51.942342	13.884869	1	-1	-1	1	-1	-1	0	1	1	1	0	1	1	1	1	0	-1	1	0	1	-1	1	1	NaN	0	-1	1	1	0	0	1	1	0	1	1	1	1	0	-1	1	0	0	0	-1	1	-1	-1
Germany_421_9	51.942342	13.884869	1	0	-1	1	0	0	0	0	0	1	0	1	0	1	1	0	0	1	-1	1	-1	1	1	1	1	0	1	1	NaN	1	1	-1	-1	1	1	1	1	-1	-1	1	1	-1	1	0	0	0	0
Germany_421_10	51.942342	13.884869	1	1	-1	1	1	-1	0	0	0	1	0	1	1	0	1	0	0	1	0	0	0	1	1	1	0	0	1	0	-1	-1	1	-1	0	1	1	1	0	-1	-1	1	1	0	1	0	1	1	1
Germany_422_1	52.927123	13.736783	1	0	-1	1	1	-1	0	1	1	1	1	1	1	0	1	0	0	0	-1	1	0	1	1	1	0	-1	0	0	0	0	1	-1	0	1	1	1	1	1	0	1	1	0	1	-1	1	0	0
Germany_422_2	52.927123	13.736783	1	0	-1	1	1	-1	1	1	1	1	0	1	1	1	1	1	0	0	0	1	-1	1	1	1	0	-1	1	0	1	1	1	-1	1	1	1	1	1	0	-1	1	1	0	1	0	1	-1	-1
Germany_422_3	52.927123	13.736783	1	-1	-1	1	0	-1	0	1	0	1	0	1	0	1	1	0	0	0	0	1	0	1	1	1	1	-1	1	0	0	0	0	0	-1	1	1	1	1	0	0	0	1	0	1	0	1	1	1
Germany_422_4	52.927123	13.736783	1	0	-1	1	1	-1	1	0	1	1	0	1	1	1	1	0	-1	1	0	1	0	1	1	1	1	-1	1	-1	0	0	1	-1	-1	1	1	1	1	-1	0	1	1	1	1	-1	1	-1	-1
Germany_422_6	52.927123	13.736783	1	-1	-1	1	1	0	1	1	1	1	1	1	1	1	1	1	0	0	0	1	-1	1	1	1	1	0	1	0	1	1	1	0	0	1	1	1	1	-1	0	1	1	0	1	-1	1	-1	-1
Germany_422_7	52.927123	13.736783	1	-1	-1	1	0	-1	1	1	1	1	0	1	0	1	1	0	0	1	-1	0	-1	1	1	1	1	-1	1	1	0	1	1	1	0	1	1	1	1	0	0	1	1	0	1	0	1	0	0
Germany_422_8	52.927123	13.736783	1	0	-1	1	1	-1	1	1	1	1	0	1	1	1	1	0	-1	1	0	1	0	1	1	1	0	-1	1	0	0	0	1	-1	0	1	1	1	1	-1	0	1	1	1	1	0	1	0	0
Germany_422_9	52.927123	13.736783	1	0	-1	1	0	1	1	0	0	1	0	1	0	1	1	1	-1	0	-1	0	0	0	1	0	1	0	1	1	1	1	1	0	0	1	0	1	1	0	0	1	1	1	1	0	1	0	0
Germany_423_1	52.370062	14.122039	0	0	-1	1	1	1	1	1	1	1	1	1	1	1	1	1	-1	1	0	1	0	1	1	1	1	1	1	0	0	0	0	-1	0	1	1	1	1	-1	0	1	1	0	1	0	1	-1	-1
Germany_423_2	52.370062	14.122039	1	-1	-1	1	1	0	0	1	1	1	1	1	1	0	1	0	0	0	-1	1	0	1	1	1	-1	-1	1	0	0	1	1	-1	1	1	1	1	1	-1	1	1	1	1	0	-1	1	-1	-1
Germany_423_3	52.370062	14.122039	1	-1	-1	0	0	0	-1	1	0	1	1	1	1	-1	1	0	-1	1	-1	1	-1	1	1	1	-1	0	1	-1	-1	0	0	0	-1	1	1	1	1	1	0	1	0	-1	1	-1	1	-1	-1
Germany_423_4	52.370062	14.122039	1	-1	-1	1	1	0	1	1	1	1	1	1	0	1	1	0	0	0	-1	1	-1	1	1	0	1	0	1	0	-1	0	1	0	-1	1	1	1	0	0	0	1	1	1	0	-1	1	0	0
Germany_423_5	52.370062	14.122039	1	0	-1	1	1	0	-1	1	1	1	1	1	1	0	1	1	0	1	0	1	0	0	1	1	1	1	1	1	0	0	1	-1	-1	1	1	1	1	0	-1	1	1	1	1	0	1	1	1
Germany_423_6	52.370062	14.122039	1	1	-1	1	1	-1	1	1	1	1	0	1	0	1	1	1	-1	1	-1	1	0	0	0	0	0	0	1	1	-1	-1	1	0	0	1	1	1	1	-1	0	1	1	-1	1	0	1	1	1
Germany_423_8	52.370062	14.122039	1	0	-1	1	0	-1	-1	0	1	1	-1	1	1	1	1	1	-1	0	0	1	0	0	0	0	-1	-1	1	0	1	1	1	-1	0	1	1	1	1	1	-1	1	1	-1	1	0	1	0	0
Germany_423_10	52.370062	14.122039	1	-1	-1	1	1	-1	1	1	1	1	1	1	1	1	1	1	1	0	0	1	1	1	1	1	-1	0	1	1	-1	-1	1	-1	1	1	1	1	1	0	0	1	1	1	0	-1	1	-1	-1
Germany_424_1	53.079218	11.414978	1	0	-1	1	0	-1	-1	1	1	1	1	1	1	0	1	1	0	1	0	0	1	1	1	1	1	-1	1	1	-1	0	1	0	0	1	1	1	1	0	-1	1	1	-1	1	0	1	1	1
Germany_424_2	53.079218	11.414978	1	0	-1	0	-1	-1	0	1	-1	1	0	1	1	1	1	1	-1	0	0	1	0	1	1	1	-1	0	1	1	1	1	1	-1	0	1	1	1	1	-1	-1	1	1	-1	1	-1	1	-1	-1
Germany_424_3	53.079218	11.414978	0	0	-1	1	1	0	1	1	1	1	1	1	0	1	1	1	-1	1	0	1	0	1	1	1	0	0	1	0	-1	-1	1	-1	1	1	1	1	1	0	-1	1	0	-1	1	-1	1	0	0
Germany_424_4	53.079218	11.414978	1	-1	-1	0	0	-1	1	1	1	1	0	1	1	0	1	0	-1	1	0	1	0	1	1	1	-1	0	1	1	0	1	0	0	1	1	1	1	1	0	-1	1	1	-1	1	-1	1	-1	-1
Germany_424_5	53.079218	11.414978	1	0	-1	0	1	0	1	1	0	1	-1	1	0	1	1	1	1	1	0	0	0	1	1	1	1	1	1	0	0	0	1	-1	0	1	1	1	1	-1	-1	1	1	1	1	0	1	0	0
Germany_424_6	53.079218	11.414978	1	0	-1	0	0	-1	1	1	1	1	1	1	1	1	1	0	0	1	1	0	-1	0	0	0	1	0	0	0	0	1	1	-1	-1	1	1	0	1	-1	0	1	1	1	1	0	1	0	0
Germany_424_7	53.079218	11.414978	1	-1	-1	0	1	-1	1	1	1	1	0	1	1	1	1	0	-1	1	1	1	0	1	1	1	0	0	1	1	-1	-1	1	0	1	1	1	1	1	0	-1	0	1	-1	1	0	1	1	1
Germany_424_8	53.079218	11.414978	1	0	-1	1	1	-1	-1	1	0	1	1	1	0	1	1	0	0	-1	-1	0	0	1	1	1	1	-1	1	1	1	1	0	-1	0	1	1	1	1	0	-1	1	1	-1	0	-1	1	0	1
Germany_424_9	53.079218	11.414978	1	1	-1	1	1	-1	1	1	0	1	0	1	0	1	1	1	-1	1	0	0	0	1	1	1	1	0	1	1	-1	-1	1	-1	-1	1	1	1	1	-1	0	1	1	1	1	0	0	0	0
Germany_424_10	53.079218	11.414978	1	0	-1	1	1	0	1	0	1	1	0	1	1	1	1	1	0	1	0	0	0	1	1	1	0	0	1	1	-1	-1	1	-1	-1	1	1	1	1	0	-1	1	1	1	1	-1	1	-1	-1
Germany_425_1	53.053048	11.669208	1	1	-1	0	0	0	1	1	1	1	0	1	1	0	1	1	-1	1	-1	0	0	1	1	1	-1	-1	1	1	-1	-1	1	-1	0	0	1	1	1	0	0	1	1	0	0	0	0	0	1
Germany_425_2	53.053048	11.669208	1	0	-1	0	1	-1	1	1	1	1	-1	1	0	1	1	0	-1	1	0	1	0	1	1	1	1	0	1	1	-1	-1	1	-1	-1	1	1	1	1	0	0	1	1	0	1	0	1	-1	-1
Germany_425_3	53.053048	11.669208	1	0	-1	1	1	0	1	1	1	1	0	1	1	-1	1	-1	-1	1	0	0	0	1	1	1	1	0	1	1	0	1	1	-1	-1	1	1	1	1	1	-1	1	1	0	1	-1	1	1	1
Germany_425_4	53.053048	11.669208	1	0	-1	1	1	-1	1	1	1	1	1	1	1	0	1	0	0	0	0	1	-1	1	1	1	0	-1	1	1	0	0	1	-1	-1	1	1	1	1	1	0	1	1	0	0	-1	0	1	1
Germany_425_5	53.053048	11.669208	1	0	-1	1	1	0	1	1	0	1	0	0	0	1	1	1	0	-1	1	1	0	1	1	1	0	-1	1	-1	0	0	1	0	-1	1	1	1	0	-1	0	1	1	1	1	0	1	0	0
Germany_425_6	53.053048	11.669208	1	-1	-1	1	1	0	1	1	1	1	0	1	0	1	1	1	0	1	-1	1	0	1	1	1	-1	0	1	1	0	0	1	-1	1	1	1	1	1	1	0	1	1	1	1	-1	0	-1	-1
Germany_425_7	53.053048	11.669208	-1	-1	-1	0	1	0	1	1	1	1	1	1	1	1	1	-1	-1	0	-1	0	0	1	1	1	1	-1	1	0	1	1	1	0	1	1	1	1	1	0	0	1	1	0	1	0	1	-1	0
Germany_425_8	53.053048	11.669208	1	-1	-1	0	1	-1	1	0	0	0	0	1	0	1	1	1	-1	0	-1	0	-1	1	1	1	0	0	1	0	0	1	0	-1	0	1	1	1	1	0	0	1	1	1	1	1	1	-1	0
Germany_425_9	53.053048	11.669208	1	-1	-1	1	1	-1	1	1	1	1	1	1	0	1	0	1	-1	1	0	1	0	1	1	1	1	0	1	1	-1	-1	1	0	1	1	1	1	1	0	0	1	1	0	0	-1	0	-1	0
Germany_425_10	53.053048	11.669208	1	1	-1	1	1	-1	1	1	1	1	1	1	1	1	1	1	-1	1	0	1	-1	1	1	1	1	1	1	0	-1	0	1	-1	0	1	1	1	1	0	-1	0	1	1	1	-1	1	1	1
Germany_429_1	51.383087	8.098	0	-1	0	1	1	-1	1	1	1	0	-1	1	1	1	1	0	-1	1	-1	-1	0	1	1	1	0	-1	1	1	0	0	1	-1	-1	1	1	1	1	-1	-1	1	1	0	1	-1	1	1	1
Germany_429_3	51.383087	8.098	1	0	-1	0	0	-1	0	1	1	1	1	1	1	1	1	1	-1	1	0	0	0	1	1	1	1	-1	1	0	-1	0	0	1	-1	1	1	1	1	-1	-1	1	1	0	1	-1	1	0	0
Germany_429_4	51.383087	8.098	1	-1	-1	1	0	-1	0	1	1	1	0	1	0	1	1	1	0	1	0	1	0	1	1	1	1	-1	1	0	-1	-1	1	-1	0	1	1	1	1	-1	0	1	1	1	1	-1	0	0	0
Germany_429_5	51.383087	8.098	0	-1	-1	0	1	-1	1	1	1	1	0	1	0	1	1	1	-1	1	0	1	-1	1	1	1	1	-1	1	1	0	0	1	-1	0	1	1	1	1	-1	-1	1	1	1	1	-1	0	1	1
Germany_429_6	51.383087	8.098	1	-1	0	1	1	0	1	1	1	1	1	1	-1	1	1	-1	-1	1	0	1	0	1	1	1	1	-1	1	1	-1	-1	1	0	0	1	1	1	1	0	-1	1	1	1	0	-1	1	-1	-1
Germany_429_7	51.383087	8.098	1	0	-1	1	1	-1	1	1	1	1	0	1	1	0	1	1	0	1	-1	0	-1	0	0	0	1	0	0	0	-1	-1	1	0	0	1	1	1	1	-1	-1	1	1	1	0	-1	1	0	0
Germany_429_8	51.383087	8.098	1	-1	-1	1	1	-1	1	1	1	1	0	1	1	0	1	0	0	1	-1	1	-1	1	1	1	1	0	1	0	-1	-1	1	-1	1	1	1	1	1	0	0	1	0	-1	-1	-1	1	0	0
Germany_429_9	51.383087	8.098	0	-1	-1	1	1	0	1	1	1	1	0	1	0	1	1	0	-1	0	-1	1	0	1	1	1	0	0	1	1	1	1	1	-1	0	1	1	1	0	0	-1	1	1	0	1	0	1	1	1
Germany_429_10	51.383087	8.098	1	0	-1	1	1	0	1	1	0	1	0	1	0	1	1	0	-1	0	-1	1	-1	1	1	1	1	1	1	1	0	1	1	-1	1	1	1	1	0	0	-1	1	1	1	1	0	1	1	1
Hungary_11_1	48.084753	20.688128	1	-1	-1	1	1	-1	1	1	1	1	0	1	1	1	1	1	-1	0	-1	1	-1	1	1	1	-1	-1	1	1	-1	0	1	-1	0	1	1	1	1	1	0	1	1	1	1	0	1	1	1
Hungary_11_2	48.084753	20.688128	1	-1	-1	1	1	-1	1	1	1	1	1	1	1	1	1	1	-1	1	-1	1	-1	1	1	1	-1	0	1	0	-1	-1	1	0	0	1	0	1	1	1	-1	1	1	0	1	-1	1	-1	0
Hungary_11_3	48.084753	20.688128	1	0	-1	1	1	0	1	1	1	1	0	1	1	1	1	1	1	1	0	-1	0	1	1	1	1	0	1	1	0	0	1	-1	1	1	1	1	1	-1	0	1	1	0	0	0	1	1	1
Hungary_11_4	48.084753	20.688128	1	0	-1	1	0	-1	1	1	1	1	1	1	1	0	1	1	-1	1	0	1	1	1	1	1	0	0	1	1	0	0	0	0	0	1	1	1	1	0	0	1	1	0	1	0	1	0	0
Hungary_11_5	48.084753	20.688128	1	-1	-1	1	1	-1	1	1	1	1	1	1	1	0	1	1	-1	1	0	0	0	1	1	1	1	1	1	1	0	0	1	0	-1	1	1	1	1	0	1	1	1	1	1	-1	1	-1	-1
Hungary_11_6	48.084753	20.688128	1	0	-1	1	1	-1	-1	1	1	1	0	0	1	1	1	1	0	0	-1	-1	-1	1	1	1	0	-1	1	1	0	0	1	-1	1	1	0	1	0	0	-1	1	1	1	1	0	1	0	0
Hungary_11_7	48.084753	20.688128	1	0	-1	1	0	-1	1	0	1	1	0	1	1	0	1	0	-1	1	0	-1	0	1	1	1	0	-1	1	1	-1	-1	1	0	0	0	1	1	1	-1	0	1	1	1	1	-1	1	-1	0
Hungary_11_8	48.084753	20.688128	1	0	-1	0	1	-1	-1	1	1	1	1	1	1	0	1	0	0	1	0	1	0	0	0	0	0	1	1	0	0	0	1	-1	0	1	1	1	1	-1	0	1	1	1	1	-1	1	-1	-1
Hungary_11_9	48.084753	20.688128	1	1	-1	1	1	0	1	1	1	1	0	1	1	1	1	0	0	1	0	0	0	1	1	1	1	0	1	1	1	1	1	0	1	1	1	1	1	-1	1	1	1	0	0	-1	1	0	0
Hungary_11_10	48.084753	20.688128	1	-1	-1	1	1	-1	0	1	1	1	1	1	1	0	1	1	-1	1	-1	0	0	0	0	0	1	1	1	1	-1	-1	1	-1	0	1	1	1	0	0	-1	1	1	0	1	-1	1	0	0
Italy_12_1	45.42667	8.39583	1	0	-1	1	1	-1	1	1	1	1	1	1	1	1	1	1	-1	1	-1	1	0	1	1	1	1	0	1	0	0	0	1	0	0	1	1	1	1	-1	-1	1	1	1	0	0	0	0	0
Italy_12_2	45.42667	8.39583	1	0	-1	1	0	-1	1	1	1	1	0	1	0	1	1	1	0	1	0	0	0	1	1	1	1	0	1	1	0	0	1	-1	1	1	1	1	1	0	0	1	1	1	-1	-1	1	0	0
Italy_12_3	45.42667	8.39583	1	-1	-1	1	1	-1	0	1	1	1	1	1	1	1	1	0	0	-1	-1	0	0	0	0	0	0	-1	1	1	0	0	0	0	0	1	1	1	1	0	-1	1	1	0	1	-1	1	0	0
Italy_12_4	45.42667	8.39583	1	0	-1	1	-1	-1	1	0	1	1	0	1	1	0	1	1	0	1	1	0	-1	1	1	1	0	-1	1	1	1	1	1	-1	0	1	1	1	1	1	-1	1	1	0	0	0	1	0	0
Italy_12_5	45.42667	8.39583	1	0	-1	1	1	0	1	1	1	1	0	1	1	0	1	1	-1	1	-1	1	-1	1	1	1	1	0	1	0	-1	-1	1	-1	0	1	1	1	1	0	-1	1	1	1	0	0	1	1	1
Italy_12_6	45.42667	8.39583	1	0	-1	1	-1	-1	1	1	1	1	1	1	1	0	1	0	-1	1	-1	0	0	1	1	1	0	-1	1	0	0	0	1	-1	0	1	1	1	1	-1	0	1	1	0	0	-1	1	1	1
Italy_12_7	45.42667	8.39583	1	-1	-1	0	0	-1	1	1	1	1	0	1	1	1	1	0	-1	1	-1	1	0	1	1	1	1	0	1	1	-1	0	1	-1	1	1	1	1	1	0	-1	1	1	1	0	-1	1	1	1
Italy_12_8	45.42667	8.39583	1	-1	-1	1	-1	1	1	1	1	1	1	1	-1	1	1	1	0	-1	-1	0	-1	1	1	1	0	0	1	1	-1	-1	1	-1	0	1	1	1	1	-1	0	1	1	0	1	0	1	1	1
Italy_12_9	45.42667	8.39583	1	0	-1	1	1	-1	1	1	1	1	0	1	-1	1	1	1	0	0	-1	1	-1	1	1	1	-1	-1	1	1	0	0	1	-1	0	1	1	1	1	0	-1	1	0	0	1	-1	1	0	0
Italy_12_10	45.42667	8.39583	1	-1	-1	1	1	-1	-1	1	1	1	0	1	1	1	1	1	0	0	-1	0	1	1	1	1	1	0	1	0	-1	-1	1	0	0	1	1	1	0	0	-1	1	1	-1	1	0	1	1	1
Latvia_213_1	56.9357	24.086	1	0	-1	1	-1	0	1	0	1	1	1	1	1	1	1	1	-1	1	1	0	0	1	1	1	0	0	1	0	-1	0	1	1	1	1	1	1	1	0	0	1	1	0	1	-1	1	0	0
Latvia_213_2	56.9357	24.086	1	0	-1	1	0	0	1	0	1	1	-1	1	1	1	1	1	1	1	1	1	0	1	1	1	0	0	1	1	-1	-1	1	1	0	1	1	1	1	0	-1	1	1	0	0	-1	1	-1	-1
Latvia_213_3	56.9357	24.086	1	0	-1	1	1	0	-1	1	1	1	1	1	1	0	NaN	1	-1	0	-1	-1	0	0	0	0	1	-1	1	1	-1	-1	0	-1	1	1	1	1	1	-1	-1	1	1	0	1	-1	1	1	1
Latvia_213_4	56.9357	24.086	1	0	-1	0	1	0	1	0	1	1	1	1	1	1	1	0	-1	1	0	0	0	1	1	1	0	-1	1	1	0	1	1	0	1	1	1	1	0	1	-1	1	1	0	0	-1	1	0	0
Latvia_213_5	56.9357	24.086	1	0	-1	1	0	-1	1	1	1	1	0	1	1	0	1	0	-1	1	-1	1	-1	0	1	1	-1	-1	1	0	-1	0	1	-1	0	1	1	1	1	-1	-1	1	1	0	0	-1	1	0	0
Latvia_213_6	56.9357	24.086	1	1	-1	0	1	-1	1	1	1	1	0	1	0	0	1	1	-1	1	0	1	0	0	1	0	0	0	1	-1	0	0	1	0	0	1	0	1	1	0	-1	1	1	0	1	-1	1	-1	0
Latvia_213_7	56.9357	24.086	1	1	-1	1	1	-1	0	1	1	1	0	1	1	0	1	1	-1	0	0	0	-1	1	1	1	-1	0	1	1	0	0	1	0	1	1	-1	1	1	-1	0	1	1	1	0	-1	1	0	0
Latvia_213_8	56.9357	24.086	1	-1	-1	1	0	-1	1	0	1	1	1	1	1	1	1	0	0	1	1	1	1	0	0	0	1	0	1	1	-1	0	1	0	1	1	1	1	1	1	-1	1	1	1	1	-1	1	-1	-1
Latvia_213_9	56.9357	24.086	1	-1	-1	1	1	-1	0	1	1	1	1	0	1	0	1	1	-1	1	0	0	-1	1	1	1	1	-1	1	1	-1	1	1	-1	0	1	1	1	1	-1	0	1	1	0	1	-1	1	0	0
Latvia_213_10	56.9357	24.086	1	1	-1	1	0	0	0	0	0	1	0	1	1	0	1	0	-1	1	0	1	0	1	1	1	0	-1	1	1	1	1	1	1	1	1	1	1	0	0	0	1	1	0	1	-1	1	0	0
Poland_14_1	51.468128	22.778264	1	-1	-1	0	0	0	1	1	1	1	0	1	1	0	1	1	-1	1	1	1	1	1	1	1	1	-1	1	1	0	1	0	-1	0	1	1	1	1	-1	0	1	1	0	1	0	1	0	0
Poland_14_2	51.468128	22.778264	1	0	-1	1	0	0	-1	1	1	1	1	1	0	0	1	0	-1	0	0	1	1	1	1	1	0	1	1	1	0	0	1	-1	0	1	1	1	1	0	0	1	1	0	0	-1	1	-1	-1
Poland_14_3	51.468128	22.778264	1	0	-1	1	1	0	1	1	1	1	1	0	1	0	1	0	1	1	0	0	-1	1	1	1	1	0	1	0	-1	-1	1	0	0	1	0	1	1	0	-1	1	1	0	1	0	1	-1	-1
Poland_14_4	51.468128	22.778264	1	0	-1	1	1	0	0	1	1	1	0	1	1	1	1	0	-1	0	1	1	0	1	1	1	1	0	1	1	-1	-1	1	0	-1	1	1	1	1	0	0	1	1	1	0	0	0	0	1
Poland_14_5	51.468128	22.778264	1	0	-1	1	0	-1	0	1	1	1	-1	1	1	0	1	0	0	1	1	-1	0	0	0	0	1	-1	1	1	0	0	1	-1	0	0	1	1	1	0	-1	1	1	0	0	0	1	1	1
Poland_14_6	51.468128	22.778264	1	0	-1	1	0	0	1	1	1	1	1	1	1	0	1	1	-1	1	-1	0	1	1	1	1	-1	1	1	1	0	1	1	-1	0	1	1	1	1	1	0	1	1	0	1	-1	1	0	0
Poland_14_7	51.468128	22.778264	1	-1	-1	1	1	0	1	1	1	1	0	0	1	1	1	1	-1	1	-1	1	-1	1	1	1	-1	0	1	0	0	0	1	-1	0	1	0	1	1	-1	0	1	1	0	0	0	0	-1	-1
Poland_14_8	51.468128	22.778264	1	-1	-1	1	1	-1	0	1	1	1	1	1	0	0	1	0	0	1	-1	1	-1	1	1	1	-1	-1	1	0	0	0	1	1	-1	1	1	1	1	0	-1	1	1	0	1	-1	1	0	0
Poland_14_9	51.468128	22.778264	1	0	-1	1	1	-1	1	1	1	1	1	1	1	0	1	0	0	0	-1	0	0	1	1	1	0	-1	1	-1	0	0	1	0	0	1	1	1	1	0	-1	1	1	1	1	0	1	1	1
Poland_14_10	51.468128	22.778264	1	0	-1	1	1	0	1	1	1	1	1	1	1	1	1	1	-1	1	-1	1	-1	1	1	1	0	0	1	1	0	0	1	0	1	1	1	1	1	0	-1	1	1	1	1	1	1	1	1
Russia_240_1	51.3913	37.111	1	0	-1	1	0	0	-1	1	1	1	0	1	0	1	0	0	-1	1	1	-1	1	1	1	1	1	-1	1	1	0	1	1	0	1	1	1	1	1	-1	0	1	1	-1	0	-1	1	-1	-1
Russia_240_2	51.3913	37.111	1	0	-1	1	0	-1	0	0	1	1	1	1	1	0	1	0	0	1	-1	-1	0	1	1	1	-1	0	1	1	1	1	1	0	-1	1	1	1	0	0	0	1	1	0	1	-1	1	1	1
Russia_240_3	51.3913	37.111	1	-1	-1	1	1	-1	1	0	1	1	0	1	0	0	1	0	-1	1	-1	0	1	0	0	0	0	-1	1	0	0	0	1	-1	1	1	0	1	1	-1	-1	1	1	1	1	-1	-1	-1	-1
Russia_240_4	51.3913	37.111	1	0	-1	1	1	0	1	1	1	1	0	1	1	0	1	-1	-1	1	0	0	1	1	1	1	1	-1	1	0	-1	-1	1	0	0	1	0	1	1	1	-1	1	1	1	1	-1	1	1	1
Russia_240_5	51.3913	37.111	1	-1	-1	1	1	-1	0	0	0	1	0	1	1	1	1	0	-1	1	-1	0	0	1	1	1	0	0	1	1	-1	-1	1	0	1	1	1	1	1	-1	-1	1	1	1	1	-1	0	1	1
Russia_240_6	51.3913	37.111	1	-1	-1	0	0	0	-1	1	1	1	1	1	1	1	1	0	-1	1	1	1	0	1	1	1	0	0	1	1	0	0	1	0	0	1	1	1	1	-1	1	1	1	0	0	-1	1	-1	-1
Russia_240_7	51.3913	37.111	1	0	-1	1	1	1	1	0	1	1	1	1	1	1	1	1	-1	1	1	1	0	1	1	1	0	-1	1	1	-1	-1	1	0	-1	1	1	1	1	-1	0	1	1	-1	1	0	0	-1	-1
Russia_240_8	51.3913	37.111	1	0	-1	1	0	0	1	0	1	1	1	1	0	1	1	0	0	1	1	1	0	1	1	1	1	-1	1	1	-1	0	1	-1	-1	1	1	1	1	-1	0	1	1	0	1	-1	1	1	1
Russia_240_9	51.3913	37.111	1	0	-1	1	1	-1	0	0	0	1	1	0	1	1	1	1	-1	1	1	0	0	0	0	0	1	-1	1	1	-1	-1	1	0	1	0	1	1	1	-1	1	1	1	1	1	0	0	-1	-1
Russia_240_10	51.3913	37.111	1	1	-1	1	1	-1	0	0	1	1	0	1	1	1	1	0	0	0	1	0	1	1	1	1	1	0	1	0	-1	-1	1	-1	1	1	1	1	1	0	0	1	1	1	1	-1	1	0	0
Russia_241_1	52.455	46.4746	1	0	-1	1	1	0	0	0	1	1	1	1	1	1	1	1	-1	0	1	0	0	1	1	1	0	-1	1	0	-1	0	1	0	0	1	1	1	1	-1	0	1	1	1	1	-1	1	0	0
Russia_241_2	52.455	46.4746	1	0	-1	1	1	-1	-1	0	1	1	0	1	1	0	1	1	-1	0	-1	-1	1	1	1	1	-1	0	1	1	-1	-1	1	-1	-1	1	0	1	0	0	-1	1	1	0	1	-1	-1	-1	0
Russia_241_3	52.455	46.4746	1	-1	-1	1	0	-1	1	0	1	1	0	1	1	1	1	1	-1	1	1	0	0	1	1	1	-1	0	1	-1	-1	0	1	-1	0	1	1	1	0	-1	-1	1	1	1	1	-1	1	0	0
Russia_241_4	52.455	46.4746	1	0	-1	1	1	-1	0	0	1	1	1	1	1	1	1	1	-1	1	1	1	0	1	1	1	1	0	1	0	-1	-1	1	0	0	1	1	1	1	0	-1	1	1	1	0	-1	1	-1	-1
Russia_241_5	52.455	46.4746	1	0	-1	1	1	0	0	1	1	1	1	1	0	1	1	1	-1	1	0	-1	0	1	1	1	0	0	1	0	0	0	1	-1	-1	1	0	1	1	0	0	1	1	0	0	-1	1	-1	0
Russia_241_6	52.455	46.4746	1	0	-1	1	1	0	1	1	1	1	0	1	1	1	1	1	-1	1	1	1	0	0	0	0	0	0	1	0	-1	-1	1	-1	0	1	1	1	1	0	0	1	1	0	1	-1	1	0	0
Russia_241_7	52.455	46.4746	1	-1	-1	1	1	0	1	1	0	1	0	1	1	1	1	1	0	1	0	1	0	0	0	0	1	0	1	0	0	0	1	-1	1	1	1	1	1	-1	-1	1	1	-1	1	-1	1	-1	-1
Russia_241_8	52.455	46.4746	1	-1	0	0	0	-1	1	1	1	1	0	1	1	1	1	1	-1	1	0	-1	1	1	1	1	0	0	1	0	0	0	1	-1	0	1	1	1	1	-1	-1	1	1	1	1	-1	1	0	1
Russia_241_9	52.455	46.4746	1	0	0	1	0	0	1	1	1	1	1	1	1	1	1	0	0	1	0	1	0	0	0	0	0	-1	1	-1	-1	-1	1	0	0	1	1	1	1	-1	-1	1	1	1	1	-1	-1	0	0
Russia_241_10	52.455	46.4746	1	0	-1	1	1	-1	1	1	1	1	0	1	1	1	1	1	-1	1	0	1	0	1	1	1	0	-1	1	0	0	0	1	0	0	1	1	1	1	0	1	1	1	0	1	-1	1	0	0
Russia_242_1	50.1236	45.1951	1	0	-1	0	1	-1	0	1	1	1	-1	1	1	1	1	1	0	1	0	0	-1	0	0	0	0	-1	1	1	0	0	1	-1	0	1	0	1	1	0	0	1	1	0	1	-1	1	-1	0
Russia_242_2	50.1236	45.1951	1	1	-1	0	1	1	1	1	1	1	1	1	0	1	1	1	0	1	0	1	-1	1	1	1	0	0	1	1	-1	0	1	0	1	1	1	1	1	-1	-1	1	1	1	1	-1	1	-1	-1
Russia_242_3	50.1236	45.1951	1	1	-1	1	1	-1	1	1	1	1	0	1	1	1	1	0	0	1	0	1	0	1	1	1	-1	0	1	1	0	0	1	0	0	1	1	1	1	-1	0	1	1	0	1	-1	0	0	0
Russia_242_4	50.1236	45.1951	1	0	-1	1	1	-1	1	0	1	1	0	1	1	0	1	1	-1	1	0	-1	0	1	1	1	0	1	1	1	0	0	1	0	0	1	1	1	0	1	-1	1	1	0	1	-1	1	1	1
Russia_242_5	50.1236	45.1951	1	0	-1	1	0	-1	1	1	1	1	1	1	1	0	1	0	-1	1	0	0	1	1	1	1	-1	-1	1	0	-1	-1	1	-1	1	1	1	1	1	-1	-1	1	1	0	1	-1	1	-1	-1
Russia_242_6	50.1236	45.1951	1	-1	-1	1	1	-1	1	1	1	1	0	1	1	1	1	0	0	1	1	-1	0	1	1	1	0	-1	1	0	-1	-1	1	-1	0	1	0	1	1	-1	0	1	1	0	1	-1	0	0	0
Russia_242_7	50.1236	45.1951	1	-1	-1	0	1	0	0	0	1	1	0	1	1	1	1	1	-1	1	1	0	0	1	1	1	0	-1	0	-1	0	0	1	0	1	1	1	1	1	-1	1	1	1	1	1	0	1	-1	-1
Russia_242_8	50.1236	45.1951	1	0	-1	1	1	1	1	1	1	1	-1	1	1	0	1	0	-1	1	-1	1	0	1	1	1	1	-1	1	0	0	0	1	-1	1	1	1	1	1	1	-1	1	1	1	1	-1	1	-1	-1
Russia_242_9	50.1236	45.1951	1	-1	-1	1	0	-1	0	1	1	1	1	1	1	1	1	1	-1	1	-1	1	0	0	0	0	0	-1	1	0	-1	-1	1	-1	0	1	1	1	1	1	0	1	1	0	1	-1	0	0	0
Russia_242_10	50.1236	45.1951	1	1	-1	0	1	-1	-1	1	1	1	0	1	1	1	1	1	-1	1	0	0	0	1	1	1	-1	0	1	1	0	0	1	0	1	1	1	1	1	0	0	1	1	1	1	-1	0	0	0
Russia_243_1	53.3053	49.534	1	0	-1	1	1	-1	0	1	1	1	0	1	1	1	1	0	0	1	0	1	1	1	1	1	-1	0	1	1	1	1	1	-1	1	1	0	1	1	-1	-1	1	1	0	1	-1	1	0	0
Russia_243_2	53.3053	49.534	1	1	-1	1	1	-1	0	0	1	1	1	1	1	1	1	1	-1	1	0	1	0	1	1	1	-1	-1	1	-1	-1	-1	1	0	1	1	1	1	1	-1	0	1	1	1	0	-1	1	-1	0
Russia_243_3	53.3053	49.534	1	1	-1	1	1	-1	1	0	1	1	1	1	1	1	1	1	0	1	0	0	0	1	1	1	0	0	1	1	0	0	1	-1	0	1	0	1	1	1	-1	1	1	0	1	-1	1	-1	-1
Russia_243_4	53.3053	49.534	1	1	-1	1	1	0	1	0	1	1	0	0	1	1	1	0	-1	1	0	-1	0	1	1	1	-1	-1	1	0	0	0	1	-1	0	1	0	1	0	0	0	1	1	1	0	-1	1	-1	-1
Russia_243_5	53.3053	49.534	1	0	-1	1	0	-1	0	1	1	1	0	1	1	1	1	1	-1	1	1	0	-1	0	0	0	0	-1	1	0	-1	-1	1	-1	1	1	1	1	1	0	-1	1	1	-1	1	0	1	0	0
Russia_243_6	53.3053	49.534	1	0	-1	1	1	-1	0	1	1	1	1	1	1	0	1	0	-1	1	-1	0	-1	1	1	1	-1	0	1	1	-1	-1	1	0	1	1	1	1	1	1	0	1	1	1	1	-1	1	-1	-1
Russia_243_7	53.3053	49.534	1	0	-1	1	1	1	1	-1	1	1	0	1	1	1	1	1	-1	1	1	1	1	1	1	1	1	-1	1	0	0	0	0	-1	1	1	1	1	1	-1	0	1	1	1	1	-1	1	-1	-1
Russia_243_8	53.3053	49.534	1	-1	-1	1	1	-1	1	1	1	1	1	1	0	1	1	1	-1	0	-1	-1	1	1	1	1	0	-1	1	1	0	0	1	0	1	1	1	1	1	-1	0	1	1	1	0	-1	1	0	0
Russia_243_9	53.3053	49.534	1	-1	-1	1	1	1	1	1	1	1	-1	1	1	1	1	1	0	1	1	0	0	1	1	1	0	0	1	1	1	1	1	-1	0	1	1	1	1	1	1	1	1	1	1	0	1	-1	-1
Russia_243_10	53.3053	49.534	1	1	-1	1	1	0	1	1	0	1	0	1	0	1	1	1	0	1	0	0	0	0	0	0	1	0	1	1	-1	0	1	0	1	1	0	1	1	0	-1	1	1	1	1	-1	1	-1	0
Russia_244_1	56.220214	35.278129	1	-1	-1	1	1	-1	1	1	0	1	0	1	1	0	1	1	0	1	-1	1	0	1	1	1	0	-1	1	1	0	0	1	-1	0	1	1	1	0	1	-1	1	0	0	1	-1	1	-1	0
Russia_244_2	56.220214	35.278129	1	1	-1	1	1	-1	0	1	1	1	1	1	1	-1	1	1	-1	1	0	0	0	1	1	1	1	0	1	0	-1	1	1	0	1	1	1	1	1	-1	-1	1	1	1	1	-1	1	0	0
Russia_244_3	56.220214	35.278129	1	0	-1	1	1	-1	1	0	1	1	0	1	1	1	1	1	-1	1	0	0	0	1	1	1	-1	0	1	1	-1	-1	1	-1	1	1	0	1	1	0	-1	1	1	0	1	-1	1	-1	-1
Russia_244_4	56.220214	35.278129	1	0	-1	0	0	-1	0	1	1	1	1	1	1	1	1	1	0	1	0	0	0	0	1	0	0	0	1	1	0	1	1	-1	0	1	1	1	1	0	0	1	1	0	1	0	1	0	0
Russia_244_5	56.220214	35.278129	1	-1	-1	0	0	-1	1	1	0	1	0	1	0	1	1	1	-1	1	-1	1	0	1	1	1	0	0	1	1	0	0	1	-1	0	1	1	1	0	0	0	1	1	0	1	-1	1	0	0
Russia_244_6	56.220214	35.278129	1	-1	-1	0	0	-1	1	1	0	1	1	1	1	0	1	1	-1	1	-1	0	0	1	1	1	-1	0	1	0	-1	-1	1	-1	0	1	1	1	1	0	0	1	1	0	1	-1	1	0	0
Russia_244_7	56.220214	35.278129	1	-1	-1	1	1	0	1	0	1	1	1	1	1	1	1	1	-1	0	-1	-1	0	1	1	1	-1	-1	1	0	0	0	1	0	0	1	1	1	1	0	0	1	1	1	1	0	0	-1	0
Russia_244_8	56.220214	35.278129	1	0	-1	1	1	-1	0	1	1	1	0	1	0	0	1	0	-1	1	1	1	0	0	0	0	-1	0	1	1	0	0	1	-1	1	1	1	1	1	0	0	1	1	0	1	0	1	-1	-1
Russia_244_9	56.220214	35.278129	1	0	-1	1	1	-1	1	0	0	1	1	1	0	1	1	1	-1	1	-1	0	0	1	1	1	0	-1	1	0	0	0	1	0	1	1	1	1	1	-1	0	1	1	1	1	-1	1	-1	1
Russia_244_10	56.220214	35.278129	1	-1	-1	1	1	-1	1	0	1	1	0	1	1	0	1	0	-1	0	-1	0	0	1	1	1	-1	-1	1	1	-1	-1	0	-1	0	1	1	1	1	0	0	1	0	0	0	-1	1	-1	-1
Russia_245_1	56.1943	29.301	1	-1	-1	1	1	-1	0	1	1	1	1	1	0	1	1	1	0	1	-1	1	0	0	0	0	1	-1	1	-1	0	1	1	-1	1	1	1	1	0	0	1	1	1	0	1	-1	1	0	0
Russia_245_2	56.1943	29.301	1	1	-1	1	1	-1	1	0	1	1	1	1	0	1	0	0	-1	1	-1	0	0	1	1	1	0	0	1	0	0	1	1	0	0	1	1	1	0	-1	-1	1	1	0	0	-1	1	1	1
Russia_245_3	56.1943	29.301	1	-1	-1	1	0	-1	0	1	1	1	1	1	1	0	1	1	-1	1	1	1	0	0	0	0	0	0	1	-1	0	0	1	-1	0	1	1	1	1	-1	0	1	1	1	1	-1	1	-1	0
Russia_245_4	56.1943	29.301	1	1	-1	1	1	-1	1	0	1	1	1	1	-1	1	1	1	-1	1	0	0	0	1	1	1	0	0	1	1	0	1	1	-1	0	1	1	1	0	-1	-1	1	1	1	0	-1	1	1	1
Russia_245_5	56.1943	29.301	1	0	-1	1	1	-1	1	1	1	1	0	1	1	0	1	0	-1	1	0	1	0	1	1	1	-1	0	1	0	0	0	1	-1	1	1	1	1	1	0	0	1	1	1	1	-1	1	0	0
Russia_245_6	56.1943	29.301	1	1	-1	1	1	0	1	0	1	1	1	1	1	0	1	-1	0	1	-1	1	0	0	0	0	1	-1	1	0	0	0	1	0	-1	1	1	1	1	0	-1	1	1	0	0	-1	0	-1	-1
Russia_245_7	56.1943	29.301	1	-1	-1	1	0	0	1	0	0	1	0	1	1	1	1	1	-1	1	1	0	0	1	1	1	1	-1	1	1	0	1	1	0	1	1	1	1	1	0	1	1	1	1	1	-1	1	-1	-1
Russia_245_8	56.1943	29.301	1	1	0	1	1	-1	-1	1	1	1	1	0	1	1	1	1	-1	1	1	1	0	1	1	1	1	0	1	1	1	1	1	1	1	1	1	1	1	1	0	1	1	0	1	-1	1	0	0
Russia_245_9	56.1943	29.301	1	0	-1	1	1	-1	0	1	1	1	0	1	1	0	1	1	0	1	0	-1	0	1	1	1	0	0	1	0	1	1	1	-1	0	1	1	1	0	1	1	1	1	1	1	0	1	0	0
Russia_245_10	56.1943	29.301	1	-1	-1	1	1	-1	1	0	1	1	1	1	1	1	1	1	0	1	0	1	0	1	1	1	1	0	1	1	1	1	1	-1	1	1	1	1	1	1	1	1	1	1	1	-1	1	-1	-1
Russia_246_1	49.59634	40.283258	1	0	-1	0	1	0	0	0	0	1	0	1	0	1	1	-1	-1	1	1	0	0	1	1	1	1	0	1	1	-1	-1	1	1	0	1	1	1	0	-1	0	1	1	1	1	-1	0	0	0
Russia_246_2	49.59634	40.283258	1	1	-1	1	-1	-1	0	1	1	1	0	1	1	1	1	1	-1	1	1	0	-1	1	1	1	0	-1	1	1	-1	-1	1	0	1	1	1	1	1	0	0	1	1	0	1	-1	1	0	0
Russia_246_3	49.59634	40.283258	1	-1	-1	1	1	-1	0	0	1	1	-1	1	1	1	1	0	-1	1	1	0	0	1	1	1	0	-1	1	1	1	1	1	0	1	1	1	1	1	0	0	1	1	1	1	-1	1	0	0
Russia_246_4	49.59634	40.283258	1	0	-1	0	1	0	1	1	1	1	1	1	1	1	1	1	-1	1	0	1	-1	0	0	0	1	-1	1	0	-1	-1	1	0	-1	1	1	1	1	0	0	1	1	0	1	-1	1	-1	-1
Russia_246_5	49.59634	40.283258	1	-1	-1	1	1	-1	0	1	1	1	1	0	1	0	1	1	-1	1	1	1	0	1	0	0	0	-1	1	1	-1	-1	1	-1	0	1	1	1	1	-1	0	1	0	0	1	-1	1	0	0
Russia_246_6	49.59634	40.283258	1	1	-1	1	1	-1	0	-1	1	1	0	1	1	1	1	0	0	1	-1	-1	0	0	0	0	1	1	1	-1	0	1	1	0	0	1	1	1	1	0	-1	1	1	1	1	-1	1	1	1
Russia_246_7	49.59634	40.283258	1	-1	-1	1	1	-1	0	1	1	1	1	1	1	-1	1	0	-1	1	0	1	0	1	1	1	1	-1	1	1	-1	-1	1	0	-1	1	1	1	1	-1	-1	1	1	1	1	-1	0	0	0
Russia_246_8	49.59634	40.283258	1	-1	-1	1	1	-1	0	1	1	1	0	1	1	-1	1	1	-1	1	0	-1	0	1	1	1	1	-1	1	1	1	1	1	-1	0	1	1	1	1	-1	-1	1	1	-1	0	-1	1	-1	-1
Russia_246_9	49.59634	40.283258	1	0	-1	1	0	1	1	1	1	1	1	1	0	1	1	0	-1	1	1	1	0	1	1	1	0	-1	1	1	-1	0	1	0	1	1	1	1	1	0	-1	1	1	1	1	-1	1	1	1
Russia_246_10	49.59634	40.283258	1	1	-1	0	1	0	1	1	1	1	1	1	1	0	1	1	-1	0	-1	0	-1	1	1	1	-1	-1	1	1	-1	-1	1	-1	0	1	1	1	1	0	1	1	0	0	1	-1	1	0	0
Russia_247_1	52.445	41.171	1	-1	-1	1	1	-1	-1	1	1	1	1	1	1	0	1	1	-1	1	0	0	0	0	0	0	0	0	1	1	-1	-1	1	0	1	1	1	1	1	0	0	1	1	0	1	-1	1	0	0
Russia_247_2	52.445	41.171	1	-1	-1	1	1	-1	0	0	1	1	0	1	1	0	1	1	-1	1	0	0	0	1	1	1	0	0	1	0	-1	-1	1	-1	0	1	1	1	1	1	-1	1	1	0	0	-1	0	-1	-1
Russia_247_3	52.445	41.171	1	-1	-1	1	1	-1	-1	-1	1	1	1	1	1	1	1	-1	-1	1	0	0	0	1	1	1	-1	1	1	1	0	0	1	-1	1	1	1	1	1	1	-1	1	1	1	0	-1	1	0	0
Russia_247_4	52.445	41.171	1	1	-1	1	1	-1	1	0	1	1	0	1	1	0	1	0	-1	1	0	0	0	1	1	1	-1	1	1	1	-1	0	1	-1	-1	1	1	1	1	1	0	1	1	1	0	-1	0	0	0
Russia_247_5	52.445	41.171	1	-1	-1	1	0	0	0	0	1	1	0	1	1	-1	1	-1	0	1	1	1	0	0	1	0	-1	0	1	1	-1	-1	1	-1	0	1	1	1	1	-1	-1	1	1	0	1	-1	1	0	0
Russia_247_6	52.445	41.171	1	-1	-1	1	1	-1	1	1	1	1	0	1	1	0	1	1	-1	1	0	-1	1	0	0	0	1	0	1	1	0	0	1	0	0	1	1	1	1	-1	0	1	1	0	0	-1	1	0	0
Russia_247_7	52.445	41.171	1	-1	-1	1	1	0	1	1	1	1	0	0	1	0	1	1	-1	1	0	0	-1	0	0	0	1	-1	1	1	0	0	1	0	1	1	1	1	1	-1	1	1	1	0	0	-1	1	-1	-1
Russia_247_8	52.445	41.171	1	0	-1	1	1	-1	0	0	1	1	1	1	1	0	1	-1	-1	1	1	0	0	1	1	1	0	0	1	0	1	1	1	-1	-1	1	1	1	1	0	-1	1	1	1	0	-1	-1	-1	-1
Russia_247_9	52.445	41.171	1	0	-1	1	1	-1	1	1	1	1	1	1	0	1	1	1	-1	1	0	0	-1	0	0	0	0	0	1	1	-1	-1	1	-1	-1	0	1	1	1	-1	-1	1	1	0	0	-1	0	-1	-1
Russia_247_10	52.445	41.171	1	0	-1	1	1	-1	0	1	1	1	1	1	1	0	1	0	0	1	-1	0	0	0	0	0	-1	-1	1	0	0	1	1	-1	1	1	1	0	1	-1	0	1	1	0	1	-1	0	0	0
Russia_248_1	51.3735	45.473	1	0	-1	1	0	0	1	1	1	1	0	1	1	1	1	1	-1	1	0	0	0	0	1	0	0	-1	1	1	-1	-1	1	0	0	1	0	1	1	1	-1	1	1	1	1	-1	1	0	1
Russia_248_2	51.3735	45.473	1	-1	-1	1	1	-1	0	0	1	1	1	1	1	0	1	1	-1	1	0	1	0	1	1	1	1	-1	1	1	-1	-1	1	-1	-1	1	0	1	1	-1	1	1	1	1	1	-1	1	-1	-1
Russia_248_3	51.3735	45.473	1	-1	-1	1	1	0	1	1	1	1	0	0	1	1	1	1	0	1	0	-1	0	1	1	1	0	-1	1	1	-1	0	1	0	1	1	1	1	1	0	1	1	1	1	1	-1	1	0	0
Russia_248_4	51.3735	45.473	1	0	-1	0	1	0	1	1	1	1	0	1	1	-1	1	0	0	1	1	0	0	1	1	1	0	-1	0	0	-1	-1	0	-1	1	1	0	1	1	0	-1	1	1	1	1	-1	1	0	0
Russia_248_5	51.3735	45.473	1	0	-1	0	1	-1	0	1	1	1	-1	1	1	0	0	1	0	1	-1	-1	0	1	1	1	0	0	1	1	-1	-1	0	0	0	1	1	1	0	-1	-1	1	1	1	0	-1	1	1	1
Russia_248_6	51.3735	45.473	1	-1	-1	1	1	0	0	0	1	1	-1	0	1	1	1	0	-1	1	0	0	1	0	1	0	0	-1	1	0	0	0	1	-1	0	1	-1	1	1	0	0	1	1	-1	1	-1	1	-1	-1
Russia_248_7	51.3735	45.473	1	-1	-1	0	1	-1	0	0	1	1	1	1	1	-1	1	0	0	1	-1	0	0	0	0	0	0	-1	1	0	0	0	0	0	1	1	1	1	1	-1	1	1	1	1	1	-1	1	-1	-1
Russia_248_8	51.3735	45.473	1	1	-1	1	0	0	0	0	1	1	0	1	1	1	1	-1	0	1	0	0	0	1	1	1	-1	-1	1	0	1	1	1	-1	1	1	1	1	1	0	1	1	1	1	1	-1	1	0	1
Russia_248_9	51.3735	45.473	1	-1	-1	1	1	-1	1	0	1	1	0	1	1	1	1	0	-1	1	1	0	0	0	0	0	-1	-1	1	1	-1	0	1	-1	0	1	1	1	1	0	0	1	1	1	1	-1	1	1	1
Russia_248_10	51.3735	45.473	1	0	-1	1	1	0	0	1	1	1	0	0	1	0	1	1	0	1	0	0	0	1	1	1	0	-1	1	1	-1	-1	0	0	1	1	1	1	1	-1	-1	1	1	1	0	-1	1	0	0
Russia_249_1	48.457992	43.15911	1	-1	-1	1	1	0	1	0	0	1	-1	1	1	1	1	0	-1	1	0	1	0	1	0	0	1	-1	1	1	0	0	1	-1	1	1	0	1	1	1	-1	1	1	0	1	-1	1	-1	0
Russia_249_2	48.457992	43.15911	1	0	-1	1	1	0	1	0	1	1	0	1	0	1	1	-1	0	1	0	0	0	1	1	1	1	-1	1	1	0	0	1	0	0	1	1	1	1	-1	1	1	1	1	1	-1	1	0	0
Russia_249_3	48.457992	43.15911	1	0	-1	1	1	-1	0	0	0	1	-1	1	1	1	1	1	0	1	0	0	-1	1	1	1	1	0	1	1	0	1	1	-1	0	1	1	1	0	0	-1	1	1	1	1	0	1	-1	-1
Russia_249_4	48.457992	43.15911	1	-1	-1	1	1	-1	1	0	1	1	-1	1	1	1	1	1	0	1	1	-1	1	1	1	1	0	0	1	1	1	1	1	-1	0	1	1	1	1	-1	0	1	1	1	1	-1	1	0	0
Russia_249_5	48.457992	43.15911	1	0	-1	1	1	0	1	-1	0	1	1	1	1	1	1	0	-1	1	-1	0	-1	1	0	0	1	-1	1	0	-1	-1	1	-1	1	1	0	1	1	-1	0	1	1	1	0	-1	1	-1	0
Russia_249_6	48.457992	43.15911	1	-1	-1	1	1	-1	0	1	1	1	-1	1	0	1	1	-1	-1	1	1	0	-1	1	1	1	1	-1	1	1	0	0	1	0	0	1	1	1	1	-1	0	1	1	0	1	-1	1	0	0
Russia_249_7	48.457992	43.15911	1	-1	-1	1	0	1	1	0	1	1	0	1	1	1	1	1	0	1	0	0	0	1	0	0	0	-1	1	1	0	0	1	-1	0	1	1	1	1	-1	-1	1	1	1	0	-1	1	0	0
Russia_249_8	48.457992	43.15911	1	0	-1	1	1	0	1	1	1	1	1	1	1	1	1	1	-1	1	0	0	0	1	1	1	0	-1	1	1	0	0	1	0	1	1	1	1	0	-1	0	1	1	0	1	-1	1	-1	-1
Russia_249_9	48.457992	43.15911	1	1	-1	1	1	-1	1	1	1	1	0	1	0	0	1	0	-1	0	1	0	1	0	1	0	1	-1	1	1	0	0	1	-1	0	1	1	1	1	-1	0	1	1	1	1	-1	1	0	0
Russia_249_10	48.457992	43.15911	1	-1	-1	1	0	0	1	1	1	1	1	1	1	0	1	0	-1	1	1	1	1	1	1	1	0	-1	1	1	-1	-1	1	0	1	1	1	1	1	-1	1	1	1	0	0	-1	0	1	1
Russia_250_1	53.4758	38.74	1	-1	-1	1	1	-1	1	0	1	1	0	1	0	1	1	1	-1	1	1	1	0	0	1	0	1	-1	1	0	0	0	1	-1	-1	1	1	1	1	-1	0	1	1	1	1	-1	0	0	0
Russia_250_2	53.4758	38.74	1	0	-1	1	1	0	0	1	1	1	1	1	1	1	1	1	-1	1	0	-1	-1	1	1	1	1	-1	1	1	0	0	1	0	0	1	1	1	1	0	-1	1	1	0	1	-1	1	-1	-1
Russia_250_3	53.4758	38.74	1	1	-1	1	1	1	1	0	1	1	0	1	1	1	1	1	0	1	1	0	1	1	1	1	-1	-1	1	1	1	1	0	-1	0	1	1	1	1	-1	0	1	1	1	-1	-1	0	0	0
Russia_250_4	53.4758	38.74	1	0	-1	1	1	0	1	1	1	1	0	1	1	1	1	1	-1	1	0	1	1	-1	0	-1	-1	-1	1	1	0	0	1	-1	-1	1	1	1	1	0	-1	1	1	1	1	-1	1	-1	-1
Russia_250_5	53.4758	38.74	1	0	-1	1	0	0	1	0	1	1	1	1	1	1	1	1	-1	1	1	0	0	1	1	1	0	1	1	-1	0	0	1	-1	1	1	1	1	1	0	-1	1	1	-1	1	-1	1	-1	0
Russia_250_6	53.4758	38.74	1	0	-1	1	1	0	1	1	1	1	1	1	1	0	1	1	-1	1	0	0	0	0	1	0	-1	1	1	1	-1	-1	1	-1	1	1	1	1	0	-1	-1	1	1	0	1	-1	1	-1	-1
Russia_250_7	53.4758	38.74	1	0	-1	1	1	-1	0	1	1	1	1	0	1	0	1	0	0	1	0	1	1	0	0	0	1	1	1	1	-1	-1	1	-1	0	1	1	1	1	-1	0	1	1	1	1	-1	1	0	0
Russia_250_8	53.4758	38.74	1	0	-1	1	1	-1	0	-1	1	1	0	1	1	1	1	0	-1	1	1	1	1	1	1	1	-1	1	1	1	-1	-1	1	0	-1	1	1	1	1	-1	0	1	1	1	1	-1	1	0	0
Russia_250_9	53.4758	38.74	1	0	-1	1	1	0	1	0	1	1	1	1	1	0	1	1	-1	1	0	0	0	0	0	0	0	0	1	0	0	1	0	0	1	1	1	1	1	-1	-1	1	1	0	1	-1	1	1	1
Russia_250_10	53.4758	38.74	1	-1	-1	0	1	-1	0	1	1	1	1	1	1	0	1	1	-1	1	0	1	0	0	0	0	-1	-1	1	1	0	0	1	-1	0	1	0	1	1	0	1	1	1	-1	1	-1	1	1	1
Russia_251_1	52.37	54.918	1	-1	-1	1	1	-1	1	0	1	1	1	1	1	0	1	1	0	1	0	0	1	1	1	1	1	-1	1	0	0	0	1	1	0	1	1	1	0	1	0	1	1	1	1	-1	0	-1	-1
Russia_251_2	52.37	54.918	1	0	0	1	1	-1	1	1	1	1	1	1	1	0	1	0	-1	1	0	0	0	1	1	1	0	1	1	0	0	1	1	0	0	1	1	1	1	1	0	1	1	0	0	-1	1	-1	0
Russia_251_3	52.37	54.918	1	-1	-1	1	0	0	1	1	1	1	1	1	1	-1	1	1	-1	1	1	1	0	1	1	1	0	-1	1	0	1	1	1	0	1	1	1	1	1	-1	0	1	1	0	1	-1	1	-1	-1
Russia_251_4	52.37	54.918	1	-1	-1	1	1	0	0	1	1	1	1	1	1	1	1	1	-1	1	1	0	0	0	0	0	-1	0	1	0	0	0	1	-1	0	1	1	1	0	0	0	1	1	1	1	-1	1	-1	-1
Russia_251_5	52.37	54.918	1	-1	-1	1	1	0	1	1	0	1	1	1	0	1	1	0	-1	1	0	0	0	1	1	1	0	0	1	1	-1	0	1	-1	1	1	1	1	1	-1	-1	1	1	1	1	-1	1	-1	0
Russia_251_6	52.37	54.918	1	0	0	1	1	0	1	1	1	1	0	1	1	0	1	-1	-1	1	1	0	0	0	0	0	0	1	1	0	-1	0	1	0	0	1	1	1	1	1	-1	1	1	0	0	-1	1	-1	0
Russia_251_7	52.37	54.918	1	-1	-1	1	1	0	1	-1	1	1	0	1	1	0	1	1	0	1	0	0	0	0	0	0	0	0	1	1	0	0	1	-1	1	1	1	1	1	0	0	1	1	1	1	0	1	0	0
Russia_251_8	52.37	54.918	1	-1	-1	1	0	0	1	-1	1	1	1	1	1	0	1	0	-1	1	-1	-1	0	0	0	0	1	-1	1	1	-1	0	1	0	0	1	1	1	1	1	0	0	1	0	1	0	1	-1	-1
Russia_251_9	52.37	54.918	1	1	-1	1	0	-1	1	-1	1	1	0	1	1	0	1	1	0	1	0	1	1	0	0	0	0	-1	1	0	-1	-1	1	0	0	1	1	1	1	-1	0	1	1	1	1	-1	1	1	1
Russia_251_10	52.37	54.918	1	0	-1	1	0	-1	0	0	1	1	0	0	1	1	1	1	-1	1	1	1	-1	1	1	1	1	0	1	1	-1	0	1	-1	1	1	1	1	1	0	0	1	1	0	1	-1	0	-1	-1
Russia_252_1	53.184	39.239	1	0	-1	0	0	-1	1	1	1	1	0	0	1	1	1	1	-1	1	0	1	0	-1	-1	-1	0	0	1	0	1	1	0	-1	0	1	1	1	1	0	-1	1	1	0	1	0	1	-1	-1
Russia_252_2	53.184	39.239	1	0	-1	1	1	-1	0	1	1	1	0	1	1	-1	0	1	-1	1	1	0	0	0	1	0	-1	-1	1	-1	1	1	1	1	0	1	1	1	0	0	0	1	1	1	1	-1	1	-1	-1
Russia_252_3	53.184	39.239	1	-1	-1	1	1	-1	-1	1	1	1	1	1	1	0	1	1	-1	1	1	0	1	1	1	1	-1	0	1	0	-1	-1	1	0	1	1	1	1	1	0	0	1	1	0	0	-1	1	0	0
Russia_252_4	53.184	39.239	1	1	-1	0	1	0	1	0	1	1	1	1	1	1	1	1	-1	1	1	1	-1	0	0	0	0	0	1	1	-1	-1	1	-1	0	1	0	1	1	-1	-1	1	1	1	1	-1	1	1	1
Russia_252_5	53.184	39.239	1	0	-1	1	1	-1	0	1	1	1	0	1	1	1	1	0	-1	0	1	-1	0	1	1	1	-1	-1	1	1	-1	-1	1	0	0	0	1	1	1	-1	0	1	1	1	1	-1	1	-1	-1
Russia_252_6	53.184	39.239	1	0	-1	1	1	0	0	0	1	1	0	1	1	0	1	1	-1	1	1	1	1	1	1	1	1	-1	1	0	0	0	1	0	1	1	1	1	1	0	0	1	1	-1	1	-1	1	-1	-1
Russia_252_7	53.184	39.239	1	0	-1	1	0	-1	0	1	1	1	-1	1	1	0	1	1	0	1	0	1	1	1	1	1	1	-1	1	1	0	0	1	0	0	1	1	1	0	-1	0	1	1	0	0	-1	1	0	0
Russia_252_8	53.184	39.239	1	-1	-1	0	1	-1	0	0	1	1	1	1	1	0	1	1	-1	1	1	1	-1	1	1	1	0	0	1	0	-1	0	1	-1	1	1	1	1	1	0	-1	1	1	1	1	-1	1	1	1
Russia_252_9	53.184	39.239	1	0	-1	1	0	0	1	1	1	1	0	1	1	-1	1	0	-1	1	1	0	-1	1	1	1	1	-1	1	1	1	1	1	-1	0	1	1	1	1	-1	-1	1	1	1	1	0	1	0	0
Russia_252_10	53.184	39.239	1	0	-1	1	1	-1	0	1	1	1	0	1	0	1	1	0	-1	-1	1	0	0	1	1	1	0	-1	1	1	0	0	1	0	0	0	1	1	1	0	0	1	1	1	0	-1	1	-1	-1
Russia_253_1	54.5729	35.525	1	0	-1	1	0	-1	0	1	-1	1	1	1	1	0	1	1	-1	1	0	-1	0	1	1	1	0	-1	1	1	-1	-1	1	-1	1	1	1	1	1	0	0	1	1	1	0	-1	1	0	0
Russia_253_2	54.5729	35.525	1	0	-1	0	1	0	1	1	1	1	0	1	1	1	1	0	-1	1	0	1	0	1	1	1	0	-1	1	1	0	1	1	0	0	1	1	1	1	1	0	1	1	1	0	-1	1	0	0
Russia_253_3	54.5729	35.525	1	0	-1	0	1	-1	0	1	1	1	0	1	1	0	1	-1	-1	1	1	1	0	1	1	1	1	0	1	1	1	1	1	0	1	1	1	1	1	-1	0	1	1	1	1	-1	1	0	0
Russia_253_4	54.5729	35.525	1	-1	-1	1	1	-1	1	0	1	1	1	1	0	1	1	1	0	0	1	0	-1	-1	-1	-1	-1	-1	1	-1	1	1	1	-1	0	1	1	1	1	0	0	1	1	0	1	0	1	0	0
Russia_253_5	54.5729	35.525	1	0	-1	1	-1	-1	0	1	1	1	0	1	0	1	1	1	-1	1	0	1	0	1	1	1	0	-1	1	0	0	0	1	-1	1	1	1	1	1	1	-1	1	1	-1	1	-1	0	0	0
Russia_253_6	54.5729	35.525	1	0	-1	1	1	-1	1	1	1	1	0	1	1	1	1	1	-1	1	0	1	0	0	0	0	1	-1	1	1	1	1	1	-1	0	1	1	1	0	-1	0	1	1	1	1	0	1	0	0
Russia_253_7	54.5729	35.525	1	0	-1	0	1	-1	1	0	1	1	1	1	0	0	1	1	0	0	1	1	0	0	0	0	0	-1	1	-1	0	0	1	-1	0	1	1	1	1	0	1	1	1	1	1	-1	1	1	1
Russia_253_8	54.5729	35.525	1	0	-1	1	1	1	0	1	1	1	0	1	1	1	1	1	-1	1	1	0	0	1	1	1	0	-1	1	1	0	0	1	0	1	1	1	1	1	-1	-1	1	1	1	1	0	0	0	0
Russia_253_9	54.5729	35.525	1	0	-1	1	0	0	0	1	1	1	0	1	1	-1	1	1	0	1	0	0	1	1	1	1	1	-1	1	1	-1	-1	1	0	0	1	1	1	1	1	-1	1	0	0	0	-1	1	-1	0
Russia_253_10	54.5729	35.525	1	1	-1	1	0	-1	0	1	1	1	-1	1	0	0	1	0	-1	1	1	0	1	0	0	0	0	-1	0	0	-1	-1	1	1	1	1	1	1	1	1	1	1	1	-1	0	-1	0	1	1
Russia_254_1	54.3621	51.4419	1	0	-1	1	0	-1	0	0	1	1	0	0	1	0	1	1	-1	1	-1	0	1	0	0	0	0	0	1	0	-1	-1	1	0	0	1	1	1	0	0	0	1	1	1	1	0	1	-1	-1
Russia_254_2	54.3621	51.4419	1	1	-1	1	1	0	1	1	1	1	1	1	0	0	1	1	0	1	-1	1	0	1	1	1	0	0	1	1	-1	0	0	1	0	1	1	1	1	0	0	1	1	1	0	-1	1	-1	-1
Russia_254_3	54.3621	51.4419	1	0	-1	1	1	-1	0	0	1	1	0	1	1	0	1	1	-1	0	-1	1	0	1	1	1	0	-1	1	1	0	0	1	0	-1	1	1	1	1	-1	0	1	1	0	0	-1	1	-1	-1
Russia_254_4	54.3621	51.4419	1	1	-1	1	1	-1	1	1	1	1	1	1	1	1	1	1	-1	1	0	1	-1	0	0	0	0	-1	1	1	0	0	1	-1	-1	1	1	1	1	-1	0	1	1	1	1	-1	1	-1	0
Russia_254_5	54.3621	51.4419	1	-1	-1	1	1	-1	1	0	1	1	0	1	1	-1	1	0	-1	1	0	1	0	0	0	0	1	1	1	0	0	0	1	0	0	1	1	1	1	-1	0	1	1	1	1	-1	1	0	0
Russia_254_6	54.3621	51.4419	1	0	-1	1	1	0	0	0	1	1	0	1	1	0	1	1	-1	1	-1	0	-1	-1	-1	-1	1	-1	1	1	0	0	1	-1	1	1	0	1	1	-1	1	1	1	1	1	-1	1	-1	-1
Russia_254_7	54.3621	51.4419	1	0	-1	1	1	0	-1	0	1	1	0	1	1	1	1	1	-1	1	0	0	-1	1	1	1	0	0	1	0	0	0	1	1	1	1	1	1	1	-1	-1	1	1	1	1	-1	0	0	0
Russia_254_8	54.3621	51.4419	1	-1	-1	1	0	-1	0	1	1	1	0	1	0	1	1	1	-1	1	-1	0	0	1	1	1	-1	-1	1	1	-1	-1	1	0	1	1	-1	1	0	0	-1	1	1	1	1	-1	1	0	0
Russia_254_9	54.3621	51.4419	1	-1	-1	1	1	-1	0	1	1	1	0	1	1	1	1	1	-1	1	0	-1	1	1	1	1	1	-1	1	1	1	1	1	0	0	1	0	1	1	-1	0	1	1	1	1	-1	1	-1	-1
Russia_254_10	54.3621	51.4419	1	0	-1	1	0	0	0	0	1	1	1	1	1	1	1	1	-1	1	1	0	0	1	1	1	0	-1	1	0	1	1	1	-1	0	1	1	1	1	1	1	1	1	0	1	-1	1	-1	0
Russia_256_1	54.1253	50.3456	1	1	-1	1	1	-1	0	1	1	1	0	1	1	0	1	1	0	1	0	1	-1	1	1	1	0	0	1	1	-1	0	1	-1	1	1	1	1	1	-1	0	1	1	1	1	-1	1	0	0
Russia_256_2	54.1253	50.3456	1	0	-1	1	0	-1	1	1	1	1	0	1	1	0	1	0	-1	1	-1	0	0	0	0	0	-1	-1	1	1	-1	0	1	-1	0	1	1	1	1	-1	1	1	1	1	1	0	1	0	0
Russia_256_3	54.1253	50.3456	1	-1	-1	1	0	0	0	0	1	1	1	1	1	1	1	1	-1	1	0	0	1	0	0	0	-1	-1	1	1	0	0	1	0	-1	1	1	1	1	0	0	1	1	1	1	-1	0	0	0
Russia_256_4	54.1253	50.3456	1	0	-1	1	1	-1	0	1	1	1	0	1	1	0	1	1	-1	1	1	0	1	1	1	1	-1	-1	1	1	-1	-1	0	1	-1	1	1	1	1	0	0	1	0	0	1	0	1	0	0
Russia_256_5	54.1253	50.3456	1	0	-1	1	1	0	0	0	1	1	-1	1	1	1	1	1	-1	1	-1	-1	0	1	1	1	0	0	1	1	0	0	1	0	-1	1	1	1	1	-1	0	1	1	0	0	-1	1	0	0
Russia_256_6	54.1253	50.3456	1	0	-1	1	0	1	1	1	1	1	1	1	1	1	1	1	-1	1	0	1	1	0	0	0	0	-1	1	1	-1	-1	0	0	1	1	1	1	1	-1	0	1	1	1	1	-1	0	0	0
Russia_256_7	54.1253	50.3456	1	0	-1	1	1	-1	0	1	1	1	1	0	1	1	1	1	-1	1	1	1	0	1	1	1	0	-1	1	1	-1	-1	1	-1	1	0	1	1	1	0	-1	1	1	0	1	-1	1	0	0
Russia_256_8	54.1253	50.3456	1	0	-1	1	0	-1	1	1	1	1	-1	1	1	0	1	1	-1	1	-1	0	1	1	1	1	0	-1	1	1	0	1	0	-1	0	1	1	1	1	0	0	1	1	1	1	-1	1	0	0
Russia_256_9	54.1253	50.3456	1	-1	-1	1	1	-1	1	1	0	1	0	1	1	1	1	1	-1	1	0	1	0	0	0	0	0	-1	1	0	0	1	0	-1	1	1	1	1	1	-1	0	1	1	1	1	-1	1	-1	-1
Russia_256_10	54.1253	50.3456	1	0	-1	1	0	0	1	1	1	1	1	1	1	1	1	1	-1	1	0	1	0	1	1	1	0	-1	1	1	-1	0	0	-1	-1	1	0	1	1	-1	1	1	1	1	1	-1	1	0	0
Russia_257_1	52.5824	35.27	1	-1	-1	1	0	0	0	0	1	1	0	1	1	0	1	0	0	1	1	1	0	1	1	1	0	-1	1	0	0	1	1	-1	0	1	1	1	1	1	-1	1	1	0	1	-1	1	-1	-1
Russia_257_2	52.5824	35.27	1	0	-1	1	0	-1	0	1	1	1	0	1	1	0	1	1	-1	1	0	1	0	0	0	0	0	1	1	1	-1	0	1	0	0	1	1	1	0	0	-1	1	1	1	1	0	1	-1	-1
Russia_257_3	52.5824	35.27	1	1	-1	1	1	-1	1	1	1	1	-1	1	1	1	1	1	1	1	0	0	1	0	0	0	0	0	1	1	-1	-1	1	-1	0	1	1	1	1	0	-1	1	1	1	0	-1	1	-1	-1
Russia_257_4	52.5824	35.27	1	0	-1	1	1	-1	1	1	1	1	1	1	1	1	1	1	-1	1	0	0	0	0	1	1	-1	0	1	1	0	0	1	1	1	1	1	1	0	1	0	1	1	0	1	0	1	-1	-1
Russia_257_5	52.5824	35.27	1	0	0	1	1	-1	0	1	1	1	1	1	0	1	1	1	0	1	0	0	0	0	1	0	0	0	1	1	0	0	1	0	0	1	1	1	1	0	0	1	1	1	0	0	0	0	0
Russia_257_6	52.5824	35.27	1	-1	-1	1	1	-1	1	0	1	1	1	0	1	1	1	1	0	1	0	1	0	1	0	0	0	-1	1	1	0	0	1	0	1	1	1	1	1	0	-1	1	1	-1	1	0	1	-1	-1
Russia_257_7	52.5824	35.27	1	1	-1	1	0	0	1	0	0	1	1	1	1	1	1	1	1	1	0	1	0	1	1	1	0	-1	1	1	-1	-1	1	0	1	0	1	1	1	-1	0	1	1	1	0	-1	0	0	0
Russia_257_8	52.5824	35.27	1	-1	-1	1	1	-1	1	1	1	1	1	1	1	1	1	1	-1	1	1	1	0	1	1	1	-1	-1	1	0	1	1	1	0	-1	1	1	1	1	-1	0	1	1	1	0	-1	1	0	-1
Russia_257_9	52.5824	35.27	0	-1	-1	1	-1	-1	1	1	1	1	0	1	1	0	1	0	0	1	0	0	0	0	0	0	0	-1	1	1	-1	-1	0	0	0	1	1	1	1	0	-1	1	1	1	1	-1	1	-1	-1
Russia_257_10	52.5824	35.27	1	1	-1	1	1	-1	0	1	1	1	-1	1	1	-1	1	1	-1	1	0	1	-1	-1	0	-1	0	0	1	1	-1	-1	1	-1	0	1	1	1	1	1	0	1	1	1	1	-1	1	-1	0
Russia_258_1	54.164935	45.065192	1	1	0	1	1	-1	1	1	1	1	-1	1	1	1	1	1	0	1	0	0	0	1	0	0	1	1	1	1	0	0	1	0	1	1	1	1	1	0	-1	1	1	1	1	0	1	0	0
Russia_258_2	54.164935	45.065192	1	-1	-1	1	0	-1	1	1	1	1	-1	1	0	1	1	1	-1	1	0	0	0	1	1	1	1	0	1	0	-1	-1	1	0	0	1	1	1	1	1	0	1	1	1	0	-1	0	0	0
Russia_258_3	54.164935	45.065192	1	0	-1	1	1	-1	0	0	1	1	0	1	1	0	1	1	0	1	1	0	0	0	0	0	1	0	1	1	-1	-1	1	0	0	1	1	1	1	0	0	1	1	1	1	0	0	0	0
Russia_258_4	54.164935	45.065192	1	0	-1	1	1	-1	0	1	1	1	1	1	0	1	1	0	-1	1	1	1	1	1	1	1	0	0	1	1	-1	-1	1	1	0	1	1	1	1	-1	-1	1	1	1	1	0	0	-1	-1
Russia_258_5	54.164935	45.065192	1	1	-1	1	1	-1	0	1	1	1	-1	1	1	-1	1	1	-1	0	0	0	-1	1	1	1	0	0	1	1	0	0	1	1	0	1	1	1	1	-1	-1	1	1	1	1	-1	1	-1	0
Russia_258_6	54.164935	45.065192	1	-1	-1	1	0	-1	1	0	1	1	0	1	1	1	1	1	-1	1	0	1	1	0	0	0	0	-1	1	1	-1	0	1	0	1	1	1	1	1	0	-1	1	1	1	1	-1	1	0	0
Russia_258_7	54.164935	45.065192	1	0	-1	1	1	0	1	0	1	1	1	1	1	1	1	1	-1	1	0	0	0	1	1	1	0	-1	1	0	1	1	1	-1	0	1	1	1	1	0	0	1	1	-1	1	-1	1	0	0
Russia_258_8	54.164935	45.065192	1	-1	-1	1	1	-1	0	0	1	1	1	1	1	-1	1	1	-1	0	0	1	0	1	1	1	0	-1	1	0	0	0	1	0	1	1	1	1	1	-1	0	1	1	0	1	-1	1	0	0
Russia_258_9	54.164935	45.065192	1	-1	-1	1	1	0	1	1	1	1	1	1	1	1	1	1	-1	1	1	0	0	0	0	0	0	-1	1	0	0	0	1	0	0	1	1	1	1	-1	1	1	1	0	0	-1	1	0	0
Russia_258_10	54.164935	45.065192	1	0	-1	1	1	-1	-1	0	0	1	0	1	1	0	1	0	0	1	0	0	0	1	1	1	-1	0	1	1	0	0	1	1	0	1	0	1	1	0	0	1	1	0	1	0	1	0	1
Russia_259_1	52.817627	48.277136	1	1	-1	0	0	-1	0	1	1	1	0	1	1	-1	1	1	-1	1	1	0	0	1	1	1	1	-1	1	0	1	1	1	0	-1	1	1	1	1	0	0	1	1	1	1	-1	1	-1	0
Russia_259_2	52.817627	48.277136	1	0	-1	1	1	0	0	1	1	1	0	1	0	1	1	0	-1	1	0	0	0	0	0	0	-1	1	1	0	-1	0	1	-1	0	1	0	1	1	-1	-1	1	1	1	1	0	1	0	0
Russia_259_3	52.817627	48.277136	1	0	-1	1	0	0	1	0	0	1	0	0	1	1	1	0	0	1	0	-1	0	0	0	0	0	0	1	1	0	0	1	1	0	1	1	1	1	1	0	1	1	1	1	-1	1	0	0
Russia_259_4	52.817627	48.277136	1	-1	-1	1	1	-1	0	1	1	1	1	1	1	0	1	1	-1	1	1	-1	0	1	1	1	0	-1	1	1	-1	-1	1	0	1	1	1	1	1	-1	-1	1	1	-1	0	-1	1	-1	-1
Russia_259_5	52.817627	48.277136	1	0	-1	1	1	-1	1	1	1	1	1	1	1	0	1	1	0	1	1	1	0	0	0	0	0	0	1	1	0	1	1	0	-1	1	1	1	1	0	-1	1	1	0	1	0	1	-1	0
Russia_259_6	52.817627	48.277136	1	0	-1	1	0	-1	0	0	1	1	-1	1	1	1	1	1	0	1	-1	1	0	1	1	1	1	-1	1	0	0	0	1	-1	1	1	1	1	1	1	0	1	1	1	1	-1	1	0	0
Russia_259_7	52.817627	48.277136	1	-1	-1	1	1	1	1	1	1	1	1	1	1	0	1	0	0	1	1	0	0	1	1	1	1	0	1	1	-1	-1	1	0	0	1	0	1	1	1	1	1	1	1	1	-1	1	-1	-1
Russia_259_8	52.817627	48.277136	1	-1	-1	1	1	-1	1	1	1	1	0	1	1	1	1	1	-1	1	1	1	0	1	1	1	1	-1	1	1	-1	1	1	0	1	1	0	1	1	-1	0	1	1	1	1	0	1	0	0
Russia_259_9	52.817627	48.277136	1	0	-1	1	0	0	1	0	1	1	0	1	1	0	0	1	-1	1	1	0	1	1	1	1	0	0	1	0	-1	-1	1	-1	1	1	1	1	1	-1	-1	1	1	1	1	-1	0	1	1
Russia_259_10	52.817627	48.277136	1	0	-1	1	1	1	1	1	1	1	1	1	1	1	1	1	0	1	0	-1	0	1	1	1	1	-1	1	0	0	0	1	0	0	1	0	1	1	0	-1	1	1	0	1	-1	1	-1	-1
Russia_260_1	54.255	46.3556	1	0	-1	1	1	-1	0	1	1	1	1	1	1	0	1	1	-1	1	0	1	-1	0	0	0	-1	-1	1	1	0	0	1	0	1	1	1	1	1	0	0	1	1	0	0	0	1	0	0
Russia_260_2	54.255	46.3556	1	0	-1	1	0	-1	1	0	1	1	0	0	1	1	1	1	-1	1	-1	0	-1	0	0	0	0	0	1	1	0	0	1	0	1	1	0	1	1	0	1	1	1	1	1	0	-1	0	1
Russia_260_3	54.255	46.3556	1	0	-1	1	1	-1	0	0	1	1	0	1	0	1	1	1	0	1	0	0	1	1	1	1	-1	-1	1	0	0	0	1	-1	1	1	1	1	1	-1	-1	1	1	1	1	-1	1	0	0
Russia_260_4	54.255	46.3556	1	0	-1	1	1	-1	1	1	1	1	-1	1	0	1	1	1	-1	1	-1	0	0	0	-1	-1	-1	0	1	0	0	0	1	0	0	1	1	1	1	-1	0	1	1	1	1	-1	0	-1	-1
Russia_260_5	54.255	46.3556	1	0	-1	0	1	0	1	1	1	1	-1	1	1	0	1	0	-1	1	-1	1	1	1	0	0	-1	-1	1	1	-1	-1	1	-1	1	1	1	1	1	0	0	1	1	0	1	0	1	-1	-1
Russia_260_6	54.255	46.3556	1	0	-1	1	1	0	1	1	1	1	1	0	1	1	1	0	-1	0	0	-1	0	1	1	1	0	-1	1	1	0	0	1	0	1	1	1	1	1	-1	-1	1	1	0	1	0	1	-1	0
Russia_260_7	54.255	46.3556	1	0	-1	1	1	-1	1	1	1	1	1	1	1	1	1	1	0	1	0	1	0	1	1	1	-1	0	1	1	-1	0	0	0	0	1	0	1	1	0	0	1	1	1	1	-1	1	0	0
Russia_260_8	54.255	46.3556	1	-1	-1	1	1	-1	1	-1	1	1	1	1	1	-1	1	0	0	1	0	1	0	1	1	1	0	0	1	0	-1	-1	1	0	0	1	1	1	1	0	0	1	1	0	0	-1	0	-1	-1
Russia_260_9	54.255	46.3556	1	-1	-1	1	1	-1	1	1	1	1	1	1	1	1	1	1	-1	1	-1	1	-1	1	1	1	0	-1	1	0	0	1	1	-1	0	1	1	1	1	0	0	1	1	1	1	-1	1	-1	0
Russia_260_10	54.255	46.3556	1	1	-1	0	1	0	0	0	1	1	1	1	1	1	1	-1	-1	1	1	0	-1	0	0	0	0	1	1	1	0	0	1	-1	1	1	1	1	1	0	0	1	1	0	1	-1	1	0	0
Russia_261_1	51.3831	39.054	1	1	-1	1	1	0	1	1	1	1	1	1	1	0	1	1	-1	1	0	0	0	1	1	1	0	0	1	0	1	1	1	-1	1	1	1	1	1	1	0	1	1	1	1	-1	1	-1	-1
Russia_261_2	51.3831	39.054	1	0	-1	1	1	-1	0	1	0	1	1	1	1	1	1	1	-1	0	1	1	0	1	1	1	1	0	1	0	1	1	1	0	1	1	1	1	1	-1	0	1	1	1	1	-1	1	0	0
Russia_261_3	51.3831	39.054	1	-1	-1	0	0	0	-1	1	1	1	0	1	1	-1	1	0	-1	1	1	1	0	1	0	0	0	-1	1	1	-1	0	1	0	1	1	0	1	1	-1	-1	1	1	1	1	-1	1	-1	-1
Russia_261_4	51.3831	39.054	1	-1	-1	1	1	-1	0	1	1	1	0	0	0	1	1	1	-1	0	0	1	0	1	1	1	1	-1	1	-1	-1	-1	1	0	0	1	1	1	1	0	0	1	1	0	0	-1	1	0	0
Russia_261_5	51.3831	39.054	1	0	-1	1	0	-1	0	0	1	1	1	1	1	1	1	0	0	1	1	1	0	1	1	1	1	0	1	1	-1	0	1	0	0	1	1	1	1	-1	0	1	1	1	1	-1	0	0	0
Russia_261_6	51.3831	39.054	1	1	-1	1	0	-1	1	1	1	1	0	1	1	0	1	1	-1	1	1	0	0	0	0	0	-1	-1	1	0	0	0	1	0	1	1	0	1	1	0	0	1	1	0	1	-1	1	-1	-1
Russia_261_7	51.3831	39.054	1	1	-1	1	1	-1	0	1	1	1	-1	1	1	0	1	1	-1	1	0	0	0	0	0	0	1	-1	1	1	0	0	1	-1	-1	1	1	1	1	1	-1	1	1	0	1	-1	1	-1	-1
Russia_261_8	51.3831	39.054	1	-1	-1	1	1	-1	1	1	1	1	0	1	0	1	1	1	-1	1	0	1	1	0	0	0	0	-1	1	1	0	1	1	1	0	1	1	1	1	-1	0	1	1	1	1	-1	0	-1	-1
Russia_261_9	51.3831	39.054	1	0	-1	1	0	-1	1	0	1	1	1	1	1	0	1	1	0	0	0	0	0	1	1	1	0	-1	1	0	0	0	1	1	-1	1	1	1	1	-1	-1	1	1	1	1	-1	0	0	0
Russia_261_10	51.3831	39.054	1	0	-1	1	0	-1	0	0	1	1	0	1	1	0	1	1	-1	1	0	1	0	0	1	0	-1	-1	1	1	-1	-1	1	1	0	1	1	1	1	0	-1	1	1	0	1	-1	0	-1	0
Russia_262_1	54.1916	48.3021	1	0	-1	1	1	-1	1	0	1	1	1	0	1	1	1	0	0	1	1	-1	0	1	1	1	-1	-1	1	1	-1	-1	1	0	0	1	0	1	1	0	-1	1	1	1	1	-1	1	0	0
Russia_262_2	54.1916	48.3021	1	1	-1	1	-1	-1	0	1	1	1	0	1	1	0	1	1	0	0	1	1	-1	1	1	1	0	0	1	1	-1	0	1	1	1	1	0	1	1	0	1	1	1	1	1	-1	1	0	0
Russia_262_3	54.1916	48.3021	1	-1	0	1	1	-1	1	-1	1	1	1	1	1	1	1	1	1	1	1	1	0	1	1	1	0	1	1	1	-1	0	1	0	0	1	1	1	0	0	0	1	1	0	1	0	1	-1	-1
Russia_262_4	54.1916	48.3021	1	0	-1	1	1	-1	1	1	1	1	1	1	1	1	1	1	0	1	0	0	0	1	1	1	1	-1	0	-1	-1	-1	1	0	0	0	1	1	1	-1	0	1	1	0	1	-1	1	0	0
Russia_262_5	54.1916	48.3021	1	-1	-1	1	0	-1	-1	1	0	1	0	1	1	1	1	1	-1	1	-1	0	0	1	1	1	0	0	1	1	0	0	1	-1	1	1	1	1	1	0	1	1	1	0	1	-1	1	0	0
Russia_262_6	54.1916	48.3021	1	0	-1	1	1	1	1	1	1	1	1	1	1	-1	1	1	0	1	0	1	0	1	1	1	1	0	1	1	-1	0	1	0	0	1	0	1	1	1	0	1	1	1	1	-1	1	1	1
Russia_262_7	54.1916	48.3021	1	1	-1	1	1	0	-1	1	1	1	1	1	1	1	1	1	0	1	1	0	0	1	1	1	-1	0	1	1	-1	-1	1	0	0	1	1	1	1	1	0	1	1	-1	0	-1	1	-1	-1
Russia_262_8	54.1916	48.3021	1	1	-1	1	-1	-1	0	0	1	1	0	1	1	-1	1	1	-1	0	0	0	0	1	1	1	0	-1	1	1	0	1	1	0	1	1	0	1	1	0	-1	1	1	1	1	-1	1	0	0
Russia_262_9	54.1916	48.3021	1	-1	-1	-1	0	-1	1	0	1	1	0	1	1	0	1	1	-1	1	0	0	-1	0	0	0	1	-1	1	1	0	0	1	0	0	1	1	1	1	-1	-1	1	1	0	1	-1	1	-1	-1
Russia_262_10	54.1916	48.3021	1	-1	-1	0	0	1	0	0	1	1	1	0	1	1	1	1	0	1	-1	1	0	1	1	1	0	1	1	1	0	0	1	-1	1	1	1	1	1	-1	0	1	1	1	1	-1	0	0	0
Russia_263_1	53.023	43.67	1	0	-1	1	1	0	0	1	1	1	1	1	1	1	1	1	-1	1	0	1	0	0	0	0	1	0	1	0	-1	1	1	0	0	1	1	1	1	-1	0	1	1	1	1	-1	1	0	0
Russia_263_2	53.023	43.67	1	-1	-1	1	1	-1	0	0	1	1	1	1	0	1	1	1	-1	1	0	0	0	0	0	0	1	-1	1	1	1	1	1	0	1	1	1	1	0	0	0	1	1	1	-1	-1	1	-1	-1
Russia_263_3	53.023	43.67	1	0	-1	1	1	-1	0	1	1	1	1	1	1	1	1	1	0	0	-1	1	0	1	1	1	1	1	1	0	0	0	0	0	0	0	0	1	1	1	0	1	1	0	1	-1	0	-1	0
Russia_263_4	53.023	43.67	1	1	-1	1	1	-1	1	1	1	1	0	1	0	1	1	-1	0	1	0	1	1	1	1	1	0	-1	1	1	1	1	1	1	0	1	1	1	1	0	-1	1	1	1	1	-1	1	0	1
Russia_263_5	53.023	43.67	1	0	-1	1	0	-1	1	1	1	1	0	1	0	0	1	0	0	1	-1	1	1	-1	0	-1	0	0	1	0	0	0	1	-1	0	1	1	1	1	-1	0	1	1	1	0	-1	1	0	0
Russia_263_6	53.023	43.67	1	0	-1	1	0	0	-1	1	1	1	0	1	1	0	1	1	-1	1	1	1	0	0	0	0	-1	0	1	1	1	1	1	-1	1	1	1	1	1	-1	-1	1	1	1	1	-1	1	1	1
Russia_263_7	53.023	43.67	1	1	-1	1	1	-1	0	1	1	1	1	0	1	1	1	0	-1	1	-1	1	1	0	0	0	0	-1	1	1	-1	-1	1	0	0	1	1	1	1	-1	1	1	1	1	1	-1	1	-1	-1
Russia_263_8	53.023	43.67	1	0	-1	1	0	-1	0	0	1	1	1	1	1	1	1	1	-1	1	1	1	1	1	1	1	0	0	1	1	0	0	1	1	-1	1	1	1	1	-1	0	1	1	1	0	-1	0	-1	-1
Russia_263_9	53.023	43.67	1	-1	-1	1	1	-1	0	0	1	1	1	1	1	1	1	1	0	1	1	1	0	1	1	1	0	-1	1	-1	-1	1	1	0	1	1	1	1	1	0	1	1	1	1	1	-1	1	-1	0
Russia_263_10	53.023	43.67	1	1	-1	1	0	-1	1	1	1	1	0	1	1	-1	1	1	-1	1	0	0	0	1	1	1	0	-1	1	0	-1	-1	1	0	1	1	1	1	1	0	0	1	1	1	0	-1	1	-1	-1
Russia_264_1	53.164	34.1231	1	0	-1	1	1	0	0	1	1	1	0	1	1	1	1	1	0	1	1	1	0	1	1	1	-1	0	1	1	0	0	1	-1	0	1	1	1	1	-1	0	1	0	0	1	0	1	0	0
Russia_264_2	53.164	34.1231	1	0	-1	1	0	1	1	1	1	1	1	1	1	1	1	1	0	1	-1	0	0	1	1	1	1	1	1	0	1	1	1	-1	0	1	1	1	1	-1	1	1	1	-1	1	1	1	0	0
Russia_264_3	53.164	34.1231	1	0	-1	1	1	-1	0	-1	1	1	1	1	1	0	1	0	0	1	1	1	0	0	0	0	-1	0	1	1	0	0	1	0	1	1	1	1	1	-1	0	1	1	0	0	0	1	0	0
Russia_264_4	53.164	34.1231	1	-1	-1	1	0	0	0	1	1	1	1	1	1	1	1	0	-1	1	-1	1	-1	0	1	0	1	-1	1	1	-1	1	1	1	0	1	1	1	0	0	0	1	1	1	1	1	1	1	1
Russia_264_5	53.164	34.1231	1	0	-1	1	0	0	0	1	1	1	0	1	1	1	1	0	0	1	0	1	1	1	1	1	0	1	1	0	-1	-1	1	0	-1	1	1	1	1	-1	0	1	1	0	1	0	1	-1	0
Russia_264_6	53.164	34.1231	1	0	-1	1	1	0	1	1	1	1	0	1	1	-1	1	0	-1	0	-1	0	1	0	1	0	-1	0	1	0	0	0	1	1	1	1	0	1	1	0	0	1	1	0	0	-1	1	-1	-1
Russia_264_7	53.164	34.1231	1	0	-1	1	0	-1	1	1	1	1	1	1	1	0	1	0	-1	0	0	1	1	1	1	1	0	0	1	1	-1	0	1	0	1	1	1	1	1	-1	0	1	1	0	1	1	1	-1	-1
Russia_264_8	53.164	34.1231	1	-1	-1	1	1	1	1	1	1	1	1	1	1	1	1	1	0	0	0	1	-1	1	1	1	-1	1	1	1	-1	0	1	-1	0	1	1	1	1	0	0	1	1	0	1	-1	1	1	1
Russia_264_9	53.164	34.1231	1	1	0	1	1	0	1	0	1	1	1	1	1	1	1	1	0	1	0	1	-1	1	0	0	1	-1	1	1	0	0	1	1	1	1	1	1	1	-1	-1	1	1	-1	1	-1	0	-1	-1
Russia_264_10	53.164	34.1231	1	1	-1	1	0	0	0	1	1	1	1	1	1	1	1	-1	-1	1	1	0	-1	1	1	1	0	-1	1	0	1	1	1	0	1	1	1	1	1	-1	0	1	0	0	0	0	1	1	1
Russia_265_1	54.449049	57.11635	1	1	-1	1	1	-1	1	0	0	1	-1	1	1	1	1	1	-1	0	0	0	0	0	0	0	0	-1	1	-1	-1	-1	1	1	1	1	1	1	1	-1	0	1	1	0	1	-1	0	0	0
Russia_265_2	54.449049	57.11635	1	0	-1	1	1	0	1	-1	1	1	1	1	1	-1	1	0	-1	1	-1	1	0	1	1	1	0	-1	1	0	-1	-1	1	1	0	1	1	1	1	1	-1	1	1	0	1	-1	1	-1	-1
Russia_265_3	54.449049	57.11635	1	-1	-1	1	0	-1	0	1	1	1	1	0	1	1	1	0	0	1	1	0	0	1	1	1	0	-1	1	1	0	1	1	-1	0	1	0	1	1	1	-1	1	1	1	1	-1	1	0	0
Russia_265_4	54.449049	57.11635	1	0	-1	1	0	-1	0	0	1	1	0	1	1	-1	1	0	-1	1	0	0	1	1	1	1	0	1	1	0	-1	-1	1	0	0	1	1	1	0	-1	1	1	1	1	1	-1	1	0	0
Russia_265_5	54.449049	57.11635	1	0	-1	1	1	-1	1	1	1	1	-1	0	1	0	1	1	0	1	0	1	0	0	0	0	1	-1	1	1	0	1	1	0	1	1	1	1	0	0	0	1	1	0	0	-1	1	-1	-1
Russia_265_6	54.449049	57.11635	1	-1	-1	1	1	-1	0	0	1	1	0	0	1	1	1	1	-1	1	0	0	0	0	0	0	1	-1	1	1	-1	-1	1	0	1	1	1	1	0	-1	-1	1	1	1	1	-1	0	0	0
Russia_265_7	54.449049	57.11635	1	1	-1	1	1	0	1	1	1	1	1	1	1	1	1	1	-1	1	0	1	1	1	1	1	0	0	1	1	0	0	1	-1	0	1	1	1	0	0	-1	1	1	0	1	-1	1	-1	-1
Russia_265_8	54.449049	57.11635	1	-1	-1	1	1	-1	0	1	1	1	0	0	1	0	1	1	0	1	0	1	0	-1	-1	-1	1	-1	1	0	0	0	1	-1	0	1	0	1	1	-1	0	1	1	1	0	-1	1	-1	0
Russia_265_9	54.449049	57.11635	1	-1	-1	1	1	0	1	0	1	1	0	1	1	1	1	1	0	1	1	1	-1	1	1	1	0	-1	1	1	-1	0	1	-1	-1	1	1	1	1	0	0	1	1	1	1	-1	1	-1	-1
Russia_265_10	54.449049	57.11635	1	0	-1	1	1	-1	-1	-1	1	1	1	0	1	0	1	0	-1	1	0	-1	0	0	0	0	0	0	1	1	-1	-1	1	-1	0	1	1	1	0	-1	1	1	1	1	1	0	1	0	0
Russia_266_1	54.517015	57.255834	1	-1	-1	1	1	-1	0	-1	1	1	1	1	1	1	1	0	0	1	1	-1	0	1	1	1	1	-1	1	1	0	1	1	-1	1	1	1	1	1	-1	-1	1	1	1	1	-1	1	0	0
Russia_266_2	54.517015	57.255834	1	-1	-1	1	1	0	1	1	1	1	1	1	1	1	1	1	-1	1	-1	-1	0	1	1	1	0	-1	1	1	0	0	1	-1	1	1	1	1	1	0	-1	1	1	1	1	-1	0	0	0
Russia_266_3	54.517015	57.255834	1	0	-1	1	1	-1	0	0	1	1	1	1	1	-1	1	0	0	1	0	1	0	0	0	0	0	0	1	1	0	0	1	0	0	1	1	1	1	-1	-1	1	1	1	1	-1	0	-1	-1
Russia_266_4	54.517015	57.255834	1	0	-1	1	1	-1	1	1	1	1	1	1	1	0	1	1	-1	1	0	1	1	1	1	1	0	-1	1	1	1	1	1	0	0	1	0	1	1	-1	0	1	1	0	1	-1	1	0	0
Russia_266_5	54.517015	57.255834	1	-1	-1	0	1	-1	0	1	1	1	0	1	1	0	1	0	-1	1	0	1	0	1	1	1	1	0	1	0	-1	-1	1	0	1	1	1	1	1	-1	-1	1	1	0	0	-1	1	0	0
Russia_266_6	54.517015	57.255834	1	0	-1	1	-1	-1	0	1	1	1	0	1	1	0	1	0	0	1	-1	1	0	0	0	0	0	-1	1	-1	-1	0	1	-1	0	1	1	1	1	0	0	1	1	1	1	0	1	1	1
Russia_266_7	54.517015	57.255834	1	-1	-1	1	1	-1	0	0	1	1	0	1	1	0	1	1	-1	1	0	0	0	1	1	1	1	-1	1	1	1	1	1	0	1	1	0	1	1	1	1	1	1	1	1	0	1	0	0
Russia_266_8	54.517015	57.255834	1	-1	-1	1	0	-1	0	1	1	1	1	1	1	1	1	1	-1	1	0	-1	0	1	1	1	0	-1	1	1	0	1	1	-1	0	0	1	1	0	0	0	1	0	0	1	0	0	-1	-1
Russia_266_9	54.517015	57.255834	1	-1	-1	1	0	-1	1	1	1	1	0	1	1	1	1	1	-1	1	1	1	1	1	1	1	0	-1	1	1	1	1	1	-1	0	1	0	1	1	-1	-1	1	1	0	0	-1	1	0	0
Russia_266_10	54.517015	57.255834	1	1	-1	1	1	-1	1	1	1	1	-1	0	1	1	1	1	0	1	1	0	0	1	1	1	-1	0	1	1	0	0	1	0	1	1	1	1	1	1	1	1	1	1	1	-1	1	0	0
Russia_267_1	54.3973	56.802758	1	0	-1	1	1	-1	-1	1	1	1	0	1	0	1	1	1	-1	1	-1	0	-1	0	0	0	0	0	1	1	0	0	1	-1	1	1	1	1	0	-1	0	1	1	0	1	-1	1	-1	-1
Russia_267_2	54.3973	56.802758	1	0	-1	1	1	-1	0	1	1	1	-1	1	1	0	0	1	-1	1	0	1	0	0	0	0	-1	-1	1	1	1	1	1	0	0	1	1	1	1	1	1	1	1	1	0	-1	1	-1	-1
Russia_267_3	54.3973	56.802758	1	-1	-1	1	1	-1	1	1	1	1	1	1	1	1	1	1	0	1	0	0	0	1	1	1	1	0	1	1	0	0	1	-1	0	1	1	1	1	-1	-1	1	1	1	1	-1	1	0	0
Russia_267_4	54.3973	56.802758	1	-1	-1	1	1	0	1	1	1	1	1	1	0	0	1	1	-1	1	1	1	0	0	0	0	0	-1	1	1	0	0	1	-1	0	1	0	1	0	-1	0	1	1	1	1	-1	1	-1	-1
Russia_267_5	54.3973	56.802758	1	0	-1	0	1	-1	1	0	1	1	1	1	0	0	1	0	-1	1	0	0	-1	1	1	1	1	0	1	1	1	1	1	0	1	1	1	1	1	-1	1	1	1	0	1	-1	1	-1	-1
Russia_267_6	54.3973	56.802758	1	-1	-1	0	1	-1	1	1	1	1	0	1	1	1	1	0	0	1	0	0	1	0	0	0	0	NaN	1	1	-1	-1	1	1	1	1	1	1	1	-1	-1	1	1	1	1	0	1	NaN	NaN
Russia_267_7	54.3973	56.802758	1	1	-1	1	1	0	0	0	1	1	1	1	1	0	1	1	-1	1	1	0	0	0	1	0	0	-1	1	1	0	0	1	-1	1	1	0	1	1	0	-1	1	1	0	1	-1	0	0	0
Russia_267_8	54.3973	56.802758	1	0	-1	1	1	-1	0	1	1	1	0	1	0	1	1	1	-1	1	0	0	0	1	1	1	-1	-1	1	1	-1	0	1	0	1	1	1	1	1	1	0	1	1	1	1	-1	1	-1	-1
Russia_267_10	54.3973	56.802758	1	-1	-1	1	1	0	1	0	1	1	0	1	1	1	1	1	0	1	1	1	0	1	1	1	1	-1	1	0	0	0	1	-1	1	1	1	1	0	0	-1	1	1	1	1	-1	-1	0	0
Russia_268_1	54.420473	56.798293	1	1	-1	0	1	-1	0	0	1	1	0	1	1	1	1	1	-1	1	1	-1	0	0	1	0	0	1	1	0	0	0	1	0	0	1	1	1	1	0	-1	1	1	1	1	-1	1	0	0
Russia_268_2	54.420473	56.798293	1	-1	-1	1	1	-1	1	1	1	1	0	1	1	1	1	1	0	1	0	0	1	1	1	1	0	-1	1	0	-1	1	1	0	1	1	1	1	0	0	1	1	0	0	1	-1	1	0	0
Russia_268_3	54.420473	56.798293	1	1	-1	1	1	-1	1	1	1	1	0	1	1	1	1	1	0	1	0	-1	0	1	1	1	1	-1	1	0	-1	0	1	-1	0	1	1	1	1	-1	0	1	1	1	1	-1	1	0	0
Russia_268_4	54.420473	56.798293	1	0	-1	1	0	-1	0	1	0	1	1	1	1	1	1	0	-1	1	0	0	-1	1	1	1	1	-1	1	0	0	0	0	-1	1	1	1	1	1	0	0	1	1	1	1	-1	1	-1	-1
Russia_268_5	54.420473	56.798293	1	0	-1	1	1	1	0	1	1	1	0	1	1	0	1	1	0	1	0	0	0	1	1	1	1	-1	1	1	0	0	1	-1	0	1	0	1	1	0	0	1	1	1	1	-1	1	0	0
Russia_268_6	54.420473	56.798293	1	-1	-1	0	0	0	0	0	0	1	0	1	1	1	1	1	-1	1	0	0	0	0	1	0	0	-1	1	-1	1	1	1	0	1	1	1	1	0	0	-1	1	1	0	1	0	1	0	0
Russia_268_7	54.420473	56.798293	1	-1	-1	1	0	-1	0	0	1	1	1	1	0	1	1	1	-1	1	-1	0	0	1	1	1	0	-1	1	-1	NaN	1	1	0	1	1	1	1	0	-1	1	1	1	1	1	-1	1	0	0
Russia_268_8	54.420473	56.798293	1	0	-1	0	1	-1	0	0	1	1	1	1	1	0	1	1	0	1	0	0	1	1	1	1	0	0	1	1	-1	-1	1	0	0	1	1	1	0	-1	1	1	1	1	1	-1	1	-1	-1
Russia_268_9	54.420473	56.798293	1	0	-1	1	0	-1	1	0	1	1	0	1	1	0	1	1	0	1	-1	0	1	1	1	1	1	-1	1	-1	-1	0	1	1	0	1	1	1	1	-1	0	1	1	0	1	-1	1	-1	-1
Russia_268_10	54.420473	56.798293	1	0	-1	0	0	-1	0	1	1	1	0	1	1	1	1	1	-1	1	1	-1	0	1	1	1	0	-1	1	0	0	0	1	-1	0	1	1	1	1	0	0	1	1	1	1	-1	1	-1	-1
Russia_269_1	54.6807	54.8053	1	0	-1	1	1	0	-1	1	1	1	1	1	1	1	1	1	0	1	1	1	0	1	1	1	0	0	1	0	0	0	1	-1	0	1	1	1	1	0	0	1	1	1	1	-1	0	-1	0
Russia_269_2	54.6807	54.8053	1	-1	-1	1	1	-1	1	1	1	1	1	1	1	0	1	1	-1	1	1	-1	-1	0	0	0	-1	-1	1	0	0	0	1	0	1	1	0	1	1	0	-1	1	1	1	1	0	1	-1	-1
Russia_269_3	54.6807	54.8053	1	0	-1	1	1	-1	0	1	1	1	1	1	1	1	1	1	-1	1	1	0	1	1	1	1	0	0	1	0	0	0	1	-1	0	1	1	1	1	0	0	1	1	1	1	-1	1	0	0
Russia_269_4	54.6807	54.8053	1	0	-1	1	1	-1	0	1	1	1	1	1	1	1	1	1	0	1	0	-1	0	1	1	1	-1	1	1	1	-1	-1	1	-1	0	1	1	1	1	0	-1	1	1	1	-1	-1	1	0	0
Russia_269_5	54.6807	54.8053	1	1	-1	1	1	-1	1	0	1	1	1	1	1	1	1	-1	-1	1	0	0	-1	1	1	1	1	0	1	0	0	0	1	-1	1	1	1	1	1	-1	-1	1	1	0	1	-1	1	0	0
Russia_269_6	54.6807	54.8053	1	-1	-1	1	1	0	1	1	1	1	1	0	1	1	1	1	-1	1	1	1	1	1	1	1	0	-1	1	1	0	0	1	-1	-1	1	1	1	1	0	-1	1	1	0	1	-1	1	0	0
Russia_269_7	54.6807	54.8053	1	0	-1	0	0	-1	0	1	1	1	0	1	1	1	1	0	-1	1	0	0	-1	1	1	1	-1	-1	1	1	-1	0	1	1	0	1	1	1	1	1	-1	1	1	1	1	0	1	0	0
Russia_269_8	54.6807	54.8053	1	-1	-1	0	1	0	0	1	1	1	1	1	1	0	1	1	-1	1	0	-1	0	0	1	0	0	-1	1	1	-1	0	1	0	-1	1	1	1	1	-1	1	1	1	0	1	-1	1	0	0
Russia_269_9	54.6807	54.8053	1	0	-1	1	-1	-1	0	1	1	1	1	1	0	1	1	1	-1	1	1	1	1	1	1	1	-1	-1	1	1	0	0	1	0	-1	1	1	1	1	-1	-1	1	1	1	0	-1	1	-1	0
Russia_269_10	54.6807	54.8053	1	0	-1	1	0	-1	1	1	1	1	0	1	1	1	1	1	-1	1	0	1	-1	1	1	1	1	0	1	1	-1	-1	1	1	1	1	0	1	1	0	-1	1	1	0	1	0	1	-1	-1
Russia_270_1	53.5649	53.6335	1	-1	-1	1	1	0	1	1	1	1	1	1	1	-1	1	1	-1	1	1	1	0	1	1	1	-1	0	1	1	-1	-1	1	0	1	1	1	1	0	-1	0	1	1	0	1	-1	1	-1	-1
Russia_270_2	53.5649	53.6335	1	0	-1	1	1	-1	0	1	1	1	1	1	1	1	1	1	0	1	-1	0	0	1	1	1	-1	0	1	-1	-1	-1	1	0	0	1	1	1	-1	-1	-1	1	1	1	0	-1	1	0	0
Russia_270_3	53.5649	53.6335	1	1	-1	1	1	1	1	1	1	1	0	1	0	1	1	1	-1	1	-1	1	-1	1	1	1	0	0	1	1	0	0	1	0	1	1	1	1	1	-1	-1	1	1	1	1	-1	1	0	0
Russia_270_4	53.5649	53.6335	1	0	-1	1	1	-1	1	0	1	1	1	0	1	1	1	1	-1	1	0	0	0	1	0	0	-1	1	1	1	-1	-1	1	0	0	1	1	1	0	0	-1	1	1	0	1	-1	1	1	1
Russia_270_5	53.5649	53.6335	1	-1	-1	1	1	-1	1	1	1	1	1	1	1	1	1	0	-1	1	0	0	0	1	1	1	0	-1	1	1	-1	-1	1	0	1	1	1	1	1	0	0	1	1	0	1	-1	1	0	0
Russia_270_6	53.5649	53.6335	1	1	-1	1	1	0	1	1	1	1	1	1	0	0	1	1	-1	1	0	1	1	1	1	1	0	0	1	1	0	0	1	1	0	1	1	1	1	-1	-1	1	1	0	1	0	1	-1	0
Russia_270_7	53.5649	53.6335	1	-1	-1	1	1	1	1	1	1	1	1	1	0	1	1	0	-1	1	1	1	0	1	1	1	0	-1	1	1	-1	-1	1	1	1	1	0	1	0	0	0	1	1	1	1	-1	1	-1	-1
Russia_270_8	53.5649	53.6335	1	1	-1	0	1	-1	0	1	1	1	1	1	1	1	1	-1	-1	1	0	1	0	1	1	1	1	0	1	1	-1	-1	1	1	1	1	1	1	1	-1	0	1	1	0	1	-1	1	-1	-1
Russia_270_9	53.5649	53.6335	1	0	-1	1	1	-1	1	1	1	1	0	0	1	0	1	1	-1	1	0	0	0	1	1	1	0	-1	1	1	-1	-1	1	1	0	1	1	1	0	0	-1	1	1	0	1	-1	1	0	0
Russia_270_10	53.5649	53.6335	1	1	-1	1	1	1	0	1	1	1	1	1	1	1	1	1	-1	1	0	0	-1	0	0	0	1	0	1	0	-1	-1	1	0	0	1	1	1	0	-1	-1	1	1	0	1	1	1	0	0
Russia_271_1	52.1877	53.6335	1	0	-1	1	0	-1	1	1	1	1	1	1	1	1	1	1	-1	1	0	0	1	1	1	1	0	NaN	1	1	0	0	1	0	1	1	1	1	1	0	-1	1	1	0	1	-1	1	-1	-1
Russia_271_2	52.1877	53.6335	1	0	-1	1	1	0	1	1	1	1	0	0	1	1	1	1	0	1	-1	0	0	1	1	1	1	-1	1	1	1	1	1	-1	1	1	0	1	1	0	0	1	1	1	0	-1	1	1	1
Russia_271_3	52.1877	53.6335	1	-1	-1	1	0	0	0	1	1	1	1	1	1	1	1	0	-1	0	1	1	0	1	1	1	1	0	1	1	-1	-1	1	0	0	1	1	1	1	-1	1	1	1	1	0	-1	1	0	0
Russia_271_4	52.1877	53.6335	1	1	-1	1	0	0	1	1	1	1	1	1	1	0	1	0	0	1	0	1	1	1	1	1	0	-1	1	1	0	0	1	0	1	1	1	1	0	-1	-1	1	1	-1	1	-1	1	0	1
Russia_271_5	52.1877	53.6335	1	0	-1	1	1	-1	0	1	1	1	1	0	1	0	1	0	0	0	0	0	1	1	1	1	1	0	1	0	0	0	1	0	-1	1	1	1	1	0	0	1	0	0	1	-1	1	0	0
Russia_271_6	52.1877	53.6335	1	0	-1	1	1	0	0	1	1	1	1	1	1	1	1	1	-1	1	-1	1	0	1	1	1	1	-1	1	1	-1	-1	1	1	0	1	1	1	1	0	0	1	1	1	1	-1	0	-1	0
Russia_271_7	52.1877	53.6335	1	-1	-1	1	1	-1	1	1	1	1	0	1	1	0	1	0	-1	1	0	0	0	0	0	0	0	-1	1	1	1	1	1	-1	0	1	1	1	1	-1	0	1	1	1	1	-1	0	-1	0
Russia_271_8	52.1877	53.6335	1	-1	-1	1	0	-1	0	1	1	1	0	1	0	1	1	1	-1	1	1	1	0	0	1	0	-1	-1	1	1	-1	-1	1	-1	1	1	0	1	1	-1	0	1	1	1	1	-1	0	-1	-1
Russia_271_9	52.1877	53.6335	1	0	-1	1	1	-1	0	1	1	1	0	1	1	1	1	1	0	1	0	0	0	1	1	1	-1	0	1	1	1	1	1	0	0	1	1	1	1	-1	1	1	1	1	1	-1	1	-1	-1
Russia_271_10	52.1877	53.6335	1	-1	-1	1	1	-1	1	0	1	1	0	1	1	1	0	0	-1	1	0	0	1	0	0	0	0	1	1	1	0	0	1	-1	-1	1	1	1	1	0	-1	1	1	1	1	-1	1	-1	-1
Russia_272_1	53.0581	51.1033	1	-1	-1	1	1	0	-1	1	1	1	1	1	1	1	1	1	-1	1	0	1	0	1	1	1	1	-1	1	1	0	0	0	0	1	1	1	1	1	-1	0	1	1	0	1	0	1	0	0
Russia_272_2	53.0581	51.1033	1	0	-1	1	1	0	0	1	1	1	1	1	1	0	1	1	-1	1	0	-1	1	0	1	1	0	-1	1	1	0	0	1	-1	1	1	1	1	0	1	1	1	1	0	1	-1	1	0	0
Russia_272_3	53.0581	51.1033	1	-1	-1	1	0	1	0	1	1	1	1	1	1	1	1	1	0	1	0	0	0	-1	0	0	0	0	1	0	1	1	1	0	1	1	0	1	0	0	1	1	1	0	1	-1	1	1	1
Russia_272_4	53.0581	51.1033	1	-1	-1	0	1	0	-1	0	1	1	0	1	1	1	1	1	-1	1	1	1	1	0	0	0	0	0	1	-1	0	0	1	-1	0	1	1	1	1	-1	1	1	0	0	1	-1	1	1	1
Russia_272_5	53.0581	51.1033	1	-1	-1	0	0	0	1	1	1	1	0	1	1	0	1	0	-1	1	1	-1	0	-1	-1	-1	0	0	1	1	1	1	1	1	0	1	0	1	0	-1	-1	1	1	1	1	-1	1	1	1
Russia_272_6	53.0581	51.1033	1	0	-1	1	1	0	0	1	1	1	0	0	1	1	1	1	-1	1	0	-1	1	1	0	0	0	-1	1	1	-1	-1	1	-1	0	1	1	1	1	-1	0	1	1	1	0	-1	1	0	0
Russia_272_7	53.0581	51.1033	1	0	-1	1	1	-1	0	0	1	1	1	1	1	1	1	1	-1	0	0	1	0	0	0	0	0	-1	1	0	-1	-1	0	0	0	1	1	1	1	0	0	1	1	0	1	0	1	0	0
Russia_272_8	53.0581	51.1033	1	1	-1	1	1	0	1	0	1	1	0	1	0	1	1	1	-1	1	1	-1	0	0	0	0	0	0	1	0	0	0	1	-1	0	1	1	1	1	1	0	1	1	0	1	-1	1	0	0
Russia_272_9	53.0581	51.1033	1	0	-1	1	1	0	0	1	1	1	1	1	1	1	1	1	-1	1	0	1	0	0	0	0	1	0	1	0	-1	0	1	0	0	1	1	1	1	-1	1	1	1	1	1	-1	1	0	0
Russia_272_10	53.0581	51.1033	1	0	-1	1	0	-1	1	0	1	1	-1	1	1	0	1	1	-1	1	1	0	0	1	1	1	-1	-1	1	1	-1	0	1	0	1	1	0	1	1	-1	0	1	1	1	1	0	1	0	0
Russia_273_1	54.4415	53.51211	1	-1	-1	0	1	-1	1	0	1	1	0	1	1	-1	1	0	-1	1	-1	0	0	1	1	1	-1	0	1	1	0	1	1	0	0	1	0	1	1	-1	0	1	1	0	1	0	1	-1	-1
Russia_273_2	54.4415	53.51211	1	0	-1	1	0	-1	0	0	1	1	1	0	1	1	1	0	-1	0	1	1	0	0	0	0	0	0	1	1	0	0	1	0	0	1	1	1	1	0	-1	1	1	1	1	-1	1	-1	-1
Russia_273_3	54.4415	53.51211	1	0	-1	1	1	-1	0	0	1	1	-1	1	1	1	1	1	-1	1	0	1	0	0	0	0	0	0	1	1	-1	-1	1	0	-1	1	1	1	1	1	-1	1	1	1	1	-1	1	0	0
Russia_273_4	54.4415	53.51211	1	-1	-1	1	1	-1	1	0	1	1	0	1	1	1	1	1	-1	1	1	0	0	0	0	0	0	-1	1	0	-1	-1	1	0	1	1	1	1	1	0	-1	1	1	1	1	-1	1	0	0
Russia_273_5	54.4415	53.51211	1	0	-1	1	1	1	0	0	1	1	1	1	1	1	1	1	0	0	0	1	0	1	1	1	-1	-1	1	1	-1	0	1	0	1	1	0	1	1	0	0	1	1	1	1	-1	1	-1	-1
Russia_273_6	54.4415	53.51211	1	-1	-1	1	1	1	1	0	1	1	0	1	1	-1	1	1	-1	1	1	1	0	1	1	1	-1	-1	1	1	0	0	1	0	0	1	0	1	1	0	-1	1	1	0	0	-1	1	1	1
Russia_273_7	54.4415	53.51211	1	0	-1	1	1	-1	0	1	1	1	1	1	1	-1	1	1	-1	1	1	0	0	1	1	1	0	-1	1	1	1	1	1	-1	0	1	1	1	0	-1	1	1	1	1	1	-1	0	0	0
Russia_273_8	54.4415	53.51211	1	1	-1	1	1	-1	1	1	1	1	-1	1	1	0	1	0	-1	1	-1	0	1	1	1	1	1	-1	1	1	0	0	1	-1	1	1	0	1	1	0	0	1	1	1	1	0	1	-1	-1
Russia_273_9	54.4415	53.51211	1	-1	-1	1	1	-1	1	1	1	1	1	1	1	1	1	0	0	1	0	1	0	0	0	0	1	-1	1	1	-1	-1	1	1	1	1	1	1	1	0	0	1	1	0	1	0	1	-1	-1
Russia_273_10	54.4415	53.51211	1	-1	-1	1	1	-1	1	0	1	1	0	1	1	0	1	0	-1	1	-1	0	-1	1	1	1	1	0	1	1	1	1	1	0	0	1	1	1	1	0	0	1	1	1	1	-1	1	0	0
Russia_274_1	56.2083	59.1465	1	-1	-1	1	1	-1	-1	0	1	1	-1	1	1	-1	1	1	0	1	0	0	0	0	0	0	1	0	1	0	-1	-1	1	1	1	1	0	1	1	0	1	1	1	1	1	-1	0	-1	-1
Russia_274_2	56.2083	59.1465	1	-1	-1	1	0	-1	1	0	1	1	0	1	1	0	0	1	-1	1	1	0	0	1	1	1	1	0	1	1	-1	-1	1	-1	0	1	1	1	1	0	0	1	1	1	1	-1	1	0	0
Russia_274_3	56.2083	59.1465	1	1	-1	1	1	-1	1	0	1	1	0	0	1	1	1	1	-1	1	-1	1	0	1	1	1	0	0	1	1	-1	-1	1	0	1	1	1	1	0	0	-1	1	1	1	1	0	1	-1	-1
Russia_274_4	56.2083	59.1465	1	0	-1	1	1	-1	0	0	1	1	-1	1	1	0	1	1	0	1	1	1	0	1	1	1	0	-1	1	1	0	0	1	0	1	1	1	1	0	-1	1	1	1	1	1	-1	0	0	0
Russia_274_5	56.2083	59.1465	1	0	-1	1	1	-1	1	0	1	1	1	1	1	0	1	1	-1	1	0	0	1	1	1	1	0	-1	1	1	-1	-1	1	1	0	1	1	1	0	-1	1	1	1	1	1	-1	1	0	0
Russia_274_6	56.2083	59.1465	1	-1	-1	1	1	-1	-1	1	1	1	0	1	1	1	1	1	0	1	0	0	0	0	0	0	0	0	1	1	-1	0	1	-1	0	1	1	1	1	-1	0	1	1	1	1	-1	0	0	0
Russia_274_7	56.2083	59.1465	1	-1	-1	1	1	-1	0	0	1	1	0	1	1	-1	1	1	-1	1	-1	0	0	0	0	0	0	0	1	0	0	1	1	1	0	1	0	1	1	-1	0	1	1	1	1	-1	1	-1	-1
Russia_274_8	56.2083	59.1465	1	-1	-1	1	1	0	1	1	1	1	1	1	1	-1	1	1	-1	1	0	1	1	0	0	0	1	-1	1	0	-1	1	1	-1	1	1	1	1	0	-1	-1	1	1	0	1	-1	1	0	0
Russia_274_9	56.2083	59.1465	1	-1	-1	1	1	-1	0	1	1	1	-1	1	1	0	1	1	0	1	1	1	-1	1	1	1	0	-1	1	0	1	1	1	0	1	1	1	1	1	-1	0	1	1	1	1	-1	0	-1	-1
Russia_274_10	56.2083	59.1465	1	-1	-1	1	1	-1	1	1	1	1	1	0	1	1	1	0	-1	1	-1	0	0	1	1	1	1	-1	1	1	-1	-1	1	-1	0	1	1	1	1	0	-1	1	1	1	1	-1	1	1	1
Russia_275_1	56.7896	55.7793	1	0	-1	1	1	-1	1	0	1	1	0	1	1	0	1	1	-1	1	0	1	-1	1	1	1	0	-1	1	1	0	0	1	0	0	1	1	1	0	0	0	1	1	0	1	-1	1	-1	-1
Russia_275_2	56.7896	55.7793	1	0	-1	1	0	0	0	0	1	1	-1	1	1	0	1	0	-1	1	0	1	-1	0	0	0	0	0	1	1	-1	-1	1	0	0	1	1	1	1	0	0	1	1	0	1	-1	1	1	1
Russia_275_3	56.7896	55.7793	1	0	-1	1	1	-1	0	1	1	1	0	1	1	-1	1	0	-1	1	1	1	0	0	0	0	-1	-1	1	1	-1	-1	1	0	0	1	1	1	1	0	-1	1	1	1	1	0	0	0	0
Russia_275_4	56.7896	55.7793	1	0	-1	1	1	-1	-1	0	1	1	1	1	1	1	1	1	-1	1	0	1	1	0	-1	-1	1	1	1	1	0	0	1	0	1	1	1	1	1	1	0	1	1	0	0	-1	0	-1	0
Russia_275_5	56.7896	55.7793	1	0	-1	1	1	-1	1	0	1	1	0	1	1	1	1	-1	-1	1	1	1	0	1	1	1	1	0	1	0	-1	0	1	0	0	1	1	1	1	1	0	1	1	1	1	-1	1	-1	-1
Russia_275_6	56.7896	55.7793	1	1	-1	1	1	0	1	1	1	1	1	1	1	1	1	1	-1	1	1	1	0	0	0	0	0	-1	1	0	-1	-1	1	0	0	1	1	1	1	0	-1	1	1	1	0	-1	1	0	0
Russia_275_7	56.7896	55.7793	1	0	-1	1	1	-1	1	1	1	1	0	1	0	1	1	1	-1	1	1	0	1	1	1	1	0	1	1	0	0	1	1	0	1	0	1	1	1	0	0	1	1	0	1	-1	1	1	1
Russia_275_8	56.7896	55.7793	1	0	-1	1	1	0	-1	-1	1	1	0	1	1	-1	1	1	-1	1	0	1	0	1	1	1	0	-1	1	0	0	0	1	-1	0	1	1	1	1	0	0	1	1	1	1	-1	1	1	1
Russia_275_9	56.7896	55.7793	1	0	-1	1	1	-1	-1	0	1	1	1	1	1	1	1	1	-1	1	0	1	1	1	1	1	1	0	1	0	-1	-1	1	-1	1	1	1	1	1	1	0	1	1	1	1	0	-1	-1	-1
Russia_275_10	56.7896	55.7793	1	-1	-1	1	1	0	0	1	1	1	1	1	1	-1	1	0	-1	0	1	0	0	1	1	1	1	0	1	1	-1	-1	1	0	0	1	-1	1	1	1	1	1	1	0	0	-1	1	0	0
Russia_276_1	55.4886	58.3167	1	1	-1	1	0	-1	0	0	1	1	1	1	1	0	1	0	-1	1	0	1	0	1	1	1	0	-1	1	1	0	1	1	0	0	1	1	1	1	0	1	1	1	1	1	-1	1	0	0
Russia_276_2	55.4886	58.3167	1	0	-1	1	1	1	0	0	0	1	1	1	1	1	1	1	-1	1	1	1	-1	1	1	1	1	-1	1	-1	-1	-1	1	0	0	1	1	1	1	1	-1	1	1	1	1	-1	1	-1	-1
Russia_276_3	55.4886	58.3167	1	-1	-1	1	1	-1	1	1	1	1	0	1	1	0	1	1	-1	1	1	0	0	0	0	0	0	-1	1	1	-1	-1	1	0	0	1	1	1	1	0	0	1	1	1	1	-1	0	0	0
Russia_276_4	55.4886	58.3167	1	0	-1	1	1	-1	1	0	1	1	1	1	1	1	1	1	0	1	0	0	-1	1	1	1	-1	-1	1	0	-1	-1	1	-1	0	1	1	1	1	1	-1	1	1	1	1	-1	1	1	1
Russia_276_5	55.4886	58.3167	1	1	-1	1	1	0	0	0	0	1	1	1	1	0	1	1	-1	1	0	0	0	1	1	1	-1	0	1	1	0	0	1	0	0	1	1	1	1	0	-1	1	1	1	1	-1	0	0	0
Russia_276_6	55.4886	58.3167	1	1	-1	1	-1	-1	1	1	1	1	-1	1	1	1	1	-1	0	1	0	1	1	0	0	0	1	-1	1	0	0	0	1	0	0	0	1	1	1	-1	0	1	1	1	1	-1	1	-1	-1
Russia_276_7	55.4886	58.3167	1	0	-1	1	1	-1	0	0	1	1	0	1	1	0	1	0	0	1	1	-1	-1	-1	-1	-1	1	-1	1	0	-1	0	1	-1	-1	1	1	1	0	1	-1	1	1	1	1	-1	1	-1	0
Russia_276_8	55.4886	58.3167	1	0	-1	1	1	0	1	0	1	1	1	1	1	1	1	1	0	1	-1	1	0	0	0	0	1	-1	1	1	-1	-1	1	0	1	1	1	1	1	-1	0	1	1	1	1	0	1	1	1
Russia_276_9	55.4886	58.3167	1	-1	-1	0	1	-1	1	0	1	1	0	1	1	0	1	1	-1	1	-1	0	0	0	0	0	0	-1	1	1	-1	-1	1	-1	1	1	1	1	1	0	0	1	1	1	1	-1	1	-1	-1
Russia_276_10	55.4886	58.3167	1	-1	-1	1	1	-1	-1	1	1	1	1	1	1	-1	1	1	0	1	0	1	1	0	0	0	0	0	1	1	-1	0	1	0	1	1	1	1	1	-1	1	1	1	1	1	0	1	1	1
Russia_277_1	55.8623	55.6473	1	1	-1	1	1	0	1	0	1	1	0	1	1	0	1	1	-1	1	1	0	-1	0	0	0	1	0	1	0	1	1	1	0	0	1	1	1	1	0	0	1	1	1	1	-1	1	0	1
Russia_277_2	55.8623	55.6473	1	1	-1	1	1	0	-1	0	1	1	0	1	1	1	1	1	-1	1	1	1	0	1	1	1	-1	-1	1	1	-1	1	1	-1	0	1	1	1	0	0	1	1	1	1	0	-1	1	0	0
Russia_277_3	55.8623	55.6473	1	-1	-1	1	1	-1	0	1	1	1	0	1	1	0	1	1	-1	1	0	1	0	1	1	1	0	0	1	0	0	1	1	0	0	1	1	1	1	-1	0	1	1	0	1	-1	1	-1	-1
Russia_277_4	55.8623	55.6473	1	-1	-1	1	1	-1	1	1	1	1	0	1	0	1	1	1	-1	0	-1	1	0	1	1	1	-1	-1	1	0	-1	-1	1	-1	0	1	1	1	1	1	0	1	1	1	1	-1	0	-1	-1
Russia_277_5	55.8623	55.6473	1	0	-1	1	1	-1	0	-1	1	1	1	1	1	0	1	1	-1	1	0	1	0	-1	-1	-1	-1	-1	1	1	-1	0	1	-1	1	1	1	1	1	-1	-1	1	1	0	1	-1	1	0	0
Russia_277_6	55.8623	55.6473	1	1	-1	1	1	-1	1	0	1	1	0	1	1	0	1	1	-1	1	1	0	0	0	0	0	0	0	1	1	0	0	1	0	-1	1	1	1	0	0	-1	1	1	1	1	-1	1	-1	-1
Russia_277_7	55.8623	55.6473	1	0	-1	1	0	-1	-1	1	1	1	0	1	1	0	1	1	-1	1	0	0	0	0	0	0	0	-1	0	0	-1	0	1	1	0	1	1	1	1	-1	0	1	1	1	1	-1	1	1	1
Russia_277_8	55.8623	55.6473	1	0	-1	1	1	-1	1	0	1	1	0	1	1	1	1	1	0	0	0	1	1	0	1	0	1	-1	1	0	0	0	1	1	-1	1	1	1	1	-1	0	1	1	1	1	-1	1	1	1
Russia_277_9	55.8623	55.6473	1	-1	-1	1	1	0	0	0	1	1	1	0	1	0	1	1	-1	1	0	0	-1	1	1	1	1	0	1	1	-1	-1	1	0	0	1	1	1	0	0	0	1	1	1	1	-1	0	-1	-1
Russia_277_10	55.8623	55.6473	1	0	-1	1	1	-1	1	1	1	1	1	1	1	0	1	1	-1	1	0	1	0	1	1	1	-1	-1	1	0	1	1	1	1	0	1	1	1	1	0	0	1	1	1	0	-1	1	-1	-1
Russia_278_1	56.205	58.7274	1	-1	-1	0	-1	0	1	0	1	1	0	0	1	1	1	1	0	1	1	0	1	1	1	1	1	-1	1	0	0	0	1	0	0	1	1	1	0	-1	-1	1	1	1	1	-1	1	-1	-1
Russia_278_2	56.205	58.7274	1	0	-1	1	0	-1	0	1	1	1	0	1	1	0	1	1	-1	1	-1	1	1	-1	-1	-1	0	-1	1	1	-1	-1	1	-1	1	1	1	1	0	-1	-1	1	1	1	1	-1	1	-1	-1
Russia_278_3	56.205	58.7274	1	-1	-1	1	1	0	-1	1	1	1	1	1	0	1	1	1	-1	1	-1	0	0	0	0	0	-1	0	1	1	0	0	1	-1	0	1	1	1	0	0	0	1	1	1	1	-1	1	0	0
Russia_278_4	56.205	58.7274	1	0	-1	1	0	-1	1	1	1	1	0	1	1	1	1	1	-1	1	-1	-1	0	0	0	0	0	0	1	1	-1	0	1	0	1	1	1	1	1	0	1	1	1	1	1	1	1	0	0
Russia_278_5	56.205	58.7274	1	0	-1	1	0	-1	1	1	1	1	0	1	1	1	1	1	-1	1	-1	-1	0	0	0	0	0	0	1	1	-1	0	1	0	1	1	1	1	1	0	1	1	1	1	1	1	1	0	0
Russia_278_6	56.205	58.7274	1	-1	-1	1	1	-1	0	1	1	1	1	1	0	1	NaN	1	0	1	-1	0	0	0	0	0	0	-1	1	0	1	1	1	0	0	1	1	1	1	0	0	1	1	1	1	-1	1	-1	-1
Russia_278_7	56.205	58.7274	1	-1	-1	1	1	1	0	1	1	1	0	1	1	1	NaN	1	-1	1	-1	-1	0	1	1	NaN	0	1	1	1	-1	-1	1	-1	0	1	1	1	1	0	0	1	1	1	1	-1	1	0	0
Russia_278_8	56.205	58.7274	1	0	-1	1	1	-1	0	1	1	1	0	1	-1	1	1	1	-1	1	-1	1	0	0	0	0	-1	0	1	1	1	1	1	0	1	1	1	1	0	0	-1	1	1	1	1	0	1	-1	0
Russia_278_9	56.205	58.7274	1	-1	-1	1	1	-1	0	0	1	1	1	1	0	1	1	1	-1	1	0	1	0	0	0	0	0	-1	1	1	0	1	1	-1	0	1	1	1	0	0	-1	1	1	1	1	-1	1	-1	0
Russia_278_10	56.205	58.7274	1	0	-1	1	0	0	0	0	1	1	0	0	1	1	1	1	-1	1	0	-1	1	0	0	0	1	-1	1	1	-1	0	1	-1	0	1	1	1	1	-1	0	1	1	1	1	0	1	0	0
Russia_279_1	54.8386	57.0294	1	0	-1	1	1	-1	0	1	1	1	0	1	1	0	1	1	-1	1	-1	0	0	1	1	1	0	-1	1	1	-1	0	1	0	1	1	1	1	1	0	1	1	0	0	1	-1	1	-1	-1
Russia_279_2	54.8386	57.0294	1	0	-1	1	1	-1	0	0	1	1	0	1	1	-1	1	1	0	1	1	1	0	1	1	1	0	-1	1	1	-1	0	1	0	1	1	1	1	1	-1	1	1	1	1	1	-1	1	0	0
Russia_279_3	54.8386	57.0294	1	0	-1	1	0	-1	-1	0	1	1	0	1	1	1	1	1	-1	1	0	-1	0	0	0	0	-1	-1	1	1	0	0	1	-1	0	1	1	1	1	0	0	1	1	1	1	-1	1	1	1
Russia_279_4	54.8386	57.0294	1	0	-1	1	1	1	1	1	1	1	1	1	1	1	1	1	-1	1	0	0	1	0	0	0	0	0	1	1	1	1	1	-1	0	1	1	1	1	-1	-1	1	1	1	1	-1	1	1	1
Russia_279_5	54.8386	57.0294	1	1	-1	1	1	0	0	-1	1	1	-1	1	0	1	1	1	0	1	-1	1	1	0	0	0	0	-1	1	1	0	0	1	-1	1	1	0	1	0	0	1	1	1	0	1	-1	0	0	0
Russia_279_6	54.8386	57.0294	1	1	-1	0	0	-1	1	1	1	1	1	1	1	-1	1	1	0	1	1	0	-1	-1	0	-1	0	0	1	0	-1	0	1	0	-1	1	1	1	1	0	0	1	1	1	1	-1	0	0	1
Russia_279_7	54.8386	57.0294	1	-1	-1	1	1	-1	1	-1	1	1	-1	1	1	1	1	1	1	1	0	1	0	1	1	1	-1	-1	1	0	0	0	1	-1	0	1	1	1	1	-1	0	1	1	0	1	0	1	0	0
Russia_279_8	54.8386	57.0294	1	0	-1	1	1	-1	0	1	1	1	0	1	0	1	1	1	0	1	0	1	0	1	1	1	-1	-1	1	1	-1	0	1	1	1	1	1	1	1	0	0	1	1	0	1	0	1	0	0
Russia_279_9	54.8386	57.0294	1	0	-1	0	1	-1	1	1	1	1	1	1	1	-1	1	1	-1	1	1	0	1	1	1	1	0	-1	1	1	0	0	1	-1	1	1	1	1	0	-1	0	1	1	1	1	-1	1	-1	0
Russia_279_10	54.8386	57.0294	1	1	0	1	1	-1	0	1	1	1	1	1	1	1	1	1	-1	1	0	0	0	1	1	1	0	0	1	1	-1	0	1	0	1	1	1	1	1	-1	0	1	1	0	1	-1	1	1	1
Russia_282_1	55.4828	55.6012	1	-1	-1	1	0	-1	0	1	1	1	1	1	1	-1	1	1	-1	1	-1	0	0	1	1	1	0	-1	1	1	-1	-1	1	0	0	1	1	1	1	-1	0	1	1	1	1	-1	0	0	0
Russia_282_2	55.4828	55.6012	1	1	-1	1	1	-1	0	1	1	1	0	1	1	1	1	0	-1	1	0	1	1	1	1	1	1	1	1	1	0	1	1	0	1	1	1	1	0	0	1	1	1	1	1	-1	1	-1	-1
Russia_282_3	55.4828	55.6012	1	-1	-1	1	0	-1	0	1	0	1	0	1	1	1	1	1	-1	1	0	0	0	1	1	1	0	0	1	1	0	0	1	0	0	1	1	1	0	0	0	1	1	1	1	-1	1	0	0
Russia_282_4	55.4828	55.6012	1	0	-1	1	1	0	1	1	1	1	1	1	0	1	1	0	-1	0	0	0	0	1	1	1	-1	-1	1	0	-1	0	1	0	0	1	0	1	1	-1	0	1	1	1	1	-1	1	0	0
Russia_282_5	55.4828	55.6012	1	0	-1	1	0	-1	0	1	1	1	0	1	1	0	1	1	-1	1	1	-1	1	1	1	1	1	-1	1	1	-1	-1	1	1	1	1	1	1	1	0	1	1	1	1	0	-1	0	0	0
Russia_282_6	55.4828	55.6012	1	1	-1	1	0	-1	0	1	1	1	1	0	1	0	1	1	0	0	1	1	0	1	1	1	0	-1	1	1	-1	-1	1	1	-1	1	1	1	1	-1	1	1	1	0	0	-1	1	-1	-1
Russia_282_7	55.4828	55.6012	1	1	-1	1	1	-1	-1	1	1	1	0	0	1	0	1	1	0	1	1	0	1	1	1	1	0	-1	1	1	-1	-1	1	0	0	1	1	1	1	-1	1	1	1	1	1	-1	0	-1	-1
Russia_282_8	55.4828	55.6012	1	1	-1	1	1	-1	-1	1	1	1	0	0	1	0	1	1	0	1	1	0	1	1	1	1	0	-1	1	1	-1	-1	1	0	0	1	1	1	1	-1	1	1	1	1	1	-1	0	-1	-1
Russia_282_9	55.4828	55.6012	1	0	-1	1	0	0	1	0	1	1	1	1	1	-1	1	0	0	0	0	1	-1	1	1	1	1	-1	1	1	-1	0	1	0	0	1	1	1	1	-1	0	1	1	0	0	-1	1	-1	-1
Russia_282_10	55.4828	55.6012	1	0	-1	1	-1	-1	1	0	1	1	1	1	1	0	1	0	-1	0	1	1	0	1	1	1	1	-1	1	1	0	0	1	0	1	1	1	1	1	-1	0	1	1	0	-1	-1	1	-1	-1
Russia_284_1	55.645	50.0175	1	0	-1	1	1	0	0	1	1	1	1	1	0	0	1	1	-1	1	0	1	-1	0	0	0	0	-1	1	1	0	0	1	0	0	1	1	1	0	-1	1	1	1	1	0	-1	1	1	1
Russia_284_3	55.645	50.0175	1	0	-1	1	1	0	1	1	1	1	0	1	1	1	1	1	-1	1	0	1	1	-1	0	-1	-1	0	1	0	-1	-1	1	-1	-1	1	0	1	1	0	0	1	1	1	1	-1	1	-1	0
Russia_284_4	55.645	50.0175	1	0	-1	1	1	-1	1	1	1	1	-1	1	1	0	1	0	NaN	1	1	0	0	-1	0	-1	0	-1	1	-1	-1	-1	1	0	1	1	1	1	1	-1	-1	1	1	1	1	0	1	-1	-1
Russia_284_5	55.645	50.0175	1	0	-1	1	0	-1	-1	0	1	1	0	1	1	0	1	1	-1	1	0	1	1	1	1	1	1	1	1	1	-1	-1	1	-1	1	1	1	1	1	0	1	1	1	-1	1	0	1	0	0
Russia_284_6	55.645	50.0175	1	0	-1	1	1	-1	-1	1	1	1	1	1	1	-1	1	1	-1	1	1	1	0	-1	1	-1	0	-1	1	1	-1	-1	1	-1	1	1	1	1	0	0	-1	1	1	-1	0	-1	1	-1	-1
Russia_284_7	55.645	50.0175	1	1	-1	1	1	-1	0	1	1	1	1	1	0	0	1	0	-1	1	1	1	1	0	0	0	0	0	1	0	0	-1	1	0	1	1	0	1	1	-1	-1	1	1	1	1	-1	1	-1	-1
Russia_284_8	55.645	50.0175	1	0	-1	1	0	-1	1	0	1	1	1	1	1	-1	1	0	0	1	1	1	0	1	1	1	0	0	1	0	-1	-1	1	-1	0	1	0	1	0	-1	0	1	1	1	1	-1	1	-1	-1
Russia_284_9	55.645	50.0175	1	0	-1	1	1	0	0	1	1	1	1	1	1	0	1	1	0	1	0	0	0	-1	0	-1	-1	-1	1	1	-1	-1	1	-1	-1	1	1	1	1	0	0	1	1	1	1	-1	1	0	0
Russia_284_10	55.645	50.0175	1	0	-1	0	1	-1	0	1	1	1	0	1	1	1	1	1	0	1	1	1	-1	0	1	0	-1	0	1	1	-1	0	1	0	0	1	1	1	0	0	0	1	1	0	1	-1	1	0	0
Russia_285_1	55.645556	52.622222	1	0	-1	1	1	-1	0	0	1	1	0	0	1	0	1	1	-1	1	0	1	0	1	1	1	0	-1	1	1	1	1	1	0	1	1	1	1	1	1	1	1	1	0	1	-1	1	-1	-1
Russia_285_2	55.645556	52.622222	1	-1	-1	1	1	0	-1	0	1	1	1	1	1	1	1	1	-1	1	1	0	0	0	0	0	1	-1	1	1	1	1	1	1	-1	1	1	1	1	-1	0	1	1	1	1	1	1	0	0
Russia_285_3	55.645556	52.622222	1	-1	-1	1	1	-1	0	1	1	1	1	1	1	1	1	1	-1	1	0	1	1	1	1	1	-1	0	1	0	0	0	1	1	-1	1	1	1	1	-1	-1	1	1	0	1	-1	1	0	0
Russia_285_4	55.645556	52.622222	1	0	-1	1	1	0	1	0	1	1	0	1	1	0	1	0	-1	1	-1	0	0	0	0	0	0	-1	1	1	1	1	1	1	-1	1	1	1	1	1	0	1	1	0	1	-1	1	0	0
Russia_285_5	55.645556	52.622222	1	0	-1	1	1	-1	0	1	1	1	1	1	1	1	1	1	-1	1	1	0	-1	1	1	1	0	0	1	1	0	0	1	0	-1	1	1	1	0	0	0	1	0	0	0	-1	0	0	0
Russia_285_6	55.645556	52.622222	1	1	-1	1	1	-1	-1	0	1	1	1	1	1	1	1	0	-1	1	0	0	0	1	1	1	-1	0	1	0	0	0	1	-1	-1	1	1	1	1	1	-1	1	1	1	1	-1	1	0	0
Russia_285_7	55.645556	52.622222	1	-1	-1	1	1	1	1	1	1	1	1	1	1	0	1	1	0	1	0	1	1	1	0	0	0	-1	1	1	-1	-1	1	0	1	1	0	1	1	1	0	1	1	0	1	-1	1	-1	-1
Russia_285_8	55.645556	52.622222	1	0	-1	1	1	0	0	1	1	1	1	0	1	1	1	1	0	1	-1	-1	0	0	1	0	0	-1	1	0	-1	-1	1	0	-1	1	1	1	1	-1	0	1	1	1	1	-1	1	0	0
Russia_285_9	55.645556	52.622222	1	0	-1	1	0	-1	1	1	1	1	0	0	1	0	1	1	0	1	-1	1	-1	1	1	1	1	-1	1	1	0	0	1	0	1	1	1	1	0	0	-1	1	1	1	1	-1	1	0	0
Russia_285_10	55.645556	52.622222	1	1	-1	1	0	-1	0	1	1	1	1	1	1	0	1	1	-1	1	1	-1	1	1	1	1	0	-1	1	0	0	0	1	0	0	1	1	1	1	-1	0	1	1	0	1	-1	1	-1	-1
Russia_286_1	55.361944	41.694167	1	-1	-1	1	0	0	0	1	1	1	1	1	1	0	1	0	-1	1	0	1	0	1	1	1	0	0	1	0	-1	-1	1	1	0	1	1	1	0	-1	1	1	1	0	0	-1	1	-1	0
Russia_286_2	55.361944	41.694167	1	1	-1	1	0	-1	1	0	1	1	0	1	-1	1	1	1	-1	1	-1	0	-1	0	0	0	0	-1	1	0	0	0	1	0	1	1	1	1	1	0	-1	1	1	0	0	-1	1	0	0
Russia_286_3	55.361944	41.694167	1	0	-1	1	0	0	0	1	0	1	1	1	0	0	1	1	-1	1	0	0	0	0	0	0	1	0	1	1	0	0	1	0	1	1	1	1	1	0	0	1	1	1	0	-1	1	0	0
Russia_286_4	55.361944	41.694167	1	1	-1	1	0	0	-1	0	1	1	1	1	1	1	1	1	0	1	0	0	1	-1	-1	-1	0	1	1	1	0	1	1	-1	1	1	1	1	1	0	0	1	1	1	0	-1	1	-1	0
Russia_286_5	55.361944	41.694167	1	-1	-1	0	1	-1	1	0	0	1	0	1	1	1	1	0	-1	1	-1	0	0	0	1	0	0	-1	1	0	-1	0	1	0	0	1	1	1	1	0	0	1	1	0	1	-1	1	0	0
Russia_286_6	55.361944	41.694167	1	-1	-1	0	1	0	1	-1	1	1	0	1	1	1	1	0	0	1	1	0	0	0	1	0	-1	0	1	1	0	1	1	-1	1	1	1	1	1	-1	0	1	1	1	1	-1	1	1	1
Russia_286_7	55.361944	41.694167	1	1	-1	1	1	0	1	0	1	1	-1	1	1	1	1	1	-1	0	1	1	1	1	1	1	0	1	1	1	0	0	1	1	0	1	1	1	1	1	1	1	1	1	1	-1	1	0	0
Russia_286_8	55.361944	41.694167	1	-1	-1	1	0	-1	-1	0	1	1	1	0	0	1	1	-1	-1	1	0	0	0	1	1	1	1	-1	1	1	0	0	1	0	0	1	1	1	1	0	0	1	1	1	1	0	1	0	0
Russia_286_9	55.361944	41.694167	1	0	-1	1	1	0	0	1	1	1	0	1	1	0	1	1	-1	1	1	0	1	1	1	1	0	-1	1	0	1	1	1	0	0	1	1	1	1	0	0	1	1	1	1	-1	1	-1	-1
Russia_286_10	55.361944	41.694167	1	1	-1	1	1	0	0	1	1	1	1	1	1	1	1	1	0	1	0	-1	1	1	1	1	-1	-1	1	1	0	0	1	-1	1	1	1	1	1	1	0	1	1	1	1	-1	0	0	1
Russia_287_1	55.515556	41.941111	1	0	-1	1	0	0	0	1	1	1	-1	1	1	0	1	1	-1	1	0	1	1	1	1	1	1	-1	1	1	0	0	1	0	0	1	1	1	1	0	-1	1	1	1	1	0	1	0	1
Russia_287_2	55.515556	41.941111	1	-1	-1	1	1	0	1	1	1	1	0	1	1	0	0	0	-1	1	-1	0	1	0	1	0	-1	-1	1	1	-1	-1	1	0	1	1	0	1	1	-1	-1	1	1	1	1	-1	0	-1	-1
Russia_287_3	55.515556	41.941111	1	1	-1	0	1	-1	0	-1	0	1	0	1	1	1	1	1	0	1	1	0	1	0	0	0	1	0	1	1	-1	0	1	-1	0	1	1	0	1	-1	-1	1	1	1	0	-1	1	0	1
Russia_287_4	55.515556	41.941111	1	0	-1	1	1	-1	-1	1	1	1	1	1	1	0	1	1	-1	1	1	0	0	1	1	1	0	-1	1	1	0	0	1	-1	0	1	1	1	1	1	-1	1	1	1	1	1	1	-1	-1
Russia_287_5	55.515556	41.941111	1	1	-1	1	1	-1	1	0	1	1	-1	1	1	0	1	1	-1	1	0	1	1	1	1	1	1	-1	1	1	-1	-1	1	0	1	1	1	1	1	0	0	1	1	1	1	-1	1	0	1
Russia_287_6	55.515556	41.941111	1	0	-1	1	1	0	0	1	1	1	0	1	1	1	1	0	-1	1	1	-1	0	1	1	1	0	-1	1	1	0	0	1	-1	0	1	1	1	1	0	0	1	1	0	1	-1	1	0	0
Russia_287_7	55.515556	41.941111	1	1	-1	1	1	-1	1	1	1	1	0	1	1	1	1	1	-1	1	1	0	0	1	1	1	1	0	1	1	-1	-1	1	-1	-1	1	1	1	1	-1	-1	1	1	1	0	-1	1	0	0
Russia_287_8	55.515556	41.941111	1	1	-1	0	1	-1	1	1	1	1	1	1	1	1	1	1	0	0	0	1	-1	1	1	1	-1	1	1	1	1	1	1	0	1	1	1	1	1	-1	0	1	1	1	1	-1	1	-1	0
Russia_287_9	55.515556	41.941111	1	0	-1	1	1	-1	0	-1	1	1	0	1	1	1	1	1	0	0	1	1	0	0	1	0	-1	-1	1	1	0	0	1	0	1	1	1	1	1	0	-1	1	1	1	1	-1	1	1	1
Russia_287_10	55.515556	41.941111	1	1	-1	1	1	-1	1	1	1	1	0	1	1	0	1	1	-1	1	0	1	1	1	1	1	0	1	1	1	0	0	1	0	0	1	1	1	1	-1	0	1	1	1	1	-1	0	-1	-1
Russia_288_1	60.066389	32.348056	1	0	-1	0	1	0	1	0	1	1	0	1	0	1	1	1	-1	1	1	-1	0	1	1	1	-1	0	1	0	0	0	1	0	0	1	1	1	1	1	-1	1	1	1	1	-1	1	-1	-1
Russia_288_3	60.066389	32.348056	1	0	-1	1	0	-1	1	1	1	1	0	1	1	1	1	0	-1	1	0	1	0	1	1	1	0	-1	1	1	0	0	1	-1	-1	1	1	1	1	-1	-1	1	1	0	1	-1	1	-1	0
Russia_288_4	60.066389	32.348056	1	-1	-1	1	1	NaN	0	0	1	1	0	1	0	0	1	1	-1	1	-1	1	-1	1	1	1	1	0	1	0	0	0	1	-1	0	1	1	1	1	0	-1	1	1	0	1	-1	1	-1	-1
Russia_288_5	60.066389	32.348056	1	0	-1	0	1	0	1	0	1	1	0	1	0	1	1	1	-1	1	1	-1	0	1	1	1	-1	0	1	0	0	0	1	0	0	1	1	1	1	1	-1	1	1	1	1	-1	1	-1	-1
Russia_288_6	60.066389	32.348056	1	1	-1	1	0	0	1	1	1	1	0	1	1	1	1	0	-1	1	0	1	0	0	1	0	-1	NaN	1	0	0	0	1	0	-1	1	1	1	1	0	-1	1	1	0	1	-1	1	-1	-1
Russia_288_7	60.066389	32.348056	1	0	-1	1	0	-1	1	0	1	1	-1	1	0	1	1	1	-1	1	1	0	1	0	1	0	-1	-1	1	-1	-1	-1	1	-1	-1	1	1	1	1	-1	0	1	1	0	1	-1	1	0	0
Russia_288_8	60.066389	32.348056	1	0	-1	0	0	-1	1	0	1	1	-1	1	1	1	1	1	-1	1	0	0	1	0	1	0	-1	-1	1	-1	-1	-1	1	0	0	1	1	1	1	-1	0	1	1	0	1	-1	1	0	0
Russia_288_9	60.066389	32.348056	1	1	-1	0	1	0	0	0	1	1	0	1	0	1	1	1	-1	1	-1	1	0	0	0	0	0	-1	1	0	-1	-1	1	0	0	1	0	1	1	0	0	1	1	1	1	0	1	0	0
Russia_288_10	60.066389	32.348056	1	1	-1	1	-1	-1	1	1	1	1	-1	1	1	1	1	1	-1	1	1	0	1	1	1	1	-1	-1	1	0	-1	-1	1	1	1	1	1	1	1	-1	-1	1	1	0	1	-1	1	-1	-1
Russia_289_1	59.755	30.32	1	1	-1	1	1	-1	1	1	1	1	-1	1	1	1	1	1	-1	1	0	1	-1	1	0	0	1	NaN	1	0	-1	0	1	-1	0	1	1	1	1	0	-1	1	1	1	0	-1	1	0	0
Russia_289_2	59.755	30.32	1	-1	0	1	1	-1	1	1	1	1	-1	1	1	1	1	1	-1	1	1	1	0	1	1	1	-1	-1	1	0	0	0	1	0	-1	1	1	1	1	0	-1	1	1	0	1	0	1	-1	-1
Russia_289_3	59.755	30.32	1	0	-1	1	0	-1	1	0	1	1	1	1	1	1	1	1	-1	1	0	0	0	1	0	0	0	1	1	1	-1	0	1	0	0	1	1	1	1	-1	-1	1	1	1	0	-1	1	0	0
Russia_289_4	59.755	30.32	1	0	-1	1	1	-1	1	1	0	1	-1	1	1	-1	1	0	1	1	1	0	-1	1	1	1	0	1	1	1	-1	0	1	-1	1	1	1	1	1	-1	1	1	1	1	0	-1	1	-1	-1
Russia_289_5	59.755	30.32	1	0	-1	1	0	1	0	0	0	1	1	1	1	1	1	1	-1	1	-1	-1	-1	0	0	0	0	0	1	0	0	0	1	0	1	1	1	1	1	1	0	1	1	1	1	-1	1	-1	-1
Russia_289_6	59.755	30.32	1	1	-1	1	1	-1	1	0	1	1	0	1	0	1	1	0	-1	1	0	0	0	0	0	0	0	-1	1	1	0	0	1	0	-1	1	1	1	1	-1	0	1	1	1	1	-1	1	-1	-1
Russia_289_7	59.755	30.32	1	0	-1	0	0	-1	1	0	1	1	1	1	0	1	1	1	-1	1	0	0	0	0	0	0	0	-1	1	1	-1	-1	0	1	1	1	1	1	1	0	0	1	1	1	0	-1	1	0	0
Russia_289_8	59.755	30.32	1	1	-1	1	0	0	1	1	1	1	0	1	0	1	1	1	-1	1	0	1	0	1	1	1	0	-1	1	-1	0	0	1	0	1	1	1	1	1	0	1	1	1	1	1	-1	1	-1	-1
Russia_289_9	59.755	30.32	1	1	-1	1	1	-1	1	1	0	1	0	1	1	0	1	1	-1	1	0	1	0	1	1	1	-1	0	1	1	0	0	1	1	1	1	1	1	1	-1	0	1	1	0	1	-1	1	0	0
Russia_289_10	59.755	30.32	1	0	-1	1	0	0	0	1	1	1	0	1	1	1	1	1	0	1	0	0	0	1	1	0	1	-1	1	0	0	0	1	0	1	0	0	1	1	-1	0	1	1	1	1	-1	1	-1	-1
Russia_290_1	59.5625	30.1225	1	-1	-1	1	1	0	1	1	1	1	-1	1	0	1	1	1	-1	1	-1	-1	-1	0	0	0	-1	0	1	1	0	0	1	0	0	1	1	1	1	0	0	1	1	1	0	-1	1	-1	-1
Russia_290_2	59.5625	30.1225	1	0	-1	1	1	-1	1	0	1	1	0	1	1	1	1	1	-1	1	-1	0	-1	1	1	1	0	-1	1	1	0	0	1	1	1	1	1	1	1	0	-1	1	1	1	1	-1	1	-1	-1
Russia_290_3	59.5625	30.1225	1	0	-1	1	1	0	0	1	1	1	-1	1	0	1	1	1	-1	1	0	0	1	0	1	0	0	-1	1	1	0	0	1	0	1	1	1	1	1	0	1	1	1	1	1	-1	1	-1	-1
Russia_290_4	59.5625	30.1225	1	1	-1	1	0	-1	0	0	1	1	0	1	1	1	1	1	0	1	0	1	0	1	1	1	1	0	1	1	-1	-1	1	-1	1	1	1	1	1	0	0	1	1	0	0	-1	0	1	1
Russia_290_5	59.5625	30.1225	1	1	-1	1	1	0	1	0	1	1	1	1	1	0	1	1	-1	1	-1	1	1	1	1	1	0	-1	1	1	1	1	1	0	1	1	1	1	1	-1	1	1	1	0	1	-1	1	-1	0
Russia_290_6	59.5625	30.1225	1	0	-1	1	1	-1	1	1	1	1	-1	1	0	1	1	0	-1	1	0	-1	1	1	1	1	1	0	1	0	-1	-1	1	0	0	1	1	1	1	0	0	1	1	0	1	-1	1	-1	-1
Russia_290_7	59.5625	30.1225	1	0	-1	1	1	1	1	1	1	1	-1	1	1	0	1	0	-1	1	0	1	0	1	1	1	1	0	1	1	0	0	1	-1	0	1	1	1	1	0	0	1	1	1	0	-1	1	1	1
Russia_290_8	59.5625	30.1225	1	-1	-1	1	1	-1	1	1	1	1	0	1	1	-1	1	1	-1	1	-1	1	-1	1	1	1	-1	-1	1	1	-1	-1	1	0	-1	1	1	1	1	-1	0	1	1	1	0	-1	1	-1	-1
Russia_290_9	59.5625	30.1225	1	-1	-1	1	1	-1	1	0	1	1	1	1	1	1	0	1	-1	1	0	-1	-1	1	1	1	1	1	1	1	-1	0	1	0	1	1	1	1	1	0	1	1	1	1	-1	-1	1	-1	-1
Russia_290_10	59.5625	30.1225	1	0	-1	1	0	-1	1	1	1	1	0	0	1	0	1	1	-1	1	-1	1	0	1	1	1	1	-1	1	0	-1	0	1	0	0	1	1	1	1	-1	0	1	1	1	1	-1	0	0	0
Russia_291_1	59.264722	31.391944	1	-1	-1	1	1	0	0	0	0	1	-1	0	1	1	1	1	0	0	0	0	0	1	1	1	0	-1	1	1	0	0	1	-1	0	1	1	1	1	-1	0	1	1	1	1	-1	1	0	0
Russia_291_2	59.264722	31.391944	1	0	-1	1	1	-1	1	1	1	1	1	1	0	1	1	1	-1	1	1	0	0	1	1	1	1	-1	1	1	-1	-1	1	0	0	1	1	1	1	0	0	1	1	1	0	-1	1	0	0
Russia_291_3	59.264722	31.391944	1	0	-1	1	0	0	1	0	1	1	0	1	0	0	1	NaN	-1	1	1	1	-1	1	1	1	0	1	1	1	0	0	1	0	1	1	1	1	1	0	NaN	1	1	1	0	-1	1	0	0
Russia_291_4	59.264722	31.391944	1	-1	-1	1	1	0	0	0	1	1	1	0	1	1	1	1	-1	1	-1	0	1	1	1	1	0	-1	1	1	0	0	1	0	0	1	1	1	0	0	0	1	1	1	1	0	0	-1	-1
Russia_291_5	59.264722	31.391944	1	0	-1	1	1	0	1	0	0	1	0	0	1	1	1	1	-1	1	0	1	0	0	0	0	1	1	1	1	-1	-1	1	0	-1	1	1	1	1	0	0	1	1	1	1	-1	1	0	0
Russia_291_6	59.264722	31.391944	1	0	-1	0	1	-1	1	-1	1	1	1	1	1	0	1	1	1	0	0	0	0	1	1	1	-1	0	1	1	0	0	1	-1	1	1	1	1	1	-1	0	1	1	-1	1	0	1	1	1
Russia_291_7	59.264722	31.391944	1	-1	-1	0	0	-1	1	1	1	1	0	1	1	1	1	1	-1	0	0	0	0	0	1	0	0	-1	1	1	-1	-1	1	-1	1	1	1	1	1	0	0	1	1	0	0	-1	1	0	0
Russia_291_8	59.264722	31.391944	1	1	-1	1	1	-1	0	0	1	1	1	1	1	1	1	0	-1	1	-1	1	0	1	1	1	0	-1	1	1	1	1	1	1	1	1	1	1	1	-1	0	1	1	-1	1	-1	1	0	0
Russia_291_9	59.264722	31.391944	1	0	-1	1	1	-1	1	1	1	1	1	1	1	1	1	0	-1	1	1	1	1	1	1	1	1	0	1	1	0	0	1	-1	1	1	1	1	1	0	1	1	0	-1	1	-1	1	1	1
Russia_293_1	55.461389	38.193333	1	0	-1	1	0	-1	1	1	-1	1	0	1	1	1	0	-1	-1	1	-1	0	0	1	1	1	1	1	1	1	1	1	1	0	0	1	1	1	1	-1	0	1	1	-1	0	-1	1	0	0
Russia_293_2	55.461389	38.193333	1	0	-1	1	1	-1	1	1	1	1	1	1	1	0	1	1	-1	1	-1	0	0	0	1	1	-1	-1	1	0	0	0	1	-1	0	1	1	1	0	1	-1	1	1	1	1	-1	1	0	0
Russia_293_3	55.461389	38.193333	1	-1	-1	1	1	-1	0	1	1	1	1	1	1	0	1	1	-1	1	-1	1	0	1	1	1	-1	-1	1	1	1	1	1	1	0	1	1	1	1	0	0	1	1	1	1	-1	1	1	1
Russia_293_4	55.461389	38.193333	1	0	-1	0	1	-1	1	1	1	1	1	1	1	1	1	1	-1	1	1	1	0	0	0	0	0	0	1	0	0	0	1	-1	0	1	1	1	0	1	-1	1	1	0	0	-1	1	0	0
Russia_293_5	55.461389	38.193333	1	0	-1	1	1	-1	0	1	1	1	0	1	1	1	1	0	-1	1	0	1	0	1	1	1	0	1	1	1	1	1	1	0	1	1	1	1	1	-1	1	1	1	1	1	-1	0	1	1
Russia_293_6	55.461389	38.193333	1	-1	-1	0	1	0	0	1	1	1	0	1	1	0	1	0	-1	1	1	1	-1	-1	-1	-1	1	0	1	1	0	0	1	0	0	1	1	1	1	-1	0	1	1	0	1	-1	1	0	0
Russia_293_7	55.461389	38.193333	1	1	-1	1	1	-1	0	0	1	1	1	1	1	1	1	1	-1	1	0	0	0	1	1	1	1	0	1	1	-1	-1	1	0	0	1	1	1	1	-1	1	1	1	1	1	0	-1	-1	-1
Russia_293_8	55.461389	38.193333	1	1	-1	1	1	-1	1	0	1	1	0	1	1	1	1	1	0	1	0	-1	-1	1	1	1	0	-1	1	0	-1	-1	1	0	1	1	1	1	1	-1	1	1	1	1	1	0	0	-1	0
Russia_293_9	55.461389	38.193333	1	1	-1	1	1	0	1	1	1	1	0	1	1	1	1	0	0	1	0	1	1	0	0	0	0	0	1	1	0	0	1	-1	-1	1	1	1	1	0	1	1	1	1	1	-1	0	-1	-1
Russia_293_10	55.461389	38.193333	1	1	-1	1	0	-1	0	0	1	1	1	1	1	1	1	1	-1	1	0	0	1	1	1	1	1	-1	1	1	0	0	1	-1	0	1	1	1	1	-1	1	1	1	1	1	0	1	-1	-1
Russia_294_1	55.146944	38.758056	1	0	-1	1	1	-1	1	0	1	1	0	1	1	1	1	1	-1	1	0	0	1	1	1	1	1	0	1	0	-1	-1	1	-1	0	1	1	1	1	0	0	1	1	0	0	-1	1	0	0
Russia_294_2	55.146944	38.758056	1	0	0	1	1	0	1	0	1	1	1	1	-1	1	1	0	-1	1	1	0	0	1	1	1	-1	-1	1	0	1	1	1	-1	0	1	1	1	1	0	-1	1	1	1	0	-1	0	0	0
Russia_294_3	55.146944	38.758056	1	-1	-1	1	1	-1	1	1	1	1	1	1	1	1	1	1	-1	0	0	0	0	1	1	1	1	-1	1	0	0	0	1	-1	0	1	0	1	1	-1	1	1	1	1	1	-1	1	0	0
Russia_294_4	55.146944	38.758056	1	-1	-1	1	1	0	1	1	1	1	0	1	1	0	1	1	-1	1	-1	1	-1	1	1	1	-1	0	1	1	1	1	1	-1	0	1	1	1	1	0	0	1	1	1	1	-1	1	0	0
Russia_294_5	55.146944	38.758056	1	-1	-1	1	1	-1	0	1	1	1	1	1	1	0	1	1	-1	1	0	0	0	0	0	0	1	-1	1	0	0	0	1	-1	1	1	0	1	1	-1	0	1	1	0	1	-1	0	0	0
Russia_294_6	55.146944	38.758056	1	-1	-1	1	1	0	0	1	1	1	1	1	1	0	1	1	-1	0	0	1	1	0	1	0	0	-1	1	1	-1	1	0	-1	0	0	1	1	1	1	-1	0	1	1	1	0	1	1	1
Russia_294_7	55.146944	38.758056	1	0	-1	1	1	-1	1	1	1	1	1	1	1	-1	1	1	-1	1	1	0	-1	0	0	0	0	1	1	1	0	0	1	0	1	1	1	1	1	0	-1	1	1	1	0	-1	1	-1	-1
Russia_294_8	55.146944	38.758056	1	1	-1	1	1	-1	0	1	1	1	1	1	1	1	1	0	0	0	-1	0	0	1	1	1	1	0	1	0	-1	0	1	0	0	1	1	1	1	-1	0	1	1	1	1	-1	1	0	0
Russia_294_9	55.146944	38.758056	1	1	-1	1	1	0	0	0	1	1	1	1	0	0	1	1	-1	1	1	0	1	1	1	1	1	-1	1	0	-1	-1	1	0	0	1	1	1	1	0	-1	1	1	1	1	-1	1	0	0
Russia_294_10	55.146944	38.758056	1	-1	-1	1	1	-1	0	0	1	1	1	0	0	1	1	1	-1	1	0	1	0	1	1	1	0	-1	1	-1	0	0	1	-1	0	1	1	1	1	0	-1	1	1	1	1	-1	1	0	1
Russia_295_1	55.068333	38.900833	1	0	-1	1	1	0	1	0	1	1	0	1	1	0	1	1	-1	-1	0	0	0	1	1	1	1	-1	1	1	-1	-1	1	0	0	1	1	1	1	0	1	1	1	0	1	-1	1	0	0
Russia_295_2	55.068333	38.900833	1	0	-1	1	1	-1	0	1	1	1	0	1	1	1	1	0	-1	0	0	0	1	1	1	1	1	0	1	-1	-1	-1	0	0	1	1	1	1	-1	0	0	1	1	1	1	-1	0	0	0
Russia_295_3	55.068333	38.900833	1	0	-1	1	1	-1	1	1	1	1	1	1	1	0	1	1	-1	0	0	0	0	1	1	1	0	-1	1	1	-1	-1	1	0	1	1	0	1	1	0	1	1	1	1	1	-1	1	0	0
Russia_295_4	55.068333	38.900833	1	-1	-1	1	1	-1	-1	1	1	1	1	1	1	1	1	1	0	1	1	1	-1	0	1	0	0	-1	1	0	0	0	1	-1	0	1	1	1	1	0	0	1	1	0	1	-1	1	0	0
Russia_295_5	55.068333	38.900833	1	0	-1	0	1	0	0	-1	1	1	0	1	1	0	1	1	-1	1	0	0	0	0	0	0	-1	0	1	0	-1	-1	1	0	1	1	1	1	1	0	0	1	1	0	0	-1	0	0	0
Russia_295_6	55.068333	38.900833	1	1	-1	0	1	-1	1	0	1	1	1	1	1	1	1	1	0	1	1	1	0	1	1	1	0	-1	1	-1	-1	-1	1	-1	0	1	1	1	1	0	-1	0	1	0	0	-1	1	-1	-1
Russia_295_7	55.068333	38.900833	1	0	-1	0	1	-1	0	1	1	1	0	1	0	1	1	1	-1	1	0	0	1	1	1	1	0	-1	1	0	0	0	1	0	0	1	1	1	1	1	0	1	1	1	1	-1	1	-1	0
Russia_295_8	55.068333	38.900833	1	-1	-1	1	1	-1	1	1	1	1	1	1	1	0	1	0	-1	1	1	0	0	1	1	1	-1	0	1	1	0	0	1	1	0	1	0	1	1	1	0	1	1	1	1	-1	1	0	0
Russia_295_9	55.068333	38.900833	1	0	-1	1	1	-1	-1	1	1	1	1	1	1	1	1	1	0	1	1	1	-1	1	1	0	1	-1	1	-1	-1	-1	1	-1	1	1	1	1	1	-1	-1	1	1	-1	1	-1	1	0	0
Russia_295_10	55.068333	38.900833	1	0	-1	1	0	-1	1	1	1	1	-1	1	1	0	1	1	0	1	0	0	0	1	1	1	0	-1	1	1	-1	0	1	0	0	0	1	1	0	0	-1	1	1	1	1	-1	1	1	1
Russia_296_1	55.006667	38.95	1	1	-1	1	1	0	1	0	1	1	1	1	1	1	1	0	-1	1	0	1	-1	0	0	0	0	0	1	-1	0	0	1	0	1	1	1	1	1	0	-1	1	1	1	1	-1	1	1	1
Russia_296_2	55.006667	38.95	1	0	-1	1	1	0	-1	1	1	1	0	1	1	0	1	1	-1	1	1	1	0	0	0	0	0	1	1	1	-1	-1	1	0	1	1	1	1	1	1	-1	1	1	0	1	-1	0	-1	-1
Russia_296_3	55.006667	38.95	1	0	-1	1	1	-1	1	1	0	1	1	0	1	0	1	0	0	1	0	0	0	1	1	1	1	-1	1	1	0	0	1	-1	1	1	1	1	1	0	-1	1	1	1	0	-1	0	0	0
Russia_296_4	55.006667	38.95	1	0	-1	0	1	-1	0	1	1	1	0	0	1	0	1	1	-1	1	1	0	0	1	1	1	1	0	1	1	-1	0	1	0	1	1	1	1	1	0	1	1	1	1	0	-1	1	0	0
Russia_296_5	55.006667	38.95	1	0	-1	1	1	0	1	0	1	1	1	1	0	1	1	1	-1	1	0	0	-1	0	0	0	1	0	1	1	0	1	1	0	1	1	1	1	1	0	0	1	1	1	1	0	1	-1	-1
Russia_296_6	55.006667	38.95	1	0	-1	1	1	-1	0	0	1	1	1	1	1	1	1	1	-1	1	0	1	-1	0	0	0	0	0	1	0	0	1	1	-1	0	1	1	1	1	-1	1	1	1	1	1	-1	1	-1	-1
Russia_296_7	55.006667	38.95	1	0	-1	1	1	-1	-1	-1	1	1	0	1	0	1	1	0	-1	1	0	0	0	1	1	1	-1	-1	1	1	-1	0	1	0	0	1	1	1	1	0	-1	1	1	-1	0	-1	1	-1	0
Russia_296_8	55.006667	38.95	1	1	-1	1	1	-1	0	1	1	1	1	1	1	0	1	0	-1	1	1	1	1	0	0	0	-1	-1	1	0	1	1	1	1	1	1	1	1	1	0	-1	1	1	0	1	-1	0	0	0
Russia_296_9	55.006667	38.95	1	-1	-1	1	1	-1	0	1	1	1	1	1	1	1	1	0	-1	0	0	1	0	0	0	0	0	0	1	1	0	0	1	0	1	1	1	1	1	0	1	1	1	1	1	-1	1	0	0
Russia_296_10	55.006667	38.95	1	-1	-1	1	1	-1	0	1	1	1	0	1	1	-1	1	0	0	0	-1	1	0	1	1	1	0	-1	1	0	0	0	1	1	0	1	1	1	1	1	0	1	1	0	1	-1	1	-1	-1
Russia_297_1	59.2275	39.912778	1	-1	-1	1	1	-1	1	0	1	1	1	1	1	-1	1	1	-1	1	-1	1	0	-1	-1	-1	-1	0	1	1	-1	-1	1	0	-1	1	0	1	1	-1	-1	1	1	0	1	0	1	-1	-1
Russia_297_2	59.2275	39.912778	1	1	-1	1	1	-1	0	0	1	1	0	1	1	0	1	1	-1	1	-1	1	-1	0	0	0	0	0	1	0	-1	-1	1	0	-1	1	1	1	1	-1	1	1	1	-1	1	-1	1	1	1
Russia_297_3	59.2275	39.912778	1	1	-1	1	1	-1	0	1	1	1	1	1	1	0	1	0	-1	1	0	0	0	-1	-1	-1	-1	0	1	1	-1	-1	1	0	-1	1	1	1	1	0	0	1	1	1	1	-1	1	0	0
Russia_297_4	59.2275	39.912778	1	1	-1	1	1	-1	0	1	1	1	0	1	1	1	1	1	0	0	1	0	0	1	1	1	-1	-1	1	1	-1	-1	1	-1	0	1	1	1	1	-1	-1	1	1	0	1	-1	1	0	0
Russia_297_5	59.2275	39.912778	1	1	-1	1	1	-1	1	1	1	1	0	1	1	0	1	1	-1	1	0	1	0	1	1	1	0	0	1	1	-1	-1	1	0	0	1	1	1	1	0	0	1	1	1	1	-1	1	-1	-1
Russia_297_6	59.2275	39.912778	1	-1	-1	1	0	-1	0	0	0	1	-1	1	1	0	1	0	-1	0	0	-1	1	1	1	1	1	0	1	0	1	1	1	-1	0	1	1	1	1	-1	0	1	1	0	1	-1	1	-1	-1
Russia_297_7	59.2275	39.912778	1	1	-1	1	1	-1	1	0	1	1	0	1	0	1	0	1	-1	1	-1	1	-1	0	0	0	0	0	1	1	0	0	1	-1	0	1	1	1	1	-1	-1	1	1	1	1	-1	1	-1	-1
Russia_297_10	59.2275	39.912778	1	1	-1	1	1	-1	1	0	0	1	1	1	1	-1	1	1	-1	1	-1	1	-1	0	0	0	0	-1	1	1	-1	-1	1	1	-1	1	1	1	1	-1	1	1	1	0	1	-1	1	0	0
Russia_298_1	58.9375	36.847222	1	1	-1	1	0	0	0	1	0	1	0	1	1	1	0	0	-1	1	1	0	1	1	1	1	1	0	1	0	-1	-1	1	-1	-1	1	1	1	0	-1	1	1	1	1	1	-1	1	1	1
Russia_298_2	58.9375	36.847222	1	0	0	1	1	-1	0	0	1	1	1	1	1	0	1	1	-1	0	0	1	1	1	1	1	-1	0	1	1	0	0	1	0	1	1	1	1	0	-1	0	1	1	0	0	-1	1	0	0
Russia_298_3	58.9375	36.847222	1	0	-1	1	1	0	0	1	1	1	1	0	1	1	1	0	-1	1	1	1	1	1	1	1	-1	-1	1	0	0	0	0	0	0	1	1	1	1	1	0	1	1	1	1	-1	1	-1	0
Russia_298_4	58.9375	36.847222	1	0	-1	1	1	-1	1	1	0	1	1	1	0	1	1	1	0	1	0	1	0	0	0	0	0	-1	1	1	-1	-1	1	0	1	1	1	1	1	1	0	1	1	0	0	-1	0	-1	-1
Russia_298_5	58.9375	36.847222	1	-1	-1	1	1	-1	0	0	1	1	1	1	0	1	1	1	-1	1	0	0	1	0	0	0	0	-1	1	1	-1	-1	1	-1	1	1	1	1	1	-1	0	1	1	-1	0	0	1	0	0
Russia_298_6	58.9375	36.847222	1	0	-1	1	1	-1	-1	1	0	1	1	1	1	0	1	1	0	0	0	1	0	0	0	0	-1	-1	1	0	-1	-1	1	0	1	1	1	1	0	-1	0	0	1	1	0	-1	0	0	0
Russia_298_7	58.9375	36.847222	1	1	-1	1	1	-1	0	1	1	1	0	1	1	0	1	1	0	0	0	1	0	1	1	1	1	0	1	1	0	0	1	-1	0	1	0	1	1	0	0	1	1	0	1	-1	0	0	0
Russia_298_8	58.9375	36.847222	1	-1	-1	1	0	-1	1	-1	1	1	1	1	1	1	1	0	1	1	0	1	0	0	0	0	0	0	1	1	-1	-1	1	0	1	1	1	1	1	1	1	1	1	1	1	-1	1	0	0
Russia_298_9	58.9375	36.847222	1	0	-1	1	1	-1	1	1	1	1	1	1	1	0	1	1	-1	1	0	0	0	1	1	1	-1	0	1	1	-1	-1	1	0	-1	1	1	1	1	-1	0	1	1	1	0	-1	1	-1	-1
Russia_298_10	58.9375	36.847222	1	-1	-1	1	1	-1	1	1	1	1	0	1	1	0	1	0	-1	1	0	1	1	1	1	1	0	-1	1	1	0	0	1	0	-1	1	1	1	1	0	0	1	1	1	-1	-1	0	0	0
Russia_299_1	55.998889	43.306944	1	-1	-1	1	0	-1	-1	0	1	1	1	1	1	1	1	1	1	1	-1	0	-1	1	1	1	1	-1	1	0	-1	-1	1	1	1	1	1	1	1	1	1	1	1	-1	1	-1	1	1	1
Russia_299_2	55.998889	43.306944	1	0	-1	1	1	0	1	1	1	1	0	1	1	1	1	1	-1	1	0	0	0	1	1	1	0	0	1	0	0	0	1	-1	1	1	1	1	1	0	-1	1	1	0	1	-1	1	-1	-1
Russia_299_3	55.998889	43.306944	1	0	0	1	1	-1	1	1	1	1	1	1	1	-1	1	1	0	1	0	0	0	1	1	1	0	0	1	1	-1	-1	1	-1	-1	1	0	1	1	-1	0	1	1	1	1	-1	1	-1	-1
Russia_299_4	55.998889	43.306944	1	1	-1	1	0	-1	0	1	1	1	0	0	1	1	1	1	-1	1	0	1	0	1	1	1	-1	-1	1	-1	0	0	1	0	0	1	0	1	1	1	0	1	1	0	1	-1	1	0	0
Russia_299_5	55.998889	43.306944	1	1	-1	0	1	-1	0	0	1	1	1	1	1	1	1	1	-1	1	1	1	0	1	1	1	1	0	1	1	1	1	1	-1	0	1	1	1	1	-1	1	NaN	1	1	0	-1	1	0	0
Russia_299_6	55.998889	43.306944	1	1	-1	0	1	0	1	-1	1	1	0	1	1	0	1	0	-1	1	1	1	0	0	0	0	0	-1	1	0	0	0	1	-1	0	1	1	1	1	-1	0	1	1	1	1	-1	1	0	0
Russia_299_7	55.998889	43.306944	1	-1	-1	0	1	0	1	1	1	1	1	1	1	0	1	0	0	0	1	1	0	1	1	1	1	0	1	1	-1	-1	1	0	1	1	1	1	1	0	0	1	1	1	1	-1	0	0	0
Russia_299_8	55.998889	43.306944	1	0	-1	1	0	-1	0	1	1	1	0	1	1	-1	1	0	-1	1	1	1	1	1	1	1	1	1	1	0	1	1	1	-1	-1	1	1	1	1	1	1	1	1	1	1	-1	1	1	1
Russia_299_9	55.998889	43.306944	1	1	0	1	1	-1	1	1	1	1	0	1	1	1	1	1	0	1	-1	0	0	1	1	1	0	0	1	1	-1	-1	0	0	0	1	1	1	1	-1	-1	1	1	1	1	-1	0	-1	-1
Russia_299_10	55.998889	43.306944	1	1	-1	1	1	-1	1	0	1	1	0	1	1	0	1	1	-1	0	0	0	1	1	1	1	1	-1	1	0	0	0	1	0	0	1	1	1	0	1	0	1	1	1	1	-1	0	0	0
Russia_300_1	56.100278	44.304444	1	1	-1	1	1	-1	0	-1	1	1	1	1	1	0	1	1	-1	1	0	1	0	0	1	0	0	-1	1	1	-1	0	1	0	1	1	1	1	1	0	0	1	1	1	1	-1	0	0	1
Russia_300_2	56.100278	44.304444	1	-1	-1	1	1	-1	-1	0	1	1	1	1	1	1	1	1	-1	1	1	0	0	-1	-1	-1	0	0	1	0	0	0	1	0	0	1	1	1	1	-1	0	1	1	1	1	-1	1	0	0
Russia_300_3	56.100278	44.304444	1	1	-1	1	1	-1	0	1	1	1	-1	0	1	0	1	1	-1	1	1	0	0	1	1	1	0	0	1	1	-1	0	1	0	1	0	1	1	1	0	-1	1	1	0	1	0	1	0	0
Russia_300_4	56.100278	44.304444	1	-1	-1	1	1	0	-1	1	1	1	0	1	0	1	1	0	0	1	1	0	0	-1	1	-1	0	0	1	0	0	0	1	0	1	1	1	1	1	1	-1	1	1	0	1	-1	1	0	0
Russia_300_5	56.100278	44.304444	1	1	-1	1	1	-1	-1	0	1	1	1	1	1	-1	1	0	-1	1	-1	0	1	1	1	1	-1	1	1	1	-1	-1	1	0	-1	1	1	1	1	-1	0	1	1	1	1	-1	1	0	0
Russia_300_6	56.100278	44.304444	1	1	-1	1	1	-1	-1	0	1	1	0	1	1	0	1	0	-1	0	-1	1	-1	1	1	1	-1	1	1	1	-1	-1	0	0	1	1	1	1	1	-1	-1	1	1	1	1	-1	1	0	0
Russia_300_7	56.100278	44.304444	1	1	-1	1	0	0	0	1	1	1	0	1	1	0	1	1	-1	1	0	1	0	1	1	1	0	0	1	1	-1	0	1	0	1	1	1	1	1	1	-1	1	1	0	1	-1	1	-1	-1
Russia_300_8	56.100278	44.304444	1	1	-1	1	0	-1	0	1	1	1	0	1	1	0	1	1	-1	0	-1	0	1	0	0	0	-1	-1	1	1	-1	-1	1	0	-1	1	1	1	1	1	-1	1	1	1	1	-1	1	-1	-1
Russia_300_9	56.100278	44.304444	1	1	-1	1	1	-1	0	0	1	1	1	1	1	0	1	0	-1	1	0	0	-1	1	1	1	-1	0	1	1	-1	-1	1	0	0	1	1	1	1	-1	-1	1	1	1	1	-1	1	0	0
Russia_300_10	56.100278	44.304444	1	-1	-1	1	1	-1	1	1	1	1	0	1	0	1	1	1	-1	1	0	0	0	1	1	1	-1	0	1	1	-1	0	1	1	0	1	1	1	1	0	-1	1	1	0	1	0	1	0	0
Russia_301_1	56.001667	46.05	1	0	-1	1	1	0	1	-1	1	1	0	1	1	1	1	1	0	1	0	0	1	0	0	0	0	0	1	1	-1	0	0	0	0	1	-1	1	1	0	0	1	1	0	1	0	0	-1	0
Russia_301_2	56.001667	46.05	1	0	-1	1	1	-1	0	1	1	1	0	0	1	1	1	1	-1	1	-1	1	0	0	0	0	0	0	1	1	-1	-1	1	0	0	1	1	1	1	-1	1	1	1	1	1	-1	0	0	0
Russia_301_3	56.001667	46.05	1	1	-1	1	1	0	1	1	1	1	1	1	1	0	1	1	0	1	0	1	-1	1	1	1	0	-1	1	1	0	1	1	-1	-1	0	1	1	1	1	0	1	1	1	1	1	1	-1	0
Russia_301_4	56.001667	46.05	1	1	-1	0	1	0	0	0	1	1	0	1	1	-1	1	1	-1	1	-1	-1	1	1	1	1	0	-1	1	1	0	0	1	1	-1	1	0	1	1	0	0	1	1	1	1	-1	1	0	0
Russia_301_5	56.001667	46.05	1	-1	-1	1	0	-1	1	1	1	1	-1	0	1	1	1	1	-1	1	-1	1	0	1	1	1	-1	-1	1	0	-1	-1	1	0	-1	1	1	1	1	1	0	1	1	1	1	-1	0	0	0
Russia_301_6	56.001667	46.05	1	0	-1	1	1	0	0	0	1	1	1	1	1	0	1	0	-1	1	0	-1	0	1	1	1	0	0	1	0	0	1	1	0	-1	1	1	1	1	0	0	1	1	1	0	0	1	0	0
Russia_301_7	56.001667	46.05	1	-1	0	1	1	-1	0	-1	1	1	1	0	1	1	1	0	-1	1	-1	0	0	1	1	1	0	0	1	0	0	0	1	0	0	1	1	1	1	-1	-1	1	1	1	1	-1	1	-1	-1
Russia_301_8	56.001667	46.05	1	1	-1	1	1	-1	0	1	1	1	1	1	1	0	1	1	0	1	1	1	0	1	1	1	0	-1	1	0	-1	0	1	0	-1	1	1	1	1	1	0	1	1	1	1	-1	-1	0	0
Russia_301_9	56.001667	46.05	1	0	-1	1	1	-1	0	0	0	1	1	1	0	1	1	1	-1	1	1	1	-1	1	1	1	-1	1	1	-1	-1	-1	1	0	0	1	0	1	1	1	-1	1	1	1	1	-1	1	0	0
Russia_301_10	56.001667	46.05	1	0	-1	1	1	-1	-1	1	1	1	1	1	1	0	1	1	-1	1	-1	-1	0	1	1	1	-1	0	1	1	0	0	1	0	1	1	0	1	1	-1	-1	1	1	-1	1	-1	0	-1	-1
Russia_302_1	56.913611	35.592222	1	0	0	1	-1	-1	1	1	1	1	0	0	1	1	1	1	-1	1	1	0	0	0	0	0	-1	-1	1	1	1	1	1	0	-1	1	1	1	1	0	0	1	1	0	1	-1	1	0	0
Russia_302_2	56.913611	35.592222	1	-1	-1	0	1	-1	1	0	1	1	0	1	1	-1	1	1	0	1	-1	0	0	1	1	1	0	0	1	0	0	1	1	-1	0	1	1	1	1	0	0	1	1	0	1	-1	1	0	0
Russia_302_3	56.913611	35.592222	1	-1	-1	1	1	-1	0	1	1	1	0	1	1	1	1	1	-1	1	0	0	1	1	1	1	0	-1	1	0	0	0	1	-1	-1	1	1	1	1	0	-1	1	1	1	0	-1	1	1	1
Russia_302_4	56.913611	35.592222	1	0	-1	0	0	-1	1	1	1	1	-1	0	0	1	1	1	-1	0	0	0	1	1	1	1	0	0	1	1	1	1	1	0	1	1	1	1	1	1	-1	1	1	1	1	-1	1	1	1
Russia_302_5	56.913611	35.592222	1	0	-1	1	1	-1	1	1	1	1	0	1	1	1	1	1	-1	0	1	0	0	1	1	1	0	0	1	0	0	0	1	-1	-1	1	1	1	1	-1	0	1	1	0	1	-1	1	1	1
Russia_302_6	56.913611	35.592222	1	1	-1	1	1	-1	1	0	1	1	0	0	1	0	1	1	-1	1	0	1	0	1	1	1	0	-1	1	1	0	0	1	-1	1	1	1	1	1	0	0	1	0	-1	1	-1	1	-1	-1
Russia_302_7	56.913611	35.592222	1	0	-1	1	0	-1	1	1	1	1	1	1	-1	1	1	0	-1	1	0	1	-1	0	0	0	1	0	1	0	-1	-1	1	0	0	1	1	1	1	-1	0	1	1	-1	0	-1	1	0	0
Russia_302_8	56.913611	35.592222	1	0	-1	1	1	-1	0	1	1	1	1	1	0	1	1	0	0	1	0	0	1	1	1	1	1	0	1	1	0	1	1	-1	-1	1	1	1	1	0	0	1	1	0	0	-1	1	0	0
Russia_302_9	56.913611	35.592222	1	0	-1	1	0	-1	1	1	1	1	0	0	0	1	1	0	-1	1	0	0	0	0	0	0	0	-1	1	0	1	1	1	1	1	1	1	1	1	1	0	1	1	-1	1	-1	1	0	0
Russia_302_10	56.913611	35.592222	1	0	0	0	-1	-1	1	1	1	1	0	0	1	1	1	1	-1	1	1	1	1	1	1	1	-1	-1	1	1	1	1	1	1	-1	1	1	1	1	-1	0	1	1	0	1	-1	1	1	1
Russia_303_1	56.847222	35.916111	1	1	-1	1	NaN	-1	1	1	1	1	0	1	1	0	1	1	-1	1	0	0	0	1	1	1	1	0	1	1	0	1	1	-1	1	1	0	1	1	-1	-1	1	1	1	1	-1	1	0	0
Russia_303_2	56.847222	35.916111	1	0	-1	1	1	0	0	1	1	1	0	1	1	1	1	1	-1	0	1	0	0	1	1	1	0	-1	1	1	-1	0	1	-1	1	1	1	1	0	0	0	1	1	1	1	-1	0	-1	-1
Russia_303_3	56.847222	35.916111	1	-1	-1	1	1	-1	0	1	1	1	-1	1	1	1	1	1	-1	1	1	0	0	1	1	1	0	0	1	1	-1	-1	1	-1	1	1	0	1	0	0	0	1	1	1	1	-1	0	-1	-1
Russia_303_4	56.847222	35.916111	1	-1	-1	1	1	-1	1	1	1	1	1	1	1	0	1	1	-1	1	0	0	1	1	1	1	0	0	1	1	-1	-1	1	-1	1	1	0	1	1	0	0	1	1	1	1	-1	1	-1	-1
Russia_303_5	56.847222	35.916111	1	0	-1	1	1	0	0	1	1	1	0	1	1	1	1	1	-1	1	0	1	0	1	1	1	-1	-1	1	1	-1	0	1	-1	1	1	1	1	-1	0	-1	1	1	1	1	0	1	-1	-1
Russia_303_6	56.847222	35.916111	1	0	-1	1	1	-1	0	1	1	1	-1	1	1	1	1	1	-1	1	0	0	1	0	0	0	1	-1	1	1	-1	1	1	-1	1	1	0	1	1	1	0	1	1	1	1	-1	1	-1	-1
Russia_303_7	56.847222	35.916111	1	0	-1	1	1	0	0	1	1	1	0	1	1	1	1	1	-1	0	0	0	-1	1	1	1	0	-1	1	1	-1	0	1	-1	1	1	0	1	0	-1	-1	1	1	1	1	-1	1	0	0
Russia_303_8	56.847222	35.916111	1	0	-1	1	1	-1	1	1	1	1	0	1	0	0	1	1	-1	1	1	0	1	1	1	1	-1	0	1	1	0	0	1	-1	0	1	1	1	1	0	0	1	1	1	1	-1	1	-1	-1
Russia_303_9	56.847222	35.916111	1	1	-1	1	1	-1	0	1	1	1	0	1	1	1	1	1	-1	1	0	0	1	1	1	1	1	-1	1	1	-1	0	1	-1	1	1	1	1	0	0	0	1	1	1	1	0	1	-1	-1
Russia_303_10	56.847222	35.916111	1	-1	-1	1	1	-1	0	1	1	1	0	1	0	1	1	1	-1	1	-1	0	1	1	1	1	1	-1	1	1	-1	1	1	-1	0	1	0	1	1	1	0	1	1	1	1	0	1	-1	-1
Russia_304_1	55.362778	54.478333	1	1	-1	0	1	-1	0	0	1	1	0	1	1	0	1	1	-1	1	1	1	-1	1	1	1	0	1	1	1	-1	-1	1	-1	1	1	1	1	1	0	-1	1	1	1	1	-1	1	0	0
Russia_304_2	55.362778	54.478333	1	0	-1	1	1	-1	1	1	1	1	1	1	0	1	1	1	0	1	1	1	1	1	1	1	0	-1	1	-1	0	0	1	0	0	1	1	1	1	-1	-1	1	1	1	1	-1	1	1	1
Russia_304_3	55.362778	54.478333	1	1	-1	1	1	0	1	0	1	1	0	1	1	0	1	1	-1	1	0	-1	-1	1	1	1	0	0	1	0	-1	1	0	0	-1	1	1	1	1	0	1	1	1	1	1	-1	1	0	0
Russia_304_4	55.362778	54.478333	1	0	-1	0	1	-1	0	0	1	1	1	1	1	1	1	0	-1	1	-1	0	1	1	1	1	1	-1	1	0	0	0	1	-1	0	1	1	1	1	0	-1	1	1	1	1	-1	1	-1	-1
Russia_304_5	55.362778	54.478333	1	0	-1	1	1	0	1	1	0	1	0	1	1	0	1	0	-1	1	1	1	0	1	1	1	1	-1	1	-1	0	1	1	0	1	1	1	1	0	0	-1	1	1	1	1	-1	1	-1	-1
Russia_304_7	55.362778	54.478333	1	0	-1	1	1	-1	0	1	1	1	1	1	1	0	1	1	0	1	1	-1	-1	0	1	0	0	-1	1	-1	-1	0	1	1	0	1	1	1	1	-1	0	1	1	1	1	-1	1	-1	-1
Russia_304_8	55.362778	54.478333	1	1	-1	1	0	-1	1	-1	1	1	0	1	1	0	1	0	-1	1	1	0	1	1	1	1	0	-1	1	1	-1	-1	1	0	-1	1	1	1	0	0	-1	1	1	1	1	-1	1	0	0
Russia_304_9	55.362778	54.478333	1	-1	-1	1	1	-1	0	1	1	1	0	1	1	1	1	0	-1	1	0	0	0	0	0	0	0	-1	1	1	0	1	1	0	0	1	1	1	1	-1	-1	1	1	1	1	-1	1	-1	-1
Russia_304_10	55.362778	54.478333	1	-1	-1	1	1	-1	0	1	1	1	0	1	1	1	1	1	-1	1	-1	-1	0	1	1	1	-1	-1	1	1	-1	-1	1	1	1	1	1	1	0	-1	0	1	1	0	1	-1	0	0	0
Russia_305_1	54.779167	39.368611	1	0	-1	1	1	-1	0	0	0	1	1	1	1	0	1	1	-1	0	0	1	-1	1	1	1	0	0	1	0	0	0	1	0	-1	1	1	1	0	-1	-1	1	1	1	1	-1	1	0	0
Russia_305_2	54.779167	39.368611	1	1	-1	1	1	-1	0	1	1	1	1	1	1	1	1	0	-1	1	1	1	0	1	1	1	1	0	1	1	-1	-1	1	1	1	1	1	1	1	0	0	0	1	-1	1	-1	1	1	1
Russia_305_3	54.779167	39.368611	1	0	-1	1	1	-1	-1	0	1	1	1	1	1	1	1	1	-1	1	1	1	1	0	1	0	-1	0	1	-1	0	1	1	-1	-1	1	1	1	1	0	-1	1	1	NaN	1	-1	0	NaN	NaN
Russia_305_4	54.779167	39.368611	1	1	-1	1	1	0	1	0	1	1	0	0	1	1	1	1	0	1	0	0	1	0	-1	-1	1	-1	1	1	0	0	1	-1	0	1	1	1	1	-1	-1	1	1	0	1	1	1	0	0
Russia_305_5	54.779167	39.368611	1	1	-1	1	-1	-1	1	1	1	1	0	1	1	1	1	1	0	1	-1	-1	0	1	1	1	1	-1	1	1	NaN	1	1	-1	1	1	1	1	1	-1	0	1	1	0	1	-1	1	1	1
Russia_305_6	54.779167	39.368611	1	0	-1	1	1	-1	0	1	1	1	0	1	1	1	1	1	-1	1	1	1	0	1	1	1	1	0	1	1	-1	-1	1	0	1	1	1	1	1	0	-1	1	1	1	1	-1	1	-1	-1
Russia_305_7	54.779167	39.368611	1	0	-1	1	1	-1	1	1	1	1	0	1	1	0	1	1	-1	1	1	-1	-1	0	1	0	-1	0	1	1	0	0	1	-1	1	1	1	1	1	0	-1	1	1	1	1	0	1	1	1
Russia_305_8	54.779167	39.368611	1	0	-1	1	-1	-1	1	0	0	1	0	1	0	0	1	0	0	1	0	0	0	1	1	1	-1	-1	1	1	-1	-1	1	0	-1	1	1	1	1	0	0	1	1	1	1	0	1	-1	-1
Russia_305_9	54.779167	39.368611	1	1	-1	1	1	0	-1	0	1	1	1	1	0	1	1	0	0	1	0	1	0	1	1	1	0	-1	1	0	0	0	1	1	0	1	1	1	1	1	0	1	1	1	1	0	0	-1	0
Russia_305_10	54.779167	39.368611	1	1	-1	1	0	-1	0	-1	1	1	1	0	1	1	1	1	-1	0	0	1	0	1	1	0	0	0	1	1	-1	-1	1	-1	-1	1	1	1	1	0	-1	1	1	1	0	-1	1	-1	0
Russia_306_1	54.680556	39.559722	1	0	0	1	1	-1	-1	0	1	1	1	1	1	1	1	1	-1	1	0	1	0	1	1	1	-1	0	1	0	-1	-1	1	-1	1	1	1	1	1	-1	-1	1	1	1	1	-1	0	0	1
Russia_306_2	54.680556	39.559722	1	0	-1	1	1	-1	-1	1	1	1	0	1	1	1	1	1	-1	1	1	0	1	1	1	1	-1	-1	1	0	-1	0	1	0	0	1	1	1	1	0	-1	1	1	-1	1	-1	1	0	1
Russia_306_3	54.680556	39.559722	1	0	-1	1	1	-1	0	1	1	1	0	1	1	1	1	1	-1	1	1	1	0	0	1	0	1	0	1	0	1	1	1	1	0	1	0	1	1	0	0	1	1	0	0	-1	1	-1	-1
Russia_306_4	54.680556	39.559722	1	-1	-1	1	0	-1	1	0	1	1	0	1	0	0	1	0	-1	1	0	1	0	1	1	1	0	1	1	-1	1	1	1	0	0	1	1	1	1	0	0	1	1	0	1	-1	1	-1	0
Russia_306_5	54.680556	39.559722	1	0	-1	1	1	-1	1	1	1	1	0	1	0	1	1	1	-1	0	1	-1	0	0	1	0	1	-1	1	1	-1	-1	1	-1	0	1	1	1	1	1	-1	1	1	1	1	0	1	1	1
Russia_306_6	54.680556	39.559722	1	0	-1	1	1	0	0	1	1	1	0	0	1	0	0	0	-1	1	-1	1	0	0	0	0	0	1	1	0	-1	-1	1	-1	1	1	1	1	1	0	0	1	1	0	0	-1	1	0	0
Russia_306_7	54.680556	39.559722	1	0	-1	0	0	-1	0	0	1	1	1	1	0	0	1	1	-1	1	1	1	0	0	0	0	-1	-1	1	0	-1	0	1	-1	1	1	1	1	1	0	0	1	1	0	1	0	1	0	0
Russia_306_8	54.680556	39.559722	1	0	-1	1	1	-1	1	1	1	1	1	1	1	0	1	0	-1	0	-1	0	0	1	1	1	1	-1	1	0	-1	-1	1	1	0	1	1	1	0	-1	-1	1	1	0	1	-1	1	1	1
Russia_306_9	54.680556	39.559722	1	-1	-1	1	1	-1	1	0	1	1	-1	1	1	0	1	1	-1	1	-1	0	-1	1	1	1	1	1	1	1	0	0	1	-1	0	1	1	1	1	0	-1	1	1	0	1	-1	1	0	0
Russia_306_10	54.680556	39.559722	1	0	-1	1	1	0	1	0	1	1	0	1	1	1	1	1	-1	1	0	1	-1	1	1	1	0	0	1	0	1	1	0	0	-1	1	0	1	1	0	-1	1	1	0	0	-1	1	0	0
Russia_307_1	54.990556	39.961667	1	0	-1	1	1	-1	0	0	1	1	0	1	1	1	1	0	-1	1	0	1	0	0	0	0	0	0	1	1	0	0	1	0	0	1	1	1	1	1	0	1	1	0	1	-1	1	1	1
Russia_307_2	54.990556	39.961667	1	0	-1	1	1	-1	1	1	1	1	1	1	0	1	1	1	-1	1	0	-1	0	1	1	1	1	-1	1	0	-1	-1	1	1	0	1	1	1	0	0	0	1	1	1	0	-1	1	1	1
Russia_307_3	54.990556	39.961667	1	-1	-1	0	1	0	1	1	1	1	1	0	1	0	1	1	-1	1	0	0	0	1	1	1	-1	-1	1	0	0	0	1	0	0	1	1	1	1	0	0	1	1	1	1	-1	0	0	0
Russia_307_4	54.990556	39.961667	1	0	-1	1	1	-1	0	1	1	1	1	1	1	1	1	1	-1	1	0	0	0	1	1	1	0	-1	1	1	0	0	1	0	-1	1	1	1	1	1	-1	1	0	0	0	0	0	-1	-1
Russia_307_5	54.990556	39.961667	1	0	-1	1	1	-1	0	1	1	1	1	1	1	1	1	1	-1	1	0	1	-1	0	0	0	0	-1	1	1	0	0	1	-1	0	1	1	1	1	1	1	1	1	0	1	0	1	-1	-1
Russia_307_6	54.990556	39.961667	1	0	-1	1	1	-1	0	0	1	1	1	1	1	1	1	0	-1	1	-1	1	0	-1	-1	-1	0	-1	1	1	0	0	1	0	-1	0	1	1	1	0	0	1	1	0	1	-1	0	1	1
Russia_307_7	54.990556	39.961667	1	1	-1	1	0	0	1	0	1	1	0	1	0	1	1	1	0	1	0	0	0	1	1	1	1	0	1	1	-1	-1	1	0	1	1	1	1	1	-1	-1	1	1	1	1	-1	1	1	1
Russia_307_8	54.990556	39.961667	1	1	-1	1	1	-1	1	0	1	1	0	1	1	1	1	1	-1	1	0	1	-1	0	0	0	1	-1	1	1	0	0	1	0	-1	0	1	1	1	0	0	1	1	1	0	-1	0	0	0
Russia_307_9	54.990556	39.961667	1	-1	-1	1	1	0	0	1	1	1	1	1	1	1	1	0	-1	1	0	1	1	0	0	0	0	-1	1	1	-1	-1	1	0	1	1	1	1	1	0	1	1	1	1	1	0	1	-1	-1
Russia_307_10	54.990556	39.961667	1	0	-1	1	0	-1	1	1	1	1	0	1	1	1	1	1	0	1	0	0	0	0	0	0	0	-1	1	1	-1	-1	1	1	0	1	1	1	1	0	1	1	1	1	1	-1	1	0	0
Russia_308_1	57.636111	50.156111	1	1	-1	1	0	0	-1	0	0	1	0	1	1	0	1	1	-1	1	1	0	0	1	1	1	1	0	1	1	0	0	1	0	0	0	1	1	1	1	1	0	1	1	1	0	0	-1	-1
Russia_308_2	57.636111	50.156111	1	0	-1	1	1	-1	-1	0	0	1	-1	1	1	0	1	1	-1	1	1	1	0	-1	-1	-1	0	-1	1	1	-1	-1	1	1	1	1	1	1	1	1	-1	1	1	1	1	-1	1	0	0
Russia_308_3	57.636111	50.156111	1	0	-1	1	1	-1	1	1	1	1	-1	1	1	1	1	0	0	0	0	1	0	0	0	0	1	1	1	1	-1	-1	1	-1	1	1	1	1	1	1	1	1	1	1	1	0	1	0	0
Russia_308_4	57.636111	50.156111	1	-1	-1	1	0	0	0	-1	1	1	0	1	1	1	1	1	-1	1	0	1	0	1	1	1	1	-1	1	-1	-1	-1	1	-1	1	1	1	1	1	-1	0	1	1	-1	1	-1	0	0	0
Russia_308_5	57.636111	50.156111	1	-1	-1	1	0	0	0	-1	1	1	0	1	1	1	1	1	-1	1	0	1	-1	1	1	1	1	-1	1	-1	-1	-1	1	-1	1	1	1	1	1	-1	1	1	1	-1	1	-1	0	0	0
Russia_308_6	57.636111	50.156111	1	-1	-1	1	1	0	0	0	1	1	1	1	1	-1	1	0	-1	1	1	0	-1	1	1	1	-1	-1	1	1	0	0	1	0	1	1	1	1	1	1	0	1	1	0	1	0	1	0	0
Russia_308_7	57.636111	50.156111	1	0	-1	1	1	-1	0	-1	1	1	1	1	1	1	1	1	0	1	-1	1	0	1	1	1	0	0	1	1	0	0	1	0	1	1	0	1	1	-1	0	1	1	1	1	-1	1	-1	0
Russia_308_8	57.636111	50.156111	1	1	-1	1	1	-1	1	1	1	1	0	1	0	1	1	1	-1	1	0	1	0	0	0	0	0	0	1	1	-1	-1	1	0	1	1	1	1	1	-1	0	1	1	-1	1	-1	0	1	1
Russia_308_9	57.636111	50.156111	1	0	-1	1	1	-1	-1	0	0	1	-1	1	1	0	1	1	-1	1	1	1	0	-1	-1	-1	0	-1	1	1	-1	-1	1	1	1	1	1	1	1	1	-1	1	1	1	1	-1	1	0	0
Russia_308_10	57.636111	50.156111	1	-1	-1	1	1	-1	0	1	1	1	1	0	1	0	1	0	0	1	0	1	0	1	1	1	1	-1	1	1	0	0	1	0	1	1	0	1	1	-1	0	1	1	1	1	-1	1	-1	-1
Russia_310_1	58.45	48.529722	1	1	-1	1	-1	-1	1	1	1	1	0	1	1	-1	1	1	0	1	0	1	1	0	1	0	1	-1	1	-1	0	0	1	0	-1	1	1	1	1	0	0	1	1	0	1	0	1	0	0
Russia_310_2	58.45	48.529722	1	-1	-1	1	0	0	0	0	1	1	-1	1	1	-1	1	0	0	1	0	1	1	1	0	0	0	-1	1	-1	-1	-1	1	-1	0	1	1	1	1	1	1	1	1	1	1	-1	1	0	0
Russia_310_3	58.45	48.529722	1	-1	-1	1	1	-1	0	1	1	1	0	1	1	0	1	1	-1	1	0	0	-1	1	1	1	0	-1	1	1	0	0	0	0	0	1	1	1	1	0	-1	0	1	0	1	-1	1	-1	-1
Russia_310_4	58.45	48.529722	1	0	-1	1	0	-1	1	0	1	1	1	1	1	1	1	0	-1	1	-1	1	0	1	1	1	0	-1	1	0	-1	-1	1	1	-1	1	0	1	1	-1	1	1	1	-1	1	-1	1	0	0
Russia_310_5	58.45	48.529722	1	1	-1	1	0	-1	0	1	1	1	1	1	1	0	1	0	-1	1	1	1	1	1	1	1	0	0	1	-1	0	0	1	-1	0	1	1	1	1	-1	1	1	1	1	0	-1	1	0	0
Russia_310_6	58.45	48.529722	1	-1	-1	1	1	0	1	-1	1	1	1	1	1	0	1	1	0	1	0	0	1	1	1	1	0	0	1	1	-1	-1	1	0	0	1	0	1	1	0	0	1	1	1	1	1	1	0	0
Russia_310_7	58.45	48.529722	1	1	-1	1	1	-1	1	1	1	1	1	1	1	1	1	1	-1	1	0	0	1	0	0	0	-1	0	1	0	0	0	1	0	0	1	1	1	1	0	-1	1	1	1	1	-1	1	-1	-1
Russia_310_8	58.45	48.529722	1	1	-1	1	1	-1	1	0	1	1	1	1	1	1	1	1	-1	1	0	1	0	1	1	1	1	0	1	1	1	1	1	1	0	1	1	1	1	1	-1	1	1	1	1	0	1	-1	0
Russia_310_9	58.45	48.529722	1	0	-1	1	1	-1	0	1	1	1	1	1	1	1	1	1	-1	1	1	1	0	0	0	0	0	-1	1	-1	-1	-1	1	0	0	1	1	1	1	0	-1	1	1	1	1	-1	1	0	0
Russia_310_10	58.45	48.529722	1	-1	-1	1	1	-1	1	0	1	1	1	1	1	-1	1	1	-1	1	0	1	0	1	1	1	-1	-1	1	1	-1	-1	1	-1	-1	1	1	1	1	0	0	1	1	1	0	-1	1	-1	-1
Russia_311_1	56.315556	54.0075	1	-1	-1	1	1	-1	0	1	1	1	-1	1	1	-1	1	1	-1	1	0	0	0	1	1	1	1	-1	1	1	-1	-1	1	-1	1	1	1	1	0	-1	0	1	1	1	1	-1	1	-1	-1
Russia_311_2	56.315556	54.0075	1	0	-1	1	1	-1	-1	1	1	1	0	1	1	0	1	1	0	1	1	0	1	-1	0	-1	0	-1	1	0	-1	0	1	1	0	1	1	1	1	0	1	1	1	1	1	0	1	1	1
Russia_311_3	56.315556	54.0075	1	-1	-1	1	1	0	0	1	1	1	0	1	0	1	1	1	-1	1	0	0	0	1	1	1	-1	-1	1	1	1	1	1	0	1	1	0	1	1	-1	0	1	1	-1	1	0	1	-1	-1
Russia_311_4	56.315556	54.0075	1	1	-1	1	1	0	1	0	1	1	0	1	1	1	1	1	-1	1	0	0	0	-1	-1	-1	1	1	1	1	0	1	1	0	1	1	0	1	0	0	1	1	1	1	1	0	1	0	0
Russia_311_5	56.315556	54.0075	1	0	-1	1	1	-1	0	0	1	1	0	1	1	0	1	0	-1	1	0	-1	0	0	0	0	1	-1	1	0	-1	-1	1	0	-1	1	1	1	0	0	0	1	1	0	1	-1	1	1	1
Russia_311_6	56.315556	54.0075	1	1	-1	0	1	-1	0	0	1	1	-1	1	0	0	1	1	-1	1	1	0	1	1	1	1	1	1	1	0	0	1	1	-1	-1	1	1	1	1	0	0	1	1	1	1	-1	0	0	0
Russia_311_7	56.315556	54.0075	1	1	-1	1	1	-1	0	1	1	1	1	1	1	0	1	0	-1	1	1	0	0	1	1	1	0	-1	1	1	0	0	1	0	1	1	1	1	1	-1	0	1	1	1	1	-1	1	-1	-1
Russia_311_8	56.315556	54.0075	1	0	-1	1	1	-1	0	0	1	1	1	0	1	0	1	1	-1	1	0	-1	0	0	1	0	0	-1	1	1	-1	0	1	-1	0	1	1	1	1	0	1	1	1	0	1	-1	1	-1	0
Russia_311_9	56.315556	54.0075	1	0	-1	1	1	-1	-1	1	1	1	1	0	1	1	1	1	-1	1	-1	0	0	1	1	1	0	0	1	1	-1	-1	1	0	0	0	1	1	1	-1	0	1	1	1	1	-1	1	0	0
Russia_311_10	56.315556	54.0075	1	1	-1	0	1	-1	0	0	1	1	0	1	0	0	1	1	-1	1	0	0	1	1	0	0	1	-1	1	1	-1	-1	0	0	1	1	1	1	1	-1	-1	1	1	1	1	-1	0	0	1
Russia_312_1	56.636667	53.745	1	-1	-1	1	1	-1	0	0	1	1	-1	1	1	-1	1	0	-1	1	1	1	-1	1	0	0	1	1	1	0	0	0	1	0	0	1	1	1	1	0	0	1	1	1	0	-1	1	0	0
Russia_312_2	56.636667	53.745	1	0	-1	1	1	-1	1	0	1	1	0	1	1	1	1	0	-1	0	0	NaN	1	1	1	1	1	-1	1	0	-1	1	1	0	0	1	1	1	1	1	0	1	1	1	1	-1	1	0	0
Russia_312_3	56.636667	53.745	1	0	-1	1	0	-1	1	0	1	1	-1	1	1	0	1	0	0	1	0	1	0	1	1	1	0	1	1	0	0	0	1	-1	0	1	1	1	1	0	1	1	1	0	1	-1	0	1	1
Russia_312_4	56.636667	53.745	1	-1	-1	1	1	-1	0	0	1	1	-1	1	1	-1	1	0	-1	1	1	1	-1	1	0	0	1	1	1	0	0	0	1	0	0	1	1	1	1	0	0	1	1	1	0	-1	1	0	0
Russia_312_5	56.636667	53.745	1	0	-1	1	0	-1	-1	0	1	1	0	1	1	0	1	1	-1	1	1	1	-1	0	0	0	0	0	1	-1	-1	-1	1	-1	0	1	1	1	1	0	-1	1	1	1	1	-1	1	0	0
Russia_312_6	56.636667	53.745	1	0	-1	1	1	0	1	1	1	1	0	1	1	0	1	1	-1	1	0	1	1	1	1	1	-1	0	1	1	0	0	1	0	0	1	0	1	1	0	-1	1	1	0	1	-1	1	0	0
Russia_312_8	56.636667	53.745	1	0	-1	1	1	0	0	1	1	1	1	1	1	1	1	1	-1	1	1	0	1	0	0	0	-1	-1	1	1	-1	0	1	-1	1	1	1	1	1	1	-1	1	1	1	1	-1	1	-1	0
Russia_312_9	56.636667	53.745	1	0	-1	1	1	-1	1	1	1	1	-1	1	1	0	0	1	-1	1	1	1	0	1	1	1	-1	-1	1	1	0	1	1	-1	1	1	0	1	1	1	-1	1	1	1	1	0	1	0	1
Russia_312_10	56.636667	53.745	1	1	0	1	0	-1	0	1	1	1	-1	1	1	1	1	0	-1	0	0	0	0	1	1	1	1	0	1	0	0	1	1	0	0	1	1	1	1	0	0	1	1	1	1	-1	1	0	0
Russia_316_1	58.482222	41.549722	1	0	-1	1	1	-1	-1	1	1	1	0	1	1	0	1	1	0	1	1	0	1	-1	0	-1	0	-1	1	-1	-1	0	1	1	0	1	1	1	1	0	1	1	1	1	1	0	1	1	1
Russia_316_2	58.482222	41.549722	1	-1	-1	1	1	-1	1	-1	1	1	1	1	1	1	1	0	0	1	-1	0	-1	1	1	1	0	-1	1	0	0	0	1	-1	-1	1	1	1	0	1	1	1	1	-1	1	-1	0	1	1
Russia_316_3	58.482222	41.549722	1	0	-1	0	1	-1	0	1	1	1	0	1	1	0	1	1	-1	1	0	0	0	1	1	1	-1	-1	1	0	0	0	1	0	0	1	1	1	1	-1	-1	1	1	1	1	-1	1	0	0
Russia_316_4	58.482222	41.549722	1	-1	-1	1	1	-1	1	1	1	1	1	1	1	0	1	1	0	1	0	0	0	1	1	1	0	0	1	1	0	0	1	-1	1	1	1	1	0	-1	0	1	1	1	1	0	1	-1	-1
Russia_316_5	58.482222	41.549722	1	1	-1	1	1	-1	1	1	1	1	1	1	1	1	1	1	0	1	0	1	-1	1	1	1	1	0	1	1	-1	1	1	-1	1	1	1	1	1	0	1	1	1	1	1	-1	1	0	0
Russia_316_6	58.482222	41.549722	1	0	-1	1	0	-1	1	1	1	1	1	1	1	1	1	1	-1	1	-1	1	0	1	1	1	-1	-1	1	0	-1	1	1	0	1	1	0	1	1	1	0	1	1	1	0	-1	1	1	1
Russia_316_7	58.482222	41.549722	1	-1	-1	1	1	0	1	1	1	1	1	1	1	0	1	1	-1	1	0	-1	1	0	0	0	-1	-1	1	1	-1	0	1	-1	0	1	0	1	1	-1	1	1	1	1	1	-1	0	0	0
Russia_316_8	58.482222	41.549722	1	0	-1	0	1	0	0	-1	1	1	1	1	1	1	1	0	-1	1	1	1	0	1	1	1	0	0	1	0	-1	-1	1	-1	-1	1	0	1	1	0	-1	1	1	1	-1	-1	1	-1	-1
Russia_316_9	58.482222	41.549722	1	0	-1	1	0	0	0	0	1	1	1	1	1	1	1	0	-1	1	0	1	0	0	0	0	-1	-1	1	0	-1	-1	1	-1	1	1	1	1	0	-1	-1	1	1	0	1	-1	1	-1	-1
Russia_316_10	58.482222	41.549722	1	1	-1	1	1	-1	1	1	1	1	0	1	1	1	1	1	-1	1	0	0	1	1	1	1	1	0	1	1	0	0	1	0	1	1	1	1	1	1	-1	1	1	1	1	-1	1	1	1
Russia_317_1	56.176667	47.9325	1	1	-1	1	1	-1	0	0	1	1	1	1	1	0	1	1	0	0	0	0	0	1	1	1	-1	-1	1	1	0	0	1	0	1	1	1	1	1	0	0	1	1	1	1	1	1	-1	-1
Russia_317_2	56.176667	47.9325	1	0	-1	1	1	-1	-1	1	1	1	1	1	1	1	0	1	0	1	0	1	0	0	0	0	0	-1	1	0	0	1	1	0	1	1	1	1	1	1	0	1	1	0	0	-1	0	-1	-1
Russia_317_3	56.176667	47.9325	1	0	-1	1	1	-1	0	1	1	1	1	1	1	1	1	1	-1	1	0	1	-1	0	0	0	1	-1	1	0	0	0	1	-1	1	1	1	1	0	1	-1	1	1	1	1	0	1	0	0
Russia_317_4	56.176667	47.9325	1	0	-1	1	1	-1	0	1	1	1	0	1	1	1	1	1	-1	1	0	0	0	1	1	1	1	-1	1	1	-1	-1	1	0	0	1	1	1	1	0	0	1	1	1	0	-1	1	0	0
Russia_317_5	56.176667	47.9325	1	0	-1	1	1	-1	1	1	1	1	0	1	1	-1	1	1	-1	1	-1	1	0	0	0	0	0	0	1	1	1	1	1	0	0	1	1	1	1	0	-1	1	1	0	1	-1	0	-1	-1
Russia_317_6	56.176667	47.9325	1	0	-1	1	1	-1	0	1	1	1	0	1	1	1	1	1	-1	1	0	0	0	1	1	1	1	-1	1	1	-1	-1	1	0	0	1	1	1	1	0	0	1	1	1	0	-1	1	0	0
Russia_317_7	56.176667	47.9325	1	0	-1	1	1	-1	-1	1	1	1	1	1	1	1	0	1	0	1	0	1	0	0	0	0	0	-1	1	0	0	1	1	0	1	1	1	1	1	1	0	1	1	0	0	-1	0	-1	-1
Russia_317_8	56.176667	47.9325	1	1	-1	1	1	-1	0	0	1	1	0	1	1	0	1	1	-1	1	0	0	1	0	0	0	1	-1	1	0	-1	-1	1	0	1	1	0	1	1	-1	-1	1	1	1	1	0	1	-1	-1
Russia_317_9	56.176667	47.9325	1	0	-1	1	1	-1	1	0	1	1	0	1	1	-1	1	0	0	1	-1	1	0	1	1	1	0	0	1	1	0	0	1	0	0	1	0	1	0	-1	0	1	1	1	-1	-1	1	1	1
Russia_317_10	56.176667	47.9325	1	0	-1	1	0	-1	1	1	1	1	-1	0	1	1	1	1	0	1	0	0	0	1	1	1	0	-1	1	0	-1	-1	1	-1	-1	1	1	1	1	0	0	1	1	1	0	0	1	0	0
Russia_318_1	55.892222	48.542778	1	0	-1	1	1	-1	0	1	1	1	0	1	0	1	1	1	0	1	0	0	0	0	0	0	1	-1	1	1	0	1	1	0	0	1	0	1	1	-1	-1	1	1	-1	1	-1	0	0	1
Russia_318_2	55.892222	48.542778	1	1	-1	0	1	-1	0	1	0	1	0	1	1	-1	1	1	-1	1	0	0	0	0	1	0	-1	0	1	1	0	0	0	-1	1	1	0	1	1	1	-1	1	1	1	1	-1	1	0	-1
Russia_318_3	55.892222	48.542778	1	0	-1	1	0	-1	1	-1	1	1	-1	0	1	1	1	0	-1	1	0	0	1	0	0	0	0	-1	1	1	-1	0	1	0	1	0	1	1	1	-1	-1	1	1	1	1	-1	1	0	0
Russia_318_4	55.892222	48.542778	1	1	-1	1	1	0	1	1	1	1	-1	1	1	1	1	1	-1	1	1	1	1	0	-1	-1	-1	0	1	1	0	0	1	-1	-1	1	1	1	1	0	1	1	1	1	1	-1	1	-1	-1
Russia_318_5	55.892222	48.542778	1	0	-1	1	1	-1	0	1	1	1	0	1	0	1	1	1	0	1	0	0	0	0	0	0	1	-1	1	1	0	1	1	0	0	1	0	1	1	-1	-1	1	1	-1	1	-1	0	0	1
Russia_318_6	55.892222	48.542778	1	1	-1	1	1	0	1	0	1	1	-1	1	1	0	1	1	-1	1	-1	0	0	1	1	1	0	-1	1	1	1	1	1	0	0	1	1	1	1	-1	1	1	1	0	1	-1	1	0	0
Russia_318_7	55.892222	48.542778	1	1	-1	1	1	0	0	1	1	1	0	1	1	0	1	1	-1	1	0	0	0	1	1	1	-1	-1	1	1	-1	-1	1	1	0	1	1	1	1	0	0	1	1	1	1	0	1	0	0
Russia_318_8	55.892222	48.542778	1	0	-1	1	NaN	0	0	0	1	1	0	0	1	1	1	1	-1	1	1	1	-1	0	0	0	0	-1	1	1	0	1	1	0	1	1	1	1	1	-1	-1	1	1	1	1	-1	1	-1	0
Russia_318_9	55.892222	48.542778	1	0	-1	1	1	-1	0	1	1	1	1	1	1	1	1	1	-1	1	1	1	1	1	1	1	0	-1	1	1	0	0	1	-1	0	1	1	1	1	0	-1	1	1	1	0	-1	1	0	0
Russia_318_10	55.892222	48.542778	1	1	-1	1	0	-1	0	0	0	1	-1	1	0	1	1	0	0	1	0	1	1	0	0	0	0	-1	1	1	0	0	1	0	1	1	1	1	1	-1	-1	1	1	0	1	-1	1	1	1
Russia_328_1	55.172995	58.237667	1	-1	-1	1	1	0	1	-1	1	1	0	1	1	0	1	1	0	1	1	-1	0	1	1	1	0	0	1	0	-1	0	0	0	0	1	0	1	0	-1	0	1	1	0	1	-1	1	-1	-1
Russia_328_2	55.172995	58.237667	1	-1	-1	0	1	-1	1	1	1	1	0	0	1	1	1	1	-1	1	1	0	0	1	1	1	1	0	1	1	0	1	1	-1	1	1	1	1	1	-1	-1	1	1	1	1	-1	1	-1	-1
Russia_328_3	55.172995	58.237667	1	0	-1	1	1	-1	-1	0	1	1	1	1	1	0	1	1	-1	1	-1	0	1	0	0	0	1	-1	1	0	-1	-1	1	-1	0	1	1	1	1	-1	-1	1	1	1	1	-1	-1	0	0
Russia_328_4	55.172995	58.237667	1	0	0	1	1	0	1	1	1	1	0	1	1	1	1	1	0	1	-1	1	0	0	0	0	1	0	1	0	0	0	1	-1	0	1	1	1	-1	0	-1	1	1	1	1	-1	0	-1	-1
Russia_328_5	55.172995	58.237667	1	0	-1	1	1	-1	-1	0	1	1	1	1	1	0	1	1	-1	1	-1	0	1	0	0	0	1	-1	1	0	-1	-1	1	-1	0	1	1	1	1	-1	-1	1	1	1	1	-1	-1	0	0
Russia_328_6	55.172995	58.237667	1	0	-1	1	1	-1	1	1	1	1	0	1	1	-1	1	1	-1	1	0	0	0	0	0	0	0	0	1	1	-1	0	1	0	0	1	1	1	1	0	-1	1	1	1	1	-1	1	0	0
Russia_328_7	55.172995	58.237667	1	0	-1	1	0	-1	0	1	1	1	1	1	1	0	1	1	0	1	1	1	0	1	1	1	1	0	1	1	-1	-1	1	0	0	1	1	1	1	-1	1	1	1	1	0	-1	1	0	0
Russia_328_8	55.172995	58.237667	1	0	-1	1	1	-1	1	1	1	1	0	1	1	0	1	1	0	0	0	-1	1	1	1	1	1	0	1	1	0	0	1	0	1	1	1	1	1	-1	1	1	1	0	0	-1	1	0	0
Russia_328_9	55.172995	58.237667	1	0	-1	1	0	0	1	1	1	1	-1	1	1	1	1	1	-1	1	0	0	-1	1	1	1	1	-1	1	1	0	1	1	0	1	1	1	1	1	-1	0	1	1	1	0	-1	1	0	0
Russia_328_10	55.172995	58.237667	1	0	-1	1	1	-1	1	1	1	1	1	1	1	1	1	1	-1	1	1	1	0	1	1	1	1	-1	1	1	0	0	1	-1	0	1	1	1	1	0	-1	1	1	-1	1	-1	1	-1	-1
Russia_329_1	56.551787	55.69288	1	0	-1	0	1	0	0	1	1	1	0	1	1	1	1	1	0	1	1	1	0	1	1	1	1	-1	1	-1	0	0	1	1	1	1	1	1	1	1	-1	1	1	0	1	-1	1	0	0
Russia_329_2	56.551787	55.69288	1	-1	-1	1	1	-1	1	0	0	1	-1	0	1	1	1	0	-1	1	1	0	0	1	1	1	0	-1	1	0	-1	0	0	-1	-1	1	0	1	1	0	0	1	1	1	1	-1	1	0	0
Russia_329_3	56.551787	55.69288	1	-1	-1	1	1	-1	0	0	0	1	-1	0	1	1	1	1	-1	1	1	1	0	1	1	1	0	-1	1	0	0	0	0	0	-1	1	0	1	1	1	-1	1	1	1	1	-1	0	-1	-1
Russia_329_4	56.551787	55.69288	1	0	-1	1	1	0	0	1	1	1	0	1	1	1	1	1	0	1	1	1	1	1	1	1	1	-1	1	0	1	1	1	0	1	1	1	1	0	0	-1	1	1	1	1	-1	1	-1	-1
Russia_329_5	56.551787	55.69288	1	0	-1	1	1	0	1	0	0	1	-1	0	1	1	1	0	0	1	1	1	1	1	1	1	1	-1	1	0	0	1	0	0	0	1	1	1	1	1	-1	1	1	0	1	-1	1	-1	-1
Russia_329_6	56.551787	55.69288	1	-1	-1	0	1	-1	1	0	1	1	0	1	1	0	1	1	-1	0	0	0	0	1	1	1	0	-1	1	0	0	0	1	-1	-1	1	1	1	1	0	0	1	1	-1	1	-1	1	-1	0
Russia_329_7	56.551787	55.69288	1	1	-1	1	1	0	1	0	1	1	1	1	1	0	1	1	-1	1	1	0	-1	1	1	1	0	0	1	1	0	0	1	0	0	1	1	1	1	1	-1	1	1	0	1	0	1	0	0
Russia_329_8	56.551787	55.69288	1	1	-1	0	1	0	0	0	1	1	1	1	1	1	1	1	0	1	0	1	1	0	0	0	0	-1	1	0	0	0	1	1	1	1	1	1	1	1	0	1	1	0	1	-1	1	-1	-1
Russia_329_9	56.551787	55.69288	1	0	-1	1	1	-1	0	1	1	1	1	1	0	1	1	1	-1	1	1	0	0	1	1	1	-1	-1	1	1	0	0	1	-1	1	1	1	1	1	0	-1	1	1	0	1	-1	1	-1	-1
Russia_329_10	56.551787	55.69288	1	0	-1	0	1	1	0	0	1	1	0	1	1	0	1	1	-1	1	1	1	-1	1	1	1	1	0	1	0	0	0	1	0	0	1	1	1	1	1	-1	1	1	-1	1	-1	1	0	0
Russia_437_1	52.23	57.32	1	1	-1	1	1	-1	0	1	1	1	1	1	0	1	1	0	-1	1	1	-1	0	1	1	1	0	0	1	1	0	1	1	0	-1	1	0	1	1	0	0	1	1	0	0	-1	0	-1	-1
Russia_437_2	52.23	57.32	1	-1	-1	1	1	-1	0	1	1	1	0	1	1	-1	1	0	-1	1	0	0	0	1	1	1	0	0	1	1	0	0	1	0	-1	1	1	1	1	0	-1	1	1	1	1	-1	0	0	0
Russia_437_3	52.23	57.32	1	-1	-1	0	1	-1	1	0	1	1	1	1	1	0	1	1	-1	1	0	0	0	1	1	1	0	-1	1	1	0	1	1	-1	1	1	1	1	0	0	1	1	1	1	1	-1	1	0	0
Russia_437_4	52.23	57.32	1	0	-1	1	0	0	1	-1	1	1	1	1	0	1	1	1	0	1	-1	1	1	1	1	1	0	-1	1	1	0	0	1	0	1	1	1	1	1	0	-1	1	1	0	0	-1	1	0	0
Russia_437_5	52.23	57.32	1	-1	-1	1	1	-1	1	1	1	1	0	1	1	1	1	-1	-1	1	-1	1	1	1	1	1	-1	0	1	0	0	0	1	-1	0	1	1	1	1	-1	0	1	1	0	1	-1	1	-1	-1
Russia_437_6	52.23	57.32	1	0	-1	1	1	-1	1	0	1	1	1	1	-1	1	1	1	-1	1	0	0	1	1	1	1	0	-1	1	1	-1	0	1	1	0	1	0	1	1	0	0	1	1	1	1	-1	1	0	1
Russia_437_7	52.23	57.32	1	1	-1	1	1	-1	1	0	1	1	1	1	1	0	1	1	-1	1	0	0	0	0	0	0	1	-1	1	0	0	1	1	1	1	1	1	1	0	-1	0	1	1	1	0	-1	1	0	0
Russia_437_8	52.23	57.32	1	1	-1	1	1	-1	1	1	1	1	0	1	1	1	1	0	-1	1	0	0	-1	0	1	0	-1	0	1	1	0	0	1	-1	0	1	1	1	1	0	1	1	1	0	1	-1	0	0	0
Russia_437_9	52.23	57.32	1	-1	-1	0	1	-1	0	0	0	1	0	1	1	0	1	1	-1	1	0	1	0	0	0	0	1	-1	1	1	0	0	1	-1	1	1	1	1	0	0	1	1	1	1	1	-1	1	-1	-1
Russia_437_10	52.23	57.32	1	1	-1	0	1	0	1	1	1	1	0	1	1	0	1	1	-1	1	-1	0	1	0	1	0	0	0	1	-1	-1	0	1	-1	1	1	1	1	1	-1	1	0	1	1	1	-1	0	-1	-1
Russia_500_1	55.154	55.8469	1	-1	-1	1	1	-1	-1	1	1	1	1	1	1	1	1	0	-1	1	1	1	0	1	1	1	0	0	1	0	0	1	1	0	0	1	1	1	1	-1	0	1	1	1	1	-1	1	-1	-1
Russia_500_2	55.154	55.8469	1	1	-1	1	-1	-1	1	1	1	1	1	1	1	1	1	1	-1	0	1	0	-1	1	1	0	1	-1	1	0	-1	-1	1	0	1	1	1	1	0	0	-1	1	1	1	1	-1	0	-1	-1
Russia_500_3	55.154	55.8469	1	0	0	1	1	-1	-1	1	1	1	1	1	1	0	1	1	-1	1	0	-1	-1	1	1	1	1	-1	1	1	0	0	1	1	-1	1	1	1	1	-1	0	1	1	1	1	1	1	-1	-1
Russia_500_4	55.154	55.8469	1	1	-1	1	1	-1	-1	-1	1	1	0	0	1	0	1	1	-1	1	0	1	-1	1	1	1	1	-1	1	1	1	1	1	-1	0	1	0	1	1	0	-1	1	1	-1	1	-1	1	0	1
Russia_500_5	55.154	55.8469	1	1	-1	1	1	-1	1	1	1	1	0	0	1	1	1	1	0	0	0	0	0	1	1	1	0	0	1	1	0	0	1	-1	0	1	0	1	1	0	1	1	1	0	1	0	1	0	0
Russia_500_6	55.154	55.8469	1	0	-1	1	1	-1	1	1	1	1	1	1	1	0	1	-1	-1	1	0	0	0	1	1	1	-1	0	1	1	0	0	1	0	1	1	1	1	0	0	0	1	1	0	1	-1	1	1	1
Russia_500_7	55.154	55.8469	1	1	0	1	0	0	0	1	1	1	1	1	1	1	1	1	-1	1	0	0	1	0	0	0	-1	-1	1	1	-1	-1	1	1	0	1	1	1	1	-1	-1	1	1	1	1	-1	0	1	1
Russia_500_8	55.154	55.8469	1	0	-1	1	1	0	0	1	1	1	0	0	1	0	1	1	-1	1	0	1	-1	1	1	1	0	-1	1	-1	-1	-1	1	0	1	1	1	1	1	-1	-1	1	1	1	1	-1	1	-1	-1
Russia_500_9	55.154	55.8469	1	0	-1	1	1	-1	1	0	1	1	0	1	1	0	1	1	-1	1	1	-1	-1	1	1	1	0	0	1	-1	0	0	1	0	1	1	1	1	1	0	0	1	1	1	1	-1	0	-1	-1
Russia_500_10	55.154	55.8469	1	-1	-1	1	1	-1	0	1	1	1	0	0	1	0	1	1	0	1	0	0	0	0	0	0	0	-1	1	1	-1	-1	1	0	1	1	0	1	1	1	1	1	1	0	1	-1	1	0	0
Russia_501_1	55.4775	56.1366	1	-1	-1	1	1	-1	0	1	1	1	0	1	1	0	1	0	-1	1	1	1	0	0	0	0	0	-1	1	1	-1	0	1	-1	1	1	1	1	1	0	-1	1	1	1	1	-1	1	-1	-1
Russia_501_2	55.4775	56.1366	1	0	-1	1	1	-1	0	0	1	1	0	0	1	1	1	1	0	1	-1	1	0	1	1	1	0	-1	1	1	0	0	0	0	1	1	1	1	1	-1	1	1	1	0	1	0	1	1	1
Russia_501_3	55.4775	56.1366	1	-1	-1	1	1	-1	0	0	1	1	1	1	1	1	1	1	-1	1	0	0	0	-1	-1	-1	1	0	1	0	-1	-1	1	-1	0	1	1	1	1	0	0	1	1	1	1	-1	1	0	0
Russia_501_4	55.4775	56.1366	1	-1	-1	1	1	0	0	1	1	1	0	1	1	1	1	1	0	-1	1	1	1	1	1	1	0	0	1	0	0	0	0	-1	-1	1	0	1	1	0	0	1	1	1	1	-1	1	0	0
Russia_501_5	55.4775	56.1366	1	0	-1	0	1	-1	1	0	1	1	0	1	1	0	1	-1	0	1	1	0	0	1	1	1	-1	0	1	0	0	0	1	0	1	1	0	1	1	1	1	1	1	1	1	0	1	-1	-1
Russia_501_6	55.4775	56.1366	1	0	-1	1	1	-1	0	0	1	1	0	1	1	0	1	1	0	1	1	0	0	1	1	1	1	-1	1	1	-1	0	1	1	0	1	1	1	1	0	0	1	1	1	1	-1	1	-1	-1
Russia_501_7	55.4775	56.1366	1	0	-1	1	0	-1	1	1	1	1	0	0	1	1	1	0	-1	1	0	1	1	0	0	0	1	0	1	1	-1	-1	1	-1	0	1	1	1	1	1	0	1	1	-1	1	-1	1	-1	-1
Russia_501_8	55.4775	56.1366	1	0	-1	1	0	0	1	1	1	1	1	1	1	0	1	1	-1	1	-1	1	1	0	0	0	0	0	1	1	0	1	1	-1	1	1	1	1	1	0	0	1	1	0	1	0	1	-1	-1
Russia_501_9	55.4775	56.1366	1	0	-1	1	1	-1	-1	0	1	1	0	0	1	1	1	1	0	0	0	0	0	1	1	1	-1	-1	1	1	1	1	1	0	0	1	1	1	1	-1	0	1	1	1	1	-1	1	-1	0
Russia_501_10	55.4775	56.1366	1	0	-1	1	1	-1	-1	0	1	1	1	1	1	1	1	0	1	1	1	1	1	0	0	0	0	0	1	1	-1	-1	1	1	1	1	1	1	1	-1	0	1	1	1	1	-1	1	1	1
Russia_502_1	55.8347	56.7219	1	-1	-1	1	1	-1	1	1	1	1	0	0	1	1	1	0	-1	1	-1	1	1	0	0	0	-1	-1	1	1	0	0	1	0	0	1	1	1	1	-1	-1	1	1	1	1	-1	1	0	0
Russia_502_2	55.8347	56.7219	1	0	-1	1	1	-1	0	1	1	1	0	1	1	0	1	0	-1	1	0	-1	0	1	1	1	0	-1	1	1	0	0	1	1	0	1	1	1	1	-1	-1	1	1	0	0	-1	1	-1	-1
Russia_502_3	55.8347	56.7219	1	-1	-1	1	1	0	1	1	0	1	1	1	1	1	1	-1	0	1	0	1	1	-1	-1	-1	1	-1	1	1	0	0	1	0	1	1	1	1	0	-1	-1	1	1	1	1	-1	1	0	0
Russia_502_4	55.8347	56.7219	1	1	-1	1	1	-1	-1	1	1	1	0	1	1	1	1	1	-1	1	0	0	-1	1	1	1	0	-1	1	1	-1	-1	1	1	0	0	1	1	1	-1	0	1	1	1	1	-1	0	-1	-1
Russia_502_5	55.8347	56.7219	1	0	-1	1	1	-1	1	0	1	1	1	1	1	1	1	1	-1	1	0	1	1	1	1	1	0	-1	1	1	-1	1	1	0	0	1	1	1	1	0	0	1	1	0	0	-1	1	0	0
Russia_502_6	55.8347	56.7219	1	0	-1	1	1	-1	0	1	1	1	1	1	1	1	1	1	-1	1	1	1	-1	1	1	1	1	-1	1	0	0	0	1	0	1	1	1	1	1	-1	0	1	1	0	0	-1	1	0	0
Russia_502_7	55.8347	56.7219	1	-1	-1	1	1	-1	1	0	1	1	-1	1	1	-1	1	1	0	1	0	1	0	1	1	1	0	0	1	1	0	0	1	0	1	1	1	1	1	-1	0	1	1	1	1	-1	0	-1	-1
Russia_502_8	55.8347	56.7219	1	1	-1	1	1	-1	1	1	1	1	0	1	1	-1	1	1	-1	1	0	1	0	1	1	1	0	-1	1	1	0	0	1	0	1	1	1	1	1	1	-1	1	1	0	1	-1	1	-1	-1
Russia_502_9	55.8347	56.7219	1	-1	-1	1	1	-1	-1	1	1	1	1	1	0	0	1	1	-1	1	0	1	1	1	1	1	-1	-1	1	0	-1	-1	1	0	1	1	1	1	1	0	-1	1	1	1	1	0	1	0	0
Russia_502_10	55.8347	56.7219	1	0	-1	1	0	1	0	1	1	1	0	1	1	-1	1	1	-1	1	-1	0	0	0	0	0	0	0	1	1	-1	1	1	-1	1	1	1	1	1	0	0	1	1	1	1	-1	0	0	0
Ukraine_210_1	49.2937	28.382	1	0	0	1	0	-1	1	0	1	1	-1	1	1	0	1	1	0	1	1	1	-1	0	0	0	0	-1	1	-1	0	0	0	-1	1	1	1	1	1	0	0	1	1	0	-1	-1	1	1	1
Ukraine_210_2	49.2937	28.382	1	-1	-1	1	1	-1	0	1	1	1	0	1	1	1	1	0	-1	0	1	1	0	1	1	1	-1	-1	1	-1	0	0	1	1	1	1	1	1	0	0	-1	1	1	1	0	-1	1	0	0
Ukraine_210_3	49.2937	28.382	1	0	0	1	1	-1	0	1	0	1	-1	1	0	0	0	0	0	0	1	1	0	1	1	1	0	-1	1	1	-1	0	1	-1	1	1	0	1	1	0	-1	1	0	0	1	0	1	0	0
Ukraine_210_4	49.2937	28.382	1	0	-1	1	-1	0	1	1	0	1	0	1	1	1	1	0	-1	0	1	0	-1	1	1	1	-1	1	1	0	0	0	1	-1	1	1	1	1	1	-1	0	1	1	1	1	-1	1	0	1
Ukraine_210_5	49.2937	28.382	1	0	-1	1	1	1	-1	1	1	1	1	1	1	0	1	1	-1	1	1	1	-1	1	1	1	1	0	1	1	-1	-1	1	-1	1	1	1	1	1	0	0	1	1	-1	1	-1	1	-1	-1
Ukraine_210_6	49.2937	28.382	1	0	-1	1	0	0	1	1	1	1	1	1	1	1	1	0	0	0	0	-1	1	1	1	1	1	0	1	1	-1	0	0	-1	1	1	1	1	1	-1	0	1	1	1	1	0	1	-1	0
Ukraine_210_7	49.2937	28.382	1	0	-1	1	0	-1	0	1	0	1	1	1	1	1	1	1	-1	1	1	0	0	1	1	1	0	-1	1	1	1	1	1	-1	1	0	1	1	1	-1	0	1	1	0	0	-1	1	0	0
Ukraine_210_8	49.2937	28.382	1	-1	-1	1	1	0	0	1	1	1	0	1	1	1	1	1	-1	1	1	0	0	0	1	0	-1	0	1	1	0	0	1	0	1	1	1	1	1	0	1	1	1	1	1	0	1	0	0
Ukraine_210_9	49.2937	28.382	1	-1	-1	1	1	-1	0	1	1	1	1	1	1	1	1	1	0	1	0	1	-1	1	1	1	0	0	1	1	0	0	1	-1	-1	1	1	1	1	0	0	0	1	1	-1	-1	0	1	1
Ukraine_210_10	49.2937	28.382	1	1	-1	1	1	0	1	0	1	1	0	1	1	1	1	1	-1	1	0	1	0	0	1	0	1	-1	1	1	0	1	1	0	1	1	0	1	1	0	-1	1	1	1	1	-1	1	-1	-1
Ukraine_211_1	50.9271	26.4714	1	0	-1	1	1	-1	0	0	1	1	0	1	1	0	1	1	-1	1	0	1	0	1	1	1	1	-1	1	1	1	1	1	0	0	1	0	1	1	-1	0	1	1	1	1	-1	1	0	0
Ukraine_211_2	50.9271	26.4714	1	0	-1	1	1	-1	0	0	1	1	1	1	1	1	1	1	-1	1	0	0	0	-1	-1	-1	0	-1	1	-1	0	0	1	-1	0	1	1	1	1	-1	-1	1	1	1	1	-1	0	0	0
Ukraine_211_3	50.9271	26.4714	1	0	-1	1	1	0	1	1	1	1	-1	1	1	0	1	1	0	1	1	0	0	1	1	1	1	0	1	1	-1	0	1	-1	-1	1	1	1	0	1	-1	0	1	1	1	0	1	0	0
Ukraine_211_4	50.9271	26.4714	1	-1	-1	1	1	-1	-1	0	1	1	1	1	0	1	1	1	-1	1	-1	1	0	1	1	1	1	0	1	0	0	0	1	-1	1	1	1	1	1	1	0	1	1	1	1	-1	0	0	0
Ukraine_211_5	50.9271	26.4714	1	-1	-1	1	1	-1	0	1	1	1	0	1	1	1	1	1	0	1	0	1	0	1	1	1	0	-1	1	1	0	0	1	0	1	1	1	1	1	-1	0	1	1	1	1	-1	1	0	0
Ukraine_211_6	50.9271	26.4714	1	-1	0	1	1	1	1	1	1	1	1	1	1	1	1	1	0	1	-1	1	0	0	0	0	1	-1	1	1	0	0	1	-1	0	1	1	1	1	0	0	1	1	1	0	-1	1	0	1
Ukraine_211_7	50.9271	26.4714	1	1	-1	1	-1	0	0	1	1	1	1	1	1	0	1	1	0	1	-1	1	0	1	1	1	0	-1	1	0	0	0	1	0	-1	1	1	1	1	-1	-1	1	1	0	0	0	1	0	0
Ukraine_211_8	50.9271	26.4714	1	1	-1	0	1	-1	0	1	1	1	1	1	1	-1	1	0	0	1	-1	1	1	1	1	1	1	-1	1	1	1	1	1	-1	-1	1	1	1	1	-1	0	1	0	-1	1	0	1	1	1
Ukraine_211_9	50.9271	26.4714	1	0	-1	1	1	-1	1	1	1	1	1	1	1	0	1	0	-1	1	0	0	0	1	1	1	0	0	1	0	1	1	1	-1	0	1	1	1	1	-1	-1	1	1	1	0	-1	0	-1	0
Ukraine_211_10	50.9271	26.4714	1	1	-1	1	1	-1	0	1	1	1	0	1	1	1	1	0	0	1	0	1	1	1	1	1	0	-1	1	1	1	1	1	-1	1	1	1	1	1	-1	0	1	1	1	1	0	1	0	0
Ukraine_212_1	51.4903	31.3258	1	0	-1	1	1	0	0	1	1	1	0	1	1	1	1	1	-1	1	0	1	0	0	0	0	0	-1	1	1	0	0	1	0	1	1	1	0	0	1	0	1	1	1	1	-1	1	1	1
Ukraine_212_2	51.4903	31.3258	1	-1	-1	0	1	0	0	1	1	1	1	1	1	0	1	0	0	1	-1	0	0	1	1	1	0	0	1	0	0	0	1	-1	0	1	1	1	1	-1	-1	1	1	1	1	-1	1	0	0
Ukraine_212_3	51.4903	31.3258	1	0	-1	1	1	-1	1	1	1	1	0	1	0	0	1	1	0	1	1	1	0	1	1	1	0	-1	1	0	-1	0	1	0	0	1	1	1	1	-1	-1	1	1	1	1	-1	1	1	1
Ukraine_212_4	51.4903	31.3258	1	0	-1	1	1	0	0	1	1	1	-1	1	1	1	1	1	-1	1	0	1	1	1	1	1	0	-1	1	1	0	0	1	0	1	1	1	1	1	0	0	1	1	1	1	-1	1	-1	0
Ukraine_212_5	51.4903	31.3258	1	-1	-1	0	1	-1	1	1	1	1	0	0	1	1	1	0	-1	1	0	0	0	1	1	1	0	0	1	1	0	0	1	0	-1	1	1	1	1	0	0	1	1	0	1	-1	1	-1	-1
Ukraine_212_6	51.4903	31.3258	1	0	-1	1	1	-1	0	1	1	1	-1	1	1	0	1	1	-1	1	0	1	1	1	1	1	0	-1	1	-1	-1	0	1	-1	-1	1	1	1	1	0	-1	1	1	0	1	-1	0	-1	0
Ukraine_212_7	51.4903	31.3258	1	0	-1	1	1	-1	0	1	1	1	1	0	1	0	1	1	-1	1	0	1	0	1	1	1	-1	0	1	1	-1	-1	1	-1	0	1	0	1	1	-1	0	1	1	1	1	1	1	0	0
Ukraine_212_8	51.4903	31.3258	1	0	-1	0	1	0	1	1	1	1	0	1	0	1	1	0	-1	0	1	1	0	0	0	0	0	0	1	-1	-1	-1	0	-1	0	1	1	1	1	0	-1	1	1	1	1	0	1	-1	-1
Ukraine_212_9	51.4903	31.3258	1	0	-1	1	1	0	-1	1	0	1	1	0	0	1	1	1	0	1	0	1	0	1	1	1	1	-1	1	1	1	1	1	1	0	1	0	1	1	-1	0	1	1	0	1	0	1	0	0
Ukraine_212_10	51.4903	31.3258	1	-1	-1	1	0	-1	1	1	1	1	-1	1	0	1	1	0	-1	1	0	0	0	1	1	1	0	0	1	1	-1	-1	1	0	0	1	0	1	0	-1	1	1	1	1	1	-1	1	0	0
Ukraine_255_1	48.2613	40.1543	1	-1	-1	1	1	0	1	0	1	1	-1	1	1	0	1	1	-1	1	0	0	-1	1	1	1	1	0	1	-1	-1	0	1	-1	1	1	1	1	1	1	-1	1	1	0	1	-1	1	0	0
Ukraine_255_2	48.2613	40.1543	1	0	-1	1	1	0	1	1	1	1	0	1	1	1	1	0	-1	1	1	1	0	1	1	1	1	1	1	1	1	1	1	1	0	1	1	1	1	-1	-1	1	1	1	1	-1	1	0	0
Ukraine_255_3	48.2613	40.1543	1	0	-1	1	1	0	1	1	0	1	0	1	1	0	1	1	-1	1	0	1	0	0	1	0	-1	0	1	1	-1	-1	1	0	0	1	1	1	1	-1	0	1	1	1	1	0	1	0	0
Ukraine_255_4	48.2613	40.1543	1	-1	-1	1	1	-1	0	0	1	1	1	1	1	1	1	1	-1	1	-1	0	0	1	1	1	-1	1	1	1	-1	0	1	-1	0	1	1	1	1	-1	-1	1	1	1	1	-1	1	0	0
Ukraine_255_5	48.2613	40.1543	1	0	-1	1	1	-1	1	0	1	1	0	1	1	1	1	0	-1	1	0	1	-1	1	1	1	0	-1	1	0	-1	-1	1	-1	1	1	1	1	1	0	-1	1	1	1	0	-1	1	0	0
Ukraine_255_6	48.2613	40.1543	1	0	-1	1	1	-1	0	1	1	1	1	1	1	1	1	1	-1	1	0	1	0	1	1	1	1	-1	0	0	1	1	1	0	1	1	1	1	1	1	-1	1	1	1	1	-1	1	0	0
Ukraine_255_7	48.2613	40.1543	1	0	-1	1	0	1	1	1	-1	1	-1	1	1	0	1	1	-1	1	-1	1	0	1	1	1	0	-1	-1	-1	0	0	1	0	0	1	1	1	1	-1	0	1	1	1	1	-1	1	-1	-1
Ukraine_255_8	48.2613	40.1543	1	0	-1	1	0	-1	0	1	1	1	0	1	1	1	1	0	-1	1	0	1	-1	1	1	1	0	-1	1	0	-1	-1	1	0	0	1	1	1	1	0	-1	1	1	1	0	-1	1	-1	-1
Ukraine_255_9	48.2613	40.1543	1	0	-1	1	1	0	0	1	1	1	0	0	1	1	1	1	-1	1	0	1	0	1	0	0	-1	-1	1	1	1	1	1	0	1	1	1	1	1	-1	0	0	1	1	1	-1	1	0	0
Ukraine_255_10	48.2613	40.1543	1	-1	-1	1	1	1	1	1	1	1	0	0	1	0	1	1	0	1	1	1	0	1	1	1	0	-1	1	1	-1	0	1	0	1	1	-1	1	1	-1	-1	1	1	1	1	-1	1	-1	-1
Ukraine_430_1	49.052833	37.9295	1	1	0	1	0	0	0	1	1	1	0	1	0	1	1	1	-1	1	-1	1	0	1	1	1	0	0	1	0	-1	-1	1	0	1	1	1	1	1	-1	-1	1	1	1	1	-1	0	1	1
Ukraine_430_2	49.052833	37.9295	1	0	-1	1	1	-1	1	1	0	1	1	1	0	1	1	1	0	1	0	0	-1	1	1	1	1	1	1	1	0	0	1	0	1	1	0	1	1	-1	-1	1	1	1	1	-1	1	-1	-1
Ukraine_430_3	49.052833	37.9295	1	1	-1	1	0	0	1	0	1	1	-1	1	0	1	1	0	-1	1	0	0	1	1	1	1	1	0	1	-1	1	1	1	0	0	1	1	1	1	0	-1	1	1	1	1	-1	1	1	1
Ukraine_430_4	49.052833	37.9295	1	0	-1	1	1	0	0	1	1	1	0	1	1	1	1	1	-1	1	0	1	0	1	1	1	1	-1	1	1	0	0	1	-1	0	1	1	1	1	0	-1	1	1	1	1	-1	1	-1	-1
Ukraine_430_5	49.052833	37.9295	1	0	-1	0	1	-1	-1	0	1	1	0	1	1	0	1	1	-1	1	1	1	0	1	1	1	0	0	1	1	1	1	1	-1	0	1	1	1	1	0	0	1	1	1	1	0	1	0	0
Ukraine_430_6	49.052833	37.9295	1	-1	-1	1	1	-1	1	0	1	1	0	1	1	1	1	1	-1	1	-1	1	0	1	1	1	-1	-1	1	1	0	1	1	0	1	1	1	1	1	-1	-1	1	1	0	1	-1	0	0	0
Ukraine_430_7	49.052833	37.9295	1	1	-1	1	1	-1	0	1	1	1	0	1	1	1	1	1	0	1	1	1	1	1	1	1	0	0	1	1	1	1	1	-1	0	0	0	1	1	0	-1	1	1	1	0	-1	1	-1	-1
Ukraine_430_8	49.052833	37.9295	1	0	-1	0	1	0	1	1	0	1	0	1	1	1	1	1	1	1	0	0	0	0	0	0	0	-1	1	0	0	0	1	-1	0	1	1	1	1	1	-1	1	1	1	1	0	1	0	0
Ukraine_430_9	49.052833	37.9295	1	-1	-1	1	1	0	0	1	0	1	0	1	1	-1	1	1	-1	0	1	1	0	1	0	0	1	-1	0	-1	0	0	1	-1	1	1	1	1	1	0	1	1	1	0	1	-1	1	-1	0
Ukraine_430_10	49.052833	37.9295	1	0	-1	1	1	0	0	1	0	1	1	1	0	0	1	1	-1	1	1	1	0	0	-1	-1	1	-1	1	0	0	0	1	0	1	1	1	1	1	1	1	1	1	1	1	-1	1	0	1
[truncated: 173 more columns]
