# Supplementary material for: Machine learning techniques for continuous genetic assignment of geographic origin of forest trees
Source: PLoS One. 2025 Jun 6;20(6):e0324994. doi: 10.1371/journal.pone.0324994 (PMC12143523; doi:10.1371/journal.pone.0324994)
Supplement: S6 “Supplementary 6.zip” — (ZIP) [file pone.0324994.s006.zip › methods/DL/readme.txt]

--------------------------------------------------------------
Deep Learning (DL) Method for Continuous Geographic Assignment 
--------------------------------------------------------------

Overview
This R script implements the Deep Learning (DL) method described in the paper:
"Machine learning techniques for continuous genetic assignment of geographic origin of forest trees"
(Degen, Yanbaev & Müller, Thünen Institute of Forest Genetics).
It predicts geographic origin (latitude and longitude) from SNP genotype data using an ensemble of deep neural networks with the H2O framework. The script performs Leave-One-Out Cross Validation (LOOCV) to assess prediction accuracy and identify potential outliers.

System Requirements
* R (version 4.0.0)
* Packages: h2o, caret, dplyr, ggplot2, geosphere
* Adequate memory (preferably >16 GB RAM)
* Multicore processor for parallel processing
* Internet connection (for installing packages if not already available)

Directory Structure
Ensure your working directory is structured as follows:
graphql
CopyEdit
base_dir/
   
- input_DL_oak.txt                       # Input file (tab-delimited) with SNP data and coordinates
- LOOCV_Validation_results_DL_beech.txt  # Output file with predicted results
- details_predictions_DL_beech.txt       # Output file with detailed ensemble predictions
- LOOCV_Histogram_of_Distances_beech.pdf # Output histogram of distance errors
Adjust base_dir and filenames inside the script as needed.

Input File Format
input_DL_oak.txt must be a tab-delimited file with the following structure:

id   latitude   longitude   SNP_1   SNP_2   ...   SNP_n
* First three columns: id, latitude, and longitude
* All other columns: numeric SNP data coded as 1, 0.5, or 0

What the Script Does
1. Data Preprocessing
o Converts SNP values to numeric
o Imputes missing SNPs with column means
o Standardizes SNP values
2. Model Initialization
o Starts H2O cluster using all available CPU cores
o Configures a deep learning model with dropout and regularization
o Trains 5 neural networks per individual for ensemble prediction
3. Leave-One-Out Cross Validation (LOOCV)
o For each individual, predicts location using the remaining data
o Computes ensemble mean and variance of predictions
o Calculates the geographic distance to the true origin
o Flags outliers based on 99.9% CI of prediction variance
4. Outputs
o Tabulated summary of predicted vs actual coordinates and error distances
o Detailed file with all ensemble predictions
o Histogram of geographic distance errors (PDF)
5. Shutdown
o Cleanly shuts down H2O cluster

How to Run the Script
1. Open R or RStudio.
2. Adjust base_dir and filenames in the script if needed.
3. Run the script.

Expected output files:
* LOOCV_Validation_results_DL_beech.txt: Prediction summary
* details_predictions_DL_beech.txt: Raw ensemble predictions
* LOOCV_Histogram_of_Distances_beech.pdf: Histogram plot of distance errors

Model Details
* Architecture: 5 hidden layers: (100, 100, 100, 50, 50 neurons)
* Activation: Rectifier with Dropout
* Dropout: Input 0.1; Hidden layers: (0.3, 0.3, 0.3, 0.2, 0.2)
* Regularization: L1 and L2 = 1e-6
* Ensemble size: 5 models per coordinate prediction
* Training epochs: Up to 500 with early stopping

Notes
* The script assumes all SNPs are relevant for prediction (filtering for SNPs significantly correlated with location was done prior).
* Prediction variance is estimated from the variability among ensemble models.
* Outlier detection is based on comparison to the ensemble-derived confidence interval.

Contact & Citation
If you use this script, please cite the corresponding paper.
For questions or bug reports, contact:
Bernd Degen
Thünen Institute of Forest Genetics
bernd.degen@thuenen.de
