# Supplementary material for: Machine learning techniques for continuous genetic assignment of geographic origin of forest trees
Source: PLoS One. 2025 Jun 6;20(6):e0324994. doi: 10.1371/journal.pone.0324994 (PMC12143523; doi:10.1371/journal.pone.0324994)
Supplement: S6 “Supplementary 6.zip” — (ZIP) [file pone.0324994.s006.zip › methods/DL/r_script_DL.r]

# Define flexible file paths and names
base_dir <- "C:/temp/DL"                                          # Base directory (modify as needed)
input_file <- "input_DL_oak.txt"                                # Input file name
output_file <- "LOOCV_Validation_results_DL_beech.txt"            # Output results file
details_predictions_file <- "details_predictions_DL_beech.txt"    # Detailed predictions file
histogram_file <- "LOOCV_Histogram_of_Distances_beech.pdf"        # Histogram PDF file

# Load necessary libraries
if (!require("h2o")) install.packages("h2o", dependencies=TRUE)
if (!require("caret")) install.packages("caret", dependencies=TRUE)
if (!require("dplyr")) install.packages("dplyr", dependencies=TRUE)
if (!require("ggplot2")) install.packages("ggplot2", dependencies=TRUE)
if (!require("geosphere")) install.packages("geosphere", dependencies=TRUE)

library(h2o)
library(caret)
library(dplyr)
library(ggplot2)
library(geosphere)

# Function to calculate geographic distance in kilometers
calculate_distance <- function(lat1, lon1, lat2, lon2) {
  geosphere::distGeo(c(lon1, lat1), c(lon2, lat2)) / 1000
}

# Detect number of CPU cores
num_cores <- parallel::detectCores()

# Initialize H2O with the number of threads equal to the number of CPU cores
h2o.init(nthreads = num_cores)

# Set working directory (optional: if you prefer to work with relative paths, you can set this)
setwd(base_dir)

# Read the input data using a flexible path
input_data <- read.table(file.path(base_dir, input_file), header=TRUE, sep="\t", stringsAsFactors = FALSE)

# Extract features and target variables, excluding the "id" column
genetic_data <- input_data[, -c(1, 2, 3)]
latitude <- input_data$latitude
longitude <- input_data$longitude

# Ensure numeric data
genetic_data <- as.data.frame(lapply(genetic_data, function(x) as.numeric(as.character(x))))
latitude <- as.numeric(latitude)
longitude <- as.numeric(longitude)

# Data imputation for genetic_data (columns starting from column 4):
# Replace cells with NA (including those originally marked "na", "NA", or NaN)
# with the average value of the column.
for (col in names(genetic_data)) {
  col_mean <- mean(genetic_data[[col]], na.rm = TRUE)
  genetic_data[[col]][is.na(genetic_data[[col]])] <- col_mean
}

# Validate data: check for any unexpected NAs or non-numeric values
if (any(is.na(genetic_data))) {
  stop("There are missing values in the genetic data after processing.")
}
if (any(is.na(latitude)) || any(is.na(longitude))) {
  stop("There are missing values in the latitude or longitude after processing.")
}

# Check the distribution of latitude and longitude
cat("Latitude distribution:\n")
print(summary(latitude))
cat("Longitude distribution:\n")
print(summary(longitude))

# Standardize the genetic data to ensure consistent scaling
preProcess_values <- preProcess(genetic_data, method = c("center", "scale"))
genetic_data <- predict(preProcess_values, genetic_data)

# Initialize a data frame to store the results
results <- data.frame(
  id = input_data$id, 
  latitude = latitude, 
  longitude = longitude, 
  latitude_P = numeric(nrow(input_data)), 
  longitude_P = numeric(nrow(input_data)), 
  latitude_var = numeric(nrow(input_data)), 
  longitude_var = numeric(nrow(input_data)),
  Distance = numeric(nrow(input_data)), 
  upper_CI_distance_2 = numeric(nrow(input_data)),
  Flag = numeric(nrow(input_data))
)

# Convert the entire dataset to H2O frame
h2o_data <- as.h2o(data.frame(genetic_data, latitude, longitude))

# Initialize the output file with the header (using a flexible path)
write.table(results[0, ], file = file.path(base_dir, output_file), sep = "\t", row.names = FALSE, quote = FALSE, col.names = TRUE)

# Initialize the details predictions file with the header (using a flexible path)
details_predictions_header <- data.frame(
  id = character(), 
  true_latitude = numeric(), 
  true_longitude = numeric(),
  predicted_latitude = numeric(), 
  predicted_longitude = numeric()
)
write.table(details_predictions_header, file = file.path(base_dir, details_predictions_file), sep = "\t", row.names = FALSE, quote = FALSE, col.names = TRUE)

# Function to train and predict using an ensemble of models with timeout and error handling
predict_with_uncertainty <- function(train_data, valid_data, predictors, response, max_retries) {
  ensemble_size <- 5
  predictions <- matrix(nrow = ensemble_size, ncol = 1)
  
  for (j in 1:ensemble_size) {
    success <- FALSE
    attempts <- 0
    while (!success && attempts < max_retries) {
      attempts <- attempts + 1
      tryCatch({
        setTimeLimit(cpu = 1200, elapsed = 1200) # Set a 20-minute limit for training
        model <- h2o.deeplearning(
          x = predictors, 
          y = response, 
          training_frame = train_data, 
          validation_frame = valid_data,
          hidden = c(100, 100, 100, 50, 50),  # Increased model complexity
          epochs = 500,            # More epochs for better learning
          stopping_rounds = 10,
          stopping_metric = "RMSE",
          stopping_tolerance = 0.001,
          activation = "RectifierWithDropout",
          input_dropout_ratio = 0.1,
          hidden_dropout_ratios = c(0.3, 0.3, 0.3, 0.2, 0.2),
          l1 = 1e-6,               # L1 regularization
          l2 = 1e-6,               # L2 regularization
          rate_annealing = 1e-7,
          seed = 123 + j
        )
        setTimeLimit(cpu = Inf, elapsed = Inf) # Clear the time limit
        predictions[j] <- as.vector(h2o.predict(model, valid_data))
        success <- TRUE
      }, error = function(e) {
        cat("Error in model training or prediction attempt", attempts, ":", conditionMessage(e), "\n")
        if (attempts == max_retries) {
          predictions[j] <- NA
        }
      }, finally = {
        setTimeLimit(cpu = Inf, elapsed = Inf) # Ensure time limit is cleared even if error occurs
      })
    }
  }
  
  valid_predictions <- predictions[!is.na(predictions)]
  
  if (length(valid_predictions) == 0) {
    return(NULL)
  }
  
  prediction_mean <- mean(valid_predictions)
  prediction_var <- var(valid_predictions)
  
  return(list(mean = prediction_mean, variance = prediction_var, predictions = valid_predictions))
}

# Define the z_score for 99.9% confidence interval
z_score <- qnorm(0.9995)

# Function to restart H2O cluster if it becomes unresponsive
restart_h2o <- function() {
  cat("Restarting H2O cluster...\n")
  h2o.shutdown(prompt = FALSE)
  Sys.sleep(10)
  h2o.init(nthreads = num_cores)
  h2o_data <<- as.h2o(data.frame(genetic_data, latitude, longitude))
}

# LOOCV loop with execution time tracking
for (i in 1:nrow(input_data)) {
  cat("Processing individual", i, "out of", nrow(input_data), "\n")
  
  # Split the data
  train_data <- h2o_data[-i, ]
  valid_data <- h2o_data[i, , drop = FALSE]
  
  # Define the response and predictors
  response_latitude <- "latitude"
  response_longitude <- "longitude"
  predictors <- names(genetic_data)
  
  timeout_count <- 0
  latitude_prediction <- NULL
  longitude_prediction <- NULL
  
  start_time <- Sys.time()
  
  while (timeout_count < 2) {
    latitude_prediction <- predict_with_uncertainty(train_data, valid_data, predictors, response_latitude, max_retries = 3)
    if (!is.null(latitude_prediction)) {
      break
    } else {
      timeout_count <- timeout_count + 1
    }
  }
  
  if (timeout_count >= 2) {
    cat("Skipping individual", i, "due to repeated timeouts.\n")
    next
  }
  
  timeout_count <- 0
  
  while (timeout_count < 2) {
    longitude_prediction <- predict_with_uncertainty(train_data, valid_data, predictors, response_longitude, max_retries = 3)
    if (!is.null(longitude_prediction)) {
      break
    } else {
      timeout_count <- timeout_count + 1
    }
  }
  
  if (timeout_count >= 2) {
    cat("Skipping individual", i, "due to repeated timeouts.\n")
    next
  }
  
  end_time <- Sys.time()
  execution_time <- end_time - start_time
  cat("Execution time for individual", i, ":", execution_time, "seconds\n")
  
  # Calculate the distance error
  distance_error <- calculate_distance(latitude[i], longitude[i], latitude_prediction$mean, longitude_prediction$mean)
  
  # Calculate pairwise distances for upper_CI_distance_2, excluding self-distances
  pairwise_distances <- c()
  valid_predictions_lat <- latitude_prediction$predictions
  valid_predictions_lon <- longitude_prediction$predictions
  for (p in 1:(length(valid_predictions_lat) - 1)) {
    for (q in (p + 1):length(valid_predictions_lat)) {
      pairwise_distance <- calculate_distance(
        valid_predictions_lat[p], valid_predictions_lon[p],
        valid_predictions_lat[q], valid_predictions_lon[q]
      )
      pairwise_distances <- c(pairwise_distances, pairwise_distance)
    }
  }
  
  # Compute mean and SD of the pairwise distances
  mean_pairwise_distance <- mean(pairwise_distances)
  sd_pairwise_distance <- sd(pairwise_distances)
  
  # Compute upper_CI_distance_2
  upper_CI_distance_2 <- mean_pairwise_distance + z_score * sd_pairwise_distance
  
  # Flagging individuals where distance > upper_CI_distance_2
  flag <- ifelse(distance_error > upper_CI_distance_2, 1, 0)
  
  # Store the results
  results$latitude_P[i] <- latitude_prediction$mean
  results$longitude_P[i] <- longitude_prediction$mean
  results$latitude_var[i] <- latitude_prediction$variance
  results$longitude_var[i] <- longitude_prediction$variance
  results$Distance[i] <- distance_error
  results$upper_CI_distance_2[i] <- upper_CI_distance_2
  results$Flag[i] <- flag
  
  # Append the results of the current individual to the output file without the header
  write.table(results[i, , drop = FALSE], file = file.path(base_dir, output_file), sep = "\t", row.names = FALSE, quote = FALSE, col.names = FALSE, append = TRUE)
  
  # Write detailed predictions to the details_predictions_file
  num_predictions <- length(latitude_prediction$predictions)
  detailed_predictions <- data.frame(
    id = rep(input_data$id[i], num_predictions),
    true_latitude = rep(latitude[i], num_predictions),
    true_longitude = rep(longitude[i], num_predictions),
    predicted_latitude = latitude_prediction$predictions,
    predicted_longitude = longitude_prediction$predictions
  )
  write.table(detailed_predictions, file = file.path(base_dir, details_predictions_file), sep = "\t", row.names = FALSE, quote = FALSE, col.names = FALSE, append = TRUE)
}

# Calculate the mean distance
mean_distance <- mean(results$Distance)
cat("Mean Geographic Distance Error: ", mean_distance, " kilometers\n")

# Plot a histogram of the distances
histogram_title <- paste("N:", nrow(results), 
                         "SD:", round(sd(results$Distance), 2), 
                         "Median:", round(median(results$Distance), 2))
hist_plot <- ggplot(results, aes(x = Distance)) +
  geom_histogram(bins = 30, fill = "blue", color = "black", alpha = 0.7) +
  labs(title = histogram_title, x = "Distance (km)", y = "Frequency") +
  theme_minimal()

# Save the histogram as a PDF file using a flexible path
ggsave(file.path(base_dir, histogram_file), plot = hist_plot)

# Shut down H2O cluster
h2o.shutdown(prompt = FALSE)
