# Supplementary material for: Machine learning techniques for continuous genetic assignment of geographic origin of forest trees
Source: PLoS One. 2025 Jun 6;20(6):e0324994. doi: 10.1371/journal.pone.0324994 (PMC12143523; doi:10.1371/journal.pone.0324994)
Supplement: S6 “Supplementary 6.zip” — (ZIP) [file pone.0324994.s006.zip › methods/GPR-D/input_parameters.txt]

Lengthscale_Lat	Noise_Lat	Lengthscale_Lon	Noise_Lon	Mean_Distance
90.69517426593922	0.962156781765993	5.591287886871245	0.457537461711487	305.5262417415983
41.029664541953686	0.09643824524881414	3.979029895117251	0.4179352971803128	300.17051077387544
120.27368121453598	0.009181493921302969	1.0204355907190952	0.24287873304667	278.6134202018157
279.4043886902175	0.0001	19.922738968415217	0.0001	339.4964094184789
11.33174166814731	0.5708382640384441	8.54922728907585	0.05535385558655229	363.4064203840245
