# Supplementary material for: Machine learning techniques for continuous genetic assignment of geographic origin of forest trees
Source: PLoS One. 2025 Jun 6;20(6):e0324994. doi: 10.1371/journal.pone.0324994 (PMC12143523; doi:10.1371/journal.pone.0324994)
Supplement: S6 “Supplementary 6.zip” — (ZIP) [file pone.0324994.s006.zip › methods/GPR-D/python_GPR_D.py]

# create an isolated conda environment with all needed packages: 
# => "conda create --name gpr-env python=3.9 numpy=1.23.5 pandas scikit-learn tqdm joblib pytorch=1.9.0 gpytorch -c pytorch -c conda-forge"
# activate this environment => "conda activate gpr-env"


import os
import torch
import gpytorch
import pandas as pd
import numpy as np
import logging
from tqdm import tqdm
from joblib import Parallel, delayed, cpu_count
from gpytorch.constraints import GreaterThan, Positive
import warnings
from gpytorch.models.exact_gp import GPInputWarning
from sklearn.preprocessing import StandardScaler
from sklearn.model_selection import KFold
from sklearn.impute import SimpleImputer  # For mean imputation

# Set up logging
log_file = "gpr_optimization.log"
logging.basicConfig(level=logging.INFO, format='%(asctime)s - %(levelname)s - %(message)s',
                    handlers=[logging.FileHandler(log_file), logging.StreamHandler()])

# Suppress specific warnings
warnings.filterwarnings("ignore", category=GPInputWarning)

# Set working directory
working_directory = "c:/temp/GPR-D/"
os.chdir(working_directory)

# Load the data with error handling
try:
    # 'na_values' converts "na" and "NA" to proper NaN values
    data = pd.read_csv(
        "input_GPR_D_beech.txt",
        sep="\t",
        na_values=["na", "NA"],  # <-- Recognize "na"/"NA" as missing
        keep_default_na=True     # Keep other default missing-value placeholders
    )
except FileNotFoundError as e:
    logging.error("Data file not found: %s", e)
    raise
except pd.errors.ParserError as e:
    logging.error("Error parsing data file: %s", e)
    raise

# Extract allele columns for training, excluding 'id', 'latitude', and 'longitude'
allele_columns = data.columns.difference(['id', 'latitude', 'longitude'])

# Ensure all allele columns are numeric
data[allele_columns] = data[allele_columns].astype(float)

# Impute missing values in the allele columns with the mean
imputer = SimpleImputer(strategy='mean')
data[allele_columns] = imputer.fit_transform(data[allele_columns])

# Drop rows only if latitude or longitude is missing
data = data.dropna(subset=['latitude', 'longitude'])

# Prepare training data
scaler = StandardScaler()
X = scaler.fit_transform(data[allele_columns])
y_lat = data['latitude'].values
y_lon = data['longitude'].values

# Use CPU for computations
device = torch.device("cpu")
logging.info("Using CPU for computations")

# Convert data to torch tensors
X = torch.tensor(X, dtype=torch.float32).to(device)
y_lat = torch.tensor(y_lat, dtype=torch.float32).to(device)
y_lon = torch.tensor(y_lon, dtype=torch.float32).to(device)

class ExactGPModel(gpytorch.models.ExactGP):
    def __init__(self, train_x, train_y, likelihood):
        super(ExactGPModel, self).__init__(train_x, train_y, likelihood)
        self.mean_module = gpytorch.means.ConstantMean()
        self.covar_module = gpytorch.kernels.ScaleKernel(
            gpytorch.kernels.RBFKernel(lengthscale_constraint=Positive())
        )
    
    def forward(self, x):
        mean_x = self.mean_module(x)
        covar_x = self.covar_module(x)
        return gpytorch.distributions.MultivariateNormal(mean_x, covar_x)

def train_models(train_x, train_y_lat, train_y_lon, lengthscale_lat, noise_lat, lengthscale_lon, noise_lon):
    noise_constraint = GreaterThan(1e-4)  # Adjusted constraint to avoid very small noise values

    try:
        lengthscale_lat = torch.tensor(lengthscale_lat).to(device)
        lengthscale_lon = torch.tensor(lengthscale_lon).to(device)
    except Exception as e:
        logging.error(f"Error converting lengthscale to tensor: {e}")
        raise

    likelihood_lat = gpytorch.likelihoods.GaussianLikelihood(noise_constraint=noise_constraint).to(device)
    model_lat = ExactGPModel(train_x, train_y_lat, likelihood_lat).to(device)
    try:
        model_lat.covar_module.base_kernel.lengthscale = lengthscale_lat
    except Exception as e:
        logging.error(f"Error setting latitude lengthscale: {e}")
        raise

    likelihood_lat.noise_covar.noise = torch.tensor(max(noise_lat, 1e-4)).to(device)  # Ensure noise is within bounds

    likelihood_lon = gpytorch.likelihoods.GaussianLikelihood(noise_constraint=noise_constraint).to(device)
    model_lon = ExactGPModel(train_x, train_y_lon, likelihood_lon).to(device)
    try:
        model_lon.covar_module.base_kernel.lengthscale = lengthscale_lon
    except Exception as e:
        logging.error(f"Error setting longitude lengthscale: {e}")
        raise

    likelihood_lon.noise_covar.noise = torch.tensor(max(noise_lon, 1e-4)).to(device)  # Ensure noise is within bounds

    model_lat.train()
    likelihood_lat.train()
    model_lon.train()
    likelihood_lon.train()

    optimizer_lat = torch.optim.Adam(model_lat.parameters(), lr=0.1)
    optimizer_lon = torch.optim.Adam(model_lon.parameters(), lr=0.1)

    mll_lat = gpytorch.mlls.ExactMarginalLogLikelihood(likelihood_lat, model_lat)
    mll_lon = gpytorch.mlls.ExactMarginalLogLikelihood(likelihood_lon, model_lon)

    training_iter = 100
    for i in range(training_iter):
        optimizer_lat.zero_grad()
        output_lat = model_lat(train_x)
        loss_lat = -mll_lat(output_lat, train_y_lat)
        loss_lat.backward()
        optimizer_lat.step()

        optimizer_lon.zero_grad()
        output_lon = model_lon(train_x)
        loss_lon = -mll_lon(output_lon, train_y_lon)
        loss_lon.backward()
        optimizer_lon.step()

    return model_lat, likelihood_lat, model_lon, likelihood_lon

def haversine_distance(lat1, lon1, lat2, lon2):
    R = 6371  # Earth radius in kilometers
    phi1 = np.radians(lat1)
    phi2 = np.radians(lat2)
    delta_phi = np.radians(lat2 - lat1)
    delta_lambda = np.radians(lon2 - lon1)
    a = (
        np.sin(delta_phi / 2.0) ** 2
        + np.cos(phi1) * np.cos(phi2) * np.sin(delta_lambda / 2.0) ** 2
    )
    c = 2 * np.arctan2(np.sqrt(a), np.sqrt(1 - a))
    distance = R * c  # Distance in kilometers
    return distance

def cross_validation_iteration(train_indices, test_indices, data, allele_columns, lengthscale_lat, noise_lat, lengthscale_lon, noise_lon):
    train_data = data.iloc[train_indices].reset_index(drop=True)
    test_data = data.iloc[test_indices].reset_index(drop=True)

    X_train = train_data[allele_columns].astype(float)
    y_train_lat = train_data['latitude'].astype(float)
    y_train_lon = train_data['longitude'].astype(float)
    
    X_test = test_data[allele_columns].astype(float)
    y_test_lat = test_data['latitude']
    y_test_lon = test_data['longitude']
    
    X_train = torch.tensor(X_train.values, dtype=torch.float32).to(device)
    y_train_lat = torch.tensor(y_train_lat.values, dtype=torch.float32).to(device)
    y_train_lon = torch.tensor(y_train_lon.values, dtype=torch.float32).to(device)
    X_test = torch.tensor(X_test.values, dtype=torch.float32).to(device)
    
    model_lat, likelihood_lat, model_lon, likelihood_lon = train_models(
        X_train, y_train_lat, y_train_lon, 
        lengthscale_lat, noise_lat, lengthscale_lon, noise_lon
    )
    
    model_lat.eval()
    likelihood_lat.eval()
    model_lon.eval()
    likelihood_lon.eval()
    
    try:
        with torch.no_grad(), gpytorch.settings.max_cg_iterations(10000), gpytorch.settings.cg_tolerance(1e-2), gpytorch.settings.fast_pred_var():
            pred_lat = likelihood_lat(model_lat(X_test))
            pred_lon = likelihood_lon(model_lon(X_test))
    except Exception as e:
        logging.warning(f"Failed during CG iterations: {e}")
        return float('inf')
    
    pred_lat_mean = pred_lat.mean.cpu().numpy()
    pred_lon_mean = pred_lon.mean.cpu().numpy()

    distances = []
    for j in range(len(test_data)):
        distance = haversine_distance(
            y_test_lat.iloc[j],
            y_test_lon.iloc[j],
            pred_lat_mean[j],
            pred_lon_mean[j]
        )
        distances.append(distance)
    
    return np.mean(distances)

def cross_validation(data, allele_columns, lengthscale_lat, noise_lat, lengthscale_lon, noise_lon, n_folds=5):
    logging.info(f"Starting cross-validation with {n_folds} folds")
    logging.info(
        f"Hyperparameters - lengthscale_lat: {lengthscale_lat}, noise_lat: {noise_lat}, "
        f"lengthscale_lon: {lengthscale_lon}, noise_lon: {noise_lon}"
    )

    kf = KFold(n_splits=n_folds, shuffle=True, random_state=42)
    results = []

    for train_indices, test_indices in kf.split(data):
        results.append(
            cross_validation_iteration(
                train_indices, 
                test_indices, 
                data, 
                allele_columns, 
                lengthscale_lat, 
                noise_lat, 
                lengthscale_lon, 
                noise_lon
            )
        )

    mean_distance = np.mean(results) if results else float('inf')
    logging.info(f"Cross-validation completed: mean distance={mean_distance}")
    return mean_distance

def evaluate_configuration(lengthscale_lat, noise_lat, lengthscale_lon, noise_lon, data, allele_columns):
    return cross_validation(data, allele_columns, lengthscale_lat, noise_lat, lengthscale_lon, noise_lon)

def perform_random_search(n_iterations, data, allele_columns, initial_best_params=None, initial_best_distance=float('inf')):
    best_params = initial_best_params
    best_mean_distance = initial_best_distance

    output_file = "best_configurations_random_search.txt"
    all_configs_file = "all_tested_configurations.txt"
    
    with open(output_file, "w") as f_best, open(all_configs_file, "w") as f_all:
        f_best.write("Iteration\tLengthscale_Lat\tNoise_Lat\tLengthscale_Lon\tNoise_Lon\tMean_Distance\n")
        f_all.write("Iteration\tLengthscale_Lat\tNoise_Lat\tLengthscale_Lon\tNoise_Lon\tMean_Distance\n")

        logging.info(f"Starting random search using {cpu_count()} CPU cores")

        with tqdm(total=n_iterations, desc="Random Search") as pbar:
            for i in range(0, n_iterations, 2):
                # Generate random configurations
                configurations = [
                    (
                        np.random.uniform(0.001, 400),
                        np.random.uniform(1e-8, 1),
                        np.random.uniform(0.001, 400),
                        np.random.uniform(1e-8, 1),
                    )
                    for _ in range(min(2, n_iterations - i))
                ]
                
                # Evaluate configurations in parallel
                results = Parallel(n_jobs=2)(
                    delayed(evaluate_configuration)(*config, data, allele_columns) 
                    for config in configurations
                )
                
                for j, (lengthscale_lat, noise_lat, lengthscale_lon, noise_lon) in enumerate(configurations):
                    mean_distance = results[j]
                    # Write each tested config to the all_configs_file
                    f_all.write(
                        f"{i + j + 1}\t{lengthscale_lat}\t{noise_lat}\t{lengthscale_lon}\t{noise_lon}\t{mean_distance}\n"
                    )
                    f_all.flush()

                    # Update best parameters if current configuration is better
                    if mean_distance < best_mean_distance:
                        best_mean_distance = mean_distance
                        best_params = (lengthscale_lat, noise_lat, lengthscale_lon, noise_lon)

                    # Periodically write out the best config
                    if (i + j + 1) % 50 == 0:
                        f_best.write(
                            f"{i + j + 1}\t{best_params[0]}\t{best_params[1]}\t{best_params[2]}\t{best_params[3]}\t{best_mean_distance}\n"
                        )
                        f_best.flush()
                        logging.info(
                            f"Iteration {i + j + 1}: Updated best configuration with mean distance={best_mean_distance}"
                        )
                    
                    pbar.update(1)

    return best_params, best_mean_distance

def perform_initial_search_from_file(file_path, data, allele_columns):
    try:
        initial_params_df = pd.read_csv(file_path, sep="\t")
    except Exception as e:
        logging.error(f"Error reading initial parameters file: {e}")
        return None, float('inf')
    
    best_initial_params = None
    best_initial_mean_distance = float('inf')

    for idx, row in initial_params_df.iterrows():
        lengthscale_lat = row['Lengthscale_Lat']
        noise_lat = row['Noise_Lat']
        lengthscale_lon = row['Lengthscale_Lon']
        noise_lon = row['Noise_Lon']
        mean_distance = evaluate_configuration(
            lengthscale_lat, noise_lat, lengthscale_lon, noise_lon, data, allele_columns
        )
        logging.info(f"Initial config {idx + 1} mean distance: {mean_distance}")

        if mean_distance < best_initial_mean_distance:
            best_initial_mean_distance = mean_distance
            best_initial_params = (
                lengthscale_lat, 
                noise_lat, 
                lengthscale_lon, 
                noise_lon
            )

    return best_initial_params, best_initial_mean_distance

# Read and evaluate initial configurations
initial_file_path = "input_parameters.txt"
logging.info("Evaluating initial configurations from input file...")
best_initial_params, best_initial_mean_distance = perform_initial_search_from_file(
    initial_file_path, data, allele_columns
)
logging.info(
    f"Best initial configuration: {best_initial_params} "
    f"with mean distance: {best_initial_mean_distance}"
)

# Start random search with the best initial configuration
logging.info("Starting random search for hyperparameter optimization...")
n_iterations = 100
best_params, best_mean_distance = perform_random_search(
    n_iterations,
    data,
    allele_columns,
    initial_best_params=best_initial_params,
    initial_best_distance=best_initial_mean_distance
)

best_lengthscale_lat, best_noise_lat, best_lengthscale_lon, best_noise_lon = best_params

print("Best parameters:", best_params)
print("Best mean distance:", best_mean_distance)

# Save the optimized hyperparameters
with open("optimized_hyperparameters_random_search.txt", "w") as f:
    f.write(f"Best parameters for latitude: lengthscale={best_lengthscale_lat}, noise={best_noise_lat}\n")
    f.write(f"Best parameters for longitude: lengthscale={best_lengthscale_lon}, noise={best_noise_lon}\n")
    f.write(f"Best mean distance: {best_mean_distance}\n")

def perform_loocv_iteration(
    index, data, allele_columns, 
    best_lengthscale_lat, best_lengthscale_lon, 
    best_noise_lat, best_noise_lon
):
    try:
        logging.info(f"Starting LOOCV iteration {index+1}/{total_observations}")
        test_data = data.iloc[index]
        training_data = data.drop(index)
        
        X_train = training_data[allele_columns]
        y_train_lat = training_data['latitude']
        y_train_lon = training_data['longitude']
        
        X_test = pd.DataFrame(
            test_data[allele_columns].values.reshape(1, -1), 
            columns=allele_columns
        )
        y_test_lat = test_data['latitude']
        y_test_lon = test_data['longitude']

        X_train = X_train.astype(float)
        X_test = X_test.astype(float)

        X_train = torch.tensor(X_train.values, dtype=torch.float32).to(device)
        y_train_lat = torch.tensor(y_train_lat.values, dtype=torch.float32).to(device)
        y_train_lon = torch.tensor(y_train_lon.values, dtype=torch.float32).to(device)
        X_test = torch.tensor(X_test.values, dtype=torch.float32).to(device)

        noise_constraint = GreaterThan(1e-8)
        likelihood_lat = gpytorch.likelihoods.GaussianLikelihood(
            noise_constraint=noise_constraint
        ).to(device)
        likelihood_lon = gpytorch.likelihoods.GaussianLikelihood(
            noise_constraint=noise_constraint
        ).to(device)
        model_lat = ExactGPModel(X_train, y_train_lat, likelihood_lat).to(device)
        model_lon = ExactGPModel(X_train, y_train_lon, likelihood_lon).to(device)

        model_lat.covar_module.base_kernel.lengthscale = torch.tensor(
            best_lengthscale_lat
        ).to(device)
        model_lon.covar_module.base_kernel.lengthscale = torch.tensor(
            best_lengthscale_lon
        ).to(device)
        likelihood_lat.noise_covar.noise = torch.tensor(
            max(best_noise_lat, 1e-4)
        ).to(device)
        likelihood_lon.noise_covar.noise = torch.tensor(
            max(best_noise_lon, 1e-4)
        ).to(device)

        model_lat.train()
        likelihood_lat.train()
        model_lon.train()
        likelihood_lon.train()

        # No additional training loop here - we evaluate directly with the 
        # fixed hyperparameters in "fast_pred_var" context.
        with gpytorch.settings.max_cg_iterations(10000), \
             gpytorch.settings.cg_tolerance(1e-2), \
             gpytorch.settings.fast_pred_var():
            
            model_lat.eval()
            likelihood_lat.eval()
            model_lon.eval()
            likelihood_lon.eval()

            with torch.no_grad():
                pred_lat = likelihood_lat(model_lat(X_test))
                pred_lon = likelihood_lon(model_lon(X_test))
            
        pred_lat_mean = pred_lat.mean.cpu().numpy()[0]
        pred_lon_mean = pred_lon.mean.cpu().numpy()[0]
        pred_lat_std = pred_lat.stddev.detach().cpu().numpy()[0]
        pred_lon_std = pred_lon.stddev.detach().cpu().numpy()[0]

        distance = haversine_distance(
            y_test_lat, y_test_lon, 
            pred_lat_mean, pred_lon_mean
        )

        result = {
            'ID': test_data['id'],
            'Actual_Latitude': y_test_lat,
            'Predicted_Latitude': pred_lat_mean,
            'Actual_Longitude': y_test_lon,
            'Predicted_Longitude': pred_lon_mean,
            'Distance': distance,
            'Pred_Lat_SD': pred_lat_std,
            'Pred_Lon_SD': pred_lon_std
        }
        
        logging.info(f"LOOCV iteration {index+1} completed: Distance={distance}")
        return result
    except Exception as e:
        logging.error(f"Error in LOOCV iteration {index+1}: {str(e)}", exc_info=True)
        return None

total_observations = len(data)

header = [
    'ID', 'Actual_Latitude', 'Predicted_Latitude', 
    'Actual_Longitude', 'Predicted_Longitude', 
    'Distance', 'Pred_Lat_SD', 'Pred_Lon_SD'
]
with open("loocv_results_random_search.txt", "w") as f:
    f.write("\t".join(header) + "\n")

logging.info(f"Starting LOOCV with {total_observations} iterations...")
n_jobs = cpu_count()
results = Parallel(n_jobs=n_jobs, timeout=600)(
    delayed(perform_loocv_iteration)(
        i, data, allele_columns, 
        best_lengthscale_lat, best_lengthscale_lon, 
        best_noise_lat, best_noise_lon
    )
    for i in tqdm(range(total_observations))
)

results = [result for result in results if result is not None]

with open("loocv_results_random_search.txt", "a") as f:
    for result in results:
        f.write("\t".join(map(str, [
            result['ID'],
            result['Actual_Latitude'],
            result['Predicted_Latitude'],
            result['Actual_Longitude'],
            result['Predicted_Longitude'],
            result['Distance'],
            result['Pred_Lat_SD'],
            result['Pred_Lon_SD']
        ])) + "\n")

logging.info("LOOCV completed.")
