# Supplementary material for: Machine learning techniques for continuous genetic assignment of geographic origin of forest trees
Source: PLoS One. 2025 Jun 6;20(6):e0324994. doi: 10.1371/journal.pone.0324994 (PMC12143523; doi:10.1371/journal.pone.0324994)
Supplement: S6 “Supplementary 6.zip” — (ZIP) [file pone.0324994.s006.zip › methods/GPR-D/readme.txt]

--------------------------------------------------------------------------------------
Direct gaussian process regression (GPR-D) Method for Continuous Geographic Assignment 
--------------------------------------------------------------------------------------

Overview
This Python script implements a comprehensive pipeline for optimizing hyperparameters and performing spatial predictions using Gaussian Process Regression (GPR). It specifically targets geospatial prediction tasks based on genetic allele frequency data, optimizing predictions for latitude and longitude based on genetic markers.

Requirements
Conda Environment
To run this script, first set up an isolated Conda environment:
conda create --name gpr-env python=3.9 numpy=1.23.5 pandas scikit-learn tqdm joblib pytorch=1.9.0 gpytorch -c pytorch -c conda-forge
conda activate gpr-env

Directory Structure
The default working directory has the following structure:
c:/temp/GPR-D/

- input_GPR_D_beech.txt
- input_parameters.txt
- gpr_optimization.log
- loocv_results_random_search.txt
- best_configurations_random_search.txt
- optimized_hyperparameters_random_search.txt

Required Input Files
* input_GPR_D_beech.txt: Input data file containing IDs, latitude, longitude, and SNP columns.
* input_parameters.txt: Initial hyperparameter configurations for optimization.

Output Files
* gpr_optimization.log: Log file documenting pipeline execution details and errors.
* best_configurations_random_search.txt: Best hyperparameters identified during optimization, updated periodically.
* optimized_hyperparameters_random_search.txt: Final optimized hyperparameters with corresponding mean distance.
* loocv_results_random_search.txt: Results of Leave-One-Out Cross-Validation (LOOCV) predictions.

Pipeline Steps
1. Data Preprocessing
* Loads data from input_GPR_D_beech.txt.
* Impute missing values with average values.
* Standardizes allele frequencies using StandardScaler.

2. Gaussian Process Regression Model
* Uses Gaussian Process Regression with an RBF (Radial Basis Function) kernel, implemented via GPyTorch.
* Trains separate models independently for latitude and longitude predictions.
* Kernel parameters:
o RBF Kernel: Defined by lengthscale, controlling the smoothness of the spatial correlation.
o Noise: Represents the measurement uncertainty or intrinsic variability.

3. Hyperparameter Optimization
Initial Configuration Evaluation
* Evaluates initial hyperparameters from input_parameters.txt.
* Calculates mean spatial distance (Haversine) between predicted and actual locations to assess performance.
Random Search Optimization
* Performs a randomized search to explore hyperparameter space extensively:
o Lengthscale: Range between 0.001 (very local correlation) to 400 (global correlation).
o Noise: Range between 1e-8 (negligible noise) to 1 (high uncertainty).
* Utilizes parallel processing (joblib) for computational efficiency.
* Best parameters periodically logged in best_configurations_random_search.txt.

4. Cross-Validation
* Employs 5-Fold cross-validation to evaluate hyperparameter configurations robustly.
* Accuracy quantified using mean Haversine distance between predicted and actual coordinates.

5. Final Hyperparameter Selection
* Final optimized hyperparameters are saved in optimized_hyperparameters_random_search.txt, documenting the best configuration and its corresponding accuracy (mean distance).

6. Leave-One-Out Cross-Validation (LOOCV)
* Conducted using optimized hyperparameters in a loop wach individual is used as the test individual and all others serve as training individuals.
* Evaluates each data point independently, ensuring unbiased accuracy estimates.
* Predictions, actual values, uncertainties, and spatial errors saved to loocv_results_random_search.txt.

Insights into GPR Parameters
* Lengthscale: Determines how rapidly correlations between points diminish with increasing spatial separation. Smaller values imply localized predictions, while larger values imply smoother predictions across broader scales.
* Noise Parameter: Accounts for data uncertainty or inherent variability, preventing overfitting to training data.
* Proper tuning of these parameters significantly impacts spatial prediction accuracy.

Execution
Activate your conda environment and run:
python your_script_name.py

Notes
* The pipeline handles exceptions gracefully, logging detailed error messages for troubleshooting.
* Hyperparameter ranges and iteration counts can be adjusted in the script as needed for specific datasets.
