# Supplementary material for: Machine learning techniques for continuous genetic assignment of geographic origin of forest trees
Source: PLoS One. 2025 Jun 6;20(6):e0324994. doi: 10.1371/journal.pone.0324994 (PMC12143523; doi:10.1371/journal.pone.0324994)
Supplement: S6 “Supplementary 6.zip” — (ZIP) [file pone.0324994.s006.zip › methods/GPR-G/environment.yml]

name: env-gpr-g
channels:
  - conda-forge
  - pytorch
dependencies:
  - python=3.9

  # GPU-enabled PyTorch (CUDA 11.7) + audio/vision
  - pytorch=2.0
  - torchaudio=2.0
  - torchvision=0.15
  - cudatoolkit=11.7

  # GPyTorch
  - gpytorch=1.10

  # Common libraries
  - numpy=1.23
  - pandas=1.5
  - scipy=1.10
  - scikit-learn=1.2
  - tqdm=4.65
  - haversine=2.7.0
  - matplotlib=3.7

  # cartopy (usually simpler to install from conda-forge)
  - cartopy=0.21

  # Include pip in case you want to install anything else from PyPI
  - pip
