# Supplementary material for: Machine learning techniques for continuous genetic assignment of geographic origin of forest trees
Source: PLoS One. 2025 Jun 6;20(6):e0324994. doi: 10.1371/journal.pone.0324994 (PMC12143523; doi:10.1371/journal.pone.0324994)
Supplement: S6 “Supplementary 6.zip” — (ZIP) [file pone.0324994.s006.zip › methods/GPR-G/python_GPR_G.py]

# create new conda environment with all required packages: "conda env create -f environment.yml"
# the information on needed packages is stored in the file "environment.yml"
# activate conda environment: "conda activate env-gpr-g"

import pandas as pd
import numpy as np
import torch
import gpytorch
from haversine import haversine, Unit
import matplotlib.pyplot as plt
import cartopy.crs as ccrs
from sklearn.model_selection import LeaveOneOut
from tqdm import tqdm
from multiprocessing import Pool, cpu_count
import os

# Set device for GPU if available
device = torch.device("cuda" if torch.cuda.is_available() else "cpu")
torch.backends.cudnn.benchmark = True

# Load data
data = pd.read_csv("C:/temp/GPR-G/input_GPR_G_beech.txt", sep="\t")
data['Latitude'] = pd.to_numeric(data['Latitude'].astype(str).str.replace(',', '.'), errors='coerce')
data['Longitude'] = pd.to_numeric(data['Longitude'].astype(str).str.replace(',', '.'), errors='coerce')
data.dropna(subset=['Latitude', 'Longitude'], inplace=True)

# SNP transformation function
def transform_snp_value(value):
    if value == 0:
        return 0.5
    elif value == -1:
        return 0
    elif value == 0.5 or value == 1:
        return value
    else:
        return np.nan

# Identify SNP columns and apply transformations
snp_cols = [col for col in data.columns if col.startswith('SNP_')]
for col in snp_cols:
    data[col] = pd.to_numeric(data[col].astype(str).str.replace(',', '.'), errors='coerce')
    data[col] = data[col].apply(transform_snp_value)

# Impute missing values using average allele frequencies
for col in snp_cols:
    mean_allele_freq = data[col].mean(skipna=True)
    data[col] = data[col].fillna(mean_allele_freq)

# Define grid breaks
delta_lat = 20 / 111.32  # degrees
mean_lat = data['Latitude'].mean()
delta_lon = 20 / (111.32 * np.cos(np.radians(mean_lat)))
lat_breaks = np.arange(data['Latitude'].min(), data['Latitude'].max() + delta_lat, delta_lat)
lon_breaks = np.arange(data['Longitude'].min(), data['Longitude'].max() + delta_lon, delta_lon)
data = data.assign(
    lat_bin=pd.cut(data['Latitude'], bins=lat_breaks, include_lowest=True, right=False),
    lon_bin=pd.cut(data['Longitude'], bins=lon_breaks, include_lowest=True, right=False)
)
data['grid_cell'] = data['lat_bin'].astype(str) + "_" + data['lon_bin'].astype(str)

# Define full grid coordinates
lat_mids = (lat_breaks[:-1] + lat_breaks[1:]) / 2
lon_mids = (lon_breaks[:-1] + lon_breaks[1:]) / 2
full_grid_coords = [(lat, lon) for lat in lat_mids for lon in lon_mids]
full_grid_coords_tensor = torch.tensor(full_grid_coords, dtype=torch.float32).to(device)

# Output file path
output_file = "C:/temp/GPR-G/test_results_loo_with_radius_20km_nu_2_5_MLE.txt"

# Ensure file is empty initially
if __name__ == "__main__":
    if os.path.exists(output_file):
        os.remove(output_file)
    print(f"Initialized: {output_file} has been cleared.")

class GPModel(gpytorch.models.ExactGP):
    def __init__(self, train_x, train_y, likelihood):
        super(GPModel, self).__init__(train_x, train_y, likelihood)
        self.mean_module = gpytorch.means.ConstantMean()
        self.covar_module = gpytorch.kernels.MaternKernel(nu=2.5, ard_num_dims=2)
        
    def forward(self, x):
        mean_x = self.mean_module(x)
        covar_x = self.covar_module(x)
        return gpytorch.distributions.MultivariateNormal(mean_x, covar_x)

def train_and_predict_snp(snp, train_data):
    snp_preds = []
    snp_vars = []
    
    train_x = torch.tensor(train_data[['Latitude', 'Longitude']].values, dtype=torch.float32).to(device)
    train_y = torch.tensor(train_data[snp].values, dtype=torch.float32).to(device)

    likelihood = gpytorch.likelihoods.GaussianLikelihood().to(device)
    model = GPModel(train_x, train_y, likelihood).to(device)
    
    model.train()
    likelihood.train()
    optimizer = torch.optim.Adam(model.parameters(), lr=0.05)  # Lower learning rate
    mll = gpytorch.mlls.ExactMarginalLogLikelihood(likelihood, model)
    
    for _ in range(10):  # Increased epochs for better convergence
        optimizer.zero_grad()
        output = model(train_x)
        loss = -mll(output, train_y)
        loss.backward()
        optimizer.step()

    model.eval()
    likelihood.eval()
    with torch.no_grad(), gpytorch.settings.fast_pred_var():
        pred_dist = likelihood(model(full_grid_coords_tensor))
        snp_preds.append(pred_dist.mean)  # Avoid .cpu() here if possible
        snp_vars.append(pred_dist.variance)  # Avoid .cpu() here if possible

    # Move predictions to CPU only when returning the results
    return (
        snp, 
        np.mean([pred.cpu().numpy() for pred in snp_preds], axis=0) if snp_preds else np.full((len(full_grid_coords),), np.nan),
        np.mean([var.cpu().numpy() for var in snp_vars], axis=0) if snp_vars else np.full((len(full_grid_coords),), np.nan)
    )

def save_allele_frequency_plots(snp_grid_predictions, snp_name, full_grid_coords, file_path):
    lats, lons = zip(*full_grid_coords)
    snp_values = snp_grid_predictions[snp_name]
    plt.figure(figsize=(10, 8))
    plt.tricontourf(lons, lats, snp_values, levels=14, cmap="viridis")
    plt.colorbar(label="Allele Frequency")
    plt.xlabel("Longitude")
    plt.ylabel("Latitude")
    plt.title(f"Modeled Allele Frequency for {snp_name}")
    plt.savefig(file_path, format='pdf')
    plt.close()

def parallel_train_and_predict(args):
    snp, train_data = args
    return train_and_predict_snp(snp, train_data)

def parallel_evaluate_test_individual(args):
    test_individual, snp_grid_predictions, snp_grid_variances, full_grid_coords = args
    test_alleles = test_individual[snp_cols].values.flatten()
    
    num_grid_points = len(full_grid_coords)
    log_likelihoods = np.zeros(num_grid_points)
    
    epsilon = 1e-6  # Small value to avoid log(0)

    # Iterate over each SNP
    for idx, snp in enumerate(snp_cols):
        p_i = snp_grid_predictions[snp]  # Predicted allele frequencies at all grid points for this SNP
        g_i = test_alleles[idx]          # Observed genotype of the test individual for this SNP
        
        # Skip SNP if genotype is missing
        if np.isnan(g_i):
            continue
        
        # Ensure p_i is within (epsilon, 1 - epsilon)
        p_i = np.clip(p_i, epsilon, 1 - epsilon)
        
        # Compute P(g_i | p_i) for all grid points
        if g_i == 0:
            # P(aa) = (1 - p_i)^2
            prob_gi_pi = (1 - p_i) ** 2
        elif g_i == 0.5:
            # P(Aa) = 2 * p_i * (1 - p_i)
            prob_gi_pi = 2 * p_i * (1 - p_i)
        elif g_i == 1:
            # P(AA) = p_i ** 2
            prob_gi_pi = p_i ** 2
        else:
            # Handle invalid genotype
            continue
        
        # Avoid log(0) by replacing zeros with epsilon
        prob_gi_pi = np.clip(prob_gi_pi, epsilon, None)
        
        # Compute log P(g_i | p_i)
        log_prob_gi_pi = np.log(prob_gi_pi)
        
        # Accumulate the log-likelihoods
        log_likelihoods += log_prob_gi_pi

    # Find the grid point with the highest log-likelihood
    best_idx = np.argmax(log_likelihoods)
    predicted_lat, predicted_lon = full_grid_coords[best_idx]
    
    # Calculate the average variance at the predicted location
    avg_variance = np.mean([snp_grid_variances[snp][best_idx] for snp in snp_cols])
    error_radius_km = 1.96 * np.sqrt(avg_variance) * 111  # Convert degrees to km (approximate)
    
    # Compute the true distance error
    dist_km = haversine(
        (test_individual['Latitude'], test_individual['Longitude']),
        (predicted_lat, predicted_lon),
        unit=Unit.KILOMETERS
    )
    
    return {
        'Id': test_individual['Id'],
        'true_lat': test_individual['Latitude'],
        'true_lon': test_individual['Longitude'],
        'predicted_lat': predicted_lat,
        'predicted_lon': predicted_lon,
        'dist_km': dist_km,
        'error_radius_km': error_radius_km
    }

def euclidean_distance(vec1, vec2):
    return np.sqrt(np.sum((vec1 - vec2) ** 2))

if __name__ == "__main__":
    loo = LeaveOneOut()

    with tqdm(total=len(data), desc="LOO Evaluation - Individuals") as pbar_outer:
        first_individual = True
        for i, (train_index, test_index) in enumerate(loo.split(data)):
            train_data_raw, test_data = data.iloc[train_index], data.iloc[test_index]
            test_individual = test_data.iloc[0]
            
            train_data = train_data_raw.groupby('grid_cell').agg({
                'Latitude': 'mean',
                'Longitude': 'mean',
                **{col: 'mean' for col in snp_cols}
            }).reset_index()

            args = [(snp, train_data) for snp in snp_cols]

            with Pool(cpu_count()) as pool:
                snp_results = list(tqdm(pool.imap(parallel_train_and_predict, args), 
                                        total=len(snp_cols), 
                                        desc="SNP Modeling", 
                                        leave=False))

            snp_grid_predictions = {snp: preds for snp, preds, _ in snp_results}
            snp_grid_variances = {snp: vars for snp, _, vars in snp_results}

            if first_individual:
                for j, snp in enumerate(snp_cols[:3]):
                    file_path = f"C:/temp/allele_freq_{snp}.pdf"
                    save_allele_frequency_plots(snp_grid_predictions, snp, full_grid_coords, file_path)
                first_individual = False

            # Updated evaluation function using Bayesian inference
            eval_args = (test_individual, snp_grid_predictions, snp_grid_variances, full_grid_coords)
            result = parallel_evaluate_test_individual(eval_args)

            result_df = pd.DataFrame([result])
            result_df.to_csv(output_file, mode='a', sep='\t', index=False, header=(i == 0))
            print(f"Appended results for individual {i} to {output_file}")

            pbar_outer.update(1)
