# Supplementary material for: Machine learning techniques for continuous genetic assignment of geographic origin of forest trees
Source: PLoS One. 2025 Jun 6;20(6):e0324994. doi: 10.1371/journal.pone.0324994 (PMC12143523; doi:10.1371/journal.pone.0324994)
Supplement: S6 “Supplementary 6.zip” — (ZIP) [file pone.0324994.s006.zip › methods/GPR-G/readme.txt]

------------------------------------------------------------------------------------------
Grid based gaussian process regression (GPR-G) Method for Continuous Geographic Assignment 
------------------------------------------------------------------------------------------

Overview
This Python script performs genetic geolocation based on SNP (Single Nucleotide Polymorphism) allele frequencies using Gaussian Process Regression (GPR) with a Matern kernel. It implements a Leave-One-Out (LOO) cross-validation approach to predict the geographic origin of individuals based on their genotypic data. The model also estimates prediction uncertainty and generates spatial allele frequency maps for selected SNPs.

Main Features
* Grid-based allele frequency modeling using GPR with spatial smoothing.
* Bayesian inference to predict individual geographic origins based on allele frequency surfaces.
* Leave-One-Out (LOO) cross-validation for model evaluation.
* Parallel processing to speed up SNP-wise GPR modeling.
* Visualization of allele frequency surfaces for selected SNPs.

Prerequisites
Required Packages
* Python 3.8+
* PyTorch
* GPyTorch
* NumPy
* Pandas
* Matplotlib
* Cartopy
* Haversine
* Scikit-learn
* TQDM
* Multiprocessing (standard in Python)

Installation
To create a fully functional environment, use the provided environment.yml file:
* bash
* CopyEdit
* conda env create -f environment.yml
* conda activate env-gpr-g

Input Data
* Genotypic data in a tab-separated format:
o Columns: Id, Latitude, Longitude, SNP_* (multiple SNPs, e.g., SNP_1, SNP_2, ...)
o SNP genotypes: 1 (homozygote reference allele), 0.5 (heterozygote) and 0 (homozygote for alternative allele) 
o Latitude and Longitude may use commas (,) as decimal separators � handled automatically.
* Example path (adjust as needed in the script):
C:/temp/GPR-G/input_GPR_G_beech.txt

Key Steps in Pipeline
1. Data Preprocessing:
o Cleaning and transforming SNP values into expected numeric format.
o Imputation of missing genotypes using mean allele frequencies.
o Spatial binning into grid cells for smoothing.

2. Modeling SNP-specific allele frequencies:
o Use Gaussian Process Regression (GPR) with a Matern kernel (?=2.5).
o Train GPR models on grid-cell-averaged allele frequencies.
o Generate spatial predictions across the defined grid.
3. LOO Cross-validation:
o For each individual: 
* Leave them out and train GPR on the remaining data.
* Use Bayesian inference to estimate their most probable geographic origin.
* Calculate error distance (in km) between true and predicted locations.
* Estimate uncertainty radius based on GPR variance.
4. Visualization:
o Generate and save allele frequency maps (PDF) for selected SNPs.

Output
* Result file:
o C:/temp/GPR-G/test_results_loo_with_radius_20km_nu_2_5_MLE.txt
o Tab-separated file containing: 
* Id, true_lat, true_lon, predicted_lat, predicted_lon, dist_km, error_radius_km
* Allele Frequency Maps (PDF):
o Generated for selected SNPs (first 3 SNPs as default).
o Example path: C:/temp/Beech_Grid_Matern_py/allele_freq_SNP_1.pdf

How to Run
1. Prepare the environment:
* bash
* CopyEdit
* conda activate env-gpr-g
2. Run the script:
* bash
* CopyEdit
* python your_script_name.py
?? Note: The script is parallelized and will use all available CPU cores for efficiency.

Important Notes
* GPU Acceleration: If a CUDA-compatible GPU is available, PyTorch will automatically use it to speed up GPR training and prediction.
* Parallelization: SNP-wise GPR modeling and evaluation are parallelized. Adjust cpu_count() if needed to control the number of used cores.
* Error Handling: Genotypes and allele frequencies are cleaned and clipped to avoid log(0) issues during likelihood calculations.

Example of Result Record
Id
true_lat
true_lon
predicted_lat
predicted_lon
dist_km
error_radius_km
1234
50.123
10.456
50.100
10.400
5.23
18.67

Possible Customizations
* Grid resolution: Adjust delta_lat and delta_lon to control spatial resolution.
* Number of LOO repetitions: Default is full LOO, but can be adapted to subsets.
* Number of SNPs for visualization: Currently, first 3 SNPs � change this in the if first_individual: block.
* Kernel settings: Matern ?=2.5 is default; can be modified in GPModel.

Contact
For questions, suggestions, or contributions, feel free to reach out or open an issue.

If you want, I can turn this into a proper README.md file ready for use in your GitHub repository. Let me know!
4o
You said:
Yes please make it compatible to GitHub
ChatGPT said:
Here is a fully formatted README.md ready to be added to your GitHub repository:

Genetic Geolocation using Gaussian Process Regression (GPR)
?? Overview
This Python project performs genetic geolocation based on SNP (Single Nucleotide Polymorphism) allele frequencies using Gaussian Process Regression (GPR) with a Matern kernel. It implements a Leave-One-Out (LOO) cross-validation to predict individuals' geographic origins based on genotype data, with spatial modeling and uncertainty estimation.

?? Features
* ? Grid-based allele frequency modeling using GPR with Matern kernel.
* ? Bayesian inference for geolocation prediction.
* ? Leave-One-Out (LOO) cross-validation for robust evaluation.
* ? Parallel processing for SNP-wise modeling and speed.
* ? Visualization of modeled allele frequencies.

??? Installation
Prerequisites
* Python 3.8+
* Conda (recommended)
Required Packages
Main libraries:
* PyTorch
* GPyTorch
* NumPy, Pandas
* Matplotlib, Cartopy
* Haversine
* scikit-learn
* TQDM
Setup
Clone this repository and create a conda environment:
* bash
* CopyEdit
* git clone https://github.com/your-username/your-repo-name.git
* cd your-repo-name
* conda env create -f environment.yml
* conda activate env-gpr-g

?? Input Data
* Genotype file (tab-separated):
o Columns: Id, Latitude, Longitude, SNP_1, SNP_2, ..., SNP_n
o Genotypes: 
* 0: Homozygote (minor allele)
* 0.5: Heterozygote
* 1: Homozygote (major allele)
* -1: Missing data (automatically handled)
* Example file path (adjustable in script):
* bash
* CopyEdit
* C:/temp/GPR-G/input_GPR_G_beech.txt

?? Usage
Run the script
* bash
* CopyEdit
* python your_script_name.py
Notes:
* The script automatically uses GPU if available.
* Parallelized to use all available CPU cores for SNP modeling.

?? Output
* Results file (tab-separated):
* bash
* CopyEdit
* C:/temp/GPR-G/test_results_loo_with_radius_20km_nu_2_5_MLE.txt
Id
true_lat
true_lon
predicted_lat
predicted_lon
dist_km
error_radius_km
1234
50.123
10.456
50.100
10.400
5.23
18.67
* Allele frequency maps (PDF) for first three SNPs:
* bash
* CopyEdit
* C:/temp/Beech_Grid_Matern_py/allele_freq_SNP_1.pdf

?? How It Works
1. Data Preprocessing
* Clean SNP values and transform them to expected formats.
* Impute missing values using mean allele frequencies.
* Spatially bin samples into grid cells.
2. SNP-specific Allele Frequency Modeling
* GPR with Matern kernel (?=2.5) for spatial modeling.
* Predict allele frequencies over a geographic grid.
3. Leave-One-Out Cross-validation
* Leave one individual out, train GPR on the rest.
* Predict left-out individual's location via Bayesian inference.
* Calculate error distance and uncertainty radius.
4. Visualization
* Generate spatial allele frequency maps for selected SNPs.

?? Customization Options
Feature
Default Value
How to Change
Grid resolution
~20 km
Adjust delta_lat, delta_lon
Kernel type and ? parameter
Matern kernel (?=2.5)
Change in GPModel class
Number of visualized SNP maps
First 3 SNPs
Edit if first_individual: block in script
Output paths
C:/temp/...
Change file paths in the script
LOO or other validation schemes
Full LOO
Adjust LOO loop as needed
Parallel processing (cores used)
All available cores
Edit cpu_count()

?? Example Visualization (Generated)
Example Allele Frequency Map
(Map file saved as PDF, no inline image for GitHub)

?? Important Notes
* GPU acceleration is used automatically if CUDA is available.
* Genotype data is automatically cleaned and clipped to avoid computational issues (e.g., log(0)).
* You can adjust parallel processing according to your system's capabilities.

?? Contact
If you have questions, encounter issues, or want to contribute, feel free to open an Issue or contact the maintainer.

?? License
This project is licensed under the MIT License - see the LICENSE file for details

KAPITEL 
