# Supplementary material for: Machine learning techniques for continuous genetic assignment of geographic origin of forest trees
Source: PLoS One. 2025 Jun 6;20(6):e0324994. doi: 10.1371/journal.pone.0324994 (PMC12143523; doi:10.1371/journal.pone.0324994)
Supplement: S6 “Supplementary 6.zip” — (ZIP) [file pone.0324994.s006.zip › methods/GP/input_GP_genotypes_oak.txt]

1	1	0	1	1	1	1	0	1	1	1	1	0	1	1	1	1	1	1	1	1	1	1	1	1	1	1	1	1	1	1	1	1	1	1	1	1	0	1	0	0	1	1	1	1	1	1	1	1	1
1	0	-1	1	1	1	1	0	1	1	1	1	-1	1	1	1	1	1	-1	1	1	1	1	0	1	1	1	1	1	1	1	1	1	1	0	1	1	0	1	1	-1	1	1	1	1	1	1	1	1	1
1	-1	-1	1	1	1	0	0	1	1	1	1	-1	1	1	1	1	1	0	1	1	0	0	0	1	1	1	1	-1	-1	1	1	1	1	0	1	1	0	1	-1	0	1	1	1	1	1	1	1	1	1
1	1	-1	1	1	1	1	0	1	1	1	1	-1	1	1	0	1	1	-1	1	0	1	1	0	1	0	1	1	-1	1	1	1	1	1	1	1	0	0	1	1	0	1	1	1	1	1	1	1	1	1
1	-1	-1	1	1	0	1	0	1	0	0	1	-1	1	1	1	1	0	0	1	1	1	1	0	1	1	1	1	0	1	0	1	1	1	1	1	1	1	1	1	0	1	1	1	1	1	1	1	1	1
1	0	-1	1	1	0	1	-1	1	0	1	0	0	1	1	1	0	1	0	1	1	1	1	0	1	0	1	1	0	1	1	1	0	1	0	1	0	0	1	1	-1	1	1	1	0	0	0	1	1	1
1	0	-1	1	1	1	1	0	1	1	1	1	-1	1	1	-1	1	1	-1	1	0	1	1	1	1	1	1	1	-1	1	1	1	1	1	1	1	1	1	1	0	-1	1	1	1	1	1	1	1	1	1
1	0	-1	1	1	0	1	0	1	-1	1	0	-1	1	1	0	1	0	0	1	0	1	1	1	1	1	1	1	0	0	1	1	1	1	1	1	-1	0	1	0	0	1	1	1	1	1	1	1	1	1
1	1	-1	1	1	1	1	-1	1	1	1	1	1	1	1	1	1	1	1	1	-1	1	1	0	1	1	1	1	0	0	1	1	1	1	1	1	0	0	1	0	0	-1	1	1	1	1	1	1	1	1
1	1	-1	1	1	0	1	-1	1	0	1	1	-1	1	1	1	0	1	-1	1	1	1	1	0	1	1	1	1	0	1	1	1	1	1	1	1	1	0	1	0	1	1	1	1	1	1	1	1	1	1
1	0	-1	1	1	1	0	-1	1	1	1	1	-1	1	1	1	1	0	-1	1	1	1	0	1	1	0	1	1	-1	0	1	1	1	0	1	1	0	1	1	0	0	1	1	1	1	1	1	1	1	1
1	0	-1	1	1	1	-1	0	1	1	0	1	-1	1	1	1	1	1	0	1	1	1	1	1	1	1	1	1	-1	1	1	1	1	1	0	1	-1	0	1	1	1	1	1	1	-1	0	-1	1	1	1
1	0	-1	1	1	0	1	0	1	0	1	1	-1	1	1	0	1	0	-1	1	1	1	1	0	1	1	1	0	-1	1	1	1	1	0	1	1	1	-1	1	1	0	1	1	1	1	1	1	1	1	0
1	0	-1	1	1	1	0	-1	1	1	0	1	-1	1	1	1	1	1	0	1	1	1	0	0	1	1	1	1	-1	1	1	1	1	0	1	1	-1	1	1	1	0	1	1	1	1	1	1	1	1	1
1	0	-1	1	1	0	1	-1	1	1	1	1	-1	1	1	0	1	1	0	1	0	1	1	0	1	0	1	1	-1	1	1	1	1	1	1	1	0	0	1	1	1	0	1	1	1	1	1	1	1	1
1	0	-1	1	1	0	1	0	1	1	1	1	-1	1	1	0	1	1	0	1	1	1	0	1	1	1	1	1	-1	1	1	1	1	0	1	1	0	-1	1	0	0	1	0	1	1	1	1	1	1	1
1	0	-1	1	1	1	-1	-1	1	1	1	1	-1	1	1	1	1	1	0	1	1	1	1	1	1	1	1	1	-1	1	1	1	1	0	1	1	-1	0	1	1	0	1	1	1	1	1	1	1	1	1
1	0	-1	1	1	0	1	0	1	1	1	1	-1	1	1	0	1	1	0	1	0	1	1	0	1	1	1	1	0	1	0	1	1	1	1	1	0	1	1	1	1	1	1	1	0	0	0	1	1	1
1	1	-1	1	1	1	0	0	1	1	1	1	-1	1	1	0	0	1	0	1	1	1	1	0	1	1	1	1	0	1	1	1	0	1	1	1	0	-1	1	1	-1	1	1	1	0	0	0	1	1	1
1	-1	-1	1	1	1	1	-1	1	0	1	1	-1	1	1	0	1	1	-1	1	1	1	0	0	1	1	1	1	-1	1	1	1	1	1	0	1	-1	-1	1	1	0	1	1	1	1	0	0	1	1	1
1	-1	-1	1	1	1	0	0	1	1	0	1	0	1	1	1	1	1	-1	1	1	1	1	0	1	1	1	1	-1	1	1	1	1	0	0	1	1	-1	1	0	0	1	1	1	1	1	1	1	1	1
1	0	-1	1	1	0	0	-1	1	0	1	0	-1	1	1	1	0	1	1	1	1	1	-1	0	1	0	1	1	-1	1	1	1	1	-1	0	1	0	0	1	1	0	1	1	1	1	1	1	1	1	1
1	-1	-1	1	1	1	1	-1	1	1	1	1	-1	1	1	1	1	1	-1	1	1	1	1	1	1	1	1	1	0	1	1	1	0	1	1	1	0	0	1	1	0	1	1	1	1	1	1	1	1	1
1	-1	-1	1	1	1	1	-1	1	0	1	1	-1	1	1	1	1	1	0	1	1	1	0	1	1	1	1	1	-1	0	1	1	1	1	0	0	1	0	1	0	-1	1	1	0	1	1	1	1	1	1
1	0	-1	1	1	-1	1	0	1	1	-1	1	-1	1	1	1	0	1	1	1	1	1	0	0	1	1	1	0	-1	1	0	1	1	0	1	1	0	0	1	1	0	1	1	1	1	1	1	1	1	1
1	0	-1	1	1	1	1	-1	1	0	1	1	-1	1	1	1	1	1	0	1	1	1	-1	1	1	1	1	1	-1	0	1	1	1	1	1	1	-1	1	1	0	1	1	1	1	1	1	1	1	1	1
1	-1	-1	1	1	1	1	-1	1	1	1	1	-1	1	1	0	1	1	-1	1	1	0	0	1	1	1	1	1	-1	1	1	1	1	1	1	1	-1	0	1	1	-1	1	1	1	0	0	0	1	1	1
1	0	-1	1	1	1	1	-1	1	1	1	1	0	1	1	1	1	0	1	1	0	1	1	0	1	0	1	1	1	1	1	1	1	0	1	1	0	-1	1	1	0	1	1	0	1	1	1	1	1	1
1	0	-1	1	1	0	1	-1	1	1	1	1	-1	1	1	1	1	1	0	1	1	0	0	1	1	1	1	1	-1	1	1	0	1	0	1	1	0	1	1	1	1	1	1	1	1	1	1	1	1	1
1	1	-1	1	1	0	0	-1	1	1	1	1	-1	1	1	1	1	1	1	1	1	1	-1	0	1	1	1	1	-1	1	1	1	0	1	0	0	0	-1	1	1	0	1	1	1	0	1	0	1	1	1
1	0	-1	1	1	0	1	-1	0	1	1	-1	-1	1	1	0	1	1	-1	1	1	1	0	0	1	1	1	1	0	1	1	1	1	1	-1	-1	0	1	1	1	1	1	1	1	1	1	1	1	1	1
1	-1	-1	1	1	0	0	0	1	0	1	0	-1	1	1	1	1	1	0	1	1	-1	1	1	1	0	1	1	1	0	1	1	1	1	0	1	1	0	1	1	0	1	1	1	0	0	0	1	1	1
1	0	-1	1	1	1	1	0	1	0	1	0	-1	1	1	-1	1	1	0	1	1	1	1	1	1	1	1	1	-1	1	1	1	1	1	1	1	0	0	1	0	0	1	1	1	1	1	1	1	1	1
1	-1	-1	1	1	1	0	0	1	1	1	1	-1	1	1	0	1	0	0	1	1	1	-1	0	1	0	1	1	-1	1	1	0	1	1	0	1	0	-1	1	1	0	1	1	1	1	1	1	1	1	1
1	0	-1	1	1	1	1	1	1	1	0	1	-1	1	1	0	1	0	0	1	1	1	1	0	1	0	1	0	-1	1	1	1	1	1	-1	1	1	0	1	0	0	1	1	0	1	1	1	1	1	1
1	-1	-1	1	1	1	1	-1	1	1	0	1	-1	1	1	0	1	0	0	1	1	1	1	1	1	0	1	0	-1	1	1	1	0	1	1	1	0	0	1	1	0	1	1	0	1	1	1	1	1	1
1	-1	-1	1	1	1	1	-1	1	1	0	1	-1	1	1	0	1	0	0	1	1	1	1	1	1	0	1	0	-1	1	1	1	0	1	1	1	0	0	1	1	0	1	1	0	1	1	1	1	1	1
1	0	-1	1	1	1	1	0	1	1	1	1	-1	1	1	0	1	1	-1	1	1	1	0	0	0	1	1	1	-1	0	1	1	1	1	1	1	0	-1	1	0	-1	0	1	1	0	0	0	1	1	0
1	-1	-1	1	1	1	1	0	1	1	0	1	0	1	1	0	1	1	-1	1	1	0	1	1	1	1	1	1	0	1	1	1	1	0	0	1	-1	-1	1	0	0	1	1	1	1	1	1	1	1	1
1	0	-1	1	1	1	1	0	1	1	1	1	-1	1	1	1	1	1	-1	1	1	1	1	0	1	1	1	1	-1	1	1	1	1	1	1	1	0	-1	1	0	0	1	1	1	1	1	1	1	1	1
1	-1	-1	0	1	1	1	-1	1	1	1	1	-1	1	1	0	1	1	0	1	0	1	1	1	1	0	1	1	1	-1	1	1	1	0	1	1	0	0	1	1	-1	1	0	1	1	1	1	1	1	1
1	-1	-1	1	1	1	1	-1	1	1	0	1	-1	1	1	0	1	0	-1	1	1	1	0	0	1	1	1	0	-1	1	1	1	1	1	0	0	-1	0	1	-1	1	1	1	1	0	0	0	1	1	1
1	0	-1	1	1	1	0	-1	1	1	1	1	0	1	1	0	1	1	-1	1	1	0	1	1	1	1	1	1	-1	1	1	1	1	1	0	1	1	0	1	-1	0	1	1	1	1	1	1	1	1	1
1	-1	-1	1	1	1	1	0	1	0	1	1	-1	1	1	1	1	0	1	1	1	0	1	1	1	1	1	1	-1	1	1	1	1	0	1	1	0	0	1	0	0	1	1	1	1	1	1	1	1	1
1	-1	-1	1	1	1	1	0	1	1	1	1	0	1	1	1	1	0	-1	1	1	1	0	1	1	1	1	1	-1	1	1	1	1	1	0	0	-1	0	1	-1	0	1	1	1	1	1	1	1	1	1
1	0	-1	1	1	1	1	-1	1	1	-1	0	-1	1	1	1	1	1	-1	1	1	1	0	1	1	1	1	1	-1	0	1	1	1	1	1	1	1	0	1	1	1	0	1	1	1	1	1	1	1	1
1	-1	-1	1	1	1	1	0	1	1	1	0	-1	1	1	1	0	1	0	1	1	0	1	0	1	1	1	1	0	1	1	1	1	0	1	1	0	0	1	0	0	1	1	1	-1	-1	-1	1	1	1
1	0	-1	1	1	1	1	-1	1	0	1	1	0	1	1	1	0	1	0	1	1	1	1	1	1	-1	1	1	0	1	1	1	1	1	0	1	1	1	1	1	0	1	1	1	1	1	1	1	1	1
1	-1	-1	1	1	0	0	0	1	1	1	1	-1	1	1	1	1	-1	-1	1	1	0	1	0	1	1	1	1	-1	1	1	-1	1	0	1	1	0	1	1	0	0	0	1	1	1	1	1	1	1	1
1	-1	-1	1	1	0	0	1	1	1	1	1	0	1	1	1	0	1	-1	1	1	0	1	0	1	1	1	1	-1	1	1	0	1	1	1	1	0	1	1	0	0	1	1	1	1	1	1	1	1	1
1	-1	-1	1	1	1	1	-1	1	1	1	1	0	1	1	1	1	1	1	1	1	1	-1	1	1	1	1	0	-1	1	1	1	0	1	1	1	1	0	1	1	0	1	1	0	0	0	0	1	1	1
1	-1	-1	1	1	1	1	-1	1	0	-1	1	0	1	1	1	1	1	0	1	1	1	1	1	1	1	1	1	-1	1	1	1	1	0	1	1	-1	0	1	0	0	0	1	1	1	1	1	1	1	1
1	-1	-1	1	1	0	0	1	1	0	0	1	0	1	1	-1	0	1	0	1	1	1	1	1	1	1	1	1	0	-1	1	1	1	0	0	1	0	-1	1	1	0	1	1	1	1	1	1	1	1	1
1	0	-1	1	1	1	1	0	1	0	0	1	-1	1	1	1	1	1	-1	1	1	0	1	1	1	1	1	1	-1	1	1	1	1	1	1	1	-1	1	1	0	0	1	1	1	1	1	1	1	1	1
1	-1	-1	1	1	1	1	-1	1	1	0	1	0	1	1	1	1	1	0	1	1	1	0	0	1	1	1	0	0	0	1	1	0	1	1	1	1	0	1	0	0	1	1	0	0	0	0	1	1	1
1	0	-1	1	1	1	1	-1	1	0	1	1	-1	1	1	0	0	1	-1	1	1	1	1	1	1	1	1	1	0	1	1	1	1	1	1	1	0	0	1	1	1	1	1	1	0	1	0	1	1	1
1	-1	0	1	1	1	1	-1	1	1	0	1	-1	1	1	0	1	0	-1	1	1	1	1	0	1	1	1	1	-1	1	1	1	1	1	0	1	0	0	1	-1	0	1	1	1	1	1	1	1	1	1
1	-1	-1	1	1	1	0	-1	1	0	1	1	-1	1	1	1	0	1	-1	1	1	1	0	1	1	1	1	1	0	1	1	1	1	1	0	1	0	-1	1	1	0	1	1	0	1	1	1	1	1	1
1	0	-1	1	1	0	1	0	1	1	1	1	0	1	1	0	1	0	-1	1	1	1	1	1	1	0	1	1	-1	1	1	1	1	1	1	1	0	0	1	1	-1	1	1	1	1	1	1	1	1	1
1	-1	-1	1	1	1	1	0	1	1	1	1	-1	1	1	0	1	1	0	1	1	1	1	0	1	1	1	1	-1	1	1	1	1	1	1	1	0	1	1	1	0	1	1	0	0	1	0	1	1	1
1	1	-1	1	1	1	1	-1	1	1	1	1	1	1	1	-1	1	1	-1	1	1	1	1	1	1	1	1	1	-1	1	1	1	1	1	0	1	0	0	1	1	0	1	1	1	1	1	1	1	1	1
1	0	-1	0	1	1	1	0	1	1	1	1	-1	1	1	1	1	1	0	1	1	1	0	1	1	1	1	1	-1	1	1	1	1	1	0	1	0	-1	1	0	0	1	1	1	1	1	1	1	1	1
1	0	-1	1	1	0	1	-1	1	0	1	1	0	1	1	-1	1	1	-1	1	1	1	0	1	1	1	1	1	-1	1	1	1	1	1	1	1	-1	-1	1	0	1	1	1	1	1	1	1	1	1	1
1	1	-1	0	1	1	1	0	1	1	0	1	-1	1	1	1	1	1	-1	1	1	0	1	1	1	0	1	1	-1	1	1	1	1	1	0	1	1	-1	1	0	0	1	1	1	1	1	1	1	1	1
1	0	-1	0	1	1	1	0	1	1	0	1	-1	1	1	0	1	1	0	1	1	1	0	1	1	1	1	1	-1	1	1	1	1	1	0	1	0	-1	1	1	0	1	1	1	1	1	1	1	1	1
1	-1	-1	1	1	1	1	1	1	1	1	1	-1	1	1	1	1	1	-1	1	1	1	1	0	1	1	1	1	0	1	1	1	1	0	0	0	0	-1	1	-1	0	1	1	1	1	1	1	1	1	1
1	1	-1	1	1	1	1	-1	1	0	1	1	-1	1	1	1	1	0	0	1	1	1	0	1	0	1	1	1	-1	1	1	1	1	1	1	1	-1	-1	1	0	0	0	1	1	1	1	1	1	1	1
1	0	-1	1	1	0	1	0	1	0	0	1	-1	1	1	1	1	1	0	1	1	0	1	0	1	1	1	1	0	1	1	1	1	1	-1	1	0	-1	1	0	0	1	1	1	1	1	1	1	1	1
1	1	-1	0	1	0	1	-1	1	1	1	1	-1	1	1	1	1	0	0	1	1	1	1	0	1	1	1	1	-1	1	1	1	1	1	-1	1	1	-1	1	0	0	0	0	1	1	1	1	1	1	1
1	0	-1	1	1	1	1	0	1	1	0	1	-1	1	1	1	1	1	-1	1	1	1	1	0	1	1	1	1	-1	1	1	1	1	0	1	1	1	-1	1	0	1	1	1	1	1	1	1	1	1	1
1	0	-1	1	1	1	1	-1	1	1	1	1	-1	1	1	-1	1	1	-1	1	1	1	-1	1	1	1	1	1	0	0	1	1	1	1	1	1	0	0	1	0	0	1	1	1	0	1	0	1	1	1
1	1	0	1	1	1	1	-1	1	1	1	1	0	1	1	-1	0	1	0	1	1	1	0	0	1	1	1	1	0	1	1	1	1	1	1	1	0	0	1	1	0	1	1	1	1	1	1	1	1	1
1	0	-1	1	1	1	0	-1	1	1	1	1	-1	1	1	0	1	1	-1	1	1	1	-1	1	1	1	1	1	0	1	1	1	1	1	-1	1	0	0	1	0	1	0	1	1	1	1	1	1	1	1
1	1	-1	1	1	1	1	0	1	0	1	1	-1	1	1	-1	1	1	-1	1	1	1	-1	0	1	1	1	1	0	0	1	1	1	1	1	1	0	0	1	0	1	1	1	1	1	1	1	1	1	1
1	1	-1	1	1	1	1	-1	1	1	1	1	-1	1	1	0	1	1	-1	1	1	1	-1	1	1	1	1	1	1	0	1	1	0	1	0	1	0	1	1	0	1	1	1	1	1	1	1	1	1	1
1	1	-1	1	1	0	1	-1	1	1	1	0	-1	1	1	0	0	1	0	1	1	1	0	0	1	1	1	1	-1	1	1	1	1	1	1	1	0	-1	1	1	0	1	1	1	1	1	1	1	1	1
1	0	-1	1	1	1	0	-1	1	1	1	1	-1	1	1	-1	0	1	0	1	0	1	1	-1	1	1	1	1	-1	1	1	1	1	1	0	1	0	-1	1	1	0	1	1	1	1	1	1	1	1	1
1	1	-1	1	1	0	0	NA	1	1	1	0	-1	1	1	0	0	1	0	1	0	1	1	1	1	0	1	1	0	0	1	1	1	1	-1	1	0	-1	1	1	0	1	1	1	1	1	1	1	1	1
1	-1	-1	1	1	1	1	-1	1	1	1	0	-1	1	1	0	1	0	0	1	0	1	0	0	1	1	1	1	-1	1	1	1	1	1	1	1	0	-1	1	1	0	1	1	1	1	1	1	1	1	1
1	1	-1	1	1	0	1	-1	1	1	1	0	-1	1	1	0	-1	1	0	1	0	1	1	-1	1	1	1	1	-1	1	1	1	1	1	0	1	0	0	1	1	0	1	1	1	1	1	1	1	1	1
1	0	-1	1	1	0	1	-1	1	0	0	1	-1	1	1	1	1	0	0	1	1	1	0	0	1	1	1	1	1	0	0	1	1	0	0	1	1	0	1	-1	0	0	1	1	1	1	1	1	1	1
1	0	-1	1	1	0	1	-1	1	0	1	1	-1	1	1	1	1	1	0	1	1	0	0	1	1	0	1	1	0	1	1	1	1	0	-1	1	-1	-1	1	1	1	1	1	1	0	1	1	1	1	1
1	0	-1	1	1	1	1	-1	1	1	1	1	-1	1	1	1	1	0	-1	1	1	0	1	1	1	0	1	1	1	0	0	1	1	0	-1	1	1	-1	1	0	-1	1	1	1	1	1	1	1	1	1
1	0	-1	1	1	1	1	0	1	1	1	1	0	1	1	1	1	1	-1	1	1	1	1	0	1	1	1	1	-1	1	0	1	1	1	0	1	-1	1	1	0	-1	1	1	1	1	1	1	1	1	1
1	1	-1	0	1	1	1	-1	1	1	-1	1	-1	1	1	0	0	0	0	1	1	1	1	0	1	1	1	1	-1	1	1	1	1	1	1	1	0	0	1	1	0	-1	1	1	1	1	1	0	1	1
1	-1	-1	1	1	-1	1	-1	1	1	1	1	-1	1	1	1	1	1	1	1	1	1	1	1	1	1	1	1	-1	1	1	1	1	1	-1	1	0	-1	1	0	0	1	1	1	1	1	1	1	1	1
1	0	-1	1	1	0	1	-1	1	0	0	1	-1	1	1	0	1	1	1	1	1	1	1	0	1	1	1	0	1	1	1	1	1	1	0	1	0	-1	1	1	-1	1	1	1	1	1	1	1	1	1
1	0	-1	1	1	0	1	-1	1	0	1	1	-1	1	1	0	0	1	0	0	1	1	1	0	1	1	1	1	0	1	1	1	1	0	0	1	1	0	1	1	0	1	1	1	1	1	1	1	1	1
1	0	-1	1	1	1	1	0	1	1	1	1	-1	1	1	0	1	1	1	1	1	1	1	0	1	0	1	1	-1	1	1	0	1	1	1	1	-1	-1	1	1	1	1	1	1	1	1	1	1	1	1
1	0	-1	1	1	1	1	0	1	1	1	1	-1	1	1	1	1	1	-1	1	1	0	1	0	1	0	1	1	0	1	1	1	1	1	1	1	-1	0	1	0	0	1	1	1	1	1	1	1	1	1
1	-1	-1	1	1	1	1	-1	1	1	1	1	0	1	1	0	0	1	0	1	1	1	1	-1	1	1	1	1	-1	1	1	1	1	0	0	1	0	-1	1	1	0	1	1	1	1	1	1	1	1	1
1	0	-1	1	1	1	1	-1	1	1	1	1	-1	1	1	1	1	1	-1	1	1	1	0	1	1	0	1	1	0	1	1	1	1	1	1	1	-1	0	1	0	-1	1	1	0	1	1	1	1	1	1
1	0	-1	1	1	1	1	-1	1	0	1	1	1	1	1	0	1	1	1	1	1	1	-1	0	1	1	1	1	0	1	1	1	1	1	0	1	1	-1	1	0	0	1	1	0	1	1	1	1	1	1
1	0	-1	1	1	1	1	0	1	1	0	1	0	1	1	0	1	1	0	1	0	1	1	1	1	0	1	1	0	1	0	1	1	1	1	1	0	0	1	1	0	1	1	0	1	1	1	1	1	1
1	0	-1	1	1	0	1	-1	1	0	1	1	0	1	1	1	1	1	0	1	1	1	1	1	1	1	1	1	0	1	1	1	1	1	1	1	1	-1	1	1	0	1	1	0	1	1	1	1	1	1
1	0	-1	1	1	1	1	-1	1	0	0	1	-1	1	1	-1	1	1	-1	1	1	0	1	1	1	0	1	1	0	1	1	1	1	1	1	1	-1	0	1	0	0	1	1	1	1	1	1	1	1	1
1	0	-1	1	1	1	1	-1	1	1	0	1	-1	1	1	0	1	1	-1	1	1	1	-1	1	1	-1	1	1	-1	1	1	1	1	1	0	1	0	0	1	0	1	1	1	1	1	1	1	1	1	1
1	0	-1	1	1	-1	0	0	1	1	1	1	0	1	1	-1	1	0	1	1	1	1	0	-1	1	1	1	1	-1	1	1	1	1	0	1	1	-1	0	1	-1	0	1	1	1	1	1	1	1	1	1
0	-1	-1	1	1	1	1	0	1	1	1	1	-1	1	1	0	1	1	0	1	1	1	0	1	1	0	1	1	-1	1	1	1	1	1	1	1	0	0	1	1	0	1	0	1	1	1	1	1	1	1
0	0	-1	0	1	0	1	0	0	1	1	1	-1	1	-1	0	0	1	1	1	1	0	1	1	1	0	1	1	0	0	1	1	1	0	0	0	0	0	1	1	-1	0	1	1	1	1	1	1	1	1
1	-1	-1	-1	1	0	1	-1	1	0	0	0	0	1	1	-1	0	1	1	1	1	1	0	1	1	1	1	1	0	1	1	1	-1	0	0	1	1	1	1	0	0	1	1	1	1	1	0	1	1	1
1	-1	-1	0	1	1	1	0	1	1	1	1	0	1	0	1	1	0	-1	0	1	0	1	0	1	-1	1	1	-1	1	1	1	1	1	0	1	0	0	1	1	0	1	1	1	1	1	1	1	1	1
1	-1	-1	1	1	1	1	0	1	1	1	1	1	1	1	0	1	-1	-1	1	1	0	0	0	1	0	1	1	-1	1	1	1	-1	-1	1	1	0	-1	1	1	-1	1	1	1	-1	1	-1	1	1	1
1	0	-1	0	1	0	0	1	1	0	1	0	0	1	1	-1	1	0	0	1	1	1	1	1	1	0	1	1	-1	1	1	1	0	0	1	1	1	-1	1	0	1	-1	1	1	1	1	1	1	1	1
0	-1	-1	-1	1	1	1	0	1	1	0	1	-1	1	0	0	0	1	-1	1	1	1	-1	1	0	0	1	1	-1	0	0	1	0	1	0	1	0	-1	1	1	0	0	1	1	1	1	1	1	1	1
1	-1	-1	0	1	1	1	0	1	0	1	1	0	1	0	-1	0	1	0	1	1	1	0	1	1	0	1	1	-1	1	1	1	0	0	1	1	-1	0	1	1	-1	1	1	0	0	1	0	1	1	0
1	-1	-1	0	1	0	1	-1	1	1	1	1	-1	1	1	0	1	1	-1	1	1	1	-1	1	0	1	1	1	0	1	1	1	1	1	1	1	0	-1	1	0	0	1	1	1	0	1	1	1	1	1
1	-1	-1	0	1	0	1	1	1	1	1	0	-1	1	1	0	1	1	0	1	1	1	1	1	1	-1	1	1	-1	1	0	1	-1	-1	1	1	-1	-1	1	1	0	1	1	1	-1	1	-1	1	1	1
0	-1	-1	1	1	0	1	-1	0	1	1	1	-1	1	1	-1	1	1	0	1	1	1	0	1	1	-1	1	1	-1	1	1	1	0	-1	1	1	1	0	1	1	-1	1	1	1	1	1	0	1	1	1
1	-1	-1	1	1	0	1	0	1	0	1	1	-1	1	1	0	-1	1	0	1	1	1	1	1	0	1	1	1	-1	1	1	1	1	1	0	1	-1	1	1	1	0	1	1	1	1	1	1	1	1	1
1	0	-1	0	1	-1	1	-1	1	0	0	1	-1	1	0	0	1	-1	-1	1	1	0	0	0	1	0	1	1	-1	1	1	1	0	0	0	1	-1	-1	1	1	-1	1	1	1	1	1	0	1	1	1
1	0	-1	-1	1	1	0	0	1	1	1	1	-1	1	1	1	1	-1	1	1	1	-1	1	1	1	-1	1	1	1	1	1	1	1	1	1	1	1	-1	1	0	-1	1	1	0	1	1	1	1	1	1
1	-1	-1	-1	1	1	0	0	1	1	0	-1	-1	1	1	1	1	0	0	1	1	0	1	1	1	1	1	1	-1	1	1	1	1	1	1	1	0	-1	1	0	-1	1	1	1	1	1	1	1	1	1
1	-1	-1	0	1	1	1	NA	1	1	1	1	0	1	1	1	1	0	0	1	1	0	0	0	1	0	1	1	-1	1	1	1	1	0	1	1	0	0	1	1	0	0	1	1	1	1	1	1	1	1
1	-1	0	0	1	0	0	-1	1	0	1	1	-1	NA	1	-1	1	-1	-1	1	1	0	1	1	0	-1	1	1	-1	1	0	1	1	1	1	1	0	-1	1	1	0	1	1	1	1	1	1	1	1	1
1	-1	-1	0	1	1	1	0	1	0	1	1	0	1	0	1	-1	1	1	1	1	0	1	1	1	1	1	1	-1	1	1	1	0	1	0	1	0	-1	1	1	0	1	1	1	1	1	1	1	1	1
1	-1	-1	0	1	1	1	-1	1	1	1	1	-1	1	1	-1	1	1	0	1	1	1	1	1	1	0	1	1	0	1	1	1	1	1	1	1	0	-1	1	1	0	1	1	1	1	1	1	1	1	1
1	0	-1	1	1	0	1	0	1	0	0	0	-1	1	1	-1	1	1	-1	1	1	-1	1	1	1	-1	1	1	0	0	0	1	0	0	0	1	0	-1	1	0	0	1	1	1	0	1	0	1	1	1
1	-1	-1	1	1	1	0	-1	1	0	1	1	-1	1	1	1	1	1	0	1	1	-1	1	1	1	0	1	1	0	1	1	1	0	0	0	1	1	0	1	0	0	1	0	1	0	1	0	1	1	1
0	-1	-1	0	1	1	1	0	1	1	0	0	-1	1	1	0	1	1	0	1	1	0	1	0	1	0	1	1	-1	1	0	1	0	0	1	1	0	-1	1	1	0	1	1	1	1	1	0	1	1	1
1	-1	-1	1	1	1	1	-1	1	-1	1	0	0	1	1	0	1	1	0	1	1	1	1	1	1	0	1	1	0	1	1	1	1	0	1	1	-1	-1	1	1	0	1	1	1	1	1	1	1	1	1
1	0	-1	0	1	0	0	0	1	1	1	0	-1	1	1	-1	1	1	0	1	1	1	1	1	1	1	1	1	-1	0	1	1	1	1	1	1	0	0	1	1	0	0	1	0	1	1	1	1	1	0
0	-1	-1	0	1	0	1	0	1	1	1	-1	-1	1	1	0	1	1	1	1	1	0	1	0	1	1	1	1	0	1	1	1	0	-1	1	1	0	1	1	1	0	1	1	1	0	1	0	1	1	1
0	-1	-1	0	1	1	0	-1	0	1	1	1	-1	1	1	0	0	1	1	1	1	1	1	1	1	0	1	1	-1	1	1	1	1	1	1	1	0	0	1	1	0	1	1	1	0	1	0	1	1	1
1	-1	-1	0	1	-1	0	-1	1	1	1	1	-1	1	0	0	1	1	1	1	1	-1	1	1	1	1	1	1	-1	0	0	1	1	0	1	1	-1	0	1	1	-1	-1	1	1	1	1	1	1	1	1
0	0	-1	0	1	1	0	0	1	1	1	1	-1	1	1	0	1	1	0	1	1	0	1	1	1	0	1	0	-1	0	1	1	1	1	1	1	0	0	1	1	-1	1	1	1	0	1	0	1	1	1
1	-1	-1	1	1	1	0	-1	1	1	1	1	-1	1	1	1	1	0	0	1	1	1	0	1	1	1	1	1	0	1	1	0	1	1	1	1	1	-1	1	0	-1	0	1	1	1	1	1	1	1	1
1	-1	-1	1	1	1	0	-1	1	1	1	1	0	1	1	0	1	1	0	1	1	1	1	0	1	0	1	1	-1	1	1	1	0	0	1	1	0	0	1	0	0	1	-1	1	0	1	0	1	1	1
1	-1	-1	1	1	0	1	0	1	0	1	1	-1	1	1	1	1	1	0	1	1	1	1	1	1	-1	1	1	-1	1	1	1	0	1	-1	1	0	1	1	1	-1	1	1	1	1	1	1	1	1	1
1	-1	-1	0	1	0	0	-1	1	0	1	1	-1	1	1	1	0	1	1	1	1	1	1	1	1	1	1	1	0	0	1	1	1	1	0	1	-1	-1	1	0	0	1	1	1	1	1	1	1	1	1
1	0	-1	0	1	1	1	-1	1	1	1	1	-1	1	1	1	0	1	0	1	1	0	0	1	1	1	1	1	0	0	1	1	1	1	0	1	1	0	1	1	1	1	1	1	1	1	1	1	1	1
1	0	-1	1	1	0	1	-1	1	1	1	0	0	1	1	-1	1	1	-1	1	1	1	1	1	1	1	1	1	-1	0	1	1	1	0	0	1	0	0	1	0	0	0	1	1	1	1	1	1	1	1
1	0	-1	1	1	0	0	-1	1	1	1	0	0	1	1	1	1	1	0	1	1	1	1	1	1	1	1	1	-1	1	1	1	1	0	0	1	-1	0	1	0	1	1	1	1	1	1	1	1	1	1
0	-1	-1	1	1	0	1	-1	1	0	1	0	0	1	1	0	1	1	1	1	1	0	0	1	1	0	1	1	-1	1	1	1	1	0	1	1	1	-1	1	0	0	0	1	1	1	1	1	1	1	1
1	0	-1	0	1	0	1	0	1	1	1	1	0	1	1	-1	1	1	0	1	1	1	0	1	1	0	1	1	-1	1	1	1	1	1	1	1	1	-1	1	-1	-1	1	1	1	1	1	1	1	1	1
1	-1	-1	1	1	1	-1	-1	1	1	1	-1	-1	1	1	0	1	1	0	1	1	1	1	1	0	1	1	1	-1	1	1	1	1	1	0	1	0	0	1	1	1	1	1	1	1	1	1	1	1	1
1	0	-1	0	1	1	1	0	1	1	1	1	0	1	1	1	0	1	0	1	1	1	1	0	1	1	1	1	0	1	1	1	1	1	-1	1	1	0	1	1	0	1	1	1	1	1	1	1	1	1
1	0	-1	1	1	1	1	0	1	1	1	1	0	1	1	0	1	1	1	1	1	1	1	1	1	1	1	1	-1	-1	1	1	1	-1	0	0	1	-1	1	1	-1	1	1	1	1	1	1	1	1	1
1	0	-1	1	1	0	1	0	1	1	1	1	-1	1	1	0	1	1	0	1	1	1	0	0	1	0	1	1	-1	1	1	1	1	0	0	0	1	0	1	1	0	1	1	1	0	0	0	1	1	1
1	-1	-1	1	1	1	0	-1	1	1	1	1	-1	1	1	-1	1	1	1	1	1	0	1	1	1	0	1	1	-1	1	1	1	1	0	1	1	-1	-1	1	0	0	1	1	1	1	1	1	1	1	1
1	0	-1	1	1	0	0	0	1	0	1	1	-1	1	0	1	1	1	0	1	1	0	0	0	1	1	1	1	0	1	1	1	1	1	1	1	1	-1	1	0	0	0	1	1	1	1	1	1	1	1
1	-1	-1	1	1	1	0	-1	1	1	1	1	0	1	1	1	1	1	0	1	1	0	0	1	1	-1	1	0	-1	1	1	1	1	1	-1	1	-1	0	1	1	0	1	1	1	1	1	1	1	1	1
1	0	-1	0	1	1	0	-1	1	1	1	1	-1	1	1	-1	1	1	-1	1	1	1	1	0	1	1	1	1	-1	0	1	1	1	1	0	1	0	0	1	1	-1	1	1	1	1	1	1	1	1	1
1	0	-1	1	1	1	1	-1	1	1	1	1	1	1	1	-1	1	0	0	1	1	1	1	0	-1	0	1	1	0	1	1	1	1	0	0	1	1	0	1	1	-1	1	1	1	1	1	1	1	0	1
1	-1	-1	1	1	1	1	-1	1	1	1	0	-1	1	1	1	1	1	1	1	1	0	1	0	1	0	1	1	-1	1	1	1	1	0	0	1	0	0	1	1	-1	1	1	1	1	1	1	1	1	1
0	-1	-1	1	1	1	1	-1	1	0	-1	1	-1	1	1	0	1	1	1	1	1	1	0	1	1	1	1	1	0	1	0	0	0	0	1	1	-1	0	1	1	-1	1	1	1	1	1	-1	1	1	1
1	1	-1	1	1	0	1	-1	1	1	1	1	-1	1	1	0	1	1	0	1	1	0	1	1	1	1	1	1	-1	0	1	1	1	0	0	1	0	-1	1	1	0	1	1	1	1	1	1	1	1	1
0	-1	-1	0	1	0	1	-1	0	1	0	0	-1	1	1	0	1	1	0	1	1	1	0	1	1	1	1	1	-1	1	1	1	0	0	1	1	-1	1	1	1	-1	1	1	1	1	1	0	1	1	1
1	-1	0	1	1	1	1	0	1	1	1	1	-1	1	1	1	1	0	0	1	1	1	1	1	1	0	1	1	-1	1	1	1	1	0	0	1	1	0	1	-1	0	0	1	1	1	1	1	1	1	1
1	-1	-1	1	1	1	-1	-1	0	0	1	1	0	1	1	-1	1	1	-1	1	1	1	-1	1	1	0	1	1	-1	1	1	1	1	0	1	1	0	0	1	0	0	1	1	1	0	1	1	0	1	1
0	-1	-1	-1	1	1	1	0	1	1	1	0	-1	1	1	0	1	1	0	1	1	0	1	1	1	1	1	1	0	1	1	1	1	1	1	1	0	0	0	1	-1	1	1	1	1	1	1	1	1	1
0	0	-1	0	1	1	0	-1	1	0	1	1	0	1	1	0	1	1	-1	1	1	1	1	1	1	-1	1	1	-1	1	1	1	1	0	0	1	1	0	1	1	0	1	1	1	0	1	1	1	1	1
0	-1	0	1	1	1	0	-1	1	0	1	1	1	1	1	1	1	0	-1	1	1	0	1	1	1	0	1	1	0	1	1	1	1	-1	1	1	-1	-1	1	0	0	1	1	1	1	1	1	1	1	1
0	-1	-1	-1	1	1	0	1	1	1	1	1	-1	1	1	0	1	1	0	1	1	1	1	1	1	-1	1	1	-1	1	1	1	0	0	0	1	0	0	1	0	0	1	1	1	1	1	0	1	1	1
1	-1	-1	0	1	-1	1	-1	1	1	1	1	0	1	1	0	1	1	-1	1	1	1	0	1	0	-1	1	1	-1	1	0	1	0	0	1	1	0	0	1	1	0	0	1	1	1	1	0	1	1	1
1	-1	-1	1	1	0	1	0	1	0	1	0	0	1	1	1	1	1	-1	1	1	0	0	1	1	0	1	1	-1	1	1	1	1	1	0	1	1	-1	1	1	1	1	1	1	1	1	1	1	1	1
0	0	-1	0	1	1	0	0	1	0	1	1	0	1	1	0	1	1	0	1	1	1	0	0	1	0	1	1	-1	1	1	1	0	-1	1	1	0	0	1	1	-1	1	1	1	1	1	0	1	1	1
1	1	-1	1	1	0	0	0	1	0	1	1	-1	1	1	-1	1	1	-1	1	1	1	0	1	1	1	1	1	0	1	1	1	0	1	0	1	-1	0	1	1	0	1	1	1	1	1	1	1	1	1
0	-1	-1	1	1	1	0	-1	1	1	1	0	-1	1	1	1	1	0	1	1	1	1	0	1	1	0	1	1	0	1	1	1	1	1	0	1	0	-1	1	1	0	0	1	1	1	1	1	1	1	1
0	-1	-1	1	1	-1	1	0	1	1	1	1	0	1	1	0	1	1	1	1	1	0	0	1	1	0	1	1	-1	1	1	1	1	0	-1	1	0	0	1	0	-1	1	1	1	1	1	1	1	1	1
1	-1	-1	1	1	0	1	0	1	0	1	1	0	1	0	-1	0	1	0	1	1	0	1	1	1	1	1	1	0	0	1	1	1	0	1	1	-1	0	1	0	0	1	1	1	1	1	1	1	1	1
1	-1	-1	1	1	0	1	0	1	0	1	0	-1	1	1	1	1	1	1	1	1	1	0	1	1	1	1	1	-1	0	1	1	1	1	-1	1	-1	0	1	1	0	0	1	1	1	1	1	0	1	1
1	-1	-1	0	1	1	1	0	1	1	1	0	-1	1	1	1	1	1	1	1	1	-1	1	0	1	1	1	1	0	1	1	1	1	0	1	1	-1	1	1	0	0	1	1	1	1	1	1	1	1	1
1	-1	-1	0	1	0	1	0	1	1	1	1	0	1	1	0	0	1	-1	1	1	1	1	1	1	1	1	1	0	0	1	1	1	0	1	1	-1	-1	1	0	0	1	1	1	1	1	1	1	1	1
1	-1	-1	0	1	0	0	-1	1	-1	1	1	0	1	1	1	1	1	-1	1	1	1	1	1	1	1	1	1	0	1	1	1	1	0	1	1	-1	1	1	1	-1	1	1	1	1	1	1	1	1	1
1	-1	-1	1	1	0	1	-1	1	1	1	1	0	1	1	1	1	1	1	1	1	0	1	1	1	1	1	1	1	0	1	1	1	1	0	1	0	-1	1	-1	-1	1	1	1	0	0	0	1	1	1
1	0	-1	1	1	1	1	0	1	0	0	0	0	1	1	1	1	1	0	1	1	0	1	1	1	-1	1	1	-1	-1	1	1	1	0	0	1	-1	-1	1	1	0	1	1	1	1	1	1	1	1	1
1	0	-1	1	1	1	1	0	1	1	1	1	-1	1	1	-1	1	0	-1	1	1	1	0	1	1	1	1	1	0	1	1	1	1	1	1	1	-1	-1	1	1	-1	0	1	1	1	1	1	1	1	1
1	0	-1	0	1	0	1	-1	1	1	-1	1	-1	1	1	0	1	1	1	1	1	1	1	1	1	1	1	1	-1	0	1	1	1	1	1	1	-1	0	1	1	0	1	1	1	1	1	1	1	1	1
1	0	0	0	1	1	0	-1	1	1	1	1	0	1	1	-1	1	1	0	1	1	1	1	0	1	1	1	1	0	1	1	1	1	0	1	1	-1	-1	1	1	1	0	1	1	1	1	1	1	1	1
1	-1	-1	1	1	0	1	-1	1	1	0	1	-1	1	1	0	1	1	1	1	1	1	-1	1	1	1	1	1	-1	0	1	1	1	0	1	1	0	-1	1	1	0	0	1	1	1	1	1	1	1	1
1	-1	-1	1	1	-1	1	-1	1	0	1	1	-1	1	1	0	1	1	-1	1	1	1	1	1	1	1	1	1	0	1	0	1	0	-1	-1	1	-1	-1	1	1	-1	0	1	1	1	1	0	1	1	1
1	0	-1	1	1	0	1	1	1	1	1	0	-1	1	0	0	1	0	1	1	1	1	1	0	1	1	1	1	-1	1	1	1	0	-1	0	0	1	1	1	0	0	0	1	1	0	1	0	1	1	1
1	-1	-1	1	1	0	1	-1	1	1	1	0	-1	1	1	-1	1	1	0	1	1	0	1	1	1	1	1	1	-1	1	1	1	0	0	1	1	0	-1	1	0	1	0	1	1	1	1	1	1	1	1
1	-1	-1	1	1	0	1	0	1	1	1	1	-1	1	1	0	1	1	1	1	1	1	1	1	1	1	1	1	-1	1	1	1	1	0	1	1	1	-1	1	0	0	0	1	1	0	1	1	1	1	1
1	0	-1	0	1	0	0	0	1	0	1	1	-1	1	1	-1	0	1	-1	1	1	0	1	1	1	-1	1	1	0	0	1	1	1	1	-1	1	1	-1	1	1	0	1	1	1	1	1	1	1	1	1
0	-1	-1	0	1	1	1	-1	1	1	0	0	-1	1	1	-1	0	0	1	1	1	1	1	1	1	-1	1	1	-1	0	1	1	1	1	1	1	-1	0	1	1	0	1	1	1	-1	1	-1	1	1	1
1	0	-1	0	1	1	1	1	1	0	0	1	0	1	1	0	1	0	-1	1	1	1	1	1	1	1	1	1	0	1	1	1	1	1	1	1	1	-1	1	1	0	1	1	1	1	1	1	1	1	0
1	0	-1	1	1	0	1	-1	1	1	1	0	0	1	1	0	1	1	0	1	1	1	1	0	1	1	1	1	0	1	1	1	1	1	1	1	-1	1	1	1	1	1	1	1	0	1	0	1	1	1
1	1	-1	1	1	0	0	0	1	0	1	0	-1	1	1	0	1	1	1	1	1	1	1	1	1	1	1	1	0	1	1	1	1	1	1	1	0	0	1	-1	0	1	1	1	1	1	1	1	1	1
1	-1	-1	0	1	1	1	0	1	1	1	1	0	1	1	0	1	1	1	1	1	1	0	1	1	1	1	1	0	1	1	1	1	1	0	1	0	0	1	1	0	1	1	1	1	1	1	1	1	1
1	-1	-1	-1	1	1	1	-1	1	1	1	1	-1	1	1	0	1	1	-1	1	1	1	1	-1	1	1	1	1	1	1	1	1	-1	-1	1	1	1	-1	1	0	0	1	1	1	0	1	0	1	1	1
1	-1	-1	0	1	1	1	-1	1	1	1	0	-1	1	0	0	1	0	0	1	1	1	1	1	1	0	1	1	-1	1	1	1	1	0	1	1	0	0	1	0	0	1	1	1	0	1	0	1	1	0
1	-1	-1	1	1	-1	1	0	1	1	1	1	0	1	1	0	1	1	-1	1	1	1	0	0	1	0	1	1	1	1	1	1	1	1	1	1	0	0	1	0	0	1	1	1	1	1	1	1	1	1
1	-1	-1	1	1	-1	1	0	1	1	1	1	0	1	1	-1	1	0	0	1	1	1	0	1	0	1	1	1	-1	1	1	1	1	1	-1	1	0	-1	1	0	0	1	1	1	0	0	0	1	1	1
1	-1	-1	1	1	0	1	-1	1	1	1	0	0	1	1	-1	1	1	-1	1	1	0	1	0	1	0	1	1	-1	1	1	1	1	0	1	1	0	1	1	1	1	0	1	1	1	1	1	1	1	1
0	-1	-1	1	1	1	1	1	1	0	0	1	-1	1	1	0	0	1	0	1	1	0	0	0	1	1	1	1	-1	1	1	1	1	1	0	1	0	0	1	1	-1	1	1	1	1	1	1	1	1	1
0	-1	-1	0	1	1	1	-1	1	1	1	1	-1	1	1	1	0	1	0	1	1	1	1	0	1	1	1	0	-1	1	1	1	0	1	1	1	1	1	1	0	0	1	1	1	1	1	1	1	1	1
1	0	-1	1	1	1	1	-1	1	0	1	1	0	1	1	1	1	1	1	1	1	1	0	1	1	0	1	1	-1	1	0	1	1	1	-1	1	0	0	1	1	0	1	1	1	1	1	1	1	1	1
1	-1	-1	0	1	0	1	-1	1	1	1	1	-1	1	1	-1	1	-1	0	1	1	1	1	1	1	-1	1	0	-1	1	1	1	1	1	1	1	1	0	1	1	-1	1	1	1	0	0	0	1	1	1
1	0	-1	-1	1	0	1	0	1	1	1	1	-1	1	1	0	0	1	0	1	1	1	1	0	1	0	1	1	-1	0	1	1	1	1	0	1	0	-1	1	0	-1	1	1	1	1	1	1	1	1	1
1	-1	-1	1	1	1	1	1	0	1	1	1	-1	1	1	-1	1	1	1	1	1	-1	1	1	1	-1	1	1	-1	1	1	1	1	1	1	1	0	0	1	-1	0	1	1	1	0	0	0	1	1	1
1	0	-1	0	1	0	1	-1	1	1	1	1	-1	1	1	-1	1	1	0	1	1	1	1	1	1	1	1	1	-1	1	1	1	1	0	1	1	0	0	1	0	-1	1	1	1	0	1	1	1	1	1
1	0	-1	1	1	0	1	-1	1	1	1	1	-1	1	1	0	1	1	0	1	1	1	1	1	1	0	1	1	0	0	1	1	1	1	-1	0	-1	-1	1	1	-1	1	1	1	1	1	1	1	1	1
1	0	-1	1	1	1	1	0	1	1	1	1	-1	1	1	0	1	1	1	1	1	1	-1	0	1	0	1	1	0	1	1	1	0	0	1	1	0	0	1	1	1	1	1	1	0	0	0	1	1	1
1	0	-1	1	1	1	0	-1	1	1	1	1	-1	1	1	-1	1	1	0	1	1	1	0	0	1	0	1	1	0	1	1	1	1	0	-1	1	0	0	1	0	0	1	1	1	1	1	1	1	1	1
1	-1	-1	1	1	1	1	1	1	1	1	1	-1	1	1	1	1	1	1	1	1	0	1	1	1	1	1	1	-1	1	1	1	1	0	0	1	-1	1	1	0	1	1	1	0	1	1	1	1	1	1
1	-1	-1	0	1	1	1	-1	1	1	1	1	0	1	0	1	1	1	0	1	1	1	0	1	1	0	1	1	-1	0	1	1	1	1	0	1	1	-1	1	1	0	0	1	1	1	1	1	1	1	1
1	-1	-1	1	1	1	1	0	1	1	1	1	-1	1	1	0	0	1	0	1	1	1	0	1	1	1	1	1	-1	1	1	1	1	1	1	1	1	-1	1	1	-1	1	1	1	1	1	1	1	1	1
1	-1	-1	1	1	0	1	0	1	1	1	1	0	0	1	0	0	1	0	1	1	1	1	1	1	1	1	1	-1	1	1	1	0	0	1	1	0	-1	1	-1	0	1	1	1	1	1	1	1	1	1
1	0	-1	0	1	1	1	0	1	-1	0	1	-1	1	1	1	1	1	-1	1	1	1	1	1	1	1	1	1	-1	0	1	1	1	1	0	1	0	-1	1	0	1	1	1	1	1	1	1	1	1	1
0	0	-1	1	1	0	1	0	1	0	1	1	-1	1	1	1	0	1	1	1	1	1	1	0	1	1	1	1	0	1	1	1	1	0	0	1	-1	-1	1	1	0	1	1	1	1	1	1	1	1	1
1	-1	-1	1	1	1	1	0	1	1	0	1	-1	1	1	1	1	1	0	1	1	0	0	1	1	1	1	1	0	1	1	1	1	1	0	1	0	-1	1	0	0	1	1	1	1	1	1	1	1	1
-1	-1	-1	0	1	1	0	0	1	1	1	0	-1	1	1	1	0	0	1	1	1	1	1	1	1	1	1	1	-1	1	1	1	1	-1	1	1	1	-1	1	1	0	1	1	1	1	1	1	1	1	1
1	0	0	0	1	1	1	-1	1	1	1	1	-1	1	1	0	1	1	-1	1	1	0	1	1	1	1	1	0	-1	1	1	1	1	1	0	1	0	-1	1	1	-1	1	1	1	1	1	1	1	1	1
1	0	-1	1	1	1	1	-1	1	0	1	1	-1	1	1	0	1	1	0	1	1	0	1	1	1	1	1	1	-1	0	1	1	0	-1	1	1	-1	-1	1	0	-1	1	0	1	1	1	0	1	1	1
1	0	0	0	1	1	1	-1	1	1	1	1	-1	1	1	0	1	0	0	1	1	-1	1	1	1	1	1	1	-1	0	1	1	1	1	0	1	0	-1	1	1	0	1	1	1	1	1	1	1	1	1
1	-1	-1	0	1	0	0	0	1	1	1	1	0	1	1	0	1	1	0	1	1	1	0	0	1	1	1	1	0	1	1	1	0	0	1	1	-1	0	1	1	0	1	1	1	1	1	0	1	1	1
0	0	-1	1	1	0	1	0	1	1	1	1	0	1	1	0	1	1	1	1	1	1	1	0	1	0	1	1	0	1	0	1	1	-1	0	1	-1	-1	1	1	-1	1	1	1	1	1	1	1	1	0
1	0	-1	1	1	1	1	0	1	0	1	1	0	1	1	-1	1	1	1	1	1	1	0	0	1	-1	1	1	-1	1	0	1	0	0	-1	1	0	-1	1	1	-1	0	1	1	0	1	1	1	1	1
1	-1	0	1	1	1	0	0	1	-1	1	1	-1	1	1	-1	0	1	0	1	1	1	1	1	1	1	1	1	-1	1	1	1	1	0	0	1	1	-1	1	0	-1	1	1	1	1	1	1	1	1	1
1	-1	-1	1	1	1	1	-1	1	0	1	1	-1	1	0	-1	1	1	0	1	1	0	1	1	1	1	1	1	1	1	1	1	1	0	0	1	0	-1	1	1	0	1	0	1	1	1	1	1	1	1
1	0	-1	1	1	1	0	-1	1	1	1	1	-1	1	1	0	1	1	-1	1	1	0	1	1	1	1	1	0	0	1	1	1	1	0	1	1	0	0	1	1	-1	1	1	1	1	1	1	1	1	1
1	0	-1	1	1	0	0	-1	1	-1	1	1	-1	1	1	0	1	0	-1	1	1	1	0	1	1	1	1	1	-1	1	1	1	1	1	0	0	0	-1	1	1	1	0	1	1	0	1	1	1	1	1
1	-1	-1	1	1	1	1	0	1	1	1	1	0	1	1	0	1	1	0	1	1	1	0	1	1	0	1	1	1	NA	NA	NA	1	1	0	1	1	0	1	1	0	1	1	1	1	1	1	1	1	1
0	-1	-1	1	1	1	1	-1	1	0	1	0	-1	1	1	0	1	0	-1	1	1	1	0	0	1	0	1	1	0	1	1	1	1	1	0	1	0	0	1	1	-1	1	1	1	1	1	1	1	1	1
1	-1	-1	0	1	1	1	0	1	0	1	1	0	1	1	0	0	1	0	1	1	1	1	1	1	0	1	1	-1	0	1	1	1	1	0	1	0	0	1	0	0	0	1	1	0	1	1	1	1	1
1	-1	-1	-1	1	0	0	-1	0	0	1	0	-1	1	1	0	1	1	-1	1	1	0	1	1	1	0	1	1	-1	1	1	1	1	0	0	1	0	0	1	1	0	1	1	1	1	1	1	1	1	1
1	-1	-1	1	1	1	1	-1	1	1	1	0	-1	1	1	-1	0	1	0	1	1	1	1	1	1	1	1	1	0	1	1	1	1	1	0	1	-1	1	1	1	0	0	1	1	1	1	1	1	1	1
1	0	-1	0	1	0	1	0	1	1	1	0	-1	1	1	-1	1	1	-1	1	1	1	0	0	1	0	1	1	-1	-1	1	1	1	0	0	1	0	-1	1	1	0	1	1	1	1	1	1	1	1	1
1	-1	-1	0	1	0	0	0	1	1	1	1	-1	1	1	1	1	1	0	1	1	1	1	1	1	1	1	1	-1	0	1	1	1	1	1	1	1	-1	1	1	1	1	1	1	0	1	1	1	1	1
0	-1	-1	1	1	1	1	0	1	0	1	1	0	1	1	1	1	0	0	1	1	1	1	1	1	1	1	1	0	0	1	1	0	1	-1	0	0	0	1	1	-1	1	1	1	1	1	1	1	1	1
1	-1	-1	1	1	0	1	0	1	1	1	1	-1	1	1	1	0	1	0	1	1	0	0	1	1	0	1	1	-1	1	1	1	1	1	0	1	0	-1	1	1	0	1	1	1	1	1	1	1	1	1
1	-1	-1	1	1	0	1	0	1	0	1	1	0	1	1	1	1	1	-1	1	1	1	1	-1	1	-1	1	1	0	1	1	1	1	0	1	1	1	-1	1	0	0	1	1	1	1	1	1	1	1	1
1	0	-1	1	1	-1	1	-1	1	0	1	0	0	1	1	0	1	1	-1	1	1	0	1	1	1	1	1	1	0	0	1	1	0	0	1	1	0	0	1	0	0	1	1	1	0	1	0	1	1	1
1	-1	-1	0	1	1	0	-1	1	1	1	1	1	1	1	0	0	1	-1	1	1	0	1	1	1	1	1	1	0	1	1	1	1	0	0	1	-1	-1	1	0	0	1	1	1	1	1	1	1	1	1
1	0	-1	1	1	0	0	-1	1	0	1	1	-1	1	1	0	1	1	-1	1	1	0	1	1	1	1	1	1	-1	1	1	1	1	1	1	1	1	0	1	1	1	1	1	1	1	1	1	1	1	1
1	1	-1	0	1	0	1	-1	1	0	0	1	0	1	1	1	1	0	-1	1	1	0	1	1	1	1	1	1	-1	1	1	1	1	0	1	1	0	-1	1	1	0	1	1	1	0	0	0	1	1	1
1	0	-1	1	1	0	1	-1	1	0	1	1	-1	1	1	0	1	1	0	1	1	1	1	1	1	1	1	1	0	1	1	1	1	1	-1	1	1	0	1	0	0	1	1	1	1	1	1	1	1	1
1	1	-1	-1	1	0	0	0	1	1	1	1	-1	1	1	0	0	1	0	1	1	1	0	0	1	1	1	1	-1	1	1	1	1	1	1	1	0	0	1	1	-1	1	1	1	1	1	1	1	1	1
1	0	0	0	1	0	1	0	1	1	1	1	-1	1	1	-1	0	1	0	1	1	1	0	-1	1	0	1	1	0	1	1	1	1	1	0	1	0	0	1	1	0	0	1	1	1	1	1	1	1	1
1	-1	-1	0	1	0	1	-1	1	1	1	0	-1	1	1	1	1	1	-1	1	1	0	1	1	1	-1	1	0	-1	1	1	1	1	0	0	1	-1	-1	1	1	0	0	1	1	1	1	1	1	1	1
1	-1	-1	0	1	1	1	-1	1	0	0	1	-1	1	1	1	1	1	0	1	1	0	1	1	1	0	1	1	-1	1	1	1	1	1	1	1	0	-1	1	1	0	0	1	1	1	1	1	1	1	1
1	0	-1	1	1	-1	1	-1	1	1	1	1	-1	1	1	0	1	1	-1	1	1	1	0	1	1	1	1	1	-1	1	1	1	1	1	1	1	-1	-1	1	1	1	1	1	1	0	1	1	1	1	1
1	-1	-1	1	1	0	1	0	1	0	1	1	0	1	1	1	1	1	-1	1	1	1	1	1	1	1	1	1	0	1	1	1	0	1	0	1	0	-1	1	1	0	1	1	1	1	1	1	1	1	1
1	0	-1	1	1	-1	1	0	0	1	0	1	-1	1	1	1	1	1	0	1	1	1	0	0	1	0	1	1	-1	1	0	1	1	0	1	1	0	-1	1	0	-1	1	1	1	1	1	1	1	1	1
1	-1	-1	1	1	1	1	-1	1	1	1	1	-1	1	1	0	1	1	0	1	1	1	1	1	1	1	1	1	1	1	1	1	1	1	0	1	-1	-1	1	0	-1	0	1	1	1	1	1	1	1	1
1	-1	-1	1	1	0	1	-1	1	1	1	1	-1	1	1	1	1	1	0	1	1	0	1	1	1	0	1	1	-1	1	1	1	1	0	0	1	0	0	1	1	-1	1	1	1	1	1	1	1	1	1
1	0	-1	0	1	1	0	-1	1	0	1	0	-1	1	1	1	0	1	0	1	1	0	0	0	1	1	1	1	0	1	1	1	1	1	0	1	-1	-1	1	1	-1	1	1	1	1	1	1	1	1	1
1	-1	-1	0	1	1	1	-1	1	1	1	0	-1	1	0	1	1	-1	NA	1	0	1	1	1	1	0	1	1	-1	0	1	1	1	1	1	1	0	-1	1	1	0	1	1	1	1	1	1	1	1	1
1	0	-1	1	1	1	1	-1	1	1	1	1	-1	1	1	0	1	1	1	1	1	1	1	1	1	1	1	1	-1	1	1	1	1	1	0	1	-1	-1	1	1	0	1	1	1	1	1	1	1	1	1
1	-1	-1	1	1	0	1	-1	1	0	1	1	-1	1	1	0	0	1	0	1	1	0	0	1	1	0	1	1	-1	1	1	1	0	0	1	1	0	-1	1	1	0	1	1	1	1	1	0	1	1	1
1	-1	-1	1	1	0	1	-1	1	1	1	1	-1	1	1	0	1	1	1	1	1	1	0	1	0	0	1	1	1	1	1	1	1	1	1	1	0	0	1	0	-1	1	1	1	1	1	1	1	1	1
0	-1	-1	1	1	1	1	-1	1	0	1	1	-1	1	1	0	1	1	0	1	1	1	-1	0	1	1	1	1	-1	1	1	1	0	0	0	1	-1	-1	1	0	0	1	1	1	0	1	0	1	1	1
1	-1	-1	0	1	1	1	-1	1	1	-1	0	-1	1	1	0	1	1	1	1	1	0	0	1	1	1	1	1	0	1	1	1	0	0	-1	1	-1	-1	1	0	0	0	1	1	1	1	0	1	1	1
1	-1	-1	0	1	1	0	-1	0	0	1	1	0	1	1	1	1	1	1	1	1	-1	1	1	1	1	1	1	-1	1	1	1	1	1	0	1	1	-1	1	0	0	1	1	1	1	1	1	1	1	1
0	-1	-1	1	1	1	1	-1	1	0	1	1	0	1	1	0	0	1	1	1	1	0	1	0	1	1	1	1	-1	1	1	1	0	-1	0	1	1	0	1	1	-1	1	1	1	1	1	0	1	1	1
1	0	-1	0	1	0	1	0	1	0	1	1	-1	1	1	0	1	1	0	1	1	0	1	1	1	1	1	1	0	0	1	1	1	0	1	1	0	0	1	0	0	1	1	1	1	1	1	1	1	1
0	-1	0	0	1	1	1	1	1	0	1	1	0	1	1	0	1	1	-1	1	1	1	0	1	1	-1	1	1	0	0	1	1	-1	-1	1	1	0	0	1	1	0	1	1	1	1	1	0	1	1	1
0	-1	-1	1	1	1	1	1	1	0	1	0	-1	1	1	0	1	1	0	1	1	0	0	-1	1	0	1	1	0	0	1	1	1	0	0	1	0	0	1	1	-1	1	1	1	1	1	1	1	1	1
1	-1	-1	1	1	1	1	0	1	1	1	1	0	1	1	-1	1	1	0	1	1	0	1	1	1	1	1	1	0	1	0	1	0	0	1	1	-1	-1	1	1	-1	1	1	1	1	1	0	1	1	1
0	0	-1	1	1	1	1	-1	1	0	1	1	-1	1	1	1	1	1	-1	1	1	0	0	0	1	-1	1	1	-1	1	1	1	1	1	0	1	0	0	1	1	0	1	1	1	1	1	1	1	1	1
1	-1	-1	1	1	0	1	-1	1	1	0	1	-1	1	1	-1	1	1	0	1	1	1	1	1	1	1	1	1	0	1	1	1	1	1	0	1	1	-1	1	0	-1	1	1	1	1	1	1	1	1	1
0	0	-1	1	1	0	1	-1	1	1	1	1	0	1	1	0	1	1	1	1	1	1	1	1	1	1	1	0	-1	1	1	1	1	1	1	1	-1	-1	1	1	0	1	1	1	1	1	1	1	1	1
1	0	-1	1	1	1	0	0	1	1	1	1	1	1	1	0	1	1	1	1	1	1	0	1	1	1	1	1	1	1	1	1	0	1	0	1	-1	0	1	1	-1	1	1	1	1	1	1	1	1	1
1	-1	-1	1	1	1	1	-1	1	1	1	1	0	1	1	0	0	1	0	1	1	0	0	0	1	1	1	1	0	1	1	1	1	1	-1	1	1	0	1	1	0	1	1	0	1	1	1	1	1	1
1	0	-1	1	1	0	1	-1	1	1	1	1	-1	1	1	1	1	1	1	1	1	1	-1	1	1	1	1	0	-1	1	1	0	1	0	1	1	0	0	1	-1	0	0	1	1	1	1	1	1	1	1
1	-1	-1	1	1	1	1	-1	1	1	1	0	-1	1	1	1	1	1	1	1	1	0	1	1	1	1	1	1	-1	1	1	1	1	1	0	1	1	0	1	-1	0	1	1	1	0	1	1	1	1	1
0	-1	0	1	1	1	1	0	1	1	1	0	-1	1	1	1	1	1	-1	1	1	0	1	0	1	1	1	1	-1	1	1	1	1	1	0	1	-1	0	1	0	0	1	1	1	1	1	1	1	1	1
1	-1	0	1	1	-1	0	-1	1	0	1	1	0	1	1	0	1	1	0	1	1	0	0	0	1	1	1	1	-1	1	1	1	1	0	0	1	1	0	1	1	0	1	1	1	1	1	1	1	1	1
1	0	-1	1	1	1	-1	1	1	0	1	1	0	1	0	0	1	0	-1	1	1	1	0	1	1	1	1	1	-1	0	1	1	0	0	0	1	-1	-1	1	-1	-1	0	1	1	1	1	1	1	1	1
1	-1	-1	1	1	-1	1	-1	0	1	1	1	-1	1	1	0	0	1	0	1	1	0	1	1	1	1	1	1	-1	1	1	1	0	-1	0	1	1	0	1	1	0	1	1	1	1	1	0	1	1	1
1	-1	-1	1	1	0	1	-1	1	0	1	1	-1	1	1	0	1	1	0	1	1	-1	1	1	1	1	1	1	0	1	1	1	1	1	0	1	1	-1	1	1	0	1	1	1	1	1	1	1	1	1
1	0	-1	0	1	0	1	-1	1	1	1	1	-1	1	1	1	0	1	1	1	1	1	1	0	1	1	1	1	0	0	1	1	1	0	0	0	0	1	1	0	-1	1	1	1	1	1	1	1	1	1
1	-1	0	1	1	0	1	0	1	1	1	0	0	1	1	0	1	1	0	1	1	0	0	1	1	1	1	1	-1	1	1	1	1	0	0	0	0	0	0	1	0	1	1	1	1	1	1	1	1	1
1	-1	-1	1	1	1	1	-1	1	1	1	1	-1	1	1	-1	1	1	1	1	1	0	1	0	1	1	1	1	0	1	1	1	1	1	1	1	-1	-1	1	0	1	1	1	1	1	1	1	1	1	1
1	-1	-1	1	1	0	1	-1	1	0	1	1	-1	1	0	-1	1	1	1	1	1	1	0	1	1	0	1	1	-1	1	0	1	1	0	1	1	1	0	1	1	-1	1	1	1	1	1	1	1	1	1
1	-1	-1	1	1	0	0	0	1	1	0	1	-1	1	1	0	1	1	0	1	1	0	0	0	1	1	1	1	0	1	1	1	1	1	1	1	-1	-1	1	1	0	1	1	1	0	1	0	1	1	1
0	0	-1	1	1	0	0	1	1	1	1	1	-1	1	1	0	1	1	0	1	1	0	1	0	1	0	1	1	0	0	1	1	0	0	1	1	0	0	1	1	0	1	1	1	1	1	0	1	1	1
1	-1	-1	-1	1	1	0	0	1	0	1	1	-1	1	0	-1	1	1	1	1	1	1	1	1	1	0	1	1	-1	1	1	1	1	1	0	1	-1	0	1	1	-1	1	1	1	1	1	1	1	1	1
0	0	-1	1	1	1	0	1	1	1	1	1	-1	1	1	1	1	1	-1	1	1	0	1	1	1	0	1	1	-1	1	1	1	0	1	1	1	1	0	1	0	0	1	1	0	1	1	1	1	1	1
1	-1	-1	1	1	1	0	-1	0	1	1	0	0	1	1	0	1	0	0	1	1	0	1	1	1	0	1	0	0	1	1	1	1	0	0	0	0	0	1	0	-1	1	1	1	0	1	0	1	1	1
1	-1	-1	1	1	1	1	-1	1	0	1	1	-1	1	1	0	1	1	0	1	1	1	1	0	1	0	1	1	-1	0	1	1	1	1	1	1	-1	-1	1	1	0	1	1	1	1	1	0	1	1	1
1	-1	0	0	1	1	1	1	1	1	1	0	-1	1	0	-1	1	1	0	1	1	0	1	1	1	1	1	1	-1	1	1	1	1	1	0	1	0	0	1	0	-1	1	1	1	1	1	1	1	1	1
1	-1	0	0	1	0	1	0	1	1	1	1	-1	1	1	0	1	1	1	0	1	1	0	0	1	1	1	1	0	1	1	1	1	1	0	0	0	0	1	1	0	1	1	1	1	1	1	1	1	1
0	-1	-1	1	1	1	1	0	1	0	0	1	-1	1	0	1	1	1	0	1	1	1	1	1	1	1	1	1	-1	1	1	1	0	0	1	1	-1	0	1	1	0	1	1	1	0	1	1	1	1	0
1	0	-1	1	1	1	1	0	1	0	0	0	-1	1	1	0	1	1	-1	1	1	1	1	0	1	0	1	1	-1	0	1	1	1	0	0	1	-1	-1	1	0	0	1	1	1	1	1	1	1	1	1
1	-1	-1	1	1	1	0	-1	1	0	1	1	-1	1	1	0	1	1	0	1	1	1	1	0	1	0	1	1	-1	0	1	1	1	0	-1	0	0	1	1	-1	0	0	1	1	1	1	1	1	1	1
1	1	-1	1	1	1	1	-1	1	1	0	1	0	1	1	0	1	1	-1	1	1	1	1	1	1	1	1	1	0	1	1	1	1	1	1	1	1	-1	1	1	-1	1	1	1	1	1	1	1	1	1
1	1	-1	1	1	1	1	0	1	1	0	0	-1	1	1	-1	1	1	-1	1	1	1	1	0	1	1	1	1	0	0	1	1	1	1	1	1	-1	0	1	1	1	1	1	1	1	1	1	1	1	1
1	0	-1	1	1	1	1	0	0	1	0	1	-1	1	1	0	1	1	-1	1	1	-1	1	1	1	0	1	1	-1	1	1	1	1	1	-1	1	1	0	1	-1	0	1	1	1	1	1	1	1	1	1
0	-1	-1	1	1	1	1	-1	1	0	1	0	-1	1	1	0	1	1	0	1	1	1	0	1	1	1	1	1	-1	1	1	1	1	0	-1	1	0	0	1	1	0	1	1	1	1	1	1	1	1	1
1	1	-1	1	1	1	1	0	1	0	0	0	-1	1	1	0	1	1	-1	1	1	1	1	0	1	1	1	1	-1	1	1	1	1	1	0	1	1	-1	1	0	0	1	0	1	1	1	1	1	1	1
1	-1	-1	1	1	1	0	-1	1	1	1	1	-1	1	1	0	0	1	0	1	1	0	1	1	1	1	1	1	0	1	1	1	1	1	1	1	0	1	1	1	0	1	1	1	1	1	1	1	1	1
1	1	-1	1	1	1	1	-1	1	-1	0	1	-1	1	1	-1	1	1	0	1	1	-1	1	1	1	1	1	1	0	1	1	1	1	0	1	1	0	-1	1	1	-1	1	1	1	0	1	0	1	1	1
1	1	-1	1	1	1	1	-1	1	0	1	1	-1	1	1	0	1	1	-1	1	1	1	0	-1	1	1	1	1	-1	1	0	1	0	1	0	1	0	0	1	-1	0	1	1	1	1	1	1	1	1	1
1	0	-1	1	1	0	1	0	1	1	1	1	-1	1	1	0	1	1	1	1	1	0	0	1	1	1	1	0	0	1	1	1	1	0	0	1	0	-1	1	0	-1	1	1	1	1	1	1	1	1	1
0	-1	-1	1	1	0	1	0	1	1	1	1	-1	1	1	0	1	1	0	1	1	0	1	1	1	0	1	1	0	1	1	1	1	1	-1	0	0	-1	1	1	1	1	1	1	1	1	1	1	1	1
1	-1	0	1	1	1	1	-1	1	1	0	1	-1	1	1	-1	0	1	-1	1	1	-1	1	0	1	1	1	1	1	1	1	1	0	1	0	1	1	1	1	1	1	1	1	1	1	1	0	1	1	0
1	0	-1	0	1	0	1	0	1	0	1	1	-1	1	1	0	1	1	1	1	1	0	1	0	0	0	1	1	0	0	1	1	1	1	0	1	1	0	1	0	0	1	1	1	1	1	1	1	1	1
1	-1	-1	1	1	1	0	-1	1	1	1	1	-1	1	1	0	1	1	0	1	1	1	0	1	1	0	1	1	-1	0	1	1	1	0	0	1	1	0	1	1	1	1	1	1	0	0	0	1	1	1
1	0	0	1	1	1	1	0	1	0	1	1	-1	1	1	1	1	0	1	1	1	1	1	0	1	1	1	1	-1	-1	1	1	1	1	0	1	1	-1	1	0	0	0	1	1	1	1	1	1	1	1
1	-1	0	0	1	1	0	0	1	0	1	1	-1	1	1	0	1	1	0	1	1	1	1	1	1	1	1	1	0	0	1	1	1	1	1	1	0	-1	1	1	-1	1	1	1	1	1	1	1	1	1
1	-1	-1	0	1	0	1	-1	1	1	1	1	-1	1	0	0	1	1	1	1	1	1	0	1	1	0	1	1	-1	1	1	1	1	1	1	1	1	0	1	0	0	1	1	1	1	1	1	1	1	1
1	-1	-1	1	1	1	1	0	1	1	1	1	0	1	1	-1	1	1	0	1	1	1	0	1	1	0	1	1	0	0	1	1	1	1	0	1	0	0	1	1	0	1	1	1	1	1	1	1	1	1
1	-1	-1	0	1	0	1	-1	1	1	1	1	-1	1	1	1	1	1	1	1	1	0	1	1	1	0	1	1	-1	0	0	1	1	1	-1	1	1	0	1	1	1	1	1	1	1	1	1	1	1	1
1	-1	-1	1	1	0	1	0	1	0	1	1	-1	1	1	0	1	0	1	1	1	0	1	-1	1	1	1	1	-1	1	1	1	1	1	1	1	-1	1	1	1	1	1	0	1	1	1	1	1	1	1
1	0	-1	1	1	1	1	0	1	1	1	1	-1	1	1	0	1	1	1	1	1	1	1	1	1	0	1	1	0	1	1	1	1	1	1	1	0	-1	1	1	1	1	0	1	1	1	1	1	1	1
1	-1	-1	1	1	0	1	0	1	0	1	1	-1	1	1	0	1	1	-1	1	1	1	1	-1	1	1	1	1	1	1	1	1	1	0	1	1	-1	-1	1	0	0	1	1	1	0	1	0	1	1	1
1	-1	-1	1	1	1	1	-1	1	1	1	1	-1	1	1	1	1	1	1	1	1	-1	1	0	1	1	1	1	0	1	1	1	1	1	0	1	0	0	1	0	0	1	1	1	1	1	1	1	1	1
1	0	-1	1	1	0	1	-1	1	1	1	1	-1	1	1	-1	1	1	0	1	1	0	1	0	1	0	1	1	0	1	1	1	1	1	0	1	0	0	1	1	0	1	1	1	0	0	0	1	1	1
1	0	-1	1	1	1	1	1	1	1	1	1	-1	1	1	-1	0	0	0	1	1	1	1	1	0	0	1	1	0	1	1	1	1	0	-1	1	0	-1	1	1	0	1	1	1	1	1	1	1	1	1
1	0	-1	1	1	1	1	0	1	1	1	1	-1	1	1	-1	1	-1	1	1	1	1	0	1	1	0	1	1	-1	1	1	1	1	1	1	1	0	-1	1	0	0	1	1	1	1	1	1	1	1	1
1	-1	-1	1	1	0	1	-1	0	1	1	1	-1	1	1	0	0	1	0	1	1	1	1	1	1	1	1	1	-1	1	1	1	1	1	1	1	-1	0	1	0	0	1	1	1	1	1	1	1	1	1
1	-1	-1	1	1	0	0	0	1	1	1	1	-1	1	1	-1	1	1	-1	1	1	0	1	1	1	1	1	0	0	1	0	1	1	1	1	1	-1	0	1	0	-1	0	1	1	1	1	1	1	1	1
1	-1	-1	1	1	1	1	-1	1	1	0	1	-1	1	1	0	1	0	0	1	1	0	1	1	1	1	1	1	-1	1	1	1	1	-1	0	1	-1	0	1	1	0	1	1	1	1	1	1	1	1	1
1	0	-1	1	1	-1	1	0	1	0	1	1	-1	1	1	0	1	1	1	1	1	1	1	0	1	1	1	1	0	1	0	1	0	0	1	1	0	-1	1	1	0	1	1	1	0	0	0	1	1	1
1	0	-1	0	1	0	1	-1	1	0	1	1	-1	1	1	1	0	1	0	1	1	1	1	1	1	0	1	1	0	-1	1	1	1	1	1	1	-1	1	1	1	-1	1	1	1	1	1	1	1	1	1
1	0	-1	1	1	0	1	-1	1	1	1	1	-1	1	1	-1	1	0	0	1	1	-1	1	0	1	1	1	1	-1	1	1	1	1	1	1	1	-1	1	1	1	0	1	1	1	1	1	1	1	1	1
1	0	-1	1	1	1	1	0	1	1	1	0	-1	1	1	-1	1	1	0	1	1	0	1	1	1	1	1	1	0	1	1	1	1	0	1	1	0	-1	1	1	-1	1	1	1	1	1	1	1	1	1
1	0	-1	1	1	1	1	-1	1	0	1	1	-1	1	1	-1	1	1	0	1	1	1	1	0	1	1	1	0	0	1	0	1	0	1	0	1	-1	0	1	1	0	1	1	1	0	0	0	1	1	1
1	0	-1	1	1	0	1	-1	1	0	1	1	-1	1	1	0	0	1	0	1	1	1	0	1	1	0	1	1	0	0	1	1	1	1	0	1	0	1	1	1	0	1	1	1	0	0	0	1	1	1
1	-1	-1	1	1	-1	0	0	1	1	1	1	0	1	1	0	1	-1	0	1	1	-1	1	0	1	1	1	1	-1	1	1	0	1	1	1	1	-1	-1	1	1	-1	0	1	0	1	1	1	1	1	1
1	-1	-1	0	1	1	1	0	1	0	1	1	-1	1	1	0	1	0	0	1	1	0	1	1	1	0	1	1	0	1	1	1	1	1	1	1	-1	-1	1	1	1	1	1	1	1	1	1	1	1	1
1	0	-1	1	1	1	1	0	1	1	0	1	-1	1	1	1	1	1	-1	1	1	1	1	1	1	1	1	1	-1	0	1	1	1	1	0	1	-1	-1	1	1	1	1	1	0	1	1	1	1	1	1
1	0	-1	1	1	1	1	-1	1	0	1	1	0	1	1	0	1	1	0	1	1	1	1	1	1	0	1	1	1	1	1	1	1	1	1	1	-1	0	1	1	-1	1	1	1	0	0	0	1	1	1
1	0	-1	1	1	-1	0	0	1	1	1	1	-1	1	1	1	1	1	1	1	1	1	1	1	1	0	1	1	-1	1	1	1	1	1	1	1	1	0	1	0	1	1	1	1	1	1	1	1	1	1
1	-1	0	1	1	1	1	-1	1	1	1	0	0	1	1	0	1	1	0	1	1	1	1	0	1	1	1	1	-1	1	1	1	1	1	1	1	0	-1	1	1	1	1	1	1	1	1	1	1	1	1
1	-1	-1	1	1	0	1	-1	1	0	0	1	-1	1	1	1	1	0	1	1	1	0	1	1	1	0	1	0	-1	1	1	1	0	1	-1	1	0	-1	1	0	-1	1	1	1	0	0	0	1	1	1
1	-1	-1	1	1	1	1	0	1	-1	1	1	-1	1	1	-1	1	1	0	1	1	0	0	1	1	0	1	1	-1	1	0	1	1	0	1	1	0	-1	1	1	0	1	1	1	1	1	1	1	1	1
1	0	-1	1	1	1	0	-1	1	1	1	1	-1	1	1	0	1	0	0	1	1	1	1	0	0	-1	1	1	-1	1	1	1	1	0	1	1	0	1	1	0	0	1	1	1	1	1	1	1	1	1
1	-1	-1	1	1	0	1	1	1	1	1	1	-1	1	1	1	1	1	-1	1	1	1	1	0	1	0	1	0	0	0	1	1	1	1	1	1	1	1	1	1	0	0	1	1	1	1	1	1	1	1
1	0	-1	1	1	0	0	-1	1	0	0	1	1	1	1	1	1	1	1	1	1	1	1	0	1	1	1	1	-1	1	1	1	1	0	0	1	0	-1	1	0	0	1	1	1	1	1	1	1	1	1
1	0	-1	1	1	1	1	-1	1	0	1	1	-1	1	1	1	1	0	1	1	1	0	0	1	1	1	1	1	-1	1	1	1	1	1	1	1	1	0	1	0	-1	1	1	1	0	0	0	1	1	1
1	1	-1	1	1	0	0	-1	1	1	1	1	-1	1	1	0	1	0	1	1	1	1	1	0	1	1	1	0	1	1	1	1	1	0	0	1	0	0	1	0	0	1	1	1	1	1	1	1	1	1
0	0	-1	1	1	0	1	0	1	1	1	1	-1	1	1	1	1	1	0	1	1	1	0	1	1	1	1	1	0	1	1	1	1	0	0	1	0	-1	1	1	0	1	1	1	1	1	1	1	1	1
0	-1	-1	1	1	1	1	-1	1	1	1	0	-1	1	1	-1	0	1	-1	1	1	1	1	1	1	1	1	1	-1	1	1	1	0	1	1	1	0	-1	1	1	0	1	1	1	1	1	1	1	1	1
1	-1	-1	0	1	1	1	0	1	1	0	1	0	1	0	1	1	0	0	1	1	-1	1	0	1	0	1	1	-1	1	1	1	0	-1	0	1	-1	-1	1	1	1	1	1	1	1	1	0	1	1	1
0	-1	-1	1	1	1	1	-1	1	0	0	1	-1	1	1	0	1	0	-1	1	1	0	1	1	1	1	1	1	0	1	1	1	1	1	0	0	0	0	0	1	0	0	1	1	1	1	1	1	1	1
0	-1	-1	0	1	0	0	0	1	1	1	1	-1	1	0	1	1	1	1	1	1	0	1	0	0	0	1	1	-1	1	1	1	1	1	1	1	0	0	1	1	0	1	1	1	1	1	1	1	1	0
1	0	0	1	1	0	1	-1	1	0	1	1	0	1	0	1	1	1	1	1	1	1	0	1	1	1	1	1	0	1	1	1	1	1	0	1	0	0	1	1	0	1	1	1	1	1	1	1	1	1
1	-1	-1	0	1	0	1	0	1	0	1	1	0	1	1	0	1	1	1	1	1	1	1	1	1	0	1	1	-1	1	1	1	1	1	1	1	-1	0	1	0	-1	0	1	1	1	1	1	1	1	1
1	-1	-1	1	1	-1	0	-1	1	0	1	1	0	1	1	0	1	1	1	1	1	1	0	1	1	0	1	1	-1	1	1	1	1	1	1	1	0	0	1	1	0	1	1	1	1	1	1	1	1	1
1	-1	0	1	1	0	0	-1	1	1	1	1	0	1	1	0	1	1	1	1	1	1	0	1	1	-1	1	1	-1	1	1	1	1	1	1	1	-1	0	1	1	-1	1	1	1	1	1	1	1	1	1
1	-1	-1	1	1	1	0	-1	1	0	0	1	-1	1	1	0	0	0	1	1	1	1	0	1	1	1	1	0	-1	1	1	1	0	0	1	1	0	-1	1	1	0	1	1	1	1	1	0	1	1	1
0	-1	-1	-1	1	1	1	-1	1	1	1	1	-1	1	1	0	1	1	-1	0	1	1	1	1	1	0	1	1	-1	0	1	1	1	1	0	1	0	-1	1	0	0	0	1	1	1	1	1	1	1	1
1	-1	-1	1	1	0	1	-1	1	0	0	0	-1	1	1	-1	1	0	1	1	1	1	1	1	1	0	1	1	-1	1	1	1	1	1	1	1	-1	1	1	1	0	0	0	1	0	0	0	1	1	1
1	0	-1	1	1	0	1	-1	1	0	1	0	-1	1	1	1	1	1	0	1	1	1	1	1	1	0	1	1	0	1	1	1	1	1	0	1	-1	1	1	0	1	1	1	0	1	1	1	1	1	1
1	0	-1	1	1	1	1	-1	1	1	1	1	0	1	1	-1	1	1	-1	1	0	1	1	1	1	1	1	1	0	1	1	1	1	1	1	1	0	0	1	1	0	1	1	1	1	1	1	1	1	1
1	0	0	1	1	1	0	0	1	1	1	1	-1	1	1	0	0	1	0	1	1	1	0	1	1	-1	1	1	1	0	1	1	1	0	1	1	0	0	1	0	-1	1	1	1	1	1	1	1	1	1
1	-1	-1	1	1	1	1	0	1	1	1	1	-1	1	1	0	1	1	-1	1	1	1	0	1	1	1	1	1	-1	0	1	1	1	1	0	1	1	1	1	1	1	1	1	1	1	1	1	1	1	1
1	0	-1	1	1	1	1	-1	1	1	1	1	-1	1	1	0	1	1	1	1	1	1	1	1	1	1	1	1	0	1	1	1	1	0	0	1	1	-1	1	1	-1	1	1	1	1	1	1	1	1	1
1	-1	-1	1	1	0	1	1	1	0	0	1	0	1	1	1	1	1	0	1	1	0	0	1	1	0	1	1	-1	0	1	1	1	1	-1	0	1	-1	1	-1	-1	1	1	1	1	1	1	1	1	1
1	-1	-1	1	1	0	1	-1	1	1	1	0	0	1	1	-1	1	1	-1	1	1	1	1	0	1	1	1	1	0	1	1	1	0	0	0	1	-1	-1	1	1	1	1	1	1	0	1	0	1	1	1
1	1	-1	1	1	1	1	0	1	1	1	1	-1	1	1	0	1	-1	-1	1	1	1	1	1	1	1	1	1	0	1	1	1	1	0	1	1	0	-1	1	0	0	1	1	1	1	1	1	1	1	1
1	-1	-1	0	1	0	0	0	1	1	0	1	0	1	1	0	1	1	-1	1	1	1	1	1	1	0	1	1	0	1	1	1	0	0	0	0	0	0	1	1	0	1	1	1	1	1	0	1	1	1
1	0	-1	1	1	1	0	-1	1	0	0	1	0	1	1	0	1	1	-1	1	1	1	-1	0	1	1	1	1	0	0	1	1	1	0	0	1	0	-1	1	0	0	1	1	1	1	1	1	1	1	1
1	0	0	1	1	1	0	0	1	1	1	0	-1	1	1	0	1	0	0	1	1	1	0	0	1	1	1	1	-1	1	1	1	1	0	0	1	0	0	1	0	1	1	1	1	1	1	1	1	1	1
1	0	-1	1	1	1	1	-1	1	1	0	1	0	1	1	-1	1	1	1	1	1	1	1	0	1	0	1	1	-1	0	1	1	1	0	1	1	1	0	1	0	1	1	1	1	1	1	1	1	1	1
1	-1	-1	1	1	1	1	1	1	0	1	1	0	1	1	0	1	0	-1	1	1	1	0	1	1	1	1	1	-1	0	1	1	1	1	1	1	1	-1	1	0	0	1	1	1	1	1	1	1	1	1
1	0	-1	0	1	0	1	0	1	0	1	0	-1	1	1	1	1	1	0	1	1	1	-1	1	1	1	1	1	-1	0	1	1	0	0	0	1	-1	1	1	-1	-1	1	1	1	0	0	0	1	1	1
1	-1	0	1	1	1	1	0	1	0	0	1	-1	1	1	1	1	1	1	1	1	1	1	1	1	1	1	1	1	1	1	1	1	0	0	1	0	0	1	0	-1	1	1	1	1	1	1	1	1	1
1	1	-1	1	1	0	1	-1	1	1	1	1	1	1	1	0	0	1	-1	1	1	0	0	0	1	1	1	1	-1	1	1	1	1	1	0	1	0	0	1	1	0	1	1	1	1	1	1	1	1	1
1	-1	-1	0	1	0	1	-1	1	0	1	0	-1	1	1	0	1	1	NA	1	1	1	1	0	1	0	1	1	0	1	1	1	1	1	-1	0	0	0	1	0	0	1	1	1	1	1	1	1	1	1
1	-1	-1	0	1	1	1	-1	1	1	1	1	0	1	1	0	0	1	-1	1	1	0	1	1	1	1	1	1	-1	1	1	1	1	0	-1	0	0	0	NA	0	0	1	1	1	NA	1	NA	1	1	1
1	1	-1	0	1	1	1	1	1	0	1	-1	-1	1	1	0	1	-1	1	1	1	0	1	0	1	1	1	1	0	1	1	1	1	1	-1	1	0	1	1	1	-1	1	1	1	1	1	1	1	1	1
-1	-1	-1	1	1	0	1	-1	1	0	1	0	-1	1	1	1	1	1	-1	1	1	1	1	1	1	1	1	1	-1	1	1	1	1	1	1	1	-1	1	1	1	0	0	1	1	1	1	1	1	1	1
1	0	-1	1	1	1	1	-1	1	1	0	0	-1	1	1	0	1	1	1	1	1	1	1	1	1	0	1	1	0	1	0	1	1	0	0	1	1	-1	1	1	1	0	1	1	1	1	1	1	1	1
1	0	-1	1	1	0	0	-1	1	1	1	1	-1	1	1	1	0	1	0	1	1	0	1	1	1	1	1	1	-1	-1	1	1	1	1	-1	1	0	1	1	1	-1	1	1	1	0	1	1	1	1	1
1	0	-1	1	1	1	0	1	1	1	1	1	1	1	0	1	-1	1	-1	1	1	1	0	1	1	1	1	1	-1	1	1	1	1	0	-1	1	-1	-1	1	1	-1	1	1	1	1	1	1	1	1	1
0	-1	-1	1	1	1	1	-1	1	1	1	1	0	1	1	0	1	1	1	1	1	1	1	1	1	0	1	1	-1	0	1	1	1	0	1	1	1	1	1	0	-1	1	1	1	1	1	1	1	1	1
1	0	-1	1	1	0	0	0	1	0	0	1	-1	1	1	1	1	1	1	1	1	1	1	0	0	1	1	1	-1	0	1	1	1	1	0	1	1	0	1	-1	-1	1	1	1	1	1	1	1	1	1
1	0	-1	1	1	1	0	-1	1	1	1	1	0	1	1	1	0	1	0	1	1	1	0	1	1	1	1	1	-1	1	1	1	1	1	1	1	0	-1	1	1	0	1	1	1	1	1	1	1	1	1
1	1	-1	0	1	1	0	-1	1	0	1	1	0	1	1	1	0	1	0	1	1	1	1	0	1	1	1	1	-1	1	1	1	1	1	1	1	0	-1	1	0	0	1	0	1	1	1	1	1	1	1
1	-1	0	1	1	1	0	-1	1	1	1	0	-1	1	1	0	1	1	1	1	1	1	1	0	1	1	1	1	-1	0	1	1	1	1	0	1	-1	-1	1	1	-1	1	1	1	1	1	1	1	1	1
1	-1	-1	1	1	1	1	-1	1	0	0	1	0	1	1	0	1	1	0	1	1	0	1	1	1	0	1	1	0	1	1	1	1	1	1	1	0	0	1	0	0	1	1	1	1	1	1	1	0	1
-1	-1	-1	1	1	1	1	0	1	1	1	0	-1	1	1	1	1	1	0	1	1	0	1	1	1	-1	1	1	-1	1	1	1	1	-1	0	0	-1	0	1	1	1	1	1	1	1	1	1	1	1	1
1	0	-1	1	1	0	1	-1	1	1	1	1	0	1	1	-1	1	1	-1	1	1	0	1	1	0	1	1	0	-1	1	1	1	0	-1	0	1	-1	-1	1	1	1	0	1	1	1	1	0	1	1	1
1	0	-1	1	1	1	0	0	1	0	1	1	-1	1	1	0	1	1	0	1	1	1	1	1	1	0	1	1	0	1	1	1	1	1	1	1	0	1	1	1	1	1	1	1	1	1	1	1	1	1
1	-1	0	1	1	1	1	0	1	1	1	1	0	1	1	1	1	0	0	1	1	1	1	0	1	1	1	1	-1	1	1	1	1	-1	1	1	0	0	1	1	0	1	1	1	1	1	1	1	1	1
1	0	-1	0	1	0	1	-1	1	0	1	0	0	1	1	0	1	1	0	1	1	1	0	0	1	1	1	1	-1	1	1	1	1	1	0	1	-1	-1	1	1	-1	1	1	1	0	1	1	1	1	1
1	0	-1	0	1	0	1	0	1	0	1	1	-1	1	1	1	1	1	0	1	1	0	0	1	1	0	1	1	0	0	1	1	0	0	0	1	0	0	1	1	0	1	1	1	1	1	1	1	1	1
0	0	-1	1	1	0	1	-1	1	1	1	1	-1	1	1	0	1	1	1	1	1	1	1	1	1	1	1	1	0	0	1	1	1	1	0	1	1	-1	1	1	0	1	1	1	1	1	1	1	1	1
1	0	-1	1	1	0	1	0	1	1	1	1	0	1	1	0	0	1	0	1	1	1	1	1	1	1	1	1	-1	0	1	1	0	1	1	1	-1	0	1	-1	0	1	1	0	1	1	0	1	1	1
1	0	-1	0	1	1	1	-1	0	1	1	1	-1	1	1	1	1	1	1	1	1	0	1	1	1	0	1	0	-1	1	1	1	1	0	0	1	-1	-1	1	1	0	1	1	1	0	1	0	1	1	1
1	-1	-1	0	1	1	1	0	1	1	0	1	-1	1	1	1	1	0	1	1	1	1	1	1	1	0	1	1	-1	1	1	1	1	1	0	1	-1	0	1	1	0	1	1	1	0	1	1	1	1	1
0	-1	-1	1	1	1	1	0	1	1	1	0	-1	1	1	0	1	1	0	1	1	1	-1	1	1	0	1	1	0	1	1	1	0	-1	1	1	-1	-1	1	1	0	1	1	1	1	1	1	1	1	1
1	-1	-1	0	1	1	1	-1	1	0	0	-1	-1	1	1	0	1	0	-1	1	1	0	1	1	1	0	1	1	0	0	1	1	1	1	0	1	-1	-1	1	1	0	1	1	1	1	1	1	1	1	1
1	-1	-1	1	1	0	1	0	1	1	1	1	1	1	1	1	0	1	1	1	1	0	1	0	1	1	1	1	0	1	1	1	0	0	0	1	0	-1	1	1	0	1	1	1	1	1	0	1	1	1
0	-1	-1	0	1	1	1	0	1	1	1	1	-1	1	0	1	1	1	0	1	1	0	1	0	1	1	1	0	-1	1	1	1	1	1	1	1	0	-1	1	1	1	1	1	1	1	1	1	1	1	1
1	0	-1	0	1	1	1	0	1	0	1	0	-1	1	1	0	1	1	1	1	1	1	0	1	1	0	1	1	-1	1	1	1	1	1	-1	1	0	-1	1	1	0	1	1	1	1	1	1	1	1	0
1	0	-1	0	1	1	1	-1	1	0	1	1	-1	1	1	0	0	1	0	1	1	1	1	1	1	0	1	1	-1	1	1	1	0	1	-1	1	-1	0	1	0	1	1	1	1	1	1	1	1	1	1
1	-1	-1	1	1	0	1	0	1	0	-1	1	-1	1	1	1	0	1	0	1	1	-1	1	1	1	1	1	1	-1	1	1	1	1	1	0	1	0	1	1	1	-1	1	1	1	1	1	1	1	1	1
1	-1	-1	0	1	0	1	-1	1	0	1	1	0	1	1	0	1	1	0	1	1	0	1	1	1	0	1	1	1	0	1	1	1	0	0	1	0	-1	1	1	-1	1	1	1	1	1	1	1	1	1
0	-1	-1	0	1	1	1	-1	1	1	1	1	0	1	1	0	1	0	1	1	1	1	0	1	1	0	1	1	0	1	1	1	1	0	0	1	1	-1	1	1	0	1	0	1	1	1	1	1	1	1
0	0	-1	1	1	1	1	0	1	0	1	1	-1	1	1	0	1	1	-1	1	1	1	1	1	1	-1	1	1	-1	1	1	1	-1	0	0	1	-1	0	1	1	0	0	1	1	1	1	1	1	1	1
1	-1	-1	0	1	1	1	-1	1	1	1	0	-1	1	1	0	1	1	0	1	1	1	1	1	1	1	1	1	1	1	1	1	1	1	1	1	-1	-1	1	1	-1	1	1	1	1	1	1	1	1	1
1	-1	-1	0	1	1	1	-1	1	1	0	0	-1	1	1	0	1	1	0	1	1	1	0	1	0	1	1	1	-1	1	1	1	1	1	1	1	-1	-1	1	1	0	1	1	1	0	0	0	1	1	0
1	-1	-1	-1	1	0	1	0	1	1	1	0	-1	1	0	1	1	0	1	1	1	1	1	1	1	-1	1	1	-1	0	1	1	1	0	0	0	0	-1	1	1	0	1	1	1	1	1	1	1	1	1
1	0	-1	1	1	1	0	0	1	1	1	1	-1	1	1	-1	1	0	-1	1	1	1	1	1	1	1	1	1	0	0	1	1	1	0	1	1	0	1	1	0	0	1	1	1	1	1	1	1	1	1
1	0	-1	0	1	1	1	0	1	1	1	1	0	1	1	1	1	0	-1	1	1	0	1	1	1	1	1	1	-1	1	1	1	0	0	1	1	-1	-1	1	1	-1	1	1	1	1	1	0	1	1	1
1	0	-1	0	1	1	0	0	1	1	0	1	-1	1	0	1	1	1	0	1	1	1	1	0	1	0	1	1	-1	0	1	1	1	1	0	1	0	-1	1	1	-1	1	1	1	0	1	0	1	1	1
0	-1	-1	1	1	0	0	-1	1	1	1	0	-1	1	1	0	1	1	-1	1	1	1	1	1	1	1	1	0	-1	1	1	1	1	1	0	1	-1	-1	1	0	-1	1	1	1	0	1	0	1	1	1
1	-1	-1	0	1	0	1	-1	1	1	1	1	-1	1	1	-1	1	1	0	1	1	1	1	1	1	1	1	1	-1	1	1	1	1	1	0	1	0	0	1	1	1	1	1	1	1	1	1	1	1	1
0	-1	-1	1	1	0	1	-1	1	-1	1	0	-1	1	1	-1	1	1	0	1	1	1	-1	1	1	0	1	1	-1	1	1	1	0	0	0	1	0	0	1	0	-1	1	1	1	0	1	1	1	1	1
1	0	0	1	1	-1	1	0	1	0	1	1	-1	1	1	0	1	0	-1	1	1	1	1	1	1	1	1	1	-1	1	1	1	1	0	1	1	-1	0	1	1	1	1	1	1	1	1	1	1	1	1
1	-1	0	1	1	1	0	-1	1	1	1	1	-1	1	1	0	1	0	-1	1	1	1	0	0	1	0	1	1	0	1	1	1	0	0	1	1	1	0	1	0	-1	1	1	1	-1	1	0	1	1	1
1	0	-1	0	1	0	-1	-1	1	-1	1	1	-1	1	0	1	1	-1	1	1	1	1	1	1	1	1	1	1	0	1	1	0	1	0	0	1	0	0	1	1	0	1	1	1	1	1	1	1	1	1
1	0	-1	1	1	1	1	0	1	0	1	1	0	1	1	0	0	1	-1	1	1	1	0	0	1	1	1	1	0	1	1	1	1	0	0	1	-1	-1	1	1	-1	1	1	1	1	1	1	1	1	1
1	0	-1	1	1	1	1	-1	1	1	1	1	-1	1	1	-1	1	1	0	1	1	-1	1	1	1	1	1	1	0	1	1	1	1	1	1	1	-1	0	1	1	0	1	1	1	0	1	1	1	1	1
1	0	-1	1	1	-1	1	0	1	1	1	1	-1	1	1	1	1	0	0	1	1	1	1	0	1	1	1	1	-1	1	1	1	1	1	1	1	0	0	1	1	0	1	1	1	1	1	1	1	1	1
1	1	-1	1	1	0	1	-1	1	-1	0	1	-1	1	1	0	0	1	0	1	1	1	1	1	1	1	1	1	-1	0	1	1	1	1	0	1	1	0	1	1	0	-1	1	1	1	1	1	1	1	1
1	1	-1	0	1	0	1	-1	1	1	1	1	-1	1	1	1	1	1	0	1	1	0	1	1	1	0	1	1	-1	1	1	1	1	1	0	0	1	0	1	1	0	1	1	1	1	1	1	1	1	1
1	1	-1	1	1	1	0	0	1	0	0	0	-1	1	1	1	1	1	-1	1	1	1	0	0	1	1	1	1	-1	1	1	1	1	0	1	1	1	0	1	1	0	1	1	1	1	1	1	1	1	1
1	0	-1	1	1	1	0	-1	1	-1	1	1	-1	1	1	1	1	1	0	1	1	1	1	0	1	1	1	0	0	0	1	1	1	1	1	1	1	0	1	1	0	1	1	1	1	1	1	1	1	1
1	-1	-1	1	1	1	1	-1	1	0	1	1	-1	1	1	0	1	1	0	1	1	-1	1	0	1	0	1	0	0	1	1	1	1	0	0	1	1	-1	1	0	0	1	1	1	1	1	0	1	1	1
0	-1	0	0	1	1	0	-1	1	0	1	1	0	1	1	1	1	0	-1	1	1	1	1	1	1	-1	1	1	-1	0	1	1	1	-1	1	1	1	-1	1	0	0	0	1	1	1	1	0	1	1	1
1	0	-1	1	1	0	1	-1	1	0	1	0	-1	1	1	1	1	1	-1	1	1	0	1	0	1	1	1	0	0	1	0	1	0	0	1	1	1	-1	1	0	0	1	1	1	1	1	0	1	1	1
0	-1	-1	0	1	0	1	0	1	0	0	1	0	1	0	0	1	0	-1	1	1	1	0	1	0	-1	1	1	-1	1	1	1	1	1	1	1	1	0	1	1	0	1	1	1	1	1	1	1	1	0
1	0	-1	1	1	-1	1	0	1	0	1	1	-1	1	1	0	1	1	0	1	1	1	1	-1	1	0	1	1	0	0	0	1	1	1	-1	0	0	-1	1	0	0	1	1	1	1	1	1	1	1	1
1	-1	0	1	1	1	1	-1	1	1	1	1	-1	1	1	0	1	1	0	1	1	1	1	1	0	0	1	1	0	0	1	1	1	1	0	0	0	0	1	1	-1	1	1	1	1	1	1	1	1	1
1	-1	-1	1	1	0	0	-1	1	1	1	0	0	1	1	0	0	1	0	1	1	1	1	1	1	0	1	1	-1	0	1	1	0	0	1	1	0	0	1	1	0	1	1	1	1	1	1	1	1	1
1	-1	-1	0	1	0	1	-1	1	1	1	1	-1	1	1	-1	1	1	1	1	1	0	1	1	1	0	1	1	-1	1	1	1	1	1	0	1	1	-1	1	1	0	1	1	1	1	1	1	1	1	1
1	0	-1	0	1	1	1	-1	1	0	1	0	-1	1	1	-1	1	0	-1	1	1	1	0	1	1	1	1	1	0	1	1	1	1	0	0	1	0	-1	1	1	0	0	1	1	0	1	1	1	1	1
1	-1	-1	1	1	0	1	1	1	0	0	1	-1	1	1	1	1	1	-1	1	1	1	1	1	1	0	1	1	0	1	1	1	0	0	1	1	0	0	1	1	-1	0	1	1	1	1	0	1	1	1
1	0	-1	1	1	0	1	0	1	0	0	1	-1	1	1	-1	0	1	-1	1	1	1	1	0	0	1	1	1	0	-1	1	1	1	1	0	1	1	0	1	0	0	1	1	1	1	1	1	1	1	1
1	-1	0	1	1	0	1	0	1	1	0	1	-1	1	1	0	0	1	0	1	1	1	0	1	1	1	1	1	-1	1	1	1	1	1	0	0	-1	-1	1	1	0	1	0	1	1	1	1	1	1	1
1	0	0	1	1	-1	1	1	1	0	0	1	0	1	1	-1	1	-1	0	1	1	1	1	1	1	0	1	1	0	1	1	1	1	0	0	1	-1	-1	1	1	-1	1	1	1	1	1	1	1	1	1
1	-1	0	1	1	1	1	0	1	1	0	1	-1	1	1	0	1	1	-1	1	1	1	1	1	1	1	1	1	0	1	0	1	1	1	1	1	-1	-1	1	1	0	1	1	1	1	1	1	1	1	1
1	-1	-1	1	1	1	1	-1	1	1	0	1	1	1	1	1	1	1	0	1	1	1	1	1	1	1	1	1	-1	1	1	1	0	1	0	0	-1	0	1	0	-1	1	1	1	1	1	0	1	1	1
1	-1	0	1	1	0	1	-1	1	1	0	1	-1	1	1	0	1	1	1	1	1	1	0	-1	1	0	1	1	-1	0	1	1	1	0	1	1	-1	0	1	0	-1	1	1	1	1	1	1	1	1	0
1	-1	-1	1	1	1	1	1	1	1	1	1	-1	1	1	-1	1	1	0	1	1	0	1	1	1	0	1	1	0	1	1	1	1	1	0	1	0	0	1	1	0	1	0	1	1	1	1	1	1	1
1	-1	-1	1	1	1	1	-1	1	1	1	1	-1	1	1	0	1	1	0	1	1	-1	1	0	1	1	1	1	-1	1	1	1	1	0	1	1	1	-1	1	1	-1	1	1	1	1	1	1	1	1	1
1	0	0	1	1	0	1	0	1	1	1	1	-1	1	1	-1	1	1	0	1	1	1	1	1	1	0	0	1	-1	1	1	1	1	1	1	1	0	0	1	0	0	1	1	1	0	0	0	1	1	1
1	0	-1	1	1	0	1	0	1	1	1	1	0	1	1	1	1	1	1	1	1	0	1	1	1	0	1	1	0	1	1	0	1	0	1	1	0	-1	1	1	0	1	1	1	1	1	1	1	1	1
0	-1	-1	1	1	0	1	-1	1	1	1	1	-1	1	1	1	0	1	0	1	1	0	1	1	1	1	1	1	0	1	1	1	1	1	1	1	0	0	1	1	0	1	1	1	1	1	1	1	1	1
1	0	-1	-1	1	0	0	0	1	1	1	1	-1	1	1	-1	1	1	0	1	1	0	0	1	1	1	1	1	-1	1	1	1	1	-1	1	1	1	-1	1	1	1	1	0	1	1	1	1	1	1	1
1	0	-1	1	1	1	1	-1	1	1	1	1	-1	1	1	0	0	1	0	1	1	0	1	0	1	1	1	1	0	1	1	0	0	0	-1	1	1	0	1	0	-1	1	1	1	1	1	0	1	1	1
0	0	-1	1	1	-1	1	-1	1	0	1	1	-1	1	1	0	1	1	0	1	1	0	1	1	1	1	1	1	0	1	1	1	1	1	1	1	1	0	1	1	1	1	1	1	1	1	1	1	1	1
1	0	-1	1	1	1	0	0	1	1	1	0	-1	1	1	0	1	1	0	1	1	1	1	1	1	1	1	1	-1	0	1	1	1	1	1	1	1	1	1	0	0	-1	1	1	1	1	1	1	1	1
0	-1	-1	1	1	1	1	-1	1	1	1	1	0	1	1	0	1	1	0	1	1	1	1	-1	1	1	1	1	0	0	1	1	1	0	0	1	0	-1	1	1	0	1	1	1	0	1	1	1	1	1
1	1	0	1	1	0	1	-1	1	0	1	1	1	1	1	1	1	1	0	1	1	1	1	0	1	1	1	1	0	1	1	1	1	1	0	1	-1	-1	1	-1	0	1	1	1	1	1	1	1	1	1
1	0	-1	1	1	0	1	-1	1	0	1	1	0	1	1	1	1	0	0	1	1	1	0	1	1	-1	1	1	-1	0	1	1	1	1	1	1	0	0	1	1	0	1	1	1	1	1	1	1	1	1
1	-1	-1	1	1	1	1	-1	1	0	1	1	-1	1	1	1	1	1	0	1	1	0	1	1	1	1	1	1	-1	1	1	1	0	0	1	1	1	-1	1	1	-1	1	1	1	1	1	0	1	1	1
1	0	-1	0	1	1	1	-1	1	1	1	1	-1	1	1	0	-1	1	-1	1	1	1	1	-1	1	0	1	1	0	1	1	1	1	1	0	1	0	-1	1	1	1	0	1	1	1	1	1	1	1	1
1	1	-1	1	1	1	0	-1	1	0	1	1	-1	1	1	0	1	0	0	0	1	0	1	0	1	0	1	1	-1	1	1	1	1	1	0	1	-1	1	1	-1	1	0	1	1	1	1	1	1	1	1
1	1	-1	1	1	1	1	-1	1	1	1	1	-1	1	1	1	1	1	0	1	1	1	1	1	1	0	1	1	-1	1	1	1	1	0	0	1	-1	0	1	-1	-1	1	1	1	1	1	1	1	1	1
1	0	-1	1	1	1	1	-1	1	1	0	1	-1	1	1	1	0	1	-1	1	1	1	1	1	1	1	1	1	-1	1	1	1	1	1	0	1	0	0	1	1	0	1	1	0	0	0	0	1	1	1
1	0	-1	0	1	0	0	-1	1	0	1	1	-1	1	1	1	1	1	0	1	1	1	0	1	1	1	1	1	1	1	1	1	1	1	1	1	-1	0	1	1	1	1	1	1	1	1	1	1	1	1
1	0	0	1	1	1	1	-1	1	1	1	0	-1	1	1	0	1	0	1	1	1	1	1	0	1	1	1	1	0	1	1	1	1	1	1	1	1	-1	1	1	0	1	1	1	1	1	1	1	1	1
1	-1	-1	1	1	0	1	0	1	1	1	1	-1	1	1	-1	0	1	1	1	1	1	1	0	1	-1	1	1	0	1	1	1	1	0	0	0	-1	0	1	1	0	1	1	0	1	1	1	1	1	1
1	-1	-1	1	1	1	1	0	1	0	0	1	0	1	1	0	0	0	0	1	1	0	0	0	1	0	1	1	0	0	1	1	1	1	1	1	1	-1	1	1	0	1	1	1	1	1	1	1	1	1
1	0	-1	1	1	0	1	0	1	0	0	0	-1	1	0	-1	1	1	-1	1	1	0	1	0	1	0	1	1	1	0	1	1	1	1	0	1	-1	0	1	0	1	1	1	1	0	0	0	1	1	1
1	0	-1	0	1	1	1	0	1	0	0	0	-1	1	1	-1	1	1	-1	1	1	0	1	1	1	0	1	1	0	1	1	0	0	-1	1	1	0	-1	1	1	1	1	0	1	1	1	0	1	1	1
1	0	-1	1	1	-1	1	-1	1	1	1	1	-1	1	1	0	0	1	-1	1	1	1	1	1	1	0	1	1	-1	1	0	1	0	0	1	1	0	-1	1	1	0	1	1	1	1	1	0	1	1	1
1	-1	-1	0	1	1	1	-1	1	1	1	0	-1	1	1	0	0	1	-1	1	1	1	0	0	1	1	1	1	-1	0	1	1	1	1	1	1	1	0	1	1	0	1	1	1	0	1	1	1	1	1
1	-1	-1	1	1	1	-1	0	1	1	1	1	-1	1	1	0	1	1	1	1	1	1	0	-1	1	1	1	1	-1	-1	1	1	1	0	1	1	0	1	1	1	0	1	1	1	1	1	1	1	1	1
1	0	-1	1	1	1	1	-1	1	0	1	1	-1	1	1	-1	0	1	0	1	1	1	0	1	1	1	1	1	0	1	1	1	1	1	0	1	1	0	1	1	0	1	1	1	1	1	1	1	1	1
1	-1	-1	1	1	1	1	-1	1	1	1	1	0	1	1	0	1	-1	0	1	1	1	1	1	1	0	1	1	0	0	1	1	1	1	1	1	0	0	1	1	-1	0	1	1	1	1	1	1	1	1
0	-1	0	1	1	1	1	-1	1	0	0	1	-1	1	1	-1	0	1	0	1	1	1	0	0	1	1	1	1	-1	0	1	1	1	1	0	1	1	0	1	1	0	0	1	1	1	1	1	1	1	1
1	0	-1	0	1	1	1	-1	1	1	1	1	-1	1	1	0	1	0	-1	1	1	0	1	1	1	0	1	1	0	0	1	1	1	1	0	1	0	0	1	1	0	0	1	1	0	1	0	1	1	1
1	-1	-1	0	1	1	1	-1	1	1	-1	1	-1	1	1	1	1	1	1	1	1	0	0	1	1	1	1	1	0	1	1	1	1	0	0	1	-1	-1	1	0	-1	1	1	1	1	1	1	1	1	1
1	-1	-1	1	1	0	1	-1	1	1	1	0	-1	1	1	-1	1	1	0	1	1	1	0	1	1	1	1	0	-1	1	1	1	1	1	0	1	1	1	1	0	0	1	1	1	1	1	1	1	1	1
1	0	-1	1	1	0	0	0	1	-1	0	1	-1	1	1	0	0	1	0	1	1	1	0	1	1	0	1	1	-1	1	1	1	1	1	0	1	1	0	1	1	1	0	1	1	0	1	0	1	1	1
1	-1	-1	1	1	0	0	0	1	0	1	1	-1	1	1	0	1	1	0	1	1	1	1	1	1	1	1	1	0	0	1	1	1	0	0	0	-1	0	1	0	0	1	1	1	0	1	1	1	1	1
0	-1	-1	1	1	0	1	-1	1	0	1	0	0	1	1	0	0	1	0	1	1	-1	1	1	1	1	1	1	-1	1	1	1	1	1	-1	1	-1	0	1	1	0	1	1	1	1	1	1	1	1	1
0	0	0	1	1	0	1	0	1	1	0	1	0	1	1	0	1	1	0	1	1	1	1	0	1	1	1	1	-1	1	1	1	1	1	1	1	1	-1	1	1	0	1	0	1	1	1	1	1	1	1
1	-1	-1	1	1	1	1	-1	1	0	1	1	-1	1	1	0	1	1	0	1	1	0	1	1	1	1	1	1	-1	1	1	1	1	0	1	1	-1	-1	1	1	0	1	1	1	0	1	0	1	1	1
0	0	-1	1	1	1	1	0	1	1	1	1	-1	1	1	0	1	1	-1	1	1	0	1	1	1	0	1	1	0	1	0	1	1	1	0	1	1	-1	1	1	0	1	1	1	1	1	1	1	1	1
1	-1	-1	1	1	-1	1	0	1	1	1	1	-1	1	1	1	1	1	1	1	1	1	1	0	1	-1	1	1	0	1	0	1	0	-1	1	1	0	0	1	1	0	1	1	1	1	1	0	1	1	0
1	-1	-1	1	1	0	1	-1	1	1	1	1	-1	1	1	1	1	1	0	1	1	1	1	0	1	1	1	1	0	1	1	1	1	0	0	0	0	-1	1	0	-1	1	1	1	1	1	1	1	1	1
1	-1	0	0	1	0	1	-1	1	0	1	1	-1	1	1	0	1	1	-1	1	1	1	1	1	1	0	1	1	0	1	1	1	0	0	1	1	-1	-1	1	0	1	1	1	1	-1	0	-1	1	1	1
1	-1	-1	1	1	1	1	0	1	0	1	1	-1	1	1	1	1	0	0	1	1	0	1	1	1	1	1	1	0	1	1	1	1	0	1	1	0	-1	1	1	1	1	1	1	1	1	1	1	1	1
1	-1	-1	1	1	0	0	-1	1	1	1	1	0	1	1	1	1	1	0	1	1	0	1	0	1	1	1	1	-1	1	1	1	0	0	1	1	-1	-1	1	1	1	0	1	1	1	1	0	1	1	1
1	-1	-1	0	1	1	0	0	1	0	1	1	-1	1	1	1	1	1	-1	1	1	1	1	1	1	0	1	1	-1	1	1	1	1	0	0	1	1	-1	1	1	-1	1	1	1	1	1	1	1	1	1
1	-1	0	1	1	0	1	0	1	1	1	1	0	1	1	0	1	1	-1	1	1	1	1	0	1	0	1	1	0	0	1	1	1	1	1	1	0	-1	1	1	-1	0	1	1	1	1	1	1	1	1
1	-1	-1	1	1	0	1	0	1	1	1	1	-1	1	1	0	1	1	0	1	1	1	0	1	1	1	1	1	0	1	1	1	1	1	1	1	0	0	1	0	0	0	1	1	1	1	1	1	1	1
1	1	-1	0	1	1	1	0	1	1	1	1	-1	1	1	0	1	1	0	1	1	0	0	1	0	0	1	1	0	0	1	1	1	1	1	1	0	-1	1	1	0	-1	1	1	0	1	1	1	1	1
1	0	0	1	1	0	1	-1	1	1	0	1	0	1	1	1	1	-1	1	1	1	0	1	-1	1	0	1	1	0	1	1	1	1	1	0	1	1	-1	1	0	-1	1	0	1	1	1	1	1	1	1
1	-1	-1	1	1	0	1	0	1	1	1	1	-1	1	1	-1	0	1	0	1	1	0	1	1	1	-1	1	1	-1	1	1	1	1	1	0	1	0	-1	1	1	0	1	1	1	1	1	1	1	1	1
1	0	-1	1	1	0	1	0	1	1	1	1	0	1	1	0	1	1	1	1	1	1	1	1	1	1	1	1	-1	1	1	1	1	1	0	1	0	0	1	0	0	1	1	1	1	1	1	1	1	1
1	-1	-1	1	1	0	1	-1	1	1	1	1	-1	1	1	0	1	1	0	1	1	-1	1	0	1	1	1	1	0	1	1	1	1	0	0	1	0	0	1	1	0	1	1	1	0	1	1	1	1	1
1	-1	-1	1	1	-1	1	-1	1	0	-1	1	-1	1	1	0	1	0	0	1	1	-1	1	0	1	1	1	1	0	1	1	1	1	1	0	1	1	0	1	1	0	1	0	1	1	1	1	1	1	0
1	0	-1	1	1	1	0	0	1	0	1	1	0	1	1	1	1	1	-1	1	1	1	1	0	1	0	1	1	-1	1	1	1	0	1	0	1	1	-1	1	1	0	1	1	1	1	1	1	1	1	1
1	0	-1	1	1	0	1	0	1	1	1	1	-1	1	1	1	1	1	1	1	1	1	1	1	1	0	1	1	-1	0	1	1	1	0	-1	1	-1	-1	1	1	0	0	1	1	1	1	1	1	1	1
1	-1	-1	1	1	0	1	0	1	1	1	1	-1	1	1	0	1	1	0	1	1	1	0	1	1	0	1	1	-1	1	1	1	1	1	0	1	1	-1	1	1	-1	1	1	1	0	1	1	1	1	0
1	-1	0	0	1	-1	0	-1	1	1	0	1	-1	1	1	-1	1	1	-1	1	1	1	1	1	1	1	1	1	0	1	1	1	1	1	0	1	0	-1	1	1	-1	1	1	1	1	1	1	1	1	1
1	-1	-1	1	1	1	1	-1	1	0	-1	1	-1	1	1	0	1	1	1	1	1	1	0	1	1	1	1	1	0	1	1	1	0	0	-1	0	0	1	1	1	-1	1	1	1	0	1	0	1	1	1
1	0	-1	1	1	1	1	-1	1	1	1	1	-1	1	1	1	0	1	1	1	1	0	1	1	1	1	1	1	0	0	1	1	1	1	1	1	0	-1	1	1	-1	1	1	1	1	1	1	NA	NA	1
1	0	0	1	1	1	1	0	1	1	1	1	-1	1	1	0	1	1	-1	1	1	1	1	1	1	0	1	1	0	0	1	1	1	1	1	1	-1	-1	1	1	0	1	1	1	1	1	1	1	1	1
1	-1	0	1	1	1	0	-1	1	1	0	1	-1	1	1	1	0	1	1	1	1	1	-1	1	1	0	1	1	0	1	1	1	1	1	-1	1	0	0	1	0	0	1	1	1	-1	1	1	1	1	1
0	-1	-1	1	1	1	1	0	1	1	1	1	-1	1	1	0	0	1	-1	1	1	1	-1	1	1	1	1	1	-1	1	1	1	1	0	0	1	1	-1	1	1	-1	1	1	1	1	1	1	1	1	1
1	-1	-1	1	1	0	1	0	1	-1	0	1	0	1	1	-1	1	0	0	1	1	-1	1	1	1	0	1	1	-1	1	1	1	1	1	0	1	1	0	1	1	0	1	1	1	1	1	1	1	1	1
1	0	-1	1	1	0	1	-1	1	1	1	1	0	1	1	0	0	1	0	1	1	1	1	1	1	1	1	1	0	1	1	1	1	1	0	1	1	-1	1	1	-1	1	1	1	1	1	1	1	1	1
1	-1	0	1	1	1	1	-1	1	0	0	1	-1	1	1	0	0	0	0	1	1	0	1	0	1	1	1	1	-1	0	0	1	1	1	1	1	1	-1	1	1	0	1	1	1	1	1	1	1	1	1
1	1	-1	0	1	1	1	0	1	1	0	1	-1	1	1	1	1	1	0	1	1	-1	1	1	1	1	1	1	-1	0	1	1	1	1	0	1	1	-1	1	0	-1	1	1	1	1	1	1	1	1	1
1	0	-1	0	1	1	0	-1	1	1	1	1	-1	1	1	1	0	1	0	1	1	0	1	1	1	0	1	1	0	0	1	1	1	1	-1	0	1	0	1	1	-1	1	1	1	1	1	1	1	1	1
1	-1	1	1	1	1	1	-1	1	1	1	1	0	1	1	0	0	1	0	1	1	0	0	0	1	1	1	1	-1	1	1	1	1	1	0	0	-1	0	1	1	0	1	1	0	1	1	1	1	1	1
1	0	-1	0	1	0	1	-1	1	1	1	1	-1	1	1	1	1	1	1	1	1	0	1	1	1	0	1	1	0	1	1	1	1	0	1	1	1	0	1	0	-1	1	1	1	1	1	1	1	1	1
1	-1	0	1	1	1	1	0	1	1	1	0	-1	1	1	0	1	0	0	1	1	1	0	1	1	-1	1	1	-1	0	1	1	1	1	1	1	0	1	1	1	0	1	1	1	1	1	1	1	1	1
1	-1	0	1	1	1	1	-1	1	1	1	1	-1	1	1	0	1	1	0	1	1	-1	1	1	1	1	1	1	-1	0	1	1	1	1	0	1	1	0	1	1	0	1	1	1	1	1	1	1	1	1
1	-1	-1	0	1	1	1	0	1	1	-1	0	-1	1	1	0	1	1	0	1	1	1	1	1	1	1	1	0	0	1	1	1	1	1	1	1	1	-1	1	0	0	1	1	1	1	1	1	1	1	1
1	-1	-1	1	1	1	1	-1	1	1	1	1	-1	1	1	1	1	1	-1	1	1	1	1	0	1	1	1	1	-1	1	1	1	1	1	1	1	1	1	1	1	0	0	1	0	1	1	1	1	1	1
1	0	-1	1	1	0	0	-1	1	1	1	1	0	1	1	0	1	1	0	1	1	1	0	1	1	1	1	1	-1	1	0	1	1	1	0	0	1	0	1	0	0	1	1	1	0	1	1	1	1	1
1	-1	-1	1	1	0	1	0	1	1	1	1	-1	1	1	0	1	1	0	1	1	0	1	1	1	1	1	1	0	0	1	1	1	0	-1	0	0	0	1	0	-1	1	1	1	0	1	1	1	1	1
1	-1	-1	0	1	1	1	0	1	1	0	1	-1	1	1	0	0	1	-1	1	1	0	1	1	1	0	1	1	-1	0	1	1	1	1	1	1	0	0	1	0	0	1	1	1	1	1	1	1	1	1
0	0	-1	1	1	0	1	0	1	0	1	1	-1	1	1	0	1	1	0	1	1	1	1	1	0	0	1	1	0	1	1	1	1	1	1	1	0	-1	1	1	-1	1	1	1	1	1	1	1	1	1
1	-1	-1	0	1	0	1	0	0	1	1	1	-1	1	1	-1	1	1	0	1	1	1	0	-1	1	1	1	1	1	1	1	1	1	-1	0	1	0	0	1	1	1	1	1	1	1	1	1	1	1	1
1	-1	-1	0	1	-1	1	-1	1	1	1	1	0	1	1	-1	1	1	0	1	1	1	0	1	1	0	1	1	0	1	0	1	0	0	0	1	0	0	1	1	-1	1	1	1	0	1	0	1	1	1
0	-1	-1	1	1	-1	1	-1	1	1	-1	1	1	1	1	1	0	1	0	1	1	1	1	0	1	0	0	1	-1	1	1	1	1	0	0	1	1	0	1	0	-1	1	1	1	1	1	1	1	1	1
1	-1	-1	1	1	0	1	-1	1	1	1	1	-1	1	1	1	0	0	0	1	1	1	1	1	0	0	0	1	0	1	1	1	1	0	-1	1	1	0	1	1	-1	1	1	1	1	1	1	1	1	1
1	0	-1	0	1	1	1	0	1	1	0	1	-1	1	1	0	1	1	1	1	1	1	0	0	1	1	1	1	-1	0	1	1	1	1	0	1	0	-1	1	1	0	1	1	1	1	1	1	1	1	1
0	-1	-1	1	1	1	1	0	1	1	0	1	0	1	1	0	-1	1	0	1	1	1	1	1	1	0	1	1	-1	1	1	1	1	1	0	1	-1	0	1	1	-1	1	1	1	1	1	1	1	1	1
1	-1	-1	1	1	1	1	0	1	1	0	1	-1	1	1	1	1	0	-1	1	1	1	1	1	1	1	1	1	0	1	1	1	1	1	1	1	1	-1	1	0	1	1	1	1	1	1	1	1	1	1
1	0	-1	1	1	0	1	-1	1	0	0	1	-1	1	1	-1	1	1	1	1	1	1	1	1	1	1	1	1	-1	1	1	1	1	1	1	1	1	-1	1	0	0	1	1	1	-1	1	0	1	1	1
1	-1	0	0	1	1	1	-1	1	0	1	1	-1	1	1	1	1	1	0	1	1	0	1	1	1	1	1	1	1	0	1	1	1	1	0	1	1	1	1	1	-1	0	1	1	0	1	0	1	1	1
1	-1	-1	1	1	0	1	0	1	1	1	1	-1	1	1	1	1	1	0	1	1	0	1	0	1	0	1	1	-1	0	0	1	1	1	0	1	0	0	1	1	0	1	1	1	1	1	1	1	1	1
1	-1	-1	1	1	0	1	0	1	0	1	0	-1	1	1	-1	1	1	0	1	1	1	0	-1	1	1	1	1	0	1	1	1	1	1	0	1	1	1	1	1	0	1	1	1	1	1	1	1	1	1
1	-1	-1	1	1	0	1	-1	1	1	1	1	-1	1	1	0	1	1	1	1	1	0	1	0	1	0	1	1	-1	0	1	1	1	1	1	1	-1	0	1	1	0	1	1	1	1	1	1	1	1	1
1	0	-1	1	1	1	1	1	1	0	0	1	-1	1	1	0	1	1	1	1	1	0	1	1	1	1	1	1	-1	0	1	1	1	1	0	1	-1	-1	1	1	-1	1	0	1	0	1	1	1	1	1
0	-1	-1	1	1	1	1	-1	1	1	1	0	0	1	1	1	0	0	0	1	1	1	1	1	1	1	1	1	-1	1	1	1	1	1	1	1	1	-1	1	1	-1	1	0	1	0	1	1	1	1	1
1	1	-1	1	1	0	1	0	1	0	1	1	0	1	1	-1	1	1	0	1	1	1	1	1	1	0	1	1	0	1	1	1	1	1	-1	1	1	-1	1	0	0	1	1	1	0	1	1	1	1	1
1	-1	-1	1	1	0	1	0	1	1	0	1	-1	1	1	-1	1	1	0	1	1	1	1	1	1	0	1	1	0	1	0	1	1	1	1	1	1	-1	1	0	0	1	1	1	1	1	1	1	1	1
1	0	-1	0	1	1	1	-1	1	1	-1	1	-1	1	1	-1	1	1	1	1	1	0	1	0	1	0	1	1	0	1	1	1	1	0	1	1	-1	0	1	1	0	0	1	1	1	1	1	1	1	1
1	0	-1	1	1	0	1	0	1	0	0	1	0	1	1	0	1	0	0	1	1	0	1	1	1	1	1	1	-1	1	1	1	1	1	1	1	0	1	1	1	0	1	1	0	1	1	1	1	1	1
1	-1	-1	0	1	-1	1	-1	1	1	1	1	-1	1	1	1	1	0	0	1	1	1	1	1	1	1	1	1	0	0	1	1	1	0	0	1	-1	0	1	0	0	1	1	1	1	1	1	1	1	1
1	-1	-1	1	1	0	1	-1	1	1	1	1	-1	1	1	1	0	1	0	1	1	1	1	1	1	1	1	1	0	1	1	1	1	1	0	1	0	0	1	1	1	1	1	1	0	1	1	1	1	1
1	-1	-1	1	1	1	0	0	1	0	0	1	-1	1	1	0	0	1	1	1	1	1	1	1	1	0	1	1	-1	1	1	1	1	1	0	1	0	0	1	1	0	0	1	1	1	1	1	1	1	1
1	0	-1	1	1	1	1	0	1	-1	1	1	-1	1	1	-1	1	1	-1	1	1	1	1	1	1	-1	1	1	-1	1	1	1	1	1	0	1	0	0	1	0	0	1	1	1	1	1	1	1	1	1
1	-1	-1	1	1	1	1	-1	1	1	1	0	-1	1	1	1	1	0	-1	1	1	-1	1	1	1	0	1	1	0	-1	1	1	1	-1	1	1	0	-1	1	0	0	1	1	1	1	1	1	1	1	1
1	-1	-1	0	1	0	1	0	0	1	1	1	-1	1	1	0	1	1	0	1	1	1	1	0	0	1	1	1	-1	0	1	1	0	1	0	1	-1	-1	1	1	0	1	1	1	1	1	0	1	1	1
1	-1	-1	1	1	1	1	-1	1	1	1	1	-1	1	1	0	1	1	-1	1	1	1	0	1	1	-1	1	1	-1	0	1	1	0	1	1	1	0	1	1	1	0	0	1	1	0	1	1	1	1	0
1	-1	-1	1	1	0	1	-1	1	0	1	1	-1	1	1	0	1	1	1	1	1	1	1	1	1	0	1	1	-1	1	1	1	1	1	1	1	1	-1	1	0	0	1	1	1	1	1	1	1	1	1
1	0	-1	1	1	0	1	-1	1	1	1	1	-1	1	1	-1	1	1	1	1	1	1	1	1	1	0	1	1	-1	0	1	1	1	0	1	1	0	0	1	1	0	1	1	1	1	1	1	1	1	1
1	0	-1	-1	1	1	1	0	1	1	0	1	-1	1	1	1	0	1	0	1	1	0	1	1	0	1	1	1	-1	1	0	1	1	0	0	1	-1	-1	1	1	0	1	1	1	1	1	0	1	1	1
1	-1	-1	1	1	-1	1	-1	1	1	1	1	0	1	1	1	0	1	1	1	1	0	1	0	1	0	1	1	1	1	0	1	1	1	0	1	1	0	1	1	0	1	1	1	1	1	1	1	1	1
-1	-1	-1	1	1	0	1	0	1	1	1	1	-1	1	1	0	0	0	0	1	1	1	0	1	1	0	1	1	0	1	1	1	1	1	1	1	-1	-1	1	1	-1	1	1	1	1	1	1	1	1	1
1	-1	-1	1	1	0	0	-1	1	0	1	1	-1	1	1	0	1	1	0	1	1	1	0	1	1	0	1	1	-1	0	1	1	1	1	1	1	1	-1	1	1	-1	0	1	1	1	1	1	1	1	1
1	0	0	0	1	1	1	0	1	1	0	1	-1	1	1	1	0	1	0	1	1	1	1	0	1	0	1	1	-1	1	1	1	1	0	1	1	0	0	1	0	0	-1	1	1	1	1	1	1	1	1
1	-1	0	1	1	1	1	-1	1	1	1	1	-1	1	1	0	0	1	0	1	1	1	1	1	1	1	1	1	-1	1	1	1	1	0	1	1	-1	0	1	1	0	0	1	1	1	1	1	1	1	1
1	-1	-1	1	1	-1	0	-1	1	0	1	1	-1	1	1	0	1	0	0	1	1	1	1	1	1	0	1	1	1	1	1	1	1	1	0	1	0	-1	1	1	0	1	1	1	1	1	1	1	1	1
1	-1	-1	1	1	0	1	-1	1	1	1	1	-1	1	1	0	0	0	1	1	1	1	1	-1	1	1	1	1	-1	1	1	1	1	1	0	1	-1	-1	1	1	-1	1	1	1	1	1	1	1	1	1
1	-1	-1	1	1	1	1	0	1	1	1	1	-1	1	1	0	1	1	1	1	1	1	1	0	1	1	1	1	0	1	1	1	1	1	1	1	0	1	1	-1	0	1	1	1	1	1	1	1	1	1
0	-1	-1	1	1	1	1	0	1	1	0	0	-1	1	1	1	-1	1	-1	1	1	1	1	1	1	1	1	1	0	1	1	1	1	1	0	1	0	-1	1	0	0	1	1	1	0	1	1	1	1	1
0	-1	0	1	1	1	1	-1	1	0	1	1	-1	1	1	0	1	0	0	1	1	0	1	1	1	-1	1	1	-1	0	1	1	0	0	0	1	1	0	1	1	1	0	1	1	0	0	-1	1	1	1
1	0	-1	1	1	1	1	0	1	1	1	1	-1	1	1	0	1	1	-1	1	1	0	1	0	1	1	1	1	1	1	1	1	1	-1	1	1	0	-1	1	1	0	1	1	1	1	1	1	1	1	1
1	-1	-1	1	1	0	0	-1	1	0	1	1	-1	1	1	1	1	1	1	1	1	1	1	1	1	0	1	1	0	1	1	1	1	0	0	1	0	-1	1	1	0	1	1	1	0	1	1	1	1	1
1	-1	-1	0	1	0	1	-1	1	0	1	1	-1	1	1	0	0	1	-1	1	1	1	1	1	0	0	1	1	-1	1	1	1	1	1	1	1	0	0	1	1	-1	1	1	1	1	1	1	1	1	1
1	0	-1	1	1	0	1	0	1	1	0	1	-1	1	1	0	0	1	-1	1	1	1	1	0	1	-1	1	1	-1	-1	1	1	0	1	-1	1	0	0	1	1	0	1	1	1	0	1	0	1	1	1
0	0	-1	-1	1	0	1	0	1	1	0	1	-1	1	1	1	0	1	0	1	1	1	0	-1	1	-1	1	1	0	1	1	1	1	1	1	1	-1	0	1	1	-1	1	1	1	0	1	0	1	1	1
1	-1	-1	1	1	1	1	-1	1	1	1	1	-1	1	1	0	0	1	0	1	1	1	1	1	1	1	1	1	-1	0	1	1	1	0	1	1	1	0	1	1	0	1	1	0	1	1	1	1	1	1
0	-1	-1	1	1	1	1	0	1	1	0	1	-1	1	1	-1	1	1	0	1	1	1	0	1	1	1	1	1	0	1	1	1	0	1	0	1	0	-1	1	1	0	1	1	1	1	1	1	1	1	1
1	-1	-1	0	1	1	1	-1	1	-1	1	1	-1	1	1	1	1	1	0	1	1	1	0	0	0	1	1	0	-1	0	1	1	1	1	0	1	1	0	1	0	-1	1	1	1	0	1	1	1	1	1
1	-1	-1	1	1	1	1	-1	1	1	1	1	1	1	1	0	1	1	0	1	1	1	1	1	1	1	1	1	0	1	1	1	1	0	0	1	1	0	1	1	0	1	1	1	1	1	1	1	1	1
1	0	-1	1	1	1	1	-1	1	1	1	1	-1	1	1	-1	1	1	1	1	1	1	1	1	1	1	1	1	-1	1	1	1	1	0	1	1	-1	0	1	1	0	1	1	1	1	1	1	1	1	1
1	0	-1	1	1	1	1	0	1	1	1	1	-1	1	1	0	0	1	0	1	1	1	0	0	1	1	1	1	-1	1	0	1	1	1	0	1	1	0	1	1	1	1	1	1	0	0	0	1	1	1
1	0	-1	1	1	-1	1	-1	1	1	1	0	-1	1	1	-1	1	0	0	1	1	1	1	0	1	1	1	1	-1	1	1	1	1	0	0	1	0	0	1	1	-1	0	1	1	1	1	1	1	1	1
1	0	-1	1	1	1	1	0	1	0	1	1	-1	1	1	1	1	-1	1	1	1	1	1	1	1	0	1	1	-1	1	1	1	1	0	1	1	-1	0	1	1	1	1	1	1	1	1	1	1	1	1
1	1	-1	1	1	1	1	-1	1	0	1	1	0	1	1	-1	1	0	0	1	1	1	1	1	1	0	1	1	-1	1	0	1	1	0	0	1	1	-1	1	1	-1	1	1	1	1	1	1	1	1	1
1	-1	-1	1	1	1	1	-1	1	1	1	1	-1	1	1	1	1	1	1	1	1	1	0	1	1	0	1	1	0	1	1	1	1	1	1	1	-1	0	1	0	-1	1	1	1	1	1	1	1	1	1
1	0	-1	1	1	1	0	-1	1	1	1	1	-1	1	1	1	1	1	-1	1	1	0	0	0	1	1	1	1	0	1	1	1	1	1	0	1	-1	-1	1	1	0	1	1	1	1	1	1	1	1	1
1	-1	0	1	1	1	1	-1	1	0	1	1	-1	1	0	0	1	1	-1	1	1	1	1	1	1	0	1	1	-1	1	1	1	1	1	0	1	-1	-1	1	0	0	1	1	1	1	1	1	1	1	0
1	-1	-1	0	1	-1	1	-1	1	0	0	1	-1	1	1	0	1	1	0	1	1	1	1	1	1	1	1	1	0	1	1	1	1	1	1	1	0	0	1	1	-1	1	1	1	1	1	1	1	1	1
1	-1	-1	-1	1	0	1	-1	1	0	1	1	0	1	1	0	1	1	-1	1	1	0	1	0	1	0	1	1	-1	0	1	1	1	1	1	1	1	0	1	1	-1	1	1	1	1	1	1	1	1	1
0	0	-1	1	1	1	1	0	1	1	0	1	-1	1	1	-1	1	1	0	1	1	0	1	1	1	0	1	1	-1	1	1	1	1	1	1	1	-1	0	1	1	0	1	1	1	1	1	1	1	1	1
0	-1	0	1	1	1	1	0	1	1	0	1	-1	1	1	0	1	1	-1	1	1	1	0	0	1	1	1	1	0	0	1	1	1	1	1	1	0	0	1	1	-1	0	1	1	1	1	1	1	1	1
1	-1	-1	1	1	-1	0	0	1	1	1	1	-1	1	1	0	1	1	0	1	1	1	1	1	0	0	1	1	0	1	1	1	1	0	1	1	1	0	1	0	0	1	1	1	1	1	1	1	1	1
1	-1	-1	0	1	0	1	0	1	0	0	1	-1	1	1	0	1	1	0	1	1	0	1	0	1	1	1	1	-1	0	1	1	1	1	1	1	1	-1	1	1	1	1	1	1	-1	0	0	1	1	1
1	-1	-1	1	1	0	1	0	1	0	0	1	-1	1	1	0	1	1	0	1	1	-1	1	1	1	1	1	1	0	1	1	1	1	1	1	1	-1	-1	1	1	1	1	1	1	1	1	1	1	1	1
1	0	0	1	1	1	1	1	1	0	1	1	-1	1	1	1	1	1	0	1	1	0	1	1	1	-1	1	1	0	0	1	1	1	1	-1	1	1	0	1	1	1	1	0	1	1	1	1	1	1	1
1	0	-1	1	1	-1	0	0	1	1	1	1	0	1	1	0	1	1	1	1	1	1	0	1	1	1	1	1	1	1	1	1	1	1	0	0	0	-1	1	0	0	1	1	1	1	1	1	1	1	1
1	-1	-1	1	1	0	0	0	0	1	0	1	-1	1	1	0	-1	1	-1	1	1	0	1	1	1	1	1	1	-1	0	1	1	1	0	1	1	1	1	1	1	-1	0	1	1	0	1	0	1	1	1
1	-1	-1	1	1	1	1	0	1	1	0	0	-1	1	1	0	1	1	-1	1	1	0	1	1	1	1	1	1	-1	0	1	1	1	1	0	0	-1	0	1	1	0	1	1	1	1	1	1	1	1	1
1	0	-1	0	1	1	1	-1	1	1	0	1	-1	1	1	0	1	0	0	1	1	-1	1	0	1	0	1	1	-1	1	0	1	1	1	1	1	1	-1	1	1	1	1	1	1	0	1	0	1	1	1
1	-1	-1	1	1	-1	1	0	1	0	1	1	-1	1	1	-1	1	1	0	1	1	1	1	1	1	1	1	1	0	0	1	1	1	1	1	1	1	-1	1	1	1	0	1	1	1	1	1	1	1	1
1	1	-1	1	1	1	1	-1	1	1	1	1	-1	1	1	0	1	1	0	1	1	1	1	1	1	0	1	1	-1	1	1	1	1	1	1	1	1	0	1	0	0	0	1	1	1	1	1	1	1	1
0	-1	-1	1	1	0	1	0	1	1	1	1	-1	1	1	1	1	0	1	1	1	1	1	1	1	0	1	1	0	1	1	1	1	1	0	0	0	0	1	1	0	1	1	1	1	1	1	1	1	1
1	0	-1	0	1	1	1	0	1	1	1	1	0	1	1	1	1	1	0	1	1	0	1	0	1	1	1	1	-1	1	1	1	1	1	1	1	0	-1	1	1	0	1	1	1	0	0	0	1	1	1
1	0	-1	1	1	0	1	0	1	1	1	1	-1	1	1	-1	1	1	0	1	1	1	1	1	1	0	1	1	0	0	0	1	1	0	-1	1	0	0	1	0	-1	0	1	1	1	1	1	1	1	1
1	-1	-1	0	1	1	0	1	1	0	1	1	-1	1	1	0	1	1	0	1	1	1	1	1	1	1	1	1	-1	0	1	1	1	1	-1	1	-1	-1	1	1	1	1	1	0	1	1	1	1	1	1
1	0	-1	1	1	1	1	0	1	1	1	1	-1	1	1	0	1	1	1	1	1	1	1	1	1	1	1	1	0	1	0	1	1	0	0	1	0	0	1	0	-1	0	1	1	1	1	1	1	1	1
1	0	-1	1	1	1	1	0	1	0	1	0	-1	1	1	1	1	1	0	1	1	0	1	0	1	1	1	1	0	0	1	1	1	1	0	1	0	-1	1	1	1	0	1	1	0	1	1	1	1	1
1	1	-1	1	1	1	1	0	1	0	1	1	1	1	1	0	1	0	0	1	1	1	1	1	1	1	1	1	-1	0	1	1	1	1	-1	0	1	-1	1	1	0	1	0	1	0	0	0	1	1	1
1	-1	-1	1	1	1	1	-1	1	0	0	1	-1	1	1	0	1	1	1	1	1	0	1	1	1	1	1	1	0	1	1	1	0	1	1	1	1	0	1	0	0	1	1	1	1	1	1	1	1	1
1	-1	-1	1	1	1	1	1	1	1	0	1	1	1	1	1	1	1	0	1	1	1	1	0	1	0	1	1	0	1	1	1	1	0	1	1	1	0	1	1	1	1	1	1	1	1	1	1	1	1
1	-1	-1	1	1	1	1	0	1	-1	1	1	0	1	1	1	1	0	1	1	1	-1	1	1	1	0	1	1	0	1	0	1	1	1	1	1	0	-1	1	1	1	0	1	0	1	1	1	1	0	1
1	0	0	1	1	1	1	-1	1	1	1	1	0	1	1	1	0	1	1	1	1	0	1	0	1	1	1	1	0	0	1	1	1	0	0	1	1	0	1	0	0	1	1	1	0	0	0	1	1	1
1	0	-1	1	1	1	1	0	1	0	1	0	0	1	1	1	1	1	1	1	1	1	1	1	1	0	1	1	-1	0	1	1	1	1	0	1	-1	0	1	0	0	1	1	1	1	1	1	1	1	1
1	0	-1	0	1	0	1	0	1	1	0	1	-1	1	1	0	1	1	-1	1	1	0	1	1	1	0	1	1	-1	1	1	1	1	1	0	1	1	-1	1	1	0	1	1	1	1	1	1	1	1	1
1	1	-1	1	1	0	1	0	1	0	1	1	-1	1	1	0	1	1	0	1	1	1	1	0	1	1	1	1	-1	1	1	1	1	1	0	1	0	0	1	1	0	1	0	1	0	1	0	1	1	1
1	-1	-1	1	1	0	1	0	1	1	1	1	0	1	1	0	1	1	1	1	1	0	1	-1	1	1	1	1	-1	1	1	1	1	1	1	1	0	0	1	0	1	1	1	1	1	1	1	1	1	1
1	-1	-1	1	1	1	1	-1	1	1	1	1	-1	1	1	-1	1	1	1	1	1	1	1	1	1	1	1	1	0	0	1	1	1	1	1	1	-1	1	1	1	-1	0	0	1	1	1	1	1	1	1
1	-1	-1	1	1	1	1	0	1	0	1	1	-1	1	1	1	0	1	1	1	1	1	1	0	1	1	1	1	0	1	1	1	1	0	1	1	0	0	1	0	-1	1	1	1	1	1	1	1	1	1
1	1	-1	1	1	0	1	0	1	0	0	1	-1	1	1	0	1	1	0	1	1	0	0	0	1	1	1	1	-1	1	1	1	1	1	0	1	0	-1	1	1	0	1	1	1	1	1	1	1	1	1
1	-1	-1	1	1	-1	1	-1	1	1	0	1	-1	1	1	-1	0	1	-1	1	1	0	1	1	1	1	1	1	0	0	1	1	1	1	1	1	-1	0	1	1	-1	1	1	0	1	1	0	1	1	1
1	-1	-1	1	1	0	1	0	1	0	1	0	-1	1	1	1	1	1	1	1	1	0	0	0	1	0	1	1	0	1	0	1	1	-1	1	1	0	0	1	0	0	1	1	1	1	1	1	1	1	1
1	1	-1	1	1	0	0	-1	1	1	1	1	-1	1	1	1	1	1	1	1	1	0	0	1	1	0	1	1	-1	1	1	1	1	-1	1	1	-1	0	1	1	0	0	1	0	1	1	1	1	1	1
1	-1	-1	0	1	1	1	0	1	-1	1	1	0	1	1	-1	1	0	-1	1	1	1	1	0	1	0	1	1	0	1	0	1	1	1	0	1	0	-1	1	1	1	1	0	0	1	1	1	1	1	1
1	-1	-1	1	1	0	1	1	1	0	0	1	-1	1	1	0	1	1	1	1	1	-1	1	1	1	1	1	1	-1	1	1	1	1	1	1	1	0	-1	1	1	-1	1	0	1	1	1	1	1	1	1
1	0	-1	0	1	1	1	-1	1	1	1	1	-1	1	1	1	1	1	0	1	1	1	0	1	1	0	1	1	0	1	1	1	1	1	1	1	0	1	1	-1	-1	1	1	1	1	1	1	1	1	1
1	0	-1	1	1	0	0	-1	1	0	1	1	-1	1	1	0	1	1	0	1	1	-1	1	1	1	1	1	1	0	1	0	1	1	0	0	1	0	0	1	1	0	0	1	1	1	1	1	1	1	1
0	0	-1	0	1	-1	1	-1	1	1	1	0	-1	1	1	-1	0	1	1	1	1	0	1	-1	1	1	1	1	-1	0	1	1	1	1	1	1	0	0	1	0	0	1	1	1	1	1	0	1	1	1
1	0	-1	1	1	0	0	0	1	0	1	1	-1	1	1	0	1	1	0	1	1	1	0	1	1	1	1	1	-1	1	1	1	1	1	1	1	0	0	1	0	-1	1	1	1	0	1	0	1	1	1
1	-1	-1	0	1	1	0	-1	1	1	1	0	-1	1	1	1	1	1	0	1	1	0	1	0	1	1	1	1	-1	1	1	1	1	1	1	1	1	-1	1	1	-1	1	1	1	1	1	1	1	1	1
1	0	-1	1	1	0	0	-1	1	1	1	1	-1	1	1	1	1	1	1	1	1	0	1	1	1	1	1	1	0	1	1	1	1	1	1	1	0	-1	1	1	0	0	1	1	1	1	1	1	1	1
1	-1	0	1	1	1	0	-1	1	1	0	1	0	1	1	-1	1	1	0	1	1	1	0	1	1	0	1	1	-1	1	1	1	1	1	1	1	0	-1	1	1	-1	1	1	1	1	1	1	1	1	1
1	-1	-1	1	1	1	1	-1	1	0	1	1	-1	1	1	1	1	1	0	1	1	1	1	1	1	0	1	1	-1	1	1	1	0	1	1	1	0	0	1	0	1	1	1	1	1	1	0	1	1	1
1	0	-1	0	1	0	-1	0	1	1	1	1	-1	1	1	1	1	0	-1	1	1	1	1	1	1	0	1	1	-1	1	1	1	1	1	0	1	0	1	1	1	-1	0	1	1	1	1	1	1	1	1
1	-1	-1	1	1	0	1	-1	1	0	1	1	-1	1	1	1	1	1	0	1	1	1	1	1	1	1	1	1	1	1	1	1	1	1	0	1	0	-1	1	1	-1	0	1	1	0	1	1	1	1	1
1	0	-1	1	1	0	1	-1	1	1	1	1	-1	1	1	0	1	1	0	1	1	-1	1	0	1	-1	1	1	-1	1	1	1	1	1	-1	1	0	0	1	0	0	1	1	1	1	1	1	1	1	1
1	0	-1	1	1	0	0	-1	1	0	1	1	0	1	1	0	1	1	0	1	1	1	0	-1	1	-1	1	1	-1	1	1	1	1	1	0	1	0	0	1	1	-1	1	1	1	0	1	0	1	1	1
1	0	0	1	1	0	0	-1	1	0	1	1	-1	1	1	1	1	1	0	1	1	0	1	0	1	1	1	1	0	1	1	1	1	0	0	1	-1	0	1	1	0	1	1	1	1	1	1	1	1	1
1	-1	-1	1	1	0	0	0	1	1	1	1	-1	1	1	1	0	1	0	1	1	0	1	1	1	-1	1	1	-1	1	1	1	1	1	0	1	0	-1	1	1	1	1	1	1	-1	1	0	1	1	1
1	0	-1	1	1	1	1	-1	1	1	1	1	-1	1	1	-1	1	1	-1	1	1	0	1	1	1	1	1	1	-1	1	1	1	1	1	0	1	0	0	1	0	0	1	1	1	1	1	1	1	1	1
1	-1	-1	1	1	0	1	0	1	0	1	1	-1	1	1	0	1	1	0	1	1	0	0	1	1	0	1	1	-1	0	1	1	1	0	1	1	0	-1	1	1	0	1	1	1	1	1	1	1	1	1
1	0	-1	0	1	1	1	0	1	1	1	1	-1	1	1	0	1	1	0	1	1	1	0	1	1	1	1	1	0	1	1	1	1	1	-1	1	1	0	1	1	0	1	1	1	0	1	1	1	1	1
1	0	-1	1	1	1	1	0	1	1	1	1	-1	1	1	0	1	1	1	1	1	0	1	1	1	1	1	1	0	1	1	1	1	0	0	1	1	0	1	1	-1	0	1	1	0	1	1	1	1	1
1	0	-1	1	1	1	1	0	1	1	1	1	-1	1	1	0	0	1	1	1	1	0	1	0	1	1	1	1	-1	1	1	1	1	1	0	1	1	0	1	1	-1	0	1	1	1	1	1	1	1	1
0	-1	-1	0	1	0	1	-1	1	1	1	1	-1	1	1	1	1	1	0	1	1	1	0	1	1	0	1	1	-1	1	1	1	1	1	0	1	0	0	1	1	0	1	1	1	0	0	0	1	1	1
1	-1	-1	1	1	0	1	-1	1	0	1	1	-1	1	1	0	1	1	-1	1	1	0	1	1	1	0	1	1	0	1	1	1	1	0	1	1	0	-1	1	1	0	1	1	1	1	1	1	1	1	1
1	-1	-1	0	1	0	1	0	1	1	1	1	-1	1	1	1	1	1	0	1	1	1	-1	1	1	-1	1	1	-1	1	1	1	1	0	1	1	1	0	1	1	0	1	1	1	1	1	1	1	1	1
1	-1	-1	0	1	0	0	0	1	0	1	1	1	1	1	1	0	1	0	1	1	1	1	1	1	0	1	1	-1	0	1	1	0	0	0	1	-1	-1	1	0	1	1	1	1	1	1	0	1	1	1
1	-1	-1	1	1	1	1	0	1	-1	1	1	-1	1	1	0	0	0	1	1	1	1	0	1	1	1	1	1	-1	1	1	1	1	1	0	1	0	0	1	1	1	1	1	1	1	1	1	1	1	1
1	0	-1	1	1	0	1	0	1	1	1	1	0	1	1	-1	1	1	0	1	1	1	1	1	1	0	1	1	-1	1	1	1	1	1	0	1	1	-1	1	1	0	0	0	1	1	1	1	1	1	1
1	-1	-1	1	1	1	1	1	1	0	1	1	-1	1	1	0	1	1	0	1	1	1	0	1	1	-1	1	1	-1	1	1	1	1	-1	1	1	0	0	1	0	0	1	1	1	0	0	0	1	1	1
1	0	-1	0	1	1	1	0	1	0	1	1	-1	1	1	1	1	0	0	1	1	0	1	0	1	1	1	1	0	1	1	1	1	0	0	1	0	-1	1	1	0	1	1	1	0	0	0	1	1	1
1	1	0	0	1	1	1	0	1	0	1	1	-1	1	1	-1	1	1	1	1	1	1	1	0	1	0	1	1	-1	0	1	1	1	0	1	1	1	-1	1	1	0	1	1	1	1	1	1	1	1	1
1	0	-1	0	1	1	1	1	1	1	1	1	-1	1	1	0	1	1	0	1	1	0	1	1	1	1	1	1	-1	1	1	1	1	1	0	0	1	0	1	1	0	1	1	1	1	1	1	1	1	1
1	-1	-1	1	1	1	1	-1	1	1	1	1	-1	1	1	-1	1	1	-1	1	1	0	0	1	1	1	1	1	0	0	1	1	1	0	1	1	1	-1	1	0	0	1	1	1	1	1	1	1	1	1
1	0	0	1	1	1	1	0	1	1	1	1	0	1	1	0	1	1	0	1	1	1	0	1	1	0	1	1	-1	1	1	1	1	0	0	0	1	-1	1	1	0	0	1	1	1	1	1	1	1	1
1	1	0	1	1	1	1	-1	1	1	1	0	0	1	1	1	1	1	0	1	1	1	1	1	1	0	1	1	0	1	1	1	1	-1	1	1	1	0	1	1	1	1	0	1	1	1	1	1	1	1
1	0	-1	1	1	1	1	0	1	1	1	1	-1	1	1	1	1	1	0	1	1	0	1	1	1	1	1	1	-1	0	1	1	1	1	0	1	0	0	1	1	-1	1	1	1	0	1	1	1	1	1
0	0	-1	1	1	0	1	-1	1	0	1	1	-1	1	1	1	0	1	-1	1	1	1	1	0	1	0	1	1	1	1	1	1	1	1	1	1	0	1	1	1	0	1	1	1	1	1	1	1	1	1
1	0	-1	1	1	1	0	-1	1	0	1	1	0	1	1	0	1	1	-1	1	1	1	1	1	1	1	1	1	-1	1	1	1	1	0	1	1	1	-1	1	0	0	0	1	1	1	1	1	1	1	1
1	0	-1	1	1	0	0	1	1	0	1	0	-1	1	1	0	1	1	1	1	1	1	1	0	1	1	1	1	-1	0	1	1	1	0	1	1	-1	-1	1	1	0	1	1	1	1	1	1	1	1	1
1	-1	-1	0	1	0	1	0	1	0	1	1	-1	1	1	0	1	1	0	1	1	-1	1	1	1	0	1	1	0	1	1	1	1	1	0	1	1	0	1	1	-1	1	1	1	1	1	1	1	1	1
1	-1	-1	1	1	0	1	-1	1	0	1	1	-1	1	1	0	1	1	1	1	1	1	1	0	1	0	1	1	0	1	1	1	1	1	1	1	0	0	1	1	0	1	1	1	1	1	1	1	1	1
1	-1	-1	1	1	0	1	1	1	0	0	1	-1	1	1	1	0	1	-1	1	1	1	1	0	1	1	1	1	0	1	1	1	1	0	1	1	1	-1	1	1	0	1	1	1	1	1	1	1	1	1
1	-1	-1	1	1	0	0	-1	1	1	1	0	-1	1	1	0	1	0	1	1	1	0	0	1	1	1	1	1	0	1	1	1	1	1	0	1	0	0	1	1	0	0	1	1	1	1	1	1	1	1
1	-1	-1	1	1	1	1	-1	1	1	1	0	-1	1	1	-1	0	1	0	1	1	0	0	1	1	1	1	1	1	1	1	1	1	0	1	1	1	-1	1	1	1	1	1	1	1	1	1	1	1	1
1	-1	-1	1	1	1	1	-1	1	1	1	1	0	1	1	0	1	1	1	1	1	1	1	0	1	0	1	1	-1	1	1	1	1	1	0	1	0	0	1	1	0	1	1	1	1	1	1	1	1	1
1	-1	-1	1	1	0	1	-1	1	1	1	1	-1	1	1	0	0	1	0	1	1	1	0	0	1	0	1	1	0	1	1	1	1	1	1	1	-1	0	1	-1	0	1	1	1	1	1	1	1	1	1
1	-1	-1	1	1	0	1	0	1	1	1	1	0	1	1	0	1	1	1	1	1	1	1	1	1	-1	1	1	-1	0	1	1	1	0	-1	1	-1	-1	1	0	1	1	1	1	1	1	1	1	1	1
1	0	-1	1	1	1	1	-1	1	1	1	1	0	1	1	0	1	0	0	1	1	1	1	0	1	1	1	1	-1	1	1	1	1	0	1	1	0	-1	1	0	0	1	1	1	1	1	1	1	1	1
1	0	-1	1	1	1	1	-1	1	1	1	1	-1	1	1	1	1	1	0	1	1	1	0	1	1	1	1	1	-1	0	1	1	0	1	0	1	-1	0	1	1	-1	1	1	1	1	1	1	1	1	1
1	-1	-1	0	1	0	1	-1	1	1	0	1	-1	1	1	0	1	1	0	1	1	1	1	1	1	0	1	1	0	-1	1	1	1	0	0	1	0	0	1	1	0	0	1	1	0	0	0	1	1	1
1	-1	-1	1	1	1	1	-1	1	1	1	1	0	1	1	0	1	1	0	1	1	1	-1	1	1	0	1	1	-1	0	1	1	1	0	0	1	0	-1	1	1	0	1	1	1	1	1	1	1	1	1
1	-1	-1	1	1	1	1	0	1	1	1	1	0	1	1	0	1	1	1	1	1	1	0	0	1	0	1	1	-1	1	1	1	1	1	1	1	1	-1	1	0	-1	1	1	1	1	1	1	1	1	1
1	0	-1	1	1	1	1	-1	1	-1	0	1	0	1	1	0	1	1	0	1	1	0	1	1	1	0	1	1	1	1	1	1	1	0	1	1	0	0	1	1	0	0	1	1	1	1	1	1	1	1
1	-1	-1	1	1	1	1	0	1	1	0	1	0	1	1	0	1	1	-1	1	1	0	0	1	1	1	1	1	-1	1	1	1	1	0	1	1	0	0	1	0	1	1	0	1	1	1	1	1	1	1
1	-1	-1	1	1	0	1	0	1	1	1	1	-1	1	1	1	1	1	0	1	1	1	1	1	1	0	1	1	0	1	1	1	1	1	1	1	0	0	1	0	-1	1	1	1	1	1	1	1	1	1
1	0	-1	1	1	1	1	-1	1	1	1	1	-1	1	1	0	0	1	-1	1	1	0	1	1	1	1	1	1	1	1	1	1	1	1	0	1	-1	-1	1	0	-1	1	0	1	1	1	1	1	1	1
1	-1	-1	1	1	1	1	-1	1	0	1	1	-1	1	1	1	0	1	0	1	1	0	1	1	1	1	1	1	-1	1	1	1	1	0	1	1	1	0	1	1	0	1	1	1	1	1	1	1	1	1
0	-1	0	1	1	1	0	0	1	1	1	0	-1	1	1	0	0	1	1	1	1	1	1	1	1	0	1	1	0	0	1	1	1	1	1	1	0	0	1	1	-1	0	1	1	1	1	1	1	1	1
0	-1	-1	0	1	1	1	0	1	0	0	1	-1	1	1	-1	1	1	0	1	1	0	1	0	0	0	1	1	-1	1	1	1	1	1	1	1	0	-1	1	1	1	1	1	1	0	0	0	1	1	1
0	-1	-1	0	1	0	0	1	1	1	1	1	-1	1	1	-1	1	1	0	1	1	1	1	1	1	-1	1	1	0	0	1	1	1	1	1	1	1	-1	1	1	1	1	1	1	1	1	1	1	1	1
0	-1	-1	1	1	0	1	0	1	0	1	1	-1	1	1	1	1	1	0	1	1	1	1	1	1	1	1	1	0	1	1	1	1	0	1	1	-1	-1	1	0	0	1	1	1	1	1	1	1	1	1
0	-1	0	0	1	0	0	0	1	1	1	1	-1	1	1	0	1	1	0	1	1	1	0	1	1	1	1	1	0	1	1	1	1	1	1	1	0	-1	1	0	0	1	1	1	1	1	1	1	1	1
1	-1	-1	1	1	1	1	1	1	0	1	1	-1	1	1	-1	1	1	0	1	1	0	1	1	1	0	1	1	0	1	1	1	1	-1	1	1	-1	-1	1	1	0	1	1	1	1	1	1	1	1	1
1	-1	-1	0	1	0	0	-1	1	1	1	1	-1	1	1	0	1	1	1	1	1	1	1	0	1	1	1	1	-1	1	1	1	1	1	0	1	0	0	1	1	1	1	1	1	1	1	1	1	1	1
1	-1	-1	-1	1	0	1	-1	0	1	1	1	-1	1	1	0	0	1	-1	1	1	0	0	1	1	1	1	1	0	0	1	1	0	1	1	1	0	-1	1	1	0	1	1	1	1	1	1	1	1	1
1	-1	-1	0	1	1	1	0	1	0	1	1	0	1	1	1	1	1	0	1	1	1	0	1	1	0	1	1	0	1	1	1	0	0	1	1	0	0	1	0	0	1	1	1	-1	1	-1	1	0	1
0	-1	-1	0	1	0	1	0	1	0	0	0	-1	1	1	-1	1	1	0	1	1	1	1	1	1	0	1	1	-1	1	1	1	1	1	1	1	1	0	1	1	-1	1	1	1	1	1	1	1	1	1
1	-1	-1	0	1	1	0	-1	1	1	1	1	0	1	1	-1	1	1	0	1	1	0	1	1	1	0	1	1	0	1	1	1	1	1	0	1	-1	0	1	1	0	1	1	1	0	1	1	1	1	1
-1	-1	-1	1	1	0	1	-1	1	0	0	1	0	1	1	0	1	1	0	1	1	1	1	1	1	1	1	1	-1	1	1	1	1	0	-1	1	0	0	1	0	-1	1	1	1	1	1	1	1	1	1
1	0	-1	0	1	1	1	-1	1	1	1	1	-1	1	1	0	1	1	0	1	1	-1	1	1	1	1	1	1	0	1	1	1	1	1	0	1	0	0	1	0	0	1	1	1	0	1	1	1	1	1
1	-1	-1	1	1	1	1	-1	1	0	0	1	0	1	1	0	1	0	0	1	1	1	1	0	1	0	1	1	-1	1	1	1	0	0	1	1	0	0	1	1	0	1	1	1	1	1	1	1	1	1
1	-1	-1	0	1	1	1	-1	1	1	1	1	-1	1	1	0	1	1	-1	1	1	1	0	1	1	1	1	1	-1	1	1	1	1	1	1	1	-1	0	1	1	0	0	1	1	1	1	1	1	1	1
1	-1	-1	0	1	1	0	-1	1	1	1	1	0	1	1	-1	1	1	1	1	1	1	1	1	1	0	1	1	-1	0	1	1	1	-1	-1	1	1	-1	1	1	-1	1	1	1	1	1	1	1	1	1
1	0	-1	1	1	1	1	-1	1	1	1	1	-1	1	1	1	1	1	-1	1	1	0	1	1	1	0	1	1	0	1	1	1	1	-1	1	1	0	0	1	1	0	1	1	1	1	1	1	1	1	1
1	-1	-1	1	1	1	0	1	1	1	1	1	-1	1	1	0	0	1	0	1	1	1	0	0	1	1	1	1	-1	1	1	1	1	1	1	1	1	-1	1	1	0	1	1	1	0	1	0	1	1	1
0	-1	-1	-1	1	1	1	0	1	1	0	1	-1	1	1	0	0	1	0	1	0	1	1	1	1	1	1	1	0	1	1	1	1	0	1	1	0	0	1	1	0	1	1	1	0	1	0	1	1	1
1	-1	-1	1	1	1	1	-1	1	1	1	0	-1	1	1	1	-1	1	0	1	1	1	1	1	1	1	1	1	-1	1	1	1	1	1	0	1	1	-1	1	1	0	1	1	1	1	1	1	1	1	1
1	0	-1	1	1	0	1	-1	1	1	1	1	-1	1	1	-1	1	1	1	1	1	0	0	0	1	1	1	1	0	1	0	1	0	0	-1	1	1	-1	1	1	-1	1	1	1	1	1	1	1	1	1
1	0	-1	1	1	1	1	-1	1	1	1	1	1	1	1	0	1	1	0	1	1	1	0	1	1	1	1	1	0	1	1	1	1	1	1	1	1	0	1	0	-1	1	1	1	1	1	1	1	1	0
1	-1	0	1	1	-1	0	0	1	0	-1	1	-1	1	1	1	1	1	0	1	1	1	0	0	1	0	1	1	-1	1	1	1	0	0	-1	0	0	0	1	0	-1	1	1	1	0	1	0	1	1	1
1	-1	-1	0	1	-1	1	-1	0	1	1	1	0	1	1	0	1	0	1	1	1	0	1	0	1	0	1	1	-1	1	1	1	0	0	1	1	0	-1	1	0	0	1	1	1	0	1	-1	1	1	1
1	-1	0	1	1	1	1	0	1	1	1	1	-1	1	1	0	0	1	0	1	1	0	1	0	1	1	1	1	0	1	1	1	1	1	0	1	-1	-1	1	1	-1	1	1	1	1	1	1	1	1	1
0	0	-1	0	1	1	1	-1	1	1	1	1	-1	1	1	1	1	1	-1	1	1	1	1	0	1	0	1	1	-1	1	1	1	1	1	0	1	0	-1	1	1	0	1	1	1	1	1	1	1	1	1
1	-1	-1	1	1	1	0	0	1	1	1	1	0	1	1	1	1	1	0	1	1	1	1	1	1	1	1	1	0	0	1	1	1	0	1	1	1	-1	1	0	1	1	1	1	1	1	1	1	1	1
1	-1	-1	0	1	1	1	0	1	0	1	1	-1	1	1	0	1	1	-1	1	1	0	1	1	1	0	1	1	-1	1	1	1	1	1	0	1	0	-1	1	1	-1	0	1	1	1	1	1	1	1	1
1	-1	-1	1	1	0	1	-1	1	1	1	0	-1	1	1	-1	0	1	0	1	1	1	1	1	1	1	1	1	0	1	1	1	1	1	1	1	1	0	1	0	0	1	1	1	1	1	1	1	1	1
1	1	-1	1	1	1	1	-1	1	1	1	0	-1	1	1	0	1	1	0	1	1	1	-1	1	1	0	1	1	-1	1	1	1	1	1	1	1	0	1	1	1	-1	1	1	1	0	1	1	1	1	1
1	-1	-1	1	1	1	1	0	1	1	0	1	-1	1	1	0	1	1	1	1	1	0	0	1	1	0	1	0	0	0	0	1	1	0	0	1	0	-1	1	1	0	1	1	1	1	1	1	1	1	1
1	0	-1	1	1	0	1	0	1	0	0	0	-1	1	1	1	1	1	0	1	1	0	1	0	1	1	1	1	0	-1	1	1	1	1	1	1	0	1	1	1	0	0	1	1	1	1	1	1	1	1
1	-1	-1	1	1	0	1	-1	1	1	1	1	-1	1	1	0	1	1	0	1	1	-1	1	1	1	-1	1	1	-1	0	1	1	1	1	1	1	0	-1	1	0	1	1	1	1	1	1	1	1	1	1
1	-1	-1	1	1	1	0	0	1	1	1	1	0	1	1	0	1	1	0	1	1	1	-1	1	1	1	1	1	-1	1	1	1	0	0	1	1	-1	-1	1	0	0	1	1	1	1	1	1	1	1	1
1	0	-1	1	1	1	0	0	1	1	1	1	-1	1	1	0	1	1	0	1	1	0	1	0	1	0	1	1	0	1	1	1	1	1	0	1	0	-1	1	-1	-1	1	1	1	1	1	1	1	1	1
1	-1	-1	1	1	0	1	-1	0	1	1	0	0	1	0	0	1	0	1	1	1	0	1	1	1	1	1	1	0	1	1	1	1	1	0	1	-1	-1	1	0	-1	1	1	0	0	1	0	1	1	1
1	-1	-1	0	1	1	0	-1	1	1	1	1	-1	1	1	0	1	1	-1	1	1	0	1	1	1	1	1	1	-1	0	1	1	1	1	0	0	1	0	1	1	1	1	1	1	1	1	1	1	1	1
1	1	-1	1	1	-1	1	-1	1	1	-1	-1	-1	1	1	1	1	1	0	1	1	0	1	1	1	1	1	1	-1	0	1	1	1	1	0	1	1	1	1	0	0	1	1	1	0	0	0	1	1	1
1	0	-1	0	1	0	1	-1	1	0	1	1	-1	1	1	0	1	1	0	1	1	1	1	1	1	0	1	1	0	0	1	1	1	1	1	1	-1	0	1	1	0	1	1	1	1	1	1	1	1	1
1	0	-1	1	1	1	0	0	1	0	0	1	-1	1	1	1	1	1	1	1	1	0	1	0	1	1	1	1	0	1	1	1	1	1	1	1	1	0	1	1	1	1	1	1	1	1	1	1	1	1
1	0	-1	1	1	0	0	-1	1	0	1	1	-1	1	1	0	1	0	0	1	1	1	1	1	1	0	1	1	-1	1	1	1	1	0	0	1	0	-1	1	0	-1	1	1	1	1	1	1	1	1	1
1	-1	0	1	1	1	1	0	1	1	1	1	-1	1	1	0	1	1	0	1	1	1	0	1	1	1	1	1	0	1	1	1	1	0	0	1	-1	0	1	1	-1	1	1	1	1	1	1	1	1	1
1	0	-1	1	1	1	0	0	1	0	1	1	-1	1	0	0	1	1	0	1	1	1	1	1	0	1	1	1	-1	1	1	1	0	0	1	1	0	-1	1	0	-1	1	1	1	0	1	0	1	1	1
0	-1	-1	1	1	0	1	-1	1	1	1	1	-1	1	0	0	1	1	0	1	1	1	1	1	1	0	1	1	-1	1	1	1	1	0	0	1	1	-1	1	1	0	0	1	1	1	1	1	1	1	0
1	-1	-1	1	1	0	0	0	1	1	0	1	-1	1	1	-1	1	0	0	1	1	1	1	0	1	0	1	1	1	0	1	1	1	0	0	1	0	-1	1	0	0	1	1	1	0	1	0	1	1	1
1	0	-1	1	1	-1	1	-1	1	1	1	1	-1	1	1	0	1	1	0	1	1	1	1	0	1	1	1	1	-1	1	1	1	1	1	0	1	-1	-1	1	0	0	1	1	1	0	1	0	1	1	1
1	-1	-1	1	1	1	1	-1	1	1	0	1	0	1	1	1	1	0	0	1	1	1	0	0	1	1	1	1	0	1	1	1	1	1	-1	1	-1	0	1	0	-1	1	1	1	1	1	0	1	1	1
1	-1	0	0	1	1	1	0	1	0	1	1	1	1	1	0	1	1	0	1	1	0	0	1	1	1	1	1	0	1	1	1	1	1	1	1	-1	0	1	1	0	1	1	1	0	1	0	1	1	1
1	0	-1	0	1	1	1	-1	1	0	1	1	-1	1	1	1	1	1	0	1	1	1	1	1	1	0	1	1	0	1	1	1	1	1	0	1	0	1	1	1	0	0	0	1	1	1	1	1	1	1
0	-1	-1	1	1	1	1	-1	0	1	1	0	-1	1	1	-1	1	1	0	1	1	1	1	0	1	0	1	1	-1	1	0	1	1	1	1	1	0	-1	1	0	0	1	1	1	0	1	0	1	1	1
1	0	-1	1	1	0	1	-1	1	1	1	1	0	1	1	0	1	1	0	1	1	1	-1	1	1	1	1	1	-1	0	1	1	1	1	1	1	-1	-1	1	1	0	1	1	1	-1	0	-1	1	1	1
1	0	-1	1	1	-1	0	-1	0	0	1	1	-1	1	1	-1	1	0	-1	1	1	1	1	0	1	1	1	1	-1	1	1	1	1	1	0	1	0	0	1	1	0	1	1	1	1	1	1	1	1	1
1	-1	-1	1	1	1	1	-1	1	1	1	1	0	1	1	0	1	1	0	1	1	1	1	1	1	0	1	1	-1	1	0	1	0	0	1	1	-1	0	1	0	1	1	1	1	1	1	1	1	1	1
1	1	0	1	1	1	1	-1	1	1	1	0	-1	1	1	0	1	1	1	1	1	1	1	0	1	1	1	1	0	1	1	1	0	0	0	1	-1	1	1	0	0	1	1	1	1	1	0	1	1	1
1	-1	-1	1	1	1	0	-1	1	1	1	1	-1	1	1	1	1	0	1	1	1	1	1	1	1	1	1	1	-1	-1	1	1	1	1	1	1	1	-1	1	1	0	1	1	1	1	1	1	1	1	1
1	-1	-1	1	1	0	1	0	1	0	1	0	-1	1	1	0	1	1	0	1	1	0	1	1	1	1	1	1	-1	1	1	1	1	0	0	0	0	0	1	1	1	1	1	1	0	0	0	1	1	1
1	-1	-1	0	1	1	0	-1	1	1	1	1	-1	1	1	1	1	1	0	1	1	1	1	1	1	1	1	1	-1	1	1	1	1	1	1	1	-1	1	1	0	0	1	1	1	0	0	0	1	1	1
1	0	0	1	1	0	1	-1	1	1	1	1	-1	1	1	1	1	-1	1	1	1	1	1	1	1	0	1	1	-1	1	1	1	1	1	1	1	-1	0	1	1	1	1	1	1	1	1	1	1	1	1
1	-1	-1	1	1	-1	1	0	1	1	1	1	-1	1	1	0	1	0	-1	1	1	0	1	1	1	0	1	1	-1	1	1	1	0	0	0	1	1	-1	1	1	0	1	1	1	1	1	0	1	1	1
1	0	-1	1	1	1	1	-1	1	0	0	1	-1	1	1	1	1	0	0	1	1	1	1	0	1	1	1	1	0	0	1	1	1	1	0	1	-1	-1	1	1	0	1	1	1	0	1	0	1	1	1
1	-1	-1	1	1	0	0	0	1	0	1	1	0	1	1	-1	1	1	1	1	1	1	0	1	0	1	1	1	-1	1	1	1	1	1	-1	0	1	0	1	1	0	1	1	0	1	1	1	1	1	1
0	0	-1	1	1	0	1	-1	1	1	1	1	0	1	0	0	1	1	0	1	1	1	-1	0	1	0	1	1	0	1	1	1	1	0	0	0	0	0	1	1	0	1	1	1	1	1	1	1	1	1
1	1	-1	1	1	0	1	-1	1	1	1	1	-1	1	1	0	1	1	0	1	1	1	1	1	1	-1	1	1	-1	1	1	1	1	1	0	1	0	0	1	1	0	1	1	1	1	1	1	1	1	1
1	-1	-1	0	1	0	1	0	1	1	0	1	0	1	1	0	0	1	0	1	1	1	1	1	1	0	1	1	-1	1	1	1	1	1	1	1	0	-1	1	0	0	1	1	1	1	1	1	1	1	1
1	0	-1	1	1	1	1	-1	1	1	1	0	-1	1	1	-1	1	1	1	1	1	0	1	1	1	1	1	1	0	1	1	1	1	1	0	1	-1	1	1	1	0	1	1	1	1	1	1	1	1	1
1	0	-1	0	1	1	0	-1	1	0	1	1	0	1	1	0	1	1	0	1	1	1	1	0	1	1	1	1	0	1	1	1	1	1	1	1	0	0	1	0	-1	1	1	1	1	1	1	1	1	1
0	-1	-1	1	1	1	0	0	1	1	1	0	-1	1	1	-1	1	0	0	1	1	0	1	0	1	1	1	1	-1	1	1	1	1	1	-1	1	-1	0	1	0	-1	1	1	1	1	1	1	1	1	1
1	1	-1	1	1	0	1	0	1	1	1	0	-1	1	1	0	1	1	0	1	1	1	1	1	1	0	1	1	-1	1	1	1	0	1	1	1	1	1	1	1	0	1	1	1	1	1	1	1	1	1
1	-1	-1	0	1	1	1	-1	1	1	0	1	1	1	1	0	1	1	0	1	1	1	1	0	1	1	1	1	-1	1	1	1	1	-1	0	1	0	-1	1	1	1	1	1	0	0	0	0	1	1	1
1	0	-1	1	1	1	1	0	1	1	1	1	-1	1	1	1	1	1	-1	1	1	1	0	0	1	-1	1	1	-1	1	1	1	1	0	1	1	0	-1	1	0	-1	1	1	1	1	1	1	1	1	1
1	-1	-1	1	1	1	0	-1	1	0	1	1	-1	1	1	0	1	1	0	1	1	-1	1	1	0	0	1	1	0	0	1	1	1	0	1	1	-1	0	1	0	1	0	1	1	1	1	1	1	1	1
0	0	-1	0	1	0	0	0	1	0	1	1	-1	1	1	0	1	1	0	1	1	1	0	1	1	0	1	1	-1	1	1	1	1	1	-1	0	-1	1	1	0	0	1	1	1	0	0	0	1	1	1
1	1	-1	1	1	0	1	-1	1	1	1	1	-1	1	1	1	1	1	1	1	1	0	0	1	1	1	1	1	0	1	1	1	1	0	1	1	0	0	1	0	1	1	1	1	1	1	1	1	1	1
1	-1	-1	1	1	1	1	0	1	1	1	1	0	1	1	-1	1	1	1	1	1	1	1	1	1	1	1	1	-1	1	1	1	1	1	0	1	0	-1	1	0	0	1	1	1	1	1	1	1	1	1
1	0	-1	1	1	0	1	-1	1	1	1	1	0	1	1	0	1	1	1	1	1	1	1	1	1	1	1	1	-1	1	1	1	0	0	1	1	0	0	1	0	0	1	1	1	1	1	0	1	1	1
0	-1	-1	0	1	1	1	-1	1	0	1	0	0	1	1	0	1	1	0	1	1	0	1	1	1	1	1	1	1	1	1	1	1	-1	-1	1	-1	-1	0	1	-1	1	1	1	1	1	1	1	1	1
0	-1	-1	1	1	1	1	-1	1	0	1	1	-1	1	1	-1	1	1	-1	1	1	1	1	1	1	0	1	1	1	0	1	1	1	0	1	1	-1	0	0	1	0	1	1	1	1	1	1	1	1	1
0	-1	-1	1	1	1	1	1	1	1	1	0	-1	1	1	-1	1	1	1	1	1	1	1	0	1	-1	1	1	-1	1	1	1	1	1	-1	1	1	-1	1	0	0	1	1	1	1	1	1	1	1	1
1	0	-1	1	1	1	1	-1	1	1	1	1	-1	1	1	0	1	0	0	1	1	1	1	1	1	1	1	1	-1	1	1	1	1	0	1	1	0	0	1	1	-1	1	1	1	1	1	1	1	1	1
1	1	-1	1	1	0	1	-1	1	1	1	1	-1	1	1	1	0	1	-1	1	1	1	1	1	1	1	1	1	0	-1	1	1	1	0	1	1	-1	0	1	1	0	1	1	1	1	1	1	1	1	1
1	-1	-1	1	1	0	1	-1	1	1	1	1	0	1	1	1	1	1	-1	1	1	0	1	1	1	0	1	0	-1	1	1	1	0	1	1	1	-1	0	1	1	-1	1	1	1	1	1	1	1	1	1
1	-1	-1	1	1	1	1	-1	1	0	0	1	-1	1	1	0	1	1	0	1	1	0	1	0	1	1	1	1	-1	0	1	1	1	1	1	1	0	1	1	1	-1	1	1	1	1	1	1	1	1	1
1	-1	-1	0	1	0	1	-1	1	0	1	1	-1	1	1	0	1	1	0	1	1	1	1	1	1	1	1	1	-1	1	1	1	1	1	1	1	-1	0	1	0	-1	1	1	1	1	1	1	1	1	1
1	-1	-1	0	1	1	1	0	1	0	1	1	0	1	1	1	1	1	0	1	1	1	1	1	1	0	1	1	0	0	1	1	1	1	1	1	0	1	1	1	0	1	1	0	0	1	1	1	1	1
1	0	-1	1	1	0	1	0	1	1	1	1	0	1	1	1	1	1	-1	1	1	1	1	1	1	0	1	1	-1	1	1	1	1	1	1	1	0	0	1	1	-1	0	1	1	1	1	1	1	1	1
1	-1	-1	1	1	1	0	0	1	1	1	1	0	1	1	1	1	1	0	1	1	0	1	0	1	1	1	1	-1	0	1	1	1	0	0	1	1	1	1	0	0	0	1	1	1	1	1	1	1	1
1	-1	-1	1	1	-1	0	0	1	1	1	1	0	1	1	0	1	0	0	1	1	0	1	1	1	1	1	1	0	0	1	1	1	1	0	0	-1	0	1	0	-1	1	1	1	1	1	1	1	1	1
1	0	-1	0	1	0	1	-1	0	1	1	1	0	1	1	0	1	1	1	1	1	1	1	0	1	-1	1	1	-1	1	1	1	1	1	0	1	1	1	1	1	1	1	1	1	1	1	1	1	1	1
1	0	-1	1	1	1	0	0	1	1	0	1	-1	1	1	-1	1	1	-1	1	1	0	0	1	0	1	1	0	-1	1	1	1	1	1	0	1	1	0	1	1	-1	1	1	1	0	1	0	1	1	1
1	0	-1	1	1	-1	1	-1	1	1	1	1	-1	1	1	-1	1	1	0	1	1	1	1	1	1	0	1	1	-1	1	1	1	1	0	0	1	0	0	1	1	-1	1	1	1	1	1	1	1	1	1
1	-1	-1	1	1	1	1	-1	1	1	1	-1	-1	1	1	1	1	1	1	1	1	1	1	1	1	0	1	1	-1	0	1	1	1	1	0	1	-1	-1	1	1	0	1	1	1	1	1	1	1	1	1
1	0	-1	1	1	1	1	-1	1	0	1	1	-1	1	1	1	1	1	1	1	1	1	0	1	1	-1	1	1	1	1	1	1	1	0	0	1	-1	1	1	0	0	1	1	0	1	1	1	1	1	1
1	-1	-1	1	1	1	1	-1	1	0	0	1	1	1	1	0	0	1	1	1	1	0	1	-1	1	1	1	1	-1	1	1	1	1	0	0	1	0	0	1	1	-1	1	1	1	1	1	1	1	1	1
1	-1	-1	1	1	0	1	0	1	1	1	1	-1	1	1	1	1	0	-1	1	1	1	0	1	1	0	1	1	-1	1	1	1	1	0	1	1	0	1	1	1	0	1	1	1	1	1	1	1	1	1
1	-1	-1	1	1	1	0	-1	1	1	1	1	-1	1	1	1	1	1	-1	1	1	1	0	1	1	1	1	1	0	1	1	1	0	1	0	1	0	1	1	1	0	1	1	1	1	1	1	1	1	1
1	-1	-1	1	1	1	0	-1	1	1	1	1	-1	1	1	1	1	1	-1	1	1	1	0	1	1	1	1	1	0	1	1	1	0	1	0	1	0	1	1	1	0	1	1	1	1	1	1	1	1	1
1	0	-1	1	1	-1	1	0	1	1	1	0	-1	1	1	-1	0	1	-1	1	1	1	1	1	1	0	1	1	-1	0	1	1	1	-1	0	1	0	-1	1	1	-1	-1	1	1	1	1	0	1	1	0
1	-1	-1	-1	1	1	1	0	1	1	1	1	0	1	1	1	1	0	-1	1	1	1	1	1	1	0	1	1	-1	0	1	1	1	1	0	1	0	0	1	1	0	1	1	1	1	1	1	1	1	1
1	-1	-1	1	1	1	1	0	1	1	1	0	0	1	1	1	1	0	-1	1	1	1	1	0	1	0	1	1	0	0	1	1	1	0	0	1	-1	-1	1	1	0	1	1	1	1	1	1	1	1	1
1	-1	-1	1	1	1	1	-1	1	1	1	1	-1	1	1	-1	1	1	-1	0	1	0	1	0	1	1	1	0	-1	1	1	1	1	1	1	1	1	1	1	0	0	1	1	1	0	1	1	1	1	1
1	0	-1	1	1	0	1	0	1	0	1	1	-1	1	1	0	1	0	1	1	1	0	1	0	1	1	1	1	-1	1	1	1	1	1	0	0	0	0	1	1	1	1	1	1	1	1	1	1	1	1
1	-1	-1	1	1	1	1	0	1	0	1	1	0	1	1	1	1	1	0	1	1	1	1	1	1	1	1	1	-1	1	0	1	1	1	0	1	0	0	1	1	0	0	1	1	1	1	1	1	1	1
0	-1	-1	0	1	0	1	-1	1	1	0	1	-1	1	1	0	1	1	0	1	1	1	1	1	0	1	1	1	1	1	1	1	1	1	0	1	0	-1	1	1	0	1	1	1	1	1	1	1	1	1
1	0	0	1	1	1	1	-1	1	1	0	1	-1	1	1	0	1	1	0	1	1	1	1	1	1	0	1	1	-1	1	1	1	1	1	1	1	-1	-1	1	1	-1	1	1	1	1	1	1	1	1	1
1	-1	-1	1	1	1	1	-1	1	1	1	1	-1	1	1	1	1	1	1	1	1	-1	1	0	1	0	1	1	1	0	1	1	1	0	1	1	0	-1	1	0	0	1	0	1	1	1	1	1	1	1
1	0	-1	1	1	0	0	0	1	1	1	1	-1	1	1	0	1	1	-1	1	1	0	0	0	1	0	1	1	0	0	1	1	1	1	1	1	0	-1	1	0	-1	1	0	1	1	1	1	1	1	1
1	-1	-1	1	1	0	1	-1	1	0	1	1	-1	1	1	1	1	1	-1	1	1	1	1	1	1	0	1	1	0	1	1	1	1	0	0	1	-1	0	1	1	0	1	1	1	1	1	1	1	1	1
0	0	0	1	1	-1	0	-1	1	1	1	1	-1	1	1	0	1	1	0	1	1	1	1	1	1	1	1	1	-1	1	1	1	1	0	0	1	0	1	1	1	0	1	1	1	1	1	1	1	1	1
1	0	-1	1	1	0	1	-1	1	1	1	1	-1	1	1	0	1	1	-1	1	1	0	1	-1	1	1	1	1	1	1	1	1	1	0	0	1	-1	-1	1	1	-1	1	1	1	1	1	1	1	1	1
1	0	-1	0	1	0	1	-1	1	1	1	1	-1	1	1	-1	1	1	-1	1	1	1	1	1	1	1	1	1	-1	0	1	1	1	1	0	1	-1	0	1	0	-1	1	1	1	1	1	1	1	1	1
0	-1	-1	1	1	0	1	0	1	-1	1	1	-1	1	1	0	1	1	1	1	1	1	1	1	1	1	1	1	-1	1	1	1	1	1	0	1	0	-1	1	1	0	1	1	1	1	1	1	1	1	1
0	-1	-1	1	1	1	0	-1	1	0	1	0	-1	1	1	-1	0	1	0	1	1	1	1	1	1	1	1	1	-1	1	1	1	1	1	-1	1	0	-1	1	1	0	1	1	1	1	1	1	1	1	1
1	0	-1	1	1	1	0	0	1	1	1	1	-1	1	1	-1	1	1	0	1	1	0	1	1	1	0	1	1	0	1	1	1	0	0	1	1	-1	0	0	1	0	1	1	1	1	1	0	1	1	1
1	0	-1	1	1	0	0	0	1	1	1	1	-1	0	1	0	1	0	0	1	1	1	0	1	1	1	1	1	-1	1	1	1	0	1	1	1	0	0	1	1	0	1	1	1	0	0	0	1	1	1
0	-1	-1	1	1	1	1	-1	1	0	1	1	-1	1	1	1	1	1	1	1	1	1	1	1	1	1	1	1	-1	1	1	1	1	1	1	1	0	0	1	1	-1	1	1	1	1	1	1	1	1	1
0	-1	-1	0	1	0	1	-1	1	-1	0	1	-1	1	1	0	1	1	-1	1	1	0	1	0	1	1	1	1	0	1	1	1	1	0	0	1	0	0	1	1	-1	1	1	1	1	1	1	1	1	1
1	0	-1	1	1	1	1	-1	1	0	0	1	-1	1	1	1	1	1	-1	1	1	0	1	1	1	0	1	1	-1	0	1	1	1	1	0	1	-1	-1	1	-1	0	0	0	1	1	1	1	1	1	1
1	0	-1	1	1	0	1	0	1	-1	1	0	-1	1	1	0	0	1	0	1	1	1	0	1	1	0	1	1	-1	0	1	1	0	1	1	1	0	0	1	1	0	1	1	1	0	1	0	1	1	1
1	-1	-1	1	1	1	1	0	1	0	1	0	-1	1	1	1	1	1	-1	1	0	1	1	1	1	0	1	1	-1	0	1	1	1	1	0	1	0	0	1	1	-1	1	1	1	0	1	1	1	1	1
0	-1	-1	1	1	0	1	1	1	1	0	1	0	1	1	0	1	1	0	1	1	0	1	1	1	0	1	1	0	1	1	0	0	0	-1	1	0	0	1	0	0	1	1	1	1	1	0	1	1	1
1	1	-1	1	1	0	0	0	1	1	1	1	0	1	1	1	1	1	0	1	1	0	1	1	1	0	1	1	0	1	1	1	0	0	1	1	1	-1	1	1	0	1	1	1	0	1	0	1	1	1
0	-1	-1	1	1	1	1	-1	1	1	1	1	-1	1	1	1	1	0	0	1	1	1	1	1	1	1	1	1	-1	0	1	1	1	0	1	1	1	0	1	1	-1	0	1	1	0	0	0	1	1	1
1	-1	-1	1	1	1	1	0	1	1	1	1	-1	1	1	1	1	0	-1	1	1	0	1	1	1	0	1	1	-1	0	1	1	1	0	0	1	-1	1	1	1	-1	1	1	1	1	1	1	1	1	1
1	0	-1	1	1	0	1	0	1	0	1	1	-1	1	1	-1	1	1	0	1	1	1	0	1	1	0	1	1	-1	1	0	1	1	0	1	1	-1	0	1	0	-1	1	1	1	1	1	1	1	1	1
1	0	-1	-1	1	1	0	-1	1	1	0	1	0	1	1	0	0	1	0	1	1	1	1	1	1	1	1	1	-1	0	1	1	1	1	-1	0	-1	0	1	1	0	1	1	1	0	0	0	1	1	1
1	-1	-1	0	1	-1	1	0	1	1	1	1	-1	1	1	0	0	1	0	1	1	1	1	1	1	1	1	1	-1	1	1	1	1	0	1	1	1	-1	1	0	-1	1	0	1	1	1	1	1	1	1
0	0	-1	0	1	1	1	-1	1	1	1	1	-1	1	1	0	0	1	0	1	1	1	1	0	1	1	1	0	0	1	1	1	1	1	-1	1	0	0	1	1	0	0	1	1	1	1	1	1	1	1
1	0	-1	0	1	0	1	-1	1	0	1	0	-1	1	1	0	1	1	0	1	1	1	1	1	0	1	1	1	1	1	0	1	1	1	0	1	-1	1	1	0	0	1	1	1	1	1	1	1	1	1
1	0	-1	1	1	0	0	-1	1	1	1	1	-1	1	1	0	1	1	0	1	1	-1	1	1	1	1	1	1	-1	1	1	1	1	0	0	1	1	0	1	0	0	1	1	1	1	1	1	1	1	1
1	0	-1	1	1	0	0	-1	1	1	1	1	-1	1	1	0	1	0	0	1	1	1	0	1	1	0	1	1	-1	0	1	1	0	0	1	1	0	1	1	1	0	1	1	1	1	1	0	1	1	1
0	-1	-1	0	1	0	1	0	1	0	1	1	0	1	1	-1	1	1	0	1	1	1	0	1	1	1	1	1	0	1	1	1	1	1	0	0	0	-1	1	1	0	1	1	1	1	1	1	1	1	1
1	-1	-1	0	1	1	1	-1	1	0	0	0	-1	1	1	-1	1	1	0	1	1	1	1	1	1	1	1	1	0	0	1	1	1	-1	1	1	0	0	1	0	-1	0	1	1	1	1	1	1	1	1
1	-1	-1	1	1	0	1	1	1	1	1	1	-1	1	1	1	1	1	1	1	1	1	1	0	1	1	1	1	0	1	1	1	1	0	0	1	0	-1	1	1	-1	1	1	1	1	1	1	1	1	1
1	-1	-1	1	1	0	1	0	1	1	1	1	-1	1	1	0	1	1	0	1	1	1	1	0	1	1	1	0	1	1	1	1	1	1	1	1	0	1	1	0	-1	0	1	1	1	1	1	1	1	1
1	-1	-1	0	1	1	1	0	1	1	0	0	0	1	1	0	1	1	-1	1	1	1	1	1	1	1	1	1	0	1	1	1	1	1	0	1	0	-1	1	1	0	-1	1	1	1	1	1	1	1	1
1	0	-1	-1	1	1	1	-1	1	0	0	1	0	1	1	0	1	0	1	1	1	1	0	1	1	1	1	1	0	1	1	1	0	0	1	1	0	-1	1	1	-1	1	1	1	1	1	0	1	1	1
1	1	-1	1	1	1	0	0	1	1	0	1	-1	1	1	-1	1	1	-1	1	1	0	1	1	0	1	1	1	-1	1	1	1	1	1	1	1	0	0	1	1	0	0	1	1	0	0	0	1	1	1
1	-1	-1	-1	1	1	1	0	1	0	1	1	0	1	1	0	0	1	0	1	1	1	1	0	1	0	1	1	-1	1	1	1	1	0	0	1	-1	-1	1	1	-1	1	1	1	1	1	1	1	1	1
1	1	-1	1	1	1	0	-1	1	1	1	1	0	1	1	0	1	1	0	1	1	0	1	1	1	1	1	1	-1	-1	1	1	1	-1	-1	1	-1	0	1	1	0	1	1	0	1	1	1	1	1	1
0	0	-1	1	1	1	1	-1	1	0	0	1	-1	1	1	1	1	1	0	1	1	1	1	0	1	1	1	1	-1	0	1	1	1	0	0	1	0	0	1	0	0	1	1	1	0	0	0	1	1	1
1	-1	-1	0	1	1	1	-1	1	-1	0	1	-1	1	1	0	0	1	1	1	1	-1	1	0	1	1	1	1	-1	1	1	1	0	0	1	1	1	0	1	0	0	0	1	1	1	1	0	1	1	1
0	-1	-1	1	1	1	0	-1	1	1	1	1	-1	1	1	-1	1	0	1	1	1	1	0	1	1	0	1	1	-1	1	1	1	1	1	0	1	1	-1	1	-1	0	1	1	1	1	1	1	1	1	1
1	0	-1	1	1	0	1	-1	1	0	0	0	-1	1	1	0	1	1	-1	1	1	1	1	0	1	0	1	1	-1	1	0	1	-1	1	0	0	0	-1	1	1	1	1	1	1	0	0	-1	1	1	1
1	-1	-1	0	1	1	1	-1	1	1	1	1	-1	1	1	1	1	1	1	1	1	1	1	0	1	0	1	1	-1	-1	1	1	1	1	1	1	-1	0	1	1	-1	0	1	1	1	1	1	1	1	1
1	-1	-1	1	1	1	1	0	1	1	1	1	-1	1	1	-1	1	0	0	1	1	1	-1	1	1	1	1	1	-1	1	1	1	1	1	1	1	0	0	1	1	-1	1	-1	1	1	1	1	1	1	1
1	-1	-1	1	1	0	1	-1	1	1	1	1	0	1	1	1	0	0	-1	1	1	-1	1	1	1	0	1	0	-1	1	1	1	1	1	1	1	0	-1	1	1	0	1	1	1	1	1	1	1	1	1
1	0	-1	1	1	1	1	-1	1	0	1	1	0	1	1	1	1	1	-1	1	1	1	1	1	1	1	1	1	0	1	1	1	1	1	0	1	0	-1	1	1	0	1	0	1	1	1	1	1	1	1
1	0	-1	1	1	-1	1	-1	1	1	1	1	-1	1	1	1	1	1	1	1	1	1	-1	0	1	0	1	1	-1	1	1	1	1	1	0	1	-1	0	1	1	0	1	1	1	1	1	1	1	1	1
1	-1	-1	0	1	0	1	-1	1	1	0	-1	-1	1	1	1	0	1	1	1	1	1	1	0	1	0	1	1	-1	0	1	1	0	0	0	1	0	-1	1	1	0	1	1	1	0	0	-1	1	1	1
1	0	-1	0	1	0	1	-1	1	0	1	1	-1	1	1	0	1	1	0	1	1	1	0	0	1	1	1	1	0	1	1	1	1	0	0	1	-1	0	1	0	0	1	1	1	1	1	1	1	1	1
1	-1	-1	0	1	1	1	0	1	0	1	0	-1	1	1	1	1	1	-1	1	1	0	1	-1	1	0	1	1	0	1	1	1	0	0	1	1	-1	-1	1	0	-1	1	1	1	1	1	1	1	1	1
1	0	-1	1	1	0	1	1	1	1	1	0	-1	1	1	0	1	1	1	1	1	0	1	1	1	0	1	1	0	1	1	1	1	1	0	1	0	0	1	1	0	1	1	1	1	1	1	1	1	1
-1	-1	-1	0	1	0	1	-1	1	1	1	1	0	1	1	1	1	1	0	1	1	1	1	0	0	0	1	1	-1	1	1	1	1	-1	-1	1	1	0	1	0	1	1	1	1	0	0	0	1	1	1
1	-1	-1	1	1	0	1	0	1	1	0	1	0	1	1	1	1	1	-1	1	1	1	1	1	1	0	1	1	1	1	1	1	1	1	1	1	0	1	1	0	0	0	1	1	0	0	-1	1	1	1
1	-1	-1	1	1	1	1	-1	1	1	1	0	-1	1	1	0	0	0	-1	1	1	1	1	0	1	0	1	1	-1	0	1	1	1	0	-1	1	0	0	1	1	-1	1	1	1	1	1	1	1	1	1
1	0	-1	1	1	1	1	0	1	1	1	0	-1	1	1	1	1	1	0	1	1	1	1	1	1	1	1	1	-1	-1	1	1	1	1	1	1	1	0	1	0	-1	1	1	1	1	1	1	1	1	1
1	0	-1	1	1	0	1	-1	1	1	1	1	0	1	1	1	1	1	0	1	1	1	1	1	1	0	1	1	0	1	0	1	0	1	0	1	1	-1	1	1	0	1	1	1	1	1	1	1	1	1
1	0	-1	1	1	1	1	0	1	0	1	1	-1	1	1	0	1	0	0	1	1	0	1	1	1	-1	1	1	0	0	1	1	1	1	1	1	0	0	1	1	0	0	1	1	0	1	1	1	1	1
1	-1	-1	1	1	0	1	-1	1	1	-1	0	-1	1	1	1	0	1	0	1	1	1	1	0	1	1	1	1	-1	0	1	1	1	1	1	1	-1	0	1	1	1	1	1	1	1	1	1	1	1	1
1	0	-1	-1	1	1	1	-1	1	1	1	1	0	1	1	0	1	1	0	1	1	1	1	1	1	0	1	1	-1	1	1	1	1	0	1	1	1	0	1	1	0	1	1	1	1	1	1	1	1	1
1	-1	-1	1	1	0	1	0	1	1	0	0	-1	1	1	0	1	0	0	1	1	0	1	1	1	1	1	1	0	1	1	1	1	0	1	1	0	0	1	1	0	1	1	1	1	1	1	1	1	1
1	-1	-1	1	1	1	1	-1	1	0	1	1	-1	1	1	-1	1	1	0	1	1	1	0	1	1	0	1	1	-1	1	1	1	1	-1	1	1	-1	-1	1	0	0	1	1	1	0	0	0	1	1	1
1	-1	-1	0	1	1	1	-1	1	0	0	1	-1	1	1	1	1	1	-1	1	1	1	0	1	1	1	1	1	-1	1	1	1	1	1	1	1	-1	-1	1	0	-1	0	1	1	0	1	0	1	1	1
1	1	0	1	1	1	1	0	1	1	1	1	-1	1	1	0	0	1	0	1	1	1	1	1	1	-1	1	1	-1	1	1	1	1	0	1	1	1	0	1	0	0	1	1	1	1	1	1	1	1	1
0	0	-1	-1	1	1	1	-1	1	0	1	1	0	1	1	0	0	1	1	1	1	1	1	1	1	1	1	1	-1	0	1	1	1	1	0	0	-1	-1	1	1	0	1	1	1	1	1	1	1	1	1
1	-1	-1	1	1	0	1	-1	1	1	1	0	-1	1	1	0	1	0	1	0	1	1	0	0	1	0	1	1	0	1	1	1	1	1	0	1	1	0	1	0	0	1	1	1	1	1	1	1	1	1
1	0	0	1	1	0	1	1	1	0	1	1	-1	1	1	1	1	1	0	1	1	0	1	1	1	1	1	1	-1	1	1	1	0	0	1	1	-1	0	1	0	0	1	1	0	0	1	0	1	1	1
1	0	-1	0	1	1	0	-1	1	0	1	1	-1	1	1	0	0	1	1	1	1	0	1	0	0	1	1	1	-1	0	1	1	1	1	1	1	1	-1	1	0	0	1	1	1	1	1	1	1	1	1
0	-1	-1	1	1	1	0	-1	1	1	1	1	-1	1	1	1	1	0	-1	1	1	0	1	0	1	1	1	1	0	1	1	1	0	-1	1	1	1	0	1	0	0	1	1	1	1	1	0	1	1	1
1	0	0	1	1	-1	1	-1	1	1	1	1	-1	1	1	1	0	1	0	1	1	1	1	1	1	0	1	1	-1	1	1	1	1	1	1	1	-1	-1	1	1	-1	1	1	1	0	1	0	1	1	1
1	0	-1	1	1	1	1	-1	1	1	1	0	-1	1	1	0	-1	1	0	1	1	1	1	1	1	0	1	1	0	1	1	1	1	1	0	0	0	0	1	1	0	1	1	1	1	1	1	1	1	1
1	1	-1	0	1	0	1	-1	1	1	0	1	0	1	1	-1	1	1	-1	1	1	1	0	1	1	1	1	1	-1	0	1	1	1	1	0	1	0	-1	1	1	-1	1	1	1	1	1	1	1	1	1
0	-1	-1	1	1	1	1	0	1	-1	1	1	-1	1	1	0	1	0	-1	1	1	1	1	0	1	1	1	1	0	0	1	1	1	1	0	1	0	0	1	1	0	1	1	1	1	1	1	1	1	1
1	-1	-1	0	1	1	1	0	1	0	0	1	-1	1	1	1	1	1	0	1	1	1	1	1	1	1	1	1	-1	1	1	1	1	1	0	0	1	0	1	0	0	1	1	1	0	1	0	1	1	1
1	0	-1	1	1	1	1	0	1	1	0	1	-1	1	1	-1	1	1	1	0	1	0	1	1	1	1	1	1	-1	1	1	1	1	1	1	1	0	0	1	0	0	1	1	1	1	1	1	1	1	1
1	0	-1	1	1	1	0	-1	1	0	1	1	-1	1	1	0	1	1	1	1	1	1	1	1	1	1	1	1	-1	1	1	0	1	0	1	1	0	1	1	1	0	1	1	1	1	1	1	1	1	1
1	-1	-1	1	1	1	1	0	1	1	1	1	-1	1	1	-1	1	0	0	1	1	1	0	1	1	0	1	1	-1	0	1	1	1	1	-1	1	1	-1	1	1	-1	1	1	1	1	1	1	1	1	1
0	-1	-1	1	1	1	0	0	1	1	1	0	0	1	1	1	1	1	0	1	1	1	1	1	1	1	1	1	-1	1	1	1	1	0	1	1	0	0	1	1	0	0	1	1	1	1	1	1	1	1
1	0	-1	1	1	1	1	0	1	1	1	0	-1	1	1	-1	1	0	1	1	1	1	0	1	1	0	1	1	0	1	1	1	1	1	1	1	-1	0	1	1	0	1	1	1	0	1	0	1	1	1
0	-1	-1	0	1	0	0	0	1	0	0	1	-1	1	1	-1	1	0	1	1	1	1	-1	1	1	1	1	1	0	0	1	1	1	1	0	1	-1	-1	1	1	-1	0	1	1	1	1	1	1	1	1
1	1	-1	1	1	-1	1	-1	1	1	1	1	-1	1	1	0	1	0	1	1	1	1	1	1	1	1	1	1	0	0	1	1	1	1	1	1	1	-1	1	1	0	1	1	1	1	1	1	1	1	1
1	0	-1	1	1	1	1	-1	1	0	1	1	-1	1	1	-1	1	0	0	1	1	1	0	1	1	1	1	1	0	1	1	1	1	0	0	1	0	0	1	1	0	1	1	1	1	1	1	1	1	1
1	0	-1	1	1	1	1	-1	1	1	1	1	-1	1	1	0	0	0	0	1	1	1	1	1	0	1	1	1	-1	1	1	1	1	1	0	1	0	0	1	1	-1	1	1	1	1	1	1	1	1	1
0	-1	-1	1	1	1	0	0	1	1	1	1	-1	1	1	1	1	1	0	1	1	1	0	0	1	1	1	1	1	1	1	1	1	1	1	1	0	-1	1	1	-1	1	1	1	1	1	1	1	1	1
1	-1	-1	1	1	0	1	0	1	1	1	1	-1	1	1	0	1	1	0	1	1	1	1	0	1	1	1	1	1	1	1	1	1	0	1	1	0	0	1	0	0	1	1	1	1	1	1	1	1	1
1	1	-1	0	1	1	1	0	1	0	1	1	0	1	1	0	1	1	1	1	1	1	-1	1	1	0	1	1	-1	0	1	1	1	1	0	1	1	0	1	0	0	1	0	1	0	1	0	1	1	1
1	0	-1	0	1	1	1	-1	1	1	1	1	-1	0	1	1	1	0	0	1	1	0	1	1	1	1	1	1	-1	1	1	1	0	0	1	1	1	0	1	1	1	1	1	1	1	1	0	1	1	1
1	0	-1	1	1	0	1	-1	1	1	1	1	-1	1	1	1	1	1	1	1	1	1	1	0	1	1	1	1	-1	1	1	1	1	1	-1	0	0	0	1	1	0	1	1	1	1	1	1	1	1	1
-1	-1	-1	1	1	0	1	-1	1	1	1	1	-1	1	1	0	1	1	-1	1	1	1	-1	0	1	1	1	1	0	1	1	1	1	1	1	1	0	-1	1	0	-1	1	1	1	1	1	1	1	1	1
1	0	-1	1	1	1	1	0	1	1	1	1	-1	1	1	-1	1	1	0	1	1	1	1	0	1	1	1	1	0	1	1	1	1	1	1	1	-1	0	1	1	1	1	1	1	1	1	1	1	1	1
1	0	-1	1	1	1	0	1	1	1	1	1	-1	1	1	-1	1	0	0	1	1	1	1	1	1	1	1	1	-1	1	1	1	1	1	1	1	0	0	1	0	0	1	1	1	1	1	1	1	1	1
1	-1	-1	0	1	0	1	-1	1	0	1	1	-1	1	1	0	1	1	-1	1	1	0	1	1	1	1	1	1	1	0	1	1	0	-1	0	1	0	0	1	-1	-1	1	1	1	1	1	0	1	1	1
1	-1	-1	1	1	0	1	-1	1	0	1	0	-1	1	1	0	0	1	-1	1	1	0	1	0	1	0	1	1	-1	1	1	1	1	1	0	0	0	-1	1	1	-1	1	0	1	1	1	1	1	1	1
1	0	-1	1	1	1	1	0	1	1	0	1	-1	1	1	1	1	1	1	1	1	1	1	1	1	1	1	1	0	1	-1	1	0	0	0	1	-1	-1	1	1	0	1	1	1	1	1	0	1	1	1
1	-1	-1	1	1	1	1	0	1	0	1	1	-1	1	1	0	1	1	0	1	1	0	1	1	1	0	1	1	-1	0	1	1	0	0	0	1	0	-1	1	0	0	1	0	1	0	1	1	1	1	1
0	-1	-1	0	1	1	1	0	1	1	1	1	-1	1	1	1	1	1	-1	1	1	0	0	1	1	1	1	1	-1	1	1	1	1	1	0	0	0	-1	1	1	0	1	1	1	1	1	1	1	1	1
0	-1	0	1	1	0	1	1	1	0	1	0	-1	1	1	0	1	1	-1	1	1	1	0	1	1	1	1	1	-1	1	1	1	0	1	-1	1	0	0	1	1	0	1	1	1	1	1	1	1	1	1
1	0	-1	1	1	0	1	-1	1	1	1	1	0	1	1	-1	1	1	-1	1	1	1	1	-1	1	0	1	1	0	1	1	1	0	0	1	1	0	-1	1	1	0	1	1	1	0	0	0	1	1	1
1	0	-1	-1	1	1	1	-1	1	0	1	1	-1	1	1	0	1	1	1	1	1	1	1	1	1	1	1	1	-1	1	1	1	0	0	0	1	-1	0	1	1	0	1	1	1	1	1	0	1	1	0
1	0	-1	-1	1	1	1	0	1	1	1	0	-1	1	1	0	1	1	1	1	1	0	1	1	1	-1	1	1	1	1	1	0	0	0	-1	1	0	-1	1	1	0	0	1	1	1	1	0	1	1	1
1	0	0	0	1	1	0	1	1	1	1	1	-1	1	1	1	1	1	0	1	1	1	1	1	1	1	1	1	0	1	1	1	1	0	1	1	0	-1	1	-1	0	1	1	1	1	1	1	1	1	1
1	-1	-1	1	1	1	1	0	1	1	1	1	-1	1	1	0	1	1	0	1	1	1	1	0	1	1	1	1	0	1	1	1	1	1	0	1	0	-1	1	0	0	1	1	1	1	1	1	1	1	1
1	0	-1	0	1	0	0	-1	1	1	1	1	-1	1	1	0	1	1	1	0	1	1	1	1	1	1	1	1	-1	0	1	1	1	1	-1	0	0	0	1	1	0	1	1	1	1	1	1	1	1	1
1	1	-1	1	1	1	1	-1	1	0	1	1	0	1	1	0	1	1	0	1	1	0	1	1	1	-1	1	1	0	1	1	1	1	1	-1	1	-1	0	1	1	0	1	1	1	1	1	1	1	1	1
1	0	-1	1	1	1	1	-1	1	0	1	1	-1	1	1	0	1	1	-1	1	1	0	1	1	1	1	1	1	-1	1	1	1	0	-1	0	1	-1	0	1	1	-1	1	1	1	0	1	0	1	1	1
1	-1	-1	1	1	1	1	-1	1	1	0	1	0	1	1	0	1	1	1	1	1	1	1	1	0	1	1	1	-1	0	1	1	1	1	0	0	-1	0	1	0	0	1	1	1	1	1	1	1	1	1
1	-1	-1	1	1	0	1	0	1	1	1	1	-1	1	1	0	1	1	0	1	1	1	0	1	1	1	1	1	-1	1	0	1	1	-1	0	1	-1	-1	1	1	0	0	1	1	1	1	1	1	1	1
1	-1	-1	1	1	1	0	-1	1	0	1	1	-1	1	1	0	1	1	-1	1	1	0	1	1	1	1	1	1	-1	0	1	1	1	1	0	1	1	1	1	1	0	1	1	1	0	1	0	1	1	1
1	-1	-1	1	1	1	1	0	1	1	1	1	0	1	1	1	1	1	-1	1	1	0	1	1	1	1	1	1	-1	0	1	1	1	1	1	1	0	1	1	0	0	1	1	1	1	1	1	1	1	1
1	0	-1	1	1	0	1	0	1	0	1	1	-1	1	1	1	1	0	-1	1	1	0	0	1	0	0	1	1	-1	1	1	1	1	0	0	1	0	-1	1	0	0	1	1	1	1	1	1	1	1	1
1	0	-1	1	1	0	0	1	1	1	1	1	-1	1	1	0	1	-1	0	1	1	0	0	0	1	1	1	1	0	1	1	1	1	1	1	1	1	0	1	0	0	1	1	1	1	1	1	1	1	1
1	-1	-1	1	1	0	-1	-1	1	0	1	1	0	1	1	0	1	0	0	1	1	1	-1	1	1	0	1	1	0	1	1	1	1	1	0	1	0	-1	1	0	0	1	0	1	1	1	1	1	1	1
1	0	0	1	1	1	1	0	1	1	1	1	-1	1	1	0	1	1	-1	1	1	0	1	0	1	0	1	1	-1	1	1	1	0	-1	1	1	0	0	1	1	0	1	1	1	0	1	-1	1	1	1
0	-1	-1	1	1	0	1	-1	1	1	1	1	-1	1	1	1	1	1	0	1	1	0	0	1	0	0	1	1	1	1	1	1	0	0	1	1	1	0	1	1	1	1	1	1	1	1	0	1	1	1
1	-1	-1	1	1	1	1	0	1	1	0	1	-1	1	1	1	1	0	1	1	1	1	0	1	1	1	1	1	0	1	1	1	1	1	1	1	-1	-1	1	0	0	0	1	1	1	1	1	1	1	1
1	1	-1	1	1	1	1	-1	1	1	0	1	-1	1	1	0	1	0	0	1	1	1	1	1	1	1	1	1	-1	1	1	1	1	1	1	1	1	-1	1	1	0	1	0	1	1	1	1	1	1	1
0	-1	-1	1	1	0	1	-1	1	1	1	1	0	1	1	1	0	1	-1	1	1	1	1	1	1	1	1	1	0	0	1	1	1	0	0	1	-1	-1	1	1	0	1	1	1	1	1	1	1	1	0
0	0	-1	-1	1	0	1	-1	1	1	1	1	0	1	1	0	1	1	1	1	1	1	-1	1	0	-1	1	1	-1	1	1	1	1	1	1	1	-1	0	1	1	-1	1	1	1	1	1	1	1	1	1
1	-1	-1	1	1	0	1	-1	1	0	1	1	0	1	1	0	1	1	0	1	1	0	1	1	1	0	1	0	0	1	1	1	1	1	1	1	-1	0	1	1	0	1	1	1	1	1	1	1	1	1
1	-1	-1	0	1	0	-1	-1	1	1	1	1	-1	1	0	-1	0	1	-1	1	1	1	1	1	1	1	1	1	-1	1	1	1	1	1	0	1	0	-1	1	1	0	1	0	1	1	1	1	1	1	1
0	-1	-1	1	1	-1	1	0	1	1	0	0	-1	1	1	0	0	1	-1	1	1	0	1	1	1	-1	1	1	-1	1	1	1	1	1	-1	1	0	-1	1	1	1	1	1	1	1	1	1	1	1	1
0	-1	-1	0	1	0	0	0	1	1	0	1	-1	1	0	1	1	1	-1	1	1	0	1	1	1	1	1	1	0	1	1	1	0	0	0	1	-1	-1	1	0	0	1	1	1	0	1	0	1	1	1
1	-1	-1	1	1	1	0	1	1	1	1	0	-1	1	1	0	1	0	-1	1	1	0	0	-1	1	-1	1	1	0	1	1	1	1	1	1	1	0	-1	1	0	0	1	1	1	1	1	1	1	1	1
1	-1	-1	1	1	0	0	-1	1	1	1	1	0	1	1	1	1	1	1	1	1	1	-1	0	1	-1	1	1	-1	1	1	1	1	1	1	1	0	0	1	0	0	-1	1	1	1	1	1	1	1	1
1	-1	-1	1	1	0	1	0	1	1	1	0	-1	1	1	-1	1	1	-1	1	1	1	1	1	1	0	1	1	-1	1	1	1	1	0	0	1	-1	0	1	1	0	1	1	1	1	1	1	1	1	1
1	-1	0	1	1	0	1	0	1	0	1	1	0	1	1	0	1	1	0	1	1	1	1	1	1	0	1	1	-1	1	1	1	1	-1	-1	1	0	0	1	0	-1	1	1	1	1	1	1	1	1	1
0	0	-1	1	1	1	1	-1	1	1	1	0	-1	1	1	-1	1	1	-1	1	1	0	1	1	1	1	1	1	-1	1	1	1	1	1	0	1	0	-1	1	1	0	0	1	1	1	1	1	1	1	1
1	-1	-1	1	1	1	1	0	1	1	0	1	-1	1	1	1	1	1	1	1	1	0	1	0	0	0	1	1	0	1	1	0	1	1	1	1	0	0	1	1	0	1	1	1	1	1	1	1	1	1
1	-1	-1	1	1	1	0	0	1	1	1	1	-1	1	1	0	1	1	0	1	1	1	1	1	1	-1	1	1	-1	1	1	1	1	0	0	1	-1	0	1	1	0	1	1	1	1	1	1	1	1	1
1	-1	-1	1	1	0	0	0	1	1	1	1	0	1	1	-1	1	1	-1	1	1	1	0	1	1	1	1	1	1	1	1	1	1	-1	0	0	0	0	1	1	-1	1	1	1	1	1	1	1	1	1
0	-1	-1	1	1	1	1	-1	1	1	1	1	-1	1	1	1	1	1	-1	0	1	1	0	1	1	1	1	0	0	0	1	1	1	0	0	1	-1	-1	1	1	0	1	1	1	1	1	1	1	1	1
1	-1	-1	1	1	0	1	-1	1	1	1	0	-1	1	1	0	0	1	1	1	1	0	0	1	1	1	1	1	-1	1	1	1	1	0	0	1	-1	0	1	1	-1	1	1	1	1	1	1	1	1	1
0	-1	-1	1	1	1	0	1	1	0	1	1	0	1	1	1	1	1	1	1	1	1	1	1	1	0	1	1	0	1	1	1	1	1	1	1	0	0	1	1	-1	1	1	1	1	1	1	1	1	1
1	1	-1	1	1	0	1	-1	1	0	1	1	0	1	1	-1	1	1	-1	1	1	1	-1	0	1	1	1	0	0	1	1	1	1	0	1	1	0	-1	1	1	0	0	1	1	0	1	1	1	1	1
1	0	-1	0	1	0	1	-1	1	1	1	0	-1	1	1	1	1	1	0	1	0	1	1	1	1	0	1	1	-1	0	1	1	1	1	1	1	0	0	1	1	-1	1	1	1	1	1	1	1	1	1
0	-1	-1	1	1	0	1	-1	1	1	1	1	-1	1	1	1	1	1	1	1	1	0	1	1	1	1	1	1	-1	1	1	1	0	0	0	1	0	0	1	0	-1	1	1	1	1	1	0	1	1	1
1	-1	-1	1	0	0	1	-1	1	0	1	1	-1	1	1	0	1	1	0	1	1	1	0	1	1	0	1	0	-1	0	1	1	1	0	1	1	-1	-1	1	0	0	1	1	1	1	1	1	1	1	1
1	-1	-1	0	1	0	0	-1	1	1	1	1	1	1	1	0	1	1	1	1	0	0	1	0	1	1	1	0	-1	0	1	1	1	1	0	0	-1	-1	1	1	0	1	1	1	0	0	0	1	1	1
1	1	-1	0	1	0	1	0	1	0	1	1	1	1	1	0	0	1	0	1	1	1	1	1	1	1	1	1	-1	1	1	1	1	1	1	1	1	0	1	1	-1	1	1	1	1	1	1	1	1	1
1	0	-1	0	1	0	0	0	1	0	1	1	-1	1	1	0	0	1	1	1	1	1	0	1	1	1	1	1	-1	1	1	1	1	0	1	1	1	-1	1	1	-1	1	1	1	0	0	0	1	1	1
1	-1	-1	1	1	0	0	-1	1	1	1	1	0	1	1	0	0	1	0	1	1	1	1	0	1	1	1	1	-1	0	1	1	1	-1	1	1	1	0	1	1	-1	1	1	1	1	1	1	1	1	1
1	-1	0	1	1	1	1	-1	1	1	1	1	-1	1	0	1	0	1	0	1	1	0	1	1	1	0	1	1	-1	0	1	1	1	0	1	1	0	0	1	0	0	0	1	1	1	1	1	1	1	1
-1	-1	-1	1	1	0	1	0	0	0	0	1	-1	1	1	0	1	1	-1	1	1	1	1	1	1	0	1	1	-1	1	1	1	1	1	0	1	0	0	1	1	0	0	1	1	1	1	1	1	1	1
1	-1	-1	1	1	1	1	0	1	1	1	1	-1	1	1	1	1	1	0	1	1	1	1	0	1	1	1	1	0	1	0	1	1	1	0	1	1	1	1	1	-1	0	1	1	1	1	1	1	1	1
1	-1	0	0	1	1	1	0	1	1	0	1	-1	1	1	1	1	0	0	1	1	1	1	0	1	0	1	1	-1	1	1	1	1	1	0	1	0	1	1	1	-1	1	1	1	0	1	1	1	1	1
1	0	-1	1	1	0	1	-1	1	1	1	1	-1	1	1	-1	1	1	0	1	1	1	0	1	1	1	1	1	0	1	1	1	1	-1	0	1	-1	0	1	1	-1	1	1	1	1	1	1	1	1	1
1	0	-1	1	1	1	0	0	1	0	1	1	0	1	1	-1	1	-1	0	1	1	1	1	0	1	1	1	1	-1	0	1	1	1	1	1	1	1	1	1	1	-1	1	1	1	0	1	1	1	1	1
1	-1	-1	1	1	0	0	1	1	1	0	1	-1	1	1	1	1	1	0	1	1	1	0	1	1	0	1	1	-1	1	1	1	1	1	1	1	0	-1	1	1	-1	1	1	1	1	1	1	1	1	1
0	0	-1	1	1	1	1	-1	1	1	0	1	-1	1	1	0	1	1	-1	1	1	1	1	0	1	1	1	1	-1	1	1	1	0	-1	0	0	1	-1	1	1	0	0	1	1	0	1	0	1	1	1
1	0	-1	0	1	0	1	-1	1	0	0	1	-1	1	1	0	0	0	-1	1	1	0	1	-1	1	1	1	0	0	1	1	1	1	1	1	1	-1	-1	1	0	0	1	1	1	1	1	1	1	1	1
0	0	0	1	1	1	1	0	1	1	1	1	0	1	1	1	1	1	-1	1	1	0	1	-1	1	0	1	1	0	1	1	1	1	1	0	0	0	0	1	0	-1	1	1	1	1	1	1	1	1	1
1	0	-1	1	1	1	1	-1	1	1	1	1	-1	1	1	1	1	-1	0	1	1	0	1	1	1	0	1	1	0	0	1	1	1	1	1	1	0	1	1	0	0	1	1	1	1	1	1	1	1	1
1	-1	-1	1	1	1	1	0	1	1	1	1	-1	1	1	0	1	0	-1	1	1	0	1	1	1	1	1	1	-1	1	1	1	0	0	1	1	-1	-1	1	0	0	1	1	1	1	1	1	1	1	1
1	0	-1	1	1	1	1	-1	1	1	0	1	0	1	1	-1	1	1	-1	1	1	1	1	-1	1	1	1	1	0	1	1	1	1	1	0	1	-1	1	1	0	-1	0	1	1	1	1	1	1	1	1
0	-1	-1	1	1	1	1	0	1	1	0	1	-1	1	1	0	1	1	-1	1	1	1	-1	0	1	-1	1	0	-1	1	1	1	1	0	1	1	-1	0	1	0	-1	1	1	1	1	1	1	1	1	1
0	-1	-1	1	1	-1	1	-1	1	1	1	0	-1	1	1	1	1	1	0	1	1	1	0	1	0	-1	1	0	-1	0	1	1	1	1	1	1	0	0	1	1	-1	1	1	1	1	1	1	1	1	1
-1	-1	-1	1	1	0	1	-1	1	1	1	1	-1	1	1	0	1	1	-1	1	1	0	1	1	0	0	1	1	-1	1	1	1	1	1	0	1	0	0	1	0	0	1	1	1	0	1	1	1	1	1
1	-1	-1	1	1	1	1	-1	1	1	0	1	-1	1	1	0	1	1	-1	1	1	1	1	1	1	-1	1	1	-1	1	1	0	1	-1	0	1	1	1	1	-1	0	1	1	1	1	1	1	1	1	1
1	0	-1	1	1	0	1	0	1	1	0	1	-1	1	1	1	1	1	0	1	1	0	1	0	1	-1	1	1	-1	1	1	1	1	1	1	1	0	0	1	1	0	1	1	1	1	1	1	1	1	1
1	-1	-1	1	1	-1	1	0	1	0	1	1	0	1	1	1	1	1	0	1	1	-1	1	0	1	1	1	1	-1	1	1	1	1	0	-1	0	0	-1	1	1	0	1	1	1	1	1	1	1	1	1
1	-1	-1	1	1	0	1	0	1	-1	0	1	0	1	1	1	1	1	1	1	1	0	1	1	1	1	1	0	-1	1	1	1	1	1	0	1	1	-1	1	1	0	1	1	1	1	1	1	1	1	1
1	0	-1	1	1	0	1	-1	1	-1	1	1	0	1	1	0	1	1	-1	1	1	0	1	0	1	1	1	1	-1	1	1	1	1	0	0	1	0	-1	1	1	-1	1	1	1	1	1	1	1	1	1
1	0	-1	1	1	1	1	-1	1	1	0	1	-1	1	1	1	0	1	0	1	1	-1	1	1	1	1	1	1	-1	1	1	1	1	1	1	1	1	-1	1	1	0	1	1	1	1	1	1	1	1	1
1	-1	-1	1	1	1	0	1	1	-1	1	1	-1	1	1	1	1	1	-1	1	1	1	1	0	1	0	1	1	-1	1	1	1	1	1	1	1	1	-1	1	1	0	1	1	1	1	1	1	1	1	1
0	-1	-1	1	1	1	0	-1	1	0	1	1	-1	1	1	0	0	1	0	1	1	1	1	1	1	1	1	1	-1	1	1	1	1	0	0	1	-1	0	1	1	0	1	1	1	0	0	0	1	1	1
1	0	0	1	1	0	-1	-1	1	0	1	1	-1	1	1	-1	1	0	1	1	1	1	0	0	1	0	1	1	0	1	0	1	1	1	1	1	0	0	1	0	0	1	1	1	1	1	1	1	1	1
1	-1	0	1	1	0	0	-1	1	0	1	1	-1	1	1	-1	1	1	1	1	1	0	0	0	1	1	1	1	0	0	1	1	1	1	0	1	0	0	1	1	0	1	1	1	1	1	1	1	1	1
1	0	-1	1	1	1	0	-1	1	0	0	1	-1	1	1	1	0	1	0	1	1	1	1	1	1	1	1	1	0	1	1	1	1	1	1	1	1	-1	1	1	0	1	1	1	1	1	1	1	1	1
1	-1	-1	1	1	0	1	-1	1	0	1	1	0	1	1	1	1	1	1	1	1	0	1	0	1	1	1	1	-1	1	1	1	1	0	0	1	-1	0	1	1	-1	1	1	1	0	1	1	1	1	1
1	0	-1	1	1	-1	1	-1	1	1	1	1	0	1	0	0	1	1	-1	1	1	-1	1	1	1	0	1	1	-1	0	1	1	1	1	1	1	-1	0	1	1	0	0	1	1	0	1	1	1	1	1
1	-1	-1	0	1	1	1	-1	1	1	1	1	-1	1	1	0	1	1	-1	1	1	1	0	1	1	1	1	1	0	1	1	1	1	1	1	1	1	0	1	0	0	1	1	1	1	1	1	1	1	1
1	-1	0	0	1	1	0	-1	1	0	1	1	-1	1	1	0	1	1	-1	1	1	1	1	0	0	0	1	1	0	1	1	1	1	1	1	1	0	0	1	0	-1	1	1	1	1	1	1	1	1	1
1	-1	-1	0	1	1	1	0	1	1	1	1	-1	1	1	0	0	1	-1	1	1	1	1	1	1	0	1	1	0	1	1	1	1	1	1	1	0	-1	1	1	0	1	1	1	0	1	0	1	1	1
1	0	-1	0	1	0	1	0	1	0	0	1	-1	1	0	0	1	1	0	1	1	1	0	0	1	0	1	1	-1	1	0	1	-1	0	0	1	0	0	1	1	0	0	1	1	1	1	0	1	1	1
1	0	-1	1	1	0	1	-1	1	0	1	1	0	1	1	1	1	1	1	1	1	1	1	1	1	1	1	1	-1	1	1	0	0	1	0	1	1	0	1	1	0	1	1	1	0	1	0	0	1	1
1	0	-1	0	1	1	0	1	1	0	1	1	0	1	1	0	-1	1	0	1	1	0	1	1	1	1	1	1	-1	1	1	1	1	1	0	1	-1	0	1	1	0	0	1	1	1	1	1	1	1	1
1	-1	0	1	1	1	1	0	1	0	1	1	-1	1	1	1	1	0	-1	1	1	0	1	1	1	0	1	1	0	1	1	1	1	0	-1	1	0	0	1	1	0	1	1	1	1	1	1	1	1	1
1	0	0	1	1	1	1	-1	1	1	1	1	-1	1	0	1	1	0	0	1	1	0	0	1	1	0	1	1	-1	0	1	1	1	0	-1	0	1	1	1	1	0	1	1	1	0	1	1	1	1	1
0	-1	-1	-1	1	1	1	0	1	1	1	1	0	1	1	0	1	1	0	1	1	1	0	1	1	1	1	1	-1	0	1	1	1	1	1	1	-1	1	1	0	0	1	1	1	1	1	1	1	1	1
1	-1	0	1	1	1	1	-1	1	-1	1	1	-1	1	1	0	0	0	0	1	1	0	0	0	1	0	1	1	0	1	1	1	1	1	1	1	-1	1	1	0	1	1	1	1	1	1	1	1	1	1
1	0	-1	1	1	-1	1	0	1	0	1	1	-1	1	1	1	0	0	-1	1	1	0	1	1	0	1	1	1	-1	1	1	1	1	0	0	1	0	1	1	1	0	1	1	1	1	1	1	1	1	1
1	0	0	1	1	1	1	0	1	1	1	1	-1	1	1	0	0	1	1	1	1	0	1	1	1	1	1	1	-1	1	1	1	1	0	1	1	0	0	1	1	1	1	1	1	1	1	1	1	1	1
1	-1	-1	1	1	1	0	0	1	1	1	1	-1	1	1	1	-1	1	0	1	1	1	1	0	1	1	1	1	0	1	0	1	0	0	0	1	-1	0	1	0	0	0	1	1	1	1	0	1	1	1
1	1	0	1	1	1	0	-1	1	1	1	1	-1	1	1	0	-1	1	-1	1	1	0	1	0	1	1	1	1	-1	1	1	1	1	1	1	1	1	0	1	1	0	1	1	1	0	1	0	1	1	1
1	-1	-1	1	1	0	1	-1	1	0	0	1	-1	1	1	0	0	0	-1	1	1	1	0	0	1	0	1	1	-1	1	1	1	1	1	0	1	1	0	1	1	1	1	1	1	0	1	0	1	1	1
1	-1	-1	1	1	1	1	-1	1	-1	0	1	-1	1	1	0	0	1	1	1	1	1	1	1	1	1	1	1	0	1	1	1	1	1	0	1	1	-1	1	1	0	1	1	1	1	1	1	1	1	1
1	-1	-1	0	1	-1	1	-1	1	1	1	1	-1	1	0	0	1	1	0	1	1	0	1	1	1	1	1	1	-1	1	1	1	1	1	0	0	0	0	1	1	0	1	1	1	1	1	1	1	1	1
1	-1	-1	1	1	-1	1	0	1	1	1	1	0	1	1	1	0	1	0	1	1	1	-1	1	1	1	1	1	0	1	1	1	1	-1	0	1	0	1	1	1	-1	1	1	1	1	1	1	1	1	1
1	-1	-1	1	1	0	1	0	1	0	1	1	1	1	1	0	0	1	-1	1	1	1	1	1	1	0	1	1	-1	1	1	1	1	0	1	1	0	0	1	1	0	1	1	1	1	1	1	1	1	1
1	0	-1	1	1	0	1	0	1	1	1	1	-1	1	1	-1	1	0	0	1	1	1	0	0	1	0	1	1	0	1	1	1	1	1	1	1	1	0	1	1	-1	1	1	1	1	1	0	1	1	1
1	-1	-1	0	1	0	0	1	1	0	1	1	0	1	1	-1	1	-1	0	1	1	0	1	1	1	0	1	1	-1	1	1	1	1	1	0	1	0	0	1	1	0	1	1	1	1	1	1	1	1	1
1	-1	0	1	1	1	1	-1	1	0	1	1	-1	1	1	0	0	1	0	1	1	1	1	1	1	0	1	1	0	1	1	1	1	1	1	1	0	0	1	1	-1	0	1	1	1	1	1	1	1	1
1	0	-1	0	1	0	1	0	1	0	1	1	-1	1	1	-1	1	1	-1	1	1	1	1	1	1	1	1	1	0	1	1	1	1	1	0	1	0	-1	1	0	0	1	1	1	1	1	1	1	1	1
1	0	-1	1	1	0	1	0	1	1	0	1	0	1	1	-1	1	0	1	1	1	0	1	1	1	0	1	1	0	1	1	1	1	1	0	0	0	1	1	0	0	0	1	1	0	1	0	1	1	1
1	-1	-1	1	1	1	1	0	1	0	0	0	0	1	1	0	1	1	0	1	1	-1	1	0	1	1	1	1	0	1	1	1	1	1	1	1	-1	0	0	1	-1	1	1	1	1	1	1	1	1	1
1	-1	-1	0	1	1	0	0	1	1	1	1	0	1	1	0	1	1	0	1	1	0	1	0	1	1	1	1	-1	1	1	1	1	1	1	1	1	0	1	0	-1	1	1	1	0	1	1	1	1	1
1	0	-1	1	1	0	0	0	1	0	1	1	-1	1	1	0	0	1	0	1	1	1	1	1	1	0	1	1	0	1	1	1	1	1	0	1	1	0	1	1	-1	1	1	1	1	1	1	1	1	1
0	-1	0	1	1	0	1	0	1	0	1	0	-1	1	1	0	1	0	-1	1	1	1	1	1	1	0	1	1	-1	1	1	1	1	1	1	1	-1	0	1	0	0	-1	1	1	0	0	0	1	1	1
0	-1	-1	0	1	0	1	0	1	0	1	1	-1	1	1	1	1	1	-1	1	1	0	1	1	1	1	1	1	-1	1	1	1	0	-1	1	1	1	0	1	0	0	1	1	1	1	1	0	1	1	1
0	0	-1	1	1	1	1	0	1	1	1	0	-1	1	1	0	1	1	1	1	1	0	0	1	1	0	1	1	0	0	1	1	1	1	0	0	-1	0	1	1	0	1	1	1	1	1	1	1	1	1
1	-1	0	1	1	1	1	-1	1	-1	1	0	-1	1	1	0	1	1	1	1	1	0	1	1	0	1	1	1	-1	1	0	1	0	1	0	1	-1	0	1	1	0	1	1	1	1	1	1	1	1	1
0	-1	-1	1	1	0	1	0	1	1	1	1	-1	1	1	1	1	1	0	1	1	1	1	1	1	0	1	1	-1	0	1	1	1	0	1	1	-1	-1	1	1	0	1	1	1	1	1	1	1	1	1
1	-1	-1	0	1	1	0	1	1	1	1	1	-1	1	1	0	1	1	0	1	1	0	0	1	1	0	1	0	0	1	1	1	1	1	0	1	0	0	1	1	0	1	1	1	1	1	1	1	1	1
1	-1	-1	0	1	0	1	0	1	0	1	0	-1	1	1	0	1	0	0	1	1	1	1	1	1	0	1	1	0	1	1	1	1	1	0	1	0	0	1	0	0	1	1	1	1	1	1	1	1	1
1	-1	-1	1	1	0	1	-1	1	1	1	1	-1	1	1	0	1	1	1	1	1	1	1	1	1	1	1	1	-1	1	1	1	0	0	1	1	0	0	1	1	0	1	1	1	1	1	0	1	1	1
1	0	0	1	1	1	1	-1	1	0	0	1	-1	1	1	0	0	1	-1	1	1	1	1	1	1	0	1	0	-1	0	1	1	0	0	0	1	0	-1	1	1	0	1	1	1	1	1	0	1	1	1
1	0	-1	1	1	1	0	-1	1	0	1	1	-1	1	1	-1	1	1	-1	1	1	1	1	1	0	1	1	0	-1	0	1	1	1	1	1	1	-1	-1	1	1	0	1	1	1	1	1	1	1	1	1
1	-1	-1	1	1	0	1	0	1	1	1	1	0	1	1	0	1	1	0	1	1	1	1	1	1	0	1	1	-1	1	1	1	0	0	1	1	0	-1	1	0	-1	1	1	1	1	1	0	1	1	1
1	-1	-1	1	1	1	1	0	1	1	1	1	-1	1	1	1	1	1	1	1	1	1	0	1	1	1	1	1	0	0	1	1	1	1	0	1	-1	0	1	1	-1	1	1	1	1	1	1	1	1	1
1	0	-1	1	1	1	1	-1	1	1	0	1	-1	1	1	0	1	1	1	1	1	1	1	0	1	1	1	1	-1	1	1	1	1	0	1	1	0	0	1	1	0	1	1	1	1	1	0	1	1	1
1	-1	-1	1	1	0	1	-1	1	0	1	1	0	1	1	0	1	1	0	1	1	1	1	1	1	0	1	1	-1	1	1	1	1	1	-1	1	1	-1	1	-1	-1	1	1	1	0	1	0	1	1	1
1	-1	-1	1	1	0	1	0	1	0	1	1	-1	1	0	0	1	1	0	1	1	1	0	1	1	1	1	1	-1	0	1	1	1	0	0	1	1	-1	1	0	0	1	1	1	1	1	1	1	1	1
1	0	-1	1	1	1	0	-1	1	0	1	0	-1	1	1	1	1	1	1	1	1	1	1	1	1	1	1	1	-1	1	1	1	1	0	0	1	0	-1	1	1	0	1	1	1	1	1	1	1	1	1
0	-1	-1	1	1	1	0	0	1	1	1	1	-1	1	1	1	1	1	0	1	1	1	1	1	1	0	1	1	0	1	1	1	1	1	0	1	-1	-1	1	0	-1	1	1	0	1	1	1	1	1	1
1	-1	-1	1	1	1	1	0	0	1	1	1	-1	1	1	0	1	1	0	1	1	-1	1	0	0	1	1	1	0	1	1	1	1	0	-1	1	0	0	1	0	0	1	1	1	1	1	1	1	1	1
0	-1	-1	0	1	0	1	-1	0	0	1	1	0	1	1	0	1	1	0	1	1	1	0	1	1	0	1	1	-1	0	1	1	1	0	0	1	0	0	1	0	-1	1	1	1	1	1	1	1	1	1
1	-1	-1	1	1	1	1	0	0	1	1	1	-1	1	1	0	1	1	0	1	1	-1	1	0	0	1	1	1	0	1	1	1	1	0	-1	1	0	0	1	0	0	1	1	1	1	1	1	1	1	1
1	-1	-1	1	1	1	1	-1	1	0	1	1	-1	1	1	0	1	1	1	1	0	0	1	1	1	0	1	1	-1	0	1	1	1	1	1	1	0	0	1	1	0	1	1	1	1	1	1	1	1	1
1	-1	-1	1	1	1	0	0	1	0	1	1	1	1	1	-1	1	0	0	1	1	1	1	1	1	1	1	1	-1	1	1	1	0	0	1	1	-1	-1	1	1	0	0	1	1	0	1	0	1	1	1
0	-1	-1	1	1	0	1	1	0	1	1	1	-1	1	1	0	1	1	0	1	1	1	1	1	1	1	1	1	-1	0	1	1	1	1	1	1	1	0	1	1	0	1	1	0	1	1	1	1	1	1
1	-1	-1	1	1	0	0	-1	1	1	1	1	-1	1	1	0	1	1	0	1	1	0	1	1	0	1	1	1	-1	1	1	1	1	1	1	1	1	-1	1	0	-1	1	1	0	1	1	1	1	1	0
1	-1	-1	0	1	1	1	-1	0	1	1	1	-1	1	1	-1	1	0	-1	1	1	1	0	1	1	-1	1	1	-1	1	1	1	1	1	1	1	1	0	1	1	0	1	1	1	1	1	1	1	1	1
0	-1	-1	1	1	0	0	NA	1	1	1	1	-1	1	1	1	1	1	0	1	1	0	1	1	0	-1	1	1	-1	1	1	1	0	0	1	1	1	-1	1	1	0	1	1	1	0	1	0	1	1	1
1	-1	-1	1	1	0	1	-1	1	-1	1	0	0	1	1	0	0	1	0	1	1	0	1	1	1	1	1	1	-1	1	1	1	0	-1	1	1	-1	0	1	1	-1	1	1	1	1	1	1	1	1	1
1	1	0	1	1	0	1	-1	1	0	1	1	-1	1	1	0	1	0	0	1	1	1	0	0	1	1	1	1	1	0	1	1	1	1	1	1	0	-1	1	0	-1	1	1	1	0	0	0	1	1	1
1	0	-1	1	1	0	0	-1	1	0	1	0	-1	1	1	0	1	0	-1	1	1	1	0	1	1	0	1	1	0	1	1	1	1	1	1	1	1	-1	1	1	0	1	1	1	1	1	1	1	1	1
1	-1	-1	1	1	-1	-1	0	1	1	1	1	0	1	1	-1	1	0	0	1	1	1	0	1	1	0	1	1	-1	0	1	1	1	1	0	1	1	0	1	1	-1	1	1	1	1	1	1	1	1	1
1	0	-1	1	1	-1	1	-1	1	1	1	0	-1	1	1	0	1	1	0	1	1	1	0	0	1	1	1	1	-1	1	1	1	-1	0	1	1	1	0	1	1	-1	1	1	1	0	1	0	1	1	1
1	-1	0	0	1	0	1	-1	1	1	1	0	-1	1	1	0	1	1	-1	1	1	0	1	1	1	0	1	0	0	1	1	1	0	1	1	1	0	-1	1	1	0	1	1	1	1	1	0	1	1	1
1	-1	-1	1	1	1	0	-1	1	1	1	0	-1	1	1	1	1	1	1	1	1	0	1	1	1	1	1	1	0	1	1	1	1	0	0	1	-1	-1	1	1	0	1	1	1	1	1	1	1	1	1
0	0	-1	1	1	1	1	-1	1	1	0	1	-1	1	1	0	1	1	-1	1	1	1	1	0	0	0	1	1	-1	1	1	1	0	0	1	1	-1	-1	1	0	0	0	1	1	1	1	0	1	1	1
1	0	-1	1	1	1	1	0	1	1	1	1	1	1	0	1	1	1	-1	1	1	0	1	1	1	1	1	1	-1	1	1	1	1	1	0	1	-1	-1	1	1	0	1	1	1	0	0	0	1	1	1
1	-1	-1	1	1	1	0	-1	1	1	1	1	-1	1	1	0	1	1	-1	1	1	1	1	1	1	1	1	1	-1	1	1	1	1	0	0	1	-1	-1	1	1	0	1	0	1	1	1	1	1	1	1
1	-1	-1	0	1	0	0	0	1	1	1	0	-1	1	1	0	1	1	0	1	1	0	1	1	1	1	1	1	-1	1	1	1	1	1	-1	0	0	0	1	1	0	1	1	1	1	1	1	1	1	1
1	1	0	1	1	1	1	0	1	0	1	0	-1	1	1	-1	1	1	0	1	1	1	1	1	1	-1	1	1	0	0	1	1	1	0	0	1	0	-1	1	1	0	1	0	1	1	1	0	1	1	1
1	0	-1	1	1	0	0	0	1	1	1	1	-1	1	1	-1	1	0	1	1	1	1	1	1	1	0	1	1	-1	1	1	1	1	0	-1	1	0	-1	1	1	0	1	0	1	1	1	1	1	1	1
0	-1	-1	1	1	1	0	0	1	0	1	1	-1	1	1	0	1	1	0	1	1	1	1	1	1	0	1	1	-1	1	1	1	0	1	1	1	-1	0	1	0	0	1	1	1	1	1	0	1	1	1
0	0	-1	0	1	0	0	-1	1	1	1	1	0	1	1	1	1	1	1	1	1	0	1	1	1	0	1	1	0	1	1	1	1	1	1	1	0	-1	1	1	-1	1	1	1	1	1	1	1	1	1
1	1	-1	1	1	0	1	-1	1	0	1	1	-1	1	0	1	0	1	1	1	1	0	1	-1	1	1	1	1	0	1	1	1	1	1	0	1	1	-1	1	1	0	1	1	1	1	1	1	1	1	1
1	0	-1	1	1	1	1	0	1	1	1	1	-1	1	1	1	1	1	0	1	1	1	1	1	1	1	1	1	-1	1	1	1	1	0	0	1	0	0	1	1	0	1	1	1	1	1	1	1	1	1
0	-1	-1	1	1	-1	1	-1	1	1	1	1	-1	1	1	1	1	1	1	1	1	1	1	1	1	0	1	1	0	1	1	1	1	1	1	1	1	-1	1	0	0	1	1	1	1	1	1	1	1	1
1	-1	-1	1	1	1	0	-1	1	0	1	1	-1	1	1	1	1	1	1	1	1	0	1	1	1	1	1	1	-1	-1	1	1	0	1	1	1	0	-1	1	0	1	1	1	1	1	1	1	1	1	1
1	0	-1	1	1	0	0	0	1	0	1	1	0	1	1	0	1	1	-1	1	1	0	0	1	1	0	1	1	0	1	0	1	1	1	1	1	1	0	1	-1	0	1	0	1	1	1	1	1	1	1
1	0	-1	1	1	1	1	-1	1	1	1	1	-1	1	1	0	1	1	0	1	1	1	0	1	1	1	1	1	-1	0	1	1	1	1	0	1	-1	-1	1	1	-1	0	1	1	1	1	1	1	1	1
1	0	-1	1	1	0	0	-1	1	1	1	1	1	1	1	1	1	1	0	1	1	1	1	1	1	0	1	1	-1	1	1	1	1	1	1	1	-1	-1	1	1	0	1	1	1	1	1	1	1	1	1
1	1	-1	1	1	0	1	-1	1	0	0	0	-1	1	1	0	1	0	0	1	1	0	0	1	1	0	1	1	0	1	1	1	1	0	0	1	0	-1	1	1	0	1	1	1	1	1	1	1	1	1
1	0	-1	1	1	0	1	NA	1	1	0	0	0	1	1	0	1	1	0	1	1	0	1	1	1	1	1	1	0	0	1	1	1	1	0	1	-1	-1	1	1	0	1	1	1	0	0	0	1	1	1
1	0	-1	1	1	0	1	0	1	1	1	0	-1	1	1	0	0	1	0	1	1	1	0	-1	1	1	1	0	0	1	1	1	1	0	1	1	0	0	1	0	0	1	-1	1	1	1	1	1	1	1
1	0	-1	0	1	1	1	0	1	0	0	1	0	1	1	-1	1	1	-1	1	1	0	1	1	1	1	1	1	0	1	-1	1	1	1	1	1	-1	0	1	1	-1	1	1	1	1	1	1	1	1	1
1	0	-1	1	1	1	0	0	1	1	0	0	-1	1	1	-1	1	1	-1	1	1	0	1	1	1	0	1	0	-1	1	1	1	1	1	0	1	1	0	1	1	-1	1	1	1	1	1	1	1	1	1
1	-1	-1	1	1	-1	1	-1	1	0	1	1	0	1	1	0	1	1	-1	1	1	1	1	0	1	0	1	1	-1	0	1	1	1	1	1	1	-1	0	1	1	-1	1	1	1	1	1	NA	1	1	1
1	0	-1	1	1	0	1	0	1	0	0	0	-1	1	1	0	1	1	0	1	1	0	1	1	1	0	1	1	0	0	1	1	1	1	1	1	1	-1	1	1	-1	1	1	1	1	1	1	1	1	1
1	1	-1	1	1	1	1	-1	1	0	0	0	-1	1	1	0	1	0	0	1	1	1	0	0	1	0	1	1	0	1	1	1	1	1	1	1	0	0	1	0	0	1	1	1	1	1	1	1	1	1
1	0	-1	1	1	1	1	-1	1	0	1	1	-1	1	1	1	1	1	0	1	1	1	0	0	1	0	1	1	0	1	1	1	1	0	1	1	0	-1	1	1	0	0	1	1	1	1	1	1	1	1
1	0	-1	1	1	1	1	-1	1	1	1	1	0	1	1	0	1	1	-1	1	1	1	1	1	1	1	1	0	0	-1	1	1	1	0	1	1	-1	0	1	1	-1	1	1	1	1	1	1	1	1	1
1	-1	-1	1	1	0	1	-1	1	0	1	0	0	1	1	0	1	1	0	1	1	0	1	0	1	0	1	1	0	0	1	1	1	0	1	1	0	0	1	1	0	1	1	1	1	1	1	1	1	1
1	0	-1	1	1	1	1	-1	1	1	0	1	0	1	1	0	0	1	1	1	1	1	1	0	1	0	1	0	-1	1	1	1	1	1	1	1	0	0	1	1	0	1	1	1	1	1	1	1	1	1
1	-1	-1	1	1	1	1	0	1	1	1	1	0	1	1	1	1	1	1	1	1	1	1	0	1	1	1	1	0	0	1	1	1	0	1	1	-1	0	1	1	-1	1	1	1	1	1	1	1	1	1
1	-1	-1	1	1	0	1	-1	1	1	1	1	-1	1	1	0	1	1	1	1	1	0	1	1	1	0	1	1	0	0	1	1	1	1	1	1	0	-1	1	0	-1	1	1	1	1	1	1	1	1	1
1	0	-1	1	1	1	1	-1	1	1	1	1	0	1	1	0	1	1	-1	1	1	1	1	1	1	0	1	0	-1	0	1	1	1	1	0	1	0	0	1	1	0	0	1	1	1	1	1	1	1	1
1	0	-1	1	1	0	1	1	1	1	0	0	-1	1	1	0	1	0	-1	1	1	0	1	0	1	1	1	1	-1	1	1	1	1	0	0	1	-1	-1	1	0	0	1	1	1	0	1	0	1	1	1
0	0	-1	1	1	1	1	1	0	1	1	1	0	1	1	1	1	1	0	1	1	1	1	0	1	1	1	0	-1	1	1	1	1	1	0	1	0	0	1	1	0	1	1	0	1	1	1	1	1	1
1	-1	-1	1	1	1	1	0	1	0	1	1	-1	1	1	1	1	1	0	1	1	1	0	0	1	0	1	1	0	1	1	1	1	0	1	1	-1	-1	1	1	0	1	1	1	1	1	1	1	1	1
1	-1	-1	0	1	0	1	0	1	-1	1	0	0	1	1	1	1	1	1	1	1	1	-1	1	1	0	1	1	-1	0	1	1	1	1	0	1	-1	-1	1	1	-1	1	1	1	1	1	1	1	1	1
1	-1	-1	1	1	1	1	0	1	1	1	1	0	1	1	1	1	1	0	1	1	0	1	-1	1	0	1	1	0	1	1	1	0	0	1	1	0	-1	1	1	-1	1	1	1	1	1	0	1	1	1
1	0	-1	1	1	1	1	0	1	-1	1	1	-1	1	1	1	1	1	0	1	1	1	0	1	1	1	1	1	0	1	1	1	1	1	1	1	0	0	1	1	0	1	1	1	0	1	1	1	1	1
1	1	-1	1	1	1	1	-1	1	1	1	1	0	1	1	0	1	1	1	1	1	0	1	0	1	1	1	1	-1	1	1	1	1	1	0	0	1	-1	1	1	0	1	1	1	0	0	0	1	1	1
1	0	-1	1	1	0	1	-1	1	-1	0	1	-1	1	1	-1	0	1	0	1	1	1	1	1	1	1	1	1	-1	1	1	1	1	0	1	1	0	0	1	1	0	1	1	1	0	0	0	1	1	1
1	-1	-1	1	1	1	1	-1	1	1	1	1	-1	1	1	1	1	1	0	1	1	1	1	1	1	1	1	1	1	1	1	1	1	0	1	1	0	0	1	1	1	1	0	1	1	1	1	1	1	1
1	0	-1	1	1	0	0	-1	1	-1	1	1	0	1	1	1	1	1	1	1	1	1	0	1	1	1	1	1	0	0	1	1	1	1	0	1	0	0	1	0	1	1	1	1	1	1	1	1	1	1
1	0	-1	0	1	-1	0	-1	1	0	1	-1	-1	1	1	0	1	1	0	1	1	1	1	0	1	1	1	1	-1	1	1	1	1	0	1	1	0	0	1	1	0	1	1	1	1	1	1	1	1	1
0	0	-1	1	1	1	1	0	1	1	1	1	0	1	1	1	1	1	0	1	1	0	1	0	1	1	1	1	-1	1	1	1	1	1	0	1	0	0	1	1	0	1	1	0	1	1	1	1	1	1
1	-1	-1	0	1	0	1	-1	1	1	1	1	-1	1	1	0	1	1	0	1	1	1	0	1	1	0	1	1	-1	1	1	1	1	1	0	1	-1	0	1	1	0	1	1	1	1	1	1	1	1	1
1	0	-1	0	1	1	0	0	1	1	1	0	-1	1	1	-1	1	1	0	1	1	0	1	0	1	1	1	1	1	0	1	1	1	1	0	1	0	0	1	0	0	1	1	1	1	1	1	1	1	1
1	0	-1	0	1	0	1	-1	1	1	1	1	-1	1	1	1	1	1	-1	1	1	1	1	0	1	0	1	1	0	0	1	1	1	1	0	1	0	1	1	0	-1	0	1	1	0	0	0	1	1	1
1	-1	-1	0	1	1	1	-1	1	1	1	1	-1	1	1	0	1	1	-1	1	1	1	1	1	1	0	1	1	-1	1	1	1	1	1	0	1	-1	1	1	1	0	1	1	1	1	1	1	1	1	1
1	0	-1	1	1	1	-1	-1	1	-1	1	0	-1	1	1	1	1	0	1	1	1	0	1	1	1	0	1	1	0	0	1	1	1	-1	0	1	0	-1	1	0	0	1	1	1	1	1	1	1	1	1
1	1	-1	1	1	1	1	-1	0	1	1	0	-1	1	1	0	1	1	0	1	1	0	1	1	1	1	1	1	-1	1	1	1	1	1	0	1	1	0	1	0	0	0	1	1	1	1	1	1	1	1
1	0	-1	1	1	1	0	0	1	1	0	1	0	1	1	0	1	1	0	1	1	1	1	1	1	1	1	1	0	0	1	1	1	1	1	1	0	0	1	0	0	1	1	1	1	1	1	1	1	1
1	1	-1	0	1	0	1	0	1	1	1	1	0	1	1	0	1	0	-1	1	1	1	0	-1	1	1	1	1	-1	1	1	1	1	1	1	1	-1	-1	1	0	0	1	1	1	1	1	1	1	1	1
1	0	-1	0	1	1	1	-1	1	1	1	1	-1	1	1	-1	1	1	1	1	1	0	1	0	1	0	1	1	-1	1	1	1	1	1	1	1	0	0	1	1	0	1	1	1	1	1	1	1	1	1
1	0	-1	1	1	1	1	0	1	1	1	1	-1	1	1	0	1	1	0	0	1	1	-1	1	1	-1	1	1	-1	1	1	1	0	1	1	1	0	0	1	0	0	1	1	1	1	1	1	1	1	1
1	0	-1	1	1	1	1	-1	1	1	1	1	1	1	1	1	1	0	0	1	1	1	0	1	1	0	1	1	0	1	0	1	1	0	0	1	-1	0	1	1	-1	1	1	0	1	1	1	1	1	1
1	0	-1	1	1	1	1	0	1	1	1	0	-1	1	1	0	1	0	-1	0	0	0	1	0	1	1	1	1	0	-1	1	1	1	-1	0	1	0	1	1	1	0	1	1	1	1	1	1	1	1	1
1	-1	-1	1	1	1	0	0	1	1	1	1	0	1	1	0	1	1	-1	1	1	0	1	0	1	1	1	1	0	1	1	1	1	1	1	1	-1	-1	1	1	0	1	1	1	1	1	1	1	1	1
-1	-1	-1	0	1	1	1	0	1	1	1	1	-1	1	1	1	1	1	-1	1	1	1	1	0	1	-1	1	0	-1	1	1	1	1	0	-1	1	-1	-1	1	0	0	1	1	1	1	1	1	1	1	1
1	-1	-1	0	1	1	1	-1	1	1	0	0	0	1	0	0	1	1	-1	1	1	0	1	1	1	1	1	1	-1	1	1	1	1	0	1	1	-1	-1	1	0	-1	1	1	1	1	1	1	1	1	1
1	-1	-1	1	1	1	1	-1	1	1	1	1	-1	1	1	1	0	1	1	1	1	0	1	1	0	1	1	1	-1	1	1	1	1	1	0	1	-1	0	1	1	0	1	1	1	1	1	1	1	1	1
1	1	-1	1	1	1	1	-1	1	1	1	1	-1	1	1	1	0	1	0	1	1	1	1	1	1	1	1	0	-1	1	1	1	1	1	0	1	0	0	1	1	-1	0	1	1	1	1	1	1	1	1
0	-1	0	1	1	1	1	-1	1	1	1	1	-1	1	0	-1	0	1	0	1	1	1	1	1	1	0	1	1	-1	1	1	1	1	1	1	1	1	-1	1	-1	0	1	1	1	1	1	1	1	1	1
1	0	-1	0	1	0	0	-1	1	0	1	1	-1	1	1	1	1	1	0	1	1	1	1	1	1	1	1	1	-1	0	1	1	1	1	1	1	1	0	1	0	0	1	1	1	1	1	1	1	1	1
1	-1	-1	1	1	0	0	-1	1	0	1	1	-1	1	1	0	1	0	-1	1	1	0	1	1	1	1	1	1	0	1	1	1	1	1	0	1	0	0	1	1	0	1	1	1	1	1	1	1	1	1
0	-1	-1	0	1	1	1	-1	1	1	1	1	-1	1	1	0	1	0	0	1	1	0	1	1	1	1	1	1	-1	1	1	1	1	1	0	0	0	0	1	1	-1	1	1	1	1	1	1	1	1	1
1	-1	0	1	1	1	1	0	1	1	1	1	-1	1	1	1	1	-1	0	1	1	-1	1	1	1	-1	1	1	-1	1	1	1	0	1	1	1	-1	0	1	1	0	1	1	1	1	1	1	1	1	1
1	0	-1	1	1	1	1	-1	1	1	1	1	0	1	1	0	1	0	0	1	1	1	0	1	1	1	1	1	0	1	1	1	1	1	1	1	0	-1	1	0	-1	1	1	1	0	0	0	1	1	1
1	-1	-1	1	1	1	1	-1	1	1	1	1	0	1	1	0	1	1	0	1	1	1	0	1	1	0	1	1	0	1	1	1	1	1	1	1	0	-1	1	1	-1	1	1	0	1	1	1	1	1	1
0	-1	-1	1	1	1	1	0	1	1	1	1	0	1	1	0	1	1	-1	1	1	0	1	1	1	0	1	1	-1	1	1	1	1	0	0	1	0	-1	1	1	0	1	1	1	1	1	1	1	1	1
1	0	-1	1	1	1	1	0	1	1	1	0	-1	1	1	0	1	1	0	1	1	0	1	0	1	0	1	1	-1	1	1	1	1	0	1	1	0	-1	1	1	-1	1	1	1	1	1	1	1	1	1
1	-1	-1	1	1	1	1	-1	1	1	1	1	-1	1	1	0	1	1	0	1	1	1	1	1	1	1	1	1	-1	1	1	0	1	0	0	0	0	-1	1	1	-1	1	1	1	1	1	1	1	1	1
1	-1	-1	1	1	1	0	-1	1	1	1	1	-1	1	1	1	0	1	-1	1	1	1	1	1	1	1	1	1	-1	1	1	1	1	1	1	1	1	-1	1	1	-1	1	1	1	1	1	1	1	1	1
1	0	-1	1	1	1	1	0	1	1	1	1	-1	1	1	0	1	0	0	1	1	1	1	0	1	1	1	1	1	1	1	1	1	1	1	1	1	0	1	-1	0	1	1	1	1	1	1	1	1	1
1	0	-1	1	1	0	1	-1	1	1	1	1	0	1	1	1	0	1	0	0	1	1	0	1	1	1	0	1	-1	1	1	1	1	1	1	1	0	0	1	1	1	0	1	0	1	1	1	1	1	1
1	-1	-1	1	1	1	1	-1	1	1	1	1	-1	1	1	1	1	1	0	1	1	1	0	0	1	1	1	1	-1	1	1	1	1	1	0	1	0	0	1	0	0	1	1	1	1	1	1	1	1	1
1	0	-1	1	1	1	1	-1	1	-1	1	1	-1	1	1	0	1	1	0	1	0	1	1	0	1	1	1	1	0	1	1	1	1	0	1	1	-1	-1	1	-1	-1	0	1	1	1	1	1	1	1	1
1	0	-1	1	1	0	0	-1	1	1	0	1	-1	1	1	0	1	0	-1	1	1	1	0	1	1	0	1	1	-1	1	0	1	1	1	0	1	0	0	1	-1	0	1	1	0	1	1	1	1	1	1
1	0	-1	0	1	1	1	-1	1	-1	1	1	1	1	1	1	1	1	0	1	1	1	0	1	1	0	1	1	0	1	1	1	1	1	1	1	-1	0	1	1	0	1	1	1	0	0	0	1	1	1
1	1	-1	1	1	1	1	0	1	1	1	1	-1	1	1	0	1	0	-1	1	1	1	1	1	1	0	1	1	0	1	0	1	1	1	-1	0	0	0	1	0	0	1	1	1	1	1	1	1	1	1
1	-1	-1	1	1	1	1	-1	1	0	1	1	-1	1	1	1	1	0	0	1	1	1	0	0	1	1	1	1	-1	1	1	1	1	1	1	1	-1	-1	1	0	0	1	1	1	0	0	0	1	1	1
1	0	-1	1	1	1	1	-1	1	1	1	1	-1	1	1	1	1	1	0	1	1	1	1	1	1	1	1	1	-1	1	1	1	1	1	0	1	1	-1	1	1	0	1	1	1	1	1	1	1	1	1
1	0	-1	1	1	0	1	-1	1	1	1	1	-1	1	1	0	1	1	0	1	1	0	1	0	1	1	1	1	0	1	1	1	1	1	1	1	0	0	1	0	0	1	1	1	1	1	1	1	1	1
1	-1	-1	1	1	1	1	-1	1	0	1	1	-1	1	1	1	0	1	1	1	1	1	1	0	1	0	1	1	0	1	1	1	1	-1	0	1	0	-1	1	0	0	1	1	1	0	0	0	1	1	1
1	0	-1	1	1	-1	1	-1	1	1	0	1	0	1	1	0	1	1	0	1	1	1	0	1	1	1	1	1	0	1	0	1	1	1	1	1	0	1	1	0	-1	1	1	1	1	1	1	1	1	1
1	0	-1	1	1	1	1	0	1	1	1	1	-1	1	1	0	1	0	0	1	1	1	0	0	1	1	1	0	-1	0	1	1	1	1	1	1	0	-1	1	1	-1	1	1	1	1	1	1	1	1	1
1	0	-1	1	1	-1	1	-1	1	1	1	1	-1	1	1	1	1	1	1	1	1	1	0	0	1	0	1	1	-1	1	1	1	1	1	1	1	-1	-1	1	0	0	0	1	1	1	1	1	1	1	1
1	-1	-1	0	1	0	1	-1	0	1	1	1	-1	1	1	0	1	1	0	1	1	1	1	0	1	0	1	1	-1	1	1	1	1	1	0	1	0	-1	1	1	0	1	1	1	1	1	1	1	1	1
1	-1	-1	1	1	-1	1	1	1	1	1	1	-1	1	1	1	1	1	0	1	1	-1	1	-1	1	1	1	0	0	1	1	1	1	-1	1	1	1	-1	1	0	-1	1	1	1	1	1	1	1	1	1
1	0	-1	1	1	1	1	-1	1	1	1	1	-1	1	1	0	1	1	1	1	1	-1	1	0	1	1	1	1	0	0	1	1	1	0	1	1	0	-1	1	1	-1	1	1	1	1	1	1	1	1	1
1	-1	-1	1	1	1	1	-1	1	-1	1	1	-1	1	1	0	1	1	1	1	1	1	1	0	1	1	1	1	0	1	1	1	1	0	1	1	0	-1	1	0	1	1	1	1	1	1	1	1	1	1
1	0	-1	1	1	-1	0	0	1	1	0	1	-1	1	1	1	1	1	0	1	1	1	1	0	1	1	1	1	-1	0	1	1	1	1	-1	1	1	1	1	0	0	1	1	1	1	1	1	1	1	1
1	0	-1	1	1	0	0	0	1	1	0	1	0	1	1	-1	0	1	0	1	1	1	1	1	1	1	1	1	1	1	1	1	1	1	0	1	-1	1	1	1	0	1	1	1	1	1	1	1	1	1
1	0	-1	1	1	1	1	0	1	-1	1	1	-1	1	1	1	1	0	0	1	1	1	0	1	NA	1	1	1	-1	1	1	1	1	0	1	1	0	-1	1	-1	0	1	1	0	0	0	0	1	1	1
1	0	-1	0	1	1	1	0	1	1	0	1	-1	1	1	1	0	1	0	1	1	1	1	0	1	0	1	1	-1	1	1	1	1	1	1	1	1	0	1	0	0	1	1	1	1	1	1	1	1	1
1	0	-1	1	1	0	0	-1	1	1	1	1	0	1	1	0	1	1	0	1	1	1	0	0	1	0	1	1	-1	1	1	1	1	1	0	1	1	-1	1	1	-1	1	0	1	0	1	1	1	1	1
1	1	-1	0	1	1	1	-1	1	1	1	1	-1	1	1	0	0	0	0	1	1	0	0	0	1	1	1	1	-1	1	1	1	1	1	-1	1	0	0	1	1	0	1	1	1	0	1	0	1	1	1
1	1	-1	1	1	1	1	-1	1	0	1	1	-1	1	1	0	1	1	-1	1	1	1	0	1	1	1	1	1	-1	0	1	1	1	0	0	1	-1	0	1	0	-1	1	1	1	1	1	1	1	1	1
1	-1	-1	1	1	0	0	-1	1	1	0	1	-1	1	1	1	0	1	1	1	1	1	1	1	1	0	1	1	0	1	1	1	0	1	0	1	-1	1	1	1	1	1	1	1	0	0	0	1	1	1
1	-1	-1	1	1	1	0	-1	1	0	1	1	-1	1	1	1	1	0	0	1	0	1	0	0	1	1	1	1	-1	1	1	1	1	1	1	1	0	0	1	0	-1	1	1	0	1	1	1	1	1	0
1	1	-1	1	1	0	1	0	1	0	0	0	-1	1	1	0	0	1	0	1	1	1	0	0	1	0	1	1	-1	0	1	1	1	1	0	1	0	0	1	1	0	1	1	1	1	1	1	1	1	1
1	-1	-1	0	1	0	1	0	1	1	1	1	0	1	1	0	1	1	-1	1	1	1	0	1	1	1	1	1	-1	1	1	1	1	1	1	1	1	1	1	1	1	1	1	1	1	1	1	1	1	0
1	0	-1	1	1	0	0	0	1	-1	1	1	0	1	1	1	1	1	0	1	1	0	0	1	1	0	1	1	-1	1	1	1	1	0	1	1	1	0	1	1	1	1	1	1	1	1	1	1	1	1
1	0	-1	1	0	1	1	0	1	1	1	1	-1	1	1	1	1	1	1	1	0	1	0	-1	1	0	1	1	1	0	1	1	1	1	1	1	0	0	1	0	-1	1	1	1	1	1	1	1	1	0
1	0	-1	1	1	1	1	0	1	0	1	1	0	1	1	0	1	1	1	1	1	1	1	1	1	0	1	1	-1	1	1	1	1	0	0	1	1	1	1	1	0	1	1	1	1	1	1	1	1	1
1	0	-1	1	1	0	1	-1	1	0	1	1	0	1	1	-1	1	1	-1	1	1	1	0	-1	1	0	1	1	0	1	1	1	1	1	1	1	1	1	1	-1	0	1	1	1	0	0	0	1	1	1
1	0	-1	1	1	0	1	0	1	1	1	1	-1	1	1	1	1	0	-1	1	1	1	0	1	1	1	1	1	-1	0	1	1	1	1	1	1	1	-1	1	0	1	1	1	1	1	1	1	1	1	1
1	-1	-1	1	0	1	1	0	1	1	1	1	0	1	1	0	1	1	0	1	0	1	1	1	1	1	1	1	-1	1	0	1	1	1	1	1	1	-1	1	1	-1	1	1	1	1	1	1	1	1	1
1	-1	-1	1	1	1	1	-1	1	0	1	1	-1	1	1	1	1	0	0	1	1	0	0	1	1	0	1	1	0	1	1	1	1	1	1	1	0	-1	1	1	-1	1	1	1	1	1	1	1	1	1
1	0	-1	1	1	1	1	-1	1	1	1	1	0	1	1	1	1	1	0	1	1	1	0	1	1	0	1	1	0	1	1	1	1	0	1	1	-1	-1	1	0	0	1	1	1	1	1	1	1	1	1
1	0	-1	1	1	1	1	0	1	1	1	1	0	1	1	1	1	0	0	1	1	1	1	0	1	1	1	1	-1	0	1	1	1	1	1	1	1	-1	1	1	-1	1	1	1	1	1	1	1	1	1
1	0	-1	1	1	0	1	0	1	-1	1	1	-1	1	1	0	1	1	-1	1	1	0	1	1	0	0	1	1	-1	0	1	1	1	1	1	1	0	1	1	-1	1	1	1	1	1	1	1	1	1	1
1	0	-1	1	1	0	1	-1	1	0	0	1	-1	1	1	1	1	1	-1	1	1	1	0	1	1	0	1	1	0	0	1	1	1	1	0	1	0	-1	1	-1	0	1	1	-1	1	1	1	1	1	1
1	-1	-1	1	1	1	1	-1	1	1	0	1	-1	1	1	0	1	1	0	1	1	0	0	1	1	0	1	1	-1	1	1	1	0	1	1	1	-1	-1	1	0	1	1	1	1	0	0	0	1	1	1
1	0	-1	1	1	1	1	0	1	1	1	1	-1	1	1	0	1	1	-1	1	1	1	0	1	1	-1	1	1	-1	1	0	1	1	1	1	1	1	0	1	0	1	1	1	1	1	1	1	1	1	1
1	-1	-1	1	1	1	0	-1	1	0	0	0	-1	1	1	0	1	0	1	1	1	1	1	0	1	0	1	1	-1	0	1	1	1	1	0	1	0	-1	1	0	0	1	1	1	1	1	1	1	1	1
1	-1	-1	0	1	0	1	0	1	-1	1	1	-1	1	1	1	1	1	0	1	1	1	1	0	1	0	1	1	-1	0	1	1	1	1	1	1	0	1	1	1	0	1	1	0	1	1	1	1	1	1
1	0	-1	1	1	1	1	1	1	1	0	1	-1	1	1	1	1	1	0	1	1	1	1	1	1	1	1	1	-1	1	1	1	1	1	0	1	0	1	1	1	0	1	1	1	1	1	1	1	1	1
1	0	-1	1	1	0	1	0	1	1	0	1	-1	1	1	1	1	1	-1	1	1	0	1	1	1	0	1	1	0	1	1	1	1	1	1	1	0	1	1	1	0	1	1	1	1	1	1	1	1	1
1	0	-1	1	1	1	0	-1	1	0	0	0	-1	1	1	1	1	1	-1	1	0	1	1	0	1	1	1	1	-1	1	1	1	1	1	0	1	0	1	1	0	0	1	1	1	0	0	0	1	1	1
1	1	-1	1	1	1	1	-1	1	0	0	1	-1	1	1	0	0	0	0	1	1	1	1	1	1	0	1	1	0	-1	1	1	1	0	1	1	1	1	1	0	1	1	1	1	1	1	1	1	1	1
1	0	-1	1	1	1	1	0	1	0	0	1	-1	1	1	1	0	1	-1	1	1	1	1	1	1	1	1	0	-1	1	1	1	1	0	1	1	0	1	1	0	0	0	1	1	1	1	1	1	1	1
1	0	-1	1	1	1	1	-1	1	-1	0	1	-1	1	1	0	1	1	-1	1	1	1	0	1	1	1	1	1	-1	1	1	1	1	0	1	1	0	-1	1	-1	1	1	1	1	1	1	1	1	1	1
1	-1	-1	1	1	0	0	-1	1	1	0	1	-1	1	1	0	1	1	-1	1	1	1	1	0	1	1	1	1	-1	0	1	1	1	1	1	1	0	1	1	0	0	1	1	1	1	1	1	1	1	1
1	0	-1	1	1	1	1	-1	1	0	0	1	-1	1	1	1	0	1	-1	1	1	1	1	1	1	1	1	1	-1	1	0	1	1	1	0	1	0	1	1	1	0	1	1	1	1	1	1	1	1	1
1	0	-1	1	1	1	1	0	1	0	1	1	0	1	1	1	1	1	-1	1	1	0	1	1	1	1	1	1	-1	1	1	1	1	1	0	1	0	0	1	-1	0	0	1	0	1	1	1	1	1	1
1	0	-1	1	1	1	0	0	1	1	1	1	-1	1	1	0	1	1	0	1	1	1	1	0	1	1	1	1	-1	0	1	1	0	1	1	1	0	1	1	1	0	1	1	1	0	0	0	1	1	1
1	-1	-1	1	1	1	0	0	1	1	1	0	-1	1	1	0	1	1	0	1	1	1	1	0	1	1	1	1	0	0	1	1	0	1	1	1	1	0	1	1	0	1	1	0	0	0	0	1	1	1
1	-1	0	0	1	0	0	-1	1	1	1	1	-1	1	1	0	1	1	-1	1	1	1	1	0	1	1	1	1	-1	1	1	1	1	1	0	1	-1	0	1	-1	1	1	1	0	1	1	1	1	1	1
1	0	0	1	1	0	1	0	1	1	1	1	-1	1	1	1	1	1	0	1	1	1	1	1	1	0	1	1	0	1	1	1	1	1	0	1	0	0	1	1	0	1	1	1	0	0	0	1	1	1
1	0	-1	1	1	1	1	-1	1	1	1	1	0	1	1	0	1	0	0	1	1	1	1	0	1	1	1	1	-1	1	1	1	1	1	1	1	0	0	1	1	0	1	1	1	1	1	1	1	1	1
1	0	-1	0	1	1	1	-1	1	0	1	1	-1	1	1	-1	1	1	1	1	1	1	1	1	1	1	1	1	0	-1	1	1	0	1	1	1	0	0	1	0	-1	1	1	1	0	0	0	1	1	1
1	1	-1	0	1	1	1	1	1	1	1	1	-1	1	1	1	1	1	0	1	1	0	1	0	1	1	1	0	0	0	1	1	1	1	1	1	-1	0	1	1	-1	1	1	1	1	1	1	1	1	1
1	1	-1	1	1	1	1	-1	1	1	1	1	-1	1	1	0	1	1	1	1	1	1	1	0	1	0	1	1	0	0	1	1	1	1	0	1	-1	0	1	1	0	1	1	1	1	1	1	1	1	1
1	0	-1	1	1	1	1	-1	1	1	0	1	-1	1	1	0	1	1	-1	1	1	1	0	-1	1	1	1	1	-1	1	-1	1	1	1	0	1	0	0	1	-1	0	1	1	1	1	1	1	1	1	1
1	0	-1	1	1	0	1	-1	1	1	1	1	0	1	1	1	0	1	-1	1	1	1	0	1	1	0	1	1	-1	0	1	1	0	1	1	1	0	0	1	0	1	1	0	1	1	1	1	1	1	1
1	-1	-1	1	1	1	1	-1	1	1	1	1	0	1	1	0	0	0	0	1	1	1	1	0	1	0	1	0	0	1	1	1	1	1	0	1	0	1	1	-1	0	1	1	1	1	1	1	1	1	1
1	-1	-1	0	1	1	1	0	1	0	0	1	-1	1	1	0	1	1	1	1	1	1	1	1	1	1	1	1	-1	1	1	1	1	1	1	1	1	1	1	0	0	1	1	1	1	1	1	1	1	1
1	0	-1	1	1	1	1	1	1	1	1	1	-1	1	1	-1	0	1	-1	1	1	1	0	0	1	0	1	1	-1	0	0	1	0	1	1	1	-1	-1	1	1	0	1	1	1	1	1	1	1	1	1
1	-1	-1	1	1	0	1	-1	1	0	1	1	1	1	1	1	1	0	0	1	1	1	1	1	1	1	1	1	-1	1	1	1	0	1	1	1	0	-1	1	1	0	1	1	1	0	0	0	1	1	1
1	1	-1	0	1	1	1	-1	1	-1	1	1	0	1	1	0	1	1	1	1	1	1	1	0	1	1	1	1	-1	1	1	1	1	1	1	1	0	0	1	0	0	1	1	1	1	1	1	1	1	1
1	0	-1	1	1	1	1	-1	1	0	1	1	-1	1	1	0	1	1	0	1	1	1	1	0	1	0	1	1	0	1	1	1	1	1	0	1	1	0	1	1	1	1	1	1	1	1	1	1	1	1
1	1	-1	1	1	1	1	-1	1	0	0	1	-1	1	1	1	-1	1	-1	1	1	1	1	1	1	1	1	1	-1	1	1	1	1	1	0	1	-1	0	1	1	0	1	1	1	1	1	1	1	1	1
1	1	-1	1	1	1	1	-1	1	1	0	1	-1	1	1	1	1	1	1	1	1	1	1	1	1	1	1	1	0	1	1	1	1	1	0	1	0	0	1	0	0	0	1	1	1	1	1	1	1	1
1	1	-1	1	1	1	1	0	1	1	0	1	-1	1	1	0	0	1	0	1	0	1	1	1	1	0	1	1	-1	0	1	1	1	1	-1	1	0	0	1	-1	0	1	1	1	1	1	1	1	1	1
1	0	-1	1	1	0	1	-1	1	0	1	1	-1	1	1	0	0	0	0	1	1	1	1	0	1	1	1	1	-1	1	1	1	1	1	1	1	-1	1	1	0	-1	1	1	1	0	0	0	1	1	1
1	0	-1	1	1	1	1	-1	1	0	1	1	0	1	1	1	0	1	-1	1	1	1	0	1	1	0	1	1	-1	1	1	1	1	1	1	1	1	-1	1	0	-1	1	1	1	1	1	1	1	1	1
1	0	-1	1	1	1	1	1	1	1	-1	1	-1	1	1	0	1	1	-1	1	1	1	1	0	1	1	1	1	-1	1	1	1	1	1	1	1	-1	1	1	1	1	1	1	1	1	1	1	1	1	1
1	-1	-1	1	1	1	0	-1	1	1	1	1	0	1	1	1	-1	1	0	1	1	0	1	1	1	1	1	1	-1	1	1	1	1	0	0	1	-1	-1	1	-1	1	0	1	1	1	1	1	1	1	1
1	-1	-1	1	0	1	-1	1	1	1	1	1	-1	1	1	-1	0	1	0	1	1	1	1	1	1	1	1	1	0	0	1	1	1	1	1	1	0	1	1	0	0	1	1	1	1	1	1	1	1	1
1	1	-1	1	1	1	1	0	1	1	1	0	-1	1	1	0	0	1	1	1	1	0	1	1	1	1	1	1	0	1	1	1	1	1	1	1	0	0	1	0	0	1	1	1	0	0	0	1	1	1
1	-1	-1	1	1	1	1	-1	1	1	1	0	-1	1	1	0	1	1	-1	1	1	1	0	0	1	1	1	1	0	1	1	1	1	1	0	1	1	-1	1	1	0	1	1	1	1	1	1	1	1	1
1	1	-1	1	1	1	1	-1	1	0	1	1	-1	1	1	1	1	1	-1	1	1	1	-1	0	1	1	1	1	-1	1	1	1	1	1	-1	1	1	0	1	0	0	1	1	1	1	1	1	1	1	1
1	0	-1	1	1	1	1	-1	1	1	0	1	-1	1	1	0	1	1	0	1	1	1	1	-1	1	1	1	1	-1	0	1	1	1	1	0	1	1	0	1	0	0	1	1	0	1	1	1	1	1	1
1	0	-1	0	1	0	0	-1	1	0	1	1	-1	1	1	1	0	1	0	1	1	1	1	1	1	1	1	1	0	0	1	1	1	1	0	1	1	0	1	0	0	1	1	1	0	1	0	1	1	1
1	-1	-1	0	1	0	1	-1	1	1	1	0	-1	1	1	0	1	1	0	1	1	0	1	-1	1	1	1	1	-1	1	1	1	1	1	-1	1	1	-1	1	1	0	1	1	1	1	1	1	1	1	1
1	-1	-1	0	1	0	1	-1	1	1	1	0	-1	1	1	1	1	1	-1	1	1	1	0	-1	1	1	1	1	-1	1	1	1	1	1	-1	1	0	-1	1	0	0	1	1	1	1	1	1	1	1	0
1	-1	-1	1	1	1	1	0	1	1	0	1	0	1	1	1	1	1	0	1	1	1	1	0	1	1	1	1	-1	1	1	1	1	0	0	1	1	-1	1	-1	0	1	1	1	1	1	1	1	1	1
1	0	-1	1	1	1	1	-1	1	0	1	1	-1	1	1	0	1	1	-1	1	1	0	0	0	1	0	1	1	-1	1	0	1	1	1	1	1	0	1	1	1	0	1	1	1	0	0	0	1	1	1
1	0	-1	1	1	1	1	-1	1	1	0	0	-1	1	1	1	0	1	-1	1	1	0	1	1	1	1	1	1	-1	0	0	1	1	1	1	1	0	-1	1	0	0	1	1	1	1	1	1	1	1	1
1	-1	-1	1	1	1	1	-1	1	1	0	1	0	1	1	0	1	1	1	1	1	1	0	-1	1	0	1	1	-1	1	1	1	1	0	1	1	0	-1	1	0	0	1	1	1	1	1	1	1	1	1
1	-1	-1	1	1	1	1	-1	1	0	1	1	0	1	1	1	0	1	-1	1	1	0	1	1	1	1	1	1	0	1	1	1	1	1	1	1	0	-1	1	1	0	1	1	1	0	0	0	1	1	1
1	1	-1	1	1	1	1	-1	1	1	0	1	-1	1	1	1	1	1	-1	1	1	0	1	1	0	0	1	1	-1	1	1	1	1	1	1	1	0	-1	1	0	0	1	1	1	1	1	1	1	1	1
1	-1	-1	1	1	0	1	-1	1	0	1	1	-1	1	1	1	0	1	0	1	1	1	0	1	1	1	1	0	-1	1	1	1	1	1	0	1	0	1	1	1	0	1	1	1	0	0	0	1	1	1
1	1	-1	1	1	1	1	-1	1	1	0	1	-1	1	1	1	1	1	-1	1	1	-1	1	0	1	1	1	1	-1	1	1	1	1	1	1	1	0	0	1	0	0	1	1	1	1	1	1	1	1	1
1	0	-1	1	1	1	1	-1	1	1	1	1	-1	1	1	0	1	1	0	1	1	1	0	1	1	0	1	1	-1	1	1	1	0	1	1	1	-1	0	1	1	0	1	0	1	1	1	1	1	1	1
1	1	-1	1	1	1	0	0	1	1	0	1	-1	1	1	1	1	1	-1	1	1	1	0	-1	1	-1	1	1	0	1	1	1	0	1	1	1	-1	-1	1	1	0	0	1	1	0	0	0	1	1	1
1	-1	-1	1	1	0	0	0	1	1	0	0	-1	1	1	0	1	1	0	1	1	1	1	1	1	1	1	1	-1	1	1	1	1	1	0	0	-1	1	1	0	0	1	1	1	1	1	1	1	1	0
1	1	0	1	1	1	1	-1	1	-1	1	1	-1	1	1	1	-1	1	-1	1	0	1	1	1	1	1	1	1	-1	-1	1	1	1	1	0	1	1	1	1	1	0	0	1	0	1	1	1	1	1	1
1	0	-1	1	1	1	1	-1	1	0	1	1	-1	1	1	0	1	1	-1	1	1	1	0	1	1	1	1	1	0	0	1	1	1	1	-1	1	1	0	1	-1	0	1	1	1	1	1	1	1	1	1
1	-1	-1	1	1	1	1	-1	1	1	0	1	0	1	1	1	1	1	0	1	1	1	1	1	1	1	1	1	0	1	1	1	1	1	0	1	-1	0	1	1	0	1	1	1	1	1	1	1	1	1
1	0	-1	0	1	1	1	0	1	0	0	0	-1	1	1	0	1	1	-1	1	1	0	1	1	1	-1	1	1	-1	1	1	1	1	1	1	1	-1	1	1	0	0	0	1	0	1	1	1	1	1	1
1	1	-1	1	1	-1	0	-1	1	0	1	1	-1	1	1	0	1	1	0	1	1	1	1	0	1	1	1	0	-1	1	1	1	1	1	1	1	0	1	1	0	-1	1	1	1	1	1	1	1	1	1
1	-1	-1	1	1	1	0	-1	1	0	0	1	0	1	1	-1	1	1	0	1	1	1	1	-1	1	0	1	1	-1	0	1	1	1	1	1	1	0	1	1	0	0	0	1	1	1	1	1	1	1	1
1	0	-1	0	1	1	0	0	1	1	1	1	0	1	1	1	1	1	0	1	1	1	1	1	1	1	1	1	-1	1	1	1	0	1	0	1	0	0	1	1	-1	1	1	0	0	0	0	1	1	1
1	-1	-1	1	1	1	1	-1	1	0	1	1	-1	1	1	1	1	0	0	1	0	1	0	1	1	1	1	1	-1	0	1	1	0	1	1	1	0	1	1	1	0	1	1	1	1	0	0	1	1	1
1	1	-1	1	1	1	1	-1	1	0	-1	1	-1	1	1	0	1	1	0	1	1	1	1	1	1	0	1	1	0	0	0	1	0	1	1	1	-1	-1	1	-1	0	1	1	1	0	0	0	1	1	1
1	-1	-1	1	1	1	1	-1	1	0	1	1	0	1	1	1	-1	1	0	1	1	1	-1	1	1	0	1	1	-1	1	1	1	1	1	1	1	-1	0	1	1	0	1	1	1	1	1	1	1	1	1
1	-1	-1	1	1	1	1	-1	1	0	1	1	0	1	1	0	1	1	0	1	1	1	-1	0	1	1	1	1	-1	0	1	1	1	1	-1	1	1	0	1	-1	0	1	1	1	1	1	1	1	1	1
1	0	-1	1	1	0	1	1	1	1	1	1	-1	1	1	1	0	1	-1	1	1	0	1	1	1	0	1	0	-1	1	1	1	1	1	1	1	1	1	1	1	0	1	1	1	1	1	1	1	1	1
1	1	-1	0	1	1	1	0	1	1	1	1	-1	1	1	1	1	1	0	1	1	1	0	0	1	1	1	1	-1	0	1	1	1	0	0	1	1	-1	1	0	-1	1	1	1	1	1	1	1	1	1
1	-1	-1	1	1	1	0	-1	1	-1	1	1	0	1	1	1	1	1	0	1	1	1	0	0	1	1	1	1	-1	1	1	1	1	1	1	1	1	0	1	0	0	1	0	1	0	0	0	1	1	1
1	-1	-1	1	1	1	0	-1	1	0	0	1	0	1	1	0	1	1	-1	1	1	1	0	1	1	1	1	1	-1	1	1	1	1	1	0	1	-1	0	1	0	0	1	1	1	1	1	1	1	1	1
1	-1	-1	1	1	1	1	-1	1	-1	-1	1	-1	1	1	1	0	1	-1	1	1	1	1	1	1	-1	1	1	-1	0	1	1	1	1	0	1	0	0	1	0	0	0	1	1	1	1	1	1	1	1
1	1	-1	1	1	1	-1	-1	1	1	0	1	0	1	1	0	0	1	-1	1	1	1	0	1	1	0	1	1	-1	0	1	1	1	1	1	1	0	0	1	0	0	1	0	1	1	1	1	1	1	1
1	-1	-1	1	1	0	0	0	1	0	0	1	0	1	1	0	1	1	-1	1	1	1	-1	1	1	-1	1	1	0	1	1	1	1	1	0	1	1	1	1	1	0	1	1	1	0	1	0	1	1	1
1	-1	-1	1	1	1	1	-1	1	1	1	1	0	1	1	0	1	1	1	1	1	1	0	1	1	1	1	0	-1	1	1	1	1	1	0	1	0	0	1	-1	1	1	1	0	0	0	0	1	1	1
1	-1	-1	1	1	1	1	0	1	1	1	1	-1	1	1	0	1	1	-1	1	0	1	0	1	1	1	1	1	-1	1	1	1	1	1	1	1	0	0	1	0	-1	1	1	1	0	0	0	1	1	1
1	0	-1	1	1	1	1	-1	1	0	0	1	1	1	1	1	0	1	-1	1	1	1	0	1	1	-1	1	1	-1	0	1	1	1	1	-1	0	-1	1	1	0	0	1	1	1	1	1	1	1	1	1
1	0	-1	1	1	1	1	-1	1	1	1	1	-1	1	1	1	1	-1	-1	1	1	0	1	1	1	1	1	1	-1	1	1	1	1	1	-1	0	-1	0	1	0	-1	1	1	1	0	0	0	1	1	1
1	0	-1	1	1	1	1	-1	1	0	1	1	-1	1	1	1	1	1	0	1	1	1	0	0	1	0	1	1	0	0	1	1	1	1	0	1	-1	-1	1	0	0	1	1	1	0	0	0	1	1	1
1	0	-1	1	1	0	1	0	1	1	1	1	-1	1	1	0	1	1	1	1	1	1	1	1	1	1	1	1	-1	1	1	1	0	1	0	1	0	0	1	0	0	0	1	1	0	1	0	1	1	1
1	-1	-1	1	1	1	1	-1	1	0	0	1	-1	1	1	1	1	1	1	1	1	1	0	1	1	1	1	1	-1	1	1	1	1	1	1	1	-1	0	1	1	0	0	1	1	1	1	1	1	1	1
1	-1	-1	1	1	1	1	0	1	1	1	1	-1	1	1	0	0	1	-1	1	0	1	1	1	1	1	1	1	0	1	1	1	1	1	1	1	1	0	1	-1	0	1	0	1	1	1	1	1	1	1
1	0	-1	0	1	1	0	0	1	1	1	1	-1	1	1	0	1	1	-1	1	1	1	-1	1	1	0	1	1	0	1	1	1	1	1	1	1	-1	1	1	0	0	1	1	1	1	1	1	1	1	1
1	0	-1	0	1	1	1	-1	1	0	1	1	-1	1	1	-1	1	1	0	1	1	1	0	1	0	1	1	1	0	-1	1	1	0	1	1	1	0	-1	1	-1	0	0	1	0	1	1	1	1	1	1
1	-1	-1	1	1	1	1	0	1	0	0	1	-1	1	1	-1	1	1	1	1	0	1	1	1	1	0	1	1	-1	-1	1	1	1	1	1	1	1	0	1	0	1	1	1	1	0	1	0	1	1	1
1	-1	-1	0	1	1	1	-1	1	0	0	1	-1	1	1	1	1	-1	-1	1	1	1	-1	1	1	0	1	1	0	-1	1	1	1	1	-1	0	1	-1	1	0	0	1	1	1	0	0	0	1	1	1
1	1	-1	1	1	0	0	0	1	0	0	1	0	1	1	0	1	1	0	1	1	1	1	0	1	-1	1	1	0	0	1	1	1	1	0	1	1	0	1	0	0	1	1	1	1	1	1	1	1	1
1	-1	-1	1	1	1	1	-1	1	1	0	1	0	1	1	0	0	1	0	1	1	1	1	1	1	0	1	1	-1	1	1	1	1	1	-1	1	1	1	1	0	0	0	1	1	0	0	0	1	1	1
1	0	-1	1	1	1	1	0	1	0	1	1	-1	1	1	0	1	0	0	1	0	1	0	1	1	1	1	1	0	1	1	1	0	1	0	1	1	0	1	0	0	1	1	1	1	1	1	1	1	1
1	-1	-1	1	1	1	1	0	0	1	0	0	0	1	1	-1	1	1	0	1	1	1	1	1	1	0	1	0	-1	0	1	1	1	1	0	1	1	0	1	1	0	1	1	0	1	0	0	1	1	1
1	0	-1	1	1	1	1	0	1	1	0	1	-1	1	1	0	1	0	-1	1	1	0	1	1	1	-1	1	0	0	1	1	1	0	1	0	1	0	0	1	0	0	1	1	0	1	1	1	1	1	1
1	0	-1	1	1	1	1	-1	1	0	0	0	-1	1	1	-1	1	1	-1	1	1	1	1	1	1	1	1	1	0	1	1	1	0	1	0	1	0	0	1	0	-1	1	1	0	1	1	1	1	1	1
1	-1	-1	1	1	1	1	-1	1	1	0	1	0	1	1	-1	0	1	-1	1	1	1	1	1	1	1	1	0	0	0	1	1	0	1	-1	1	1	1	1	-1	1	1	1	0	1	1	1	1	1	1
1	0	-1	1	1	1	1	0	1	1	-1	0	0	1	1	1	1	1	0	1	1	1	1	0	1	0	1	1	-1	0	1	1	1	1	0	1	1	-1	1	0	-1	1	1	1	1	0	0	1	1	1
1	-1	-1	1	1	1	1	-1	1	0	1	1	-1	1	1	-1	1	0	0	1	1	0	1	1	1	-1	1	0	-1	1	1	1	1	1	1	1	1	1	1	0	-1	1	1	0	1	1	1	1	1	1
1	-1	-1	1	1	0	0	1	1	1	0	1	0	1	1	0	0	1	0	1	1	1	1	1	1	1	1	0	0	1	1	1	1	1	0	1	1	0	1	0	0	1	1	0	1	0	0	1	1	1
1	0	-1	1	1	1	1	0	1	1	1	1	0	1	1	1	1	1	0	1	1	1	1	1	1	1	1	1	-1	0	1	1	1	1	0	1	-1	0	1	0	0	1	1	1	1	1	1	1	1	1
1	1	-1	1	1	1	1	-1	1	1	1	1	0	1	1	0	0	1	0	1	1	0	0	1	1	0	1	1	-1	1	1	1	1	0	1	1	0	1	1	0	1	1	1	0	0	1	0	1	1	1
1	-1	-1	1	1	0	1	0	1	1	1	1	-1	1	1	1	1	1	1	1	1	1	0	1	1	0	1	-1	-1	1	1	1	0	1	1	1	1	1	1	1	1	1	1	0	1	1	1	1	1	1
1	-1	-1	1	1	1	1	-1	1	1	0	1	0	1	1	0	1	1	1	1	1	0	1	1	1	1	1	1	-1	1	1	1	1	1	1	1	-1	1	1	1	0	0	1	1	0	1	0	1	1	1
1	0	-1	1	1	1	1	0	1	0	1	1	-1	1	1	1	1	-1	1	1	1	1	1	0	1	1	1	1	-1	1	1	1	1	1	1	1	1	0	1	-1	-1	1	1	1	1	1	1	1	1	1
1	1	-1	1	1	1	1	1	1	1	0	1	-1	1	1	0	1	1	0	1	1	1	1	1	1	1	1	1	0	1	1	1	1	1	1	1	1	1	1	0	1	1	1	1	1	1	1	1	1	1
1	0	-1	1	1	1	1	0	1	1	1	1	-1	1	1	0	1	1	1	1	1	1	1	1	1	1	1	1	-1	1	1	1	1	1	0	1	-1	0	1	1	1	1	0	1	-1	0	-1	1	1	1
1	0	-1	1	1	0	1	0	1	1	0	1	-1	1	1	1	1	0	0	1	1	1	1	1	1	1	1	1	-1	1	1	1	1	1	0	1	0	1	1	0	0	1	1	1	1	1	1	1	1	1
1	0	-1	1	1	1	1	0	1	1	1	1	-1	1	1	1	0	1	1	1	1	1	0	1	1	1	1	1	-1	1	1	1	0	1	1	1	0	0	1	0	0	1	1	1	0	1	0	1	1	1
1	0	-1	1	1	1	1	-1	1	0	1	1	-1	1	1	1	1	1	0	1	0	1	0	0	1	0	1	1	0	0	1	1	0	1	1	1	0	0	1	1	1	1	1	1	0	0	0	1	1	0
1	0	-1	1	1	1	0	-1	1	0	-1	1	-1	1	1	0	1	1	0	1	1	1	1	0	1	0	1	1	-1	1	1	1	1	1	0	1	1	1	1	1	1	1	1	1	1	1	1	1	1	1
1	0	-1	1	1	1	1	0	1	1	0	1	-1	1	1	1	1	1	0	1	1	1	0	1	1	1	1	1	-1	0	1	1	1	1	1	1	0	0	1	0	0	1	1	1	0	0	0	1	1	1
1	-1	-1	0	1	1	1	-1	1	0	1	1	-1	1	1	1	0	1	0	1	1	1	0	1	1	1	1	1	-1	0	1	1	1	1	1	1	1	0	1	1	0	1	0	1	0	0	0	1	1	1
1	-1	-1	1	1	1	1	-1	1	1	0	1	-1	1	1	1	1	1	0	1	1	1	0	0	1	1	1	1	0	0	1	1	1	1	1	1	0	0	1	0	1	1	1	1	1	1	1	1	1	1
1	0	0	1	1	1	1	-1	1	1	1	1	-1	1	1	1	1	0	0	1	1	1	0	0	1	0	1	1	-1	1	1	1	1	1	1	1	1	0	1	0	0	1	1	1	1	1	1	1	1	1
1	-1	-1	1	1	0	1	0	1	1	1	1	-1	1	1	1	1	1	0	1	1	1	-1	0	1	1	1	1	-1	1	1	1	1	1	0	1	0	1	1	1	0	1	1	1	1	1	1	1	1	1
1	-1	-1	1	1	1	0	0	1	0	1	1	-1	1	1	1	1	1	-1	1	1	1	1	1	1	1	1	1	-1	1	1	1	0	1	0	1	0	1	1	0	0	0	1	1	0	0	0	1	1	1
1	-1	-1	1	1	1	1	0	1	1	1	0	-1	1	1	1	1	1	1	1	1	0	1	0	1	0	1	1	-1	0	1	1	1	1	-1	1	0	0	1	0	0	1	1	1	1	1	1	1	1	1
1	0	0	1	1	1	1	0	1	1	1	1	-1	1	1	0	1	-1	0	1	1	1	0	0	1	-1	1	1	-1	1	1	1	0	1	1	1	0	1	1	0	0	0	1	1	0	0	0	1	1	1
1	-1	-1	1	1	1	1	0	1	1	-1	1	-1	1	1	0	1	1	0	1	1	1	0	1	1	1	1	1	0	0	1	1	1	1	1	1	-1	0	1	0	0	0	1	1	0	0	0	1	1	1
1	-1	-1	1	1	0	0	0	1	1	-1	1	-1	1	1	1	1	-1	0	1	1	1	0	1	1	0	1	1	-1	0	1	1	1	1	0	1	0	-1	1	-1	0	1	1	1	0	0	0	1	1	1
1	1	-1	1	1	0	0	-1	1	1	-1	1	-1	1	1	0	1	1	1	1	1	1	0	0	1	1	1	1	0	0	1	1	0	1	-1	1	-1	0	1	1	1	1	1	1	0	0	0	1	1	1
1	0	-1	1	1	0	1	-1	1	0	0	1	-1	1	1	0	1	1	1	1	0	1	1	0	1	1	1	1	-1	0	1	1	1	1	0	1	-1	1	1	1	-1	1	1	1	1	1	1	1	1	1
1	0	-1	0	1	0	1	-1	1	1	1	1	-1	1	1	0	1	1	-1	1	0	1	1	0	1	1	1	1	-1	0	1	1	1	1	1	1	-1	0	1	1	0	-1	1	0	-1	-1	-1	1	1	1
1	0	-1	1	1	1	0	-1	1	0	1	1	0	1	1	0	1	1	0	1	1	1	-1	0	0	1	1	1	-1	1	1	1	1	1	-1	1	0	1	1	0	0	1	1	1	0	1	0	1	1	1
1	-1	-1	1	1	1	1	-1	1	-1	1	1	-1	1	1	1	1	1	1	1	1	1	0	0	1	1	1	1	-1	1	1	1	1	1	1	1	1	1	1	0	1	1	1	1	1	1	1	1	1	1
1	1	-1	0	1	1	0	0	1	1	0	1	-1	1	1	1	1	0	-1	1	1	1	1	0	1	1	1	1	-1	1	1	1	-1	1	1	1	1	1	1	1	-1	1	1	1	0	0	0	1	1	1
1	0	-1	1	1	1	1	-1	1	0	1	1	-1	1	1	0	1	1	0	1	1	1	1	1	1	0	1	1	-1	0	1	1	1	0	1	1	-1	1	1	-1	0	1	1	0	1	1	1	1	1	1
1	0	-1	1	1	1	1	0	1	0	0	1	0	1	1	0	1	1	0	1	1	1	0	0	1	1	1	1	-1	0	1	1	1	1	1	1	1	1	1	1	1	1	1	1	1	1	1	1	1	1
1	0	-1	1	1	0	1	-1	1	0	1	1	-1	1	1	-1	1	1	-1	1	1	1	0	0	1	1	1	1	0	1	1	1	1	1	0	1	-1	0	1	1	1	0	1	1	1	1	1	1	1	1
1	-1	-1	0	1	1	0	-1	1	0	0	1	-1	1	1	1	1	1	0	1	1	1	0	1	1	1	1	1	-1	1	1	1	1	1	1	1	0	1	1	1	-1	1	1	1	1	1	1	1	1	1
1	0	-1	1	1	0	1	0	1	1	1	1	-1	1	1	0	1	1	-1	1	1	1	-1	1	1	0	1	1	-1	0	1	1	1	1	0	1	1	1	1	0	-1	1	1	1	1	1	1	1	1	1
1	0	-1	1	1	1	1	-1	1	0	1	1	-1	1	1	0	1	1	-1	1	1	0	1	1	1	0	1	1	-1	1	1	1	1	-1	1	1	-1	1	1	0	0	1	1	1	1	1	1	1	1	1
1	0	-1	1	1	0	0	-1	1	0	1	-1	-1	1	1	1	1	1	1	1	1	1	0	0	1	1	1	0	-1	1	1	1	0	1	0	1	0	0	1	-1	0	1	1	1	1	1	1	1	1	1
1	0	-1	0	0	1	1	0	1	1	1	1	-1	1	1	0	1	1	-1	1	1	1	1	1	1	0	1	1	-1	1	1	1	1	1	0	1	1	0	1	1	0	1	1	0	1	1	1	1	1	1
1	0	-1	0	1	1	0	-1	1	0	1	1	-1	1	1	0	1	0	-1	1	1	1	0	0	1	-1	1	1	-1	1	1	1	1	1	1	1	1	1	1	1	0	0	1	1	1	1	1	1	1	1
1	-1	-1	1	1	1	1	-1	1	1	0	1	-1	1	1	1	1	1	-1	1	1	0	1	1	1	1	1	1	0	1	1	1	1	0	0	1	0	1	1	0	-1	0	1	1	-1	-1	-1	1	1	1
1	0	-1	1	1	-1	0	-1	1	0	1	1	-1	1	1	0	0	1	0	1	1	0	1	0	1	1	1	1	-1	1	1	1	1	1	0	1	1	0	1	1	0	1	1	1	1	1	1	1	1	1
1	0	-1	1	1	1	1	-1	1	1	1	1	-1	1	1	0	1	1	1	1	1	1	1	1	1	1	1	1	-1	1	1	1	1	1	1	1	-1	0	1	1	0	1	1	1	0	0	0	1	1	1
1	0	-1	0	1	1	1	-1	1	1	0	1	-1	1	1	1	1	1	0	1	1	0	0	0	1	1	1	1	0	1	1	1	1	0	0	1	-1	1	1	1	0	1	1	1	0	0	0	1	1	1
1	0	-1	1	1	1	1	1	1	0	1	1	0	1	1	0	1	1	0	1	1	1	1	1	1	1	1	1	-1	1	1	1	1	1	-1	1	0	1	1	0	0	1	1	1	1	1	1	1	1	1
1	0	-1	1	1	0	1	0	1	0	1	1	-1	1	1	0	1	1	0	1	1	1	-1	0	1	1	1	1	0	1	1	1	1	1	1	1	0	0	1	0	1	0	1	1	1	1	1	1	1	1
1	1	-1	1	1	0	0	-1	1	0	1	1	0	1	1	-1	1	0	0	1	1	0	0	0	1	0	1	1	-1	0	1	1	1	1	1	1	1	1	1	0	1	1	1	1	0	0	0	1	1	1
1	0	-1	1	1	0	1	-1	1	0	0	1	-1	1	1	0	1	1	1	1	0	1	0	0	1	1	1	1	-1	1	1	1	1	1	0	1	0	-1	1	0	1	1	1	1	0	0	0	1	1	1
1	1	-1	1	1	1	0	0	1	1	1	1	-1	1	1	1	0	1	0	1	1	0	0	1	1	1	1	1	0	0	1	1	1	1	0	1	0	-1	1	1	0	1	1	1	1	1	1	1	1	1
1	0	-1	1	1	1	1	-1	1	0	0	1	-1	1	1	0	0	1	0	1	1	1	0	1	1	1	1	1	-1	0	1	1	1	0	-1	1	0	-1	1	1	0	-1	1	1	1	1	1	1	1	1
1	1	-1	1	1	1	0	-1	1	1	1	1	0	1	1	1	0	1	-1	1	1	1	1	1	1	1	1	1	-1	1	1	1	0	1	1	1	-1	0	1	1	-1	1	1	1	0	0	0	1	1	1
1	-1	-1	1	1	1	1	-1	1	1	0	1	-1	1	1	0	1	1	0	1	1	1	-1	1	1	0	1	1	-1	1	0	1	0	1	1	1	1	0	1	1	0	0	0	1	0	0	0	1	1	1
1	0	-1	1	1	1	1	0	1	0	0	1	-1	1	1	0	-1	1	-1	1	1	1	0	1	1	1	1	1	-1	1	1	1	0	1	0	1	0	-1	1	0	-1	1	1	1	-1	-1	-1	1	1	1
1	0	-1	1	1	1	0	0	1	-1	0	1	0	1	1	0	1	1	0	1	1	1	1	1	1	1	1	1	-1	1	1	1	1	1	0	1	0	0	1	0	-1	0	1	1	1	1	1	1	1	1
1	-1	-1	1	1	0	0	-1	1	0	1	1	0	1	1	0	1	0	1	1	1	0	1	1	1	1	1	1	-1	1	1	1	1	1	0	1	0	-1	1	0	0	1	1	1	1	1	1	1	1	1
1	-1	-1	1	1	1	1	-1	1	0	1	1	-1	1	1	0	1	0	-1	1	1	1	1	1	1	1	1	1	-1	1	1	1	1	1	0	1	0	0	1	-1	1	1	1	1	1	1	1	1	1	1
1	0	-1	1	1	0	0	0	1	0	0	1	-1	1	1	1	1	0	-1	1	1	1	1	0	1	1	1	1	-1	1	1	1	1	1	0	1	-1	1	1	0	0	1	1	1	1	1	1	1	1	1
1	1	-1	1	1	1	1	-1	1	0	1	1	-1	1	1	0	0	0	0	1	1	1	0	0	1	1	1	1	0	0	1	1	1	1	0	1	1	0	1	1	-1	1	1	1	1	1	1	1	1	0
1	0	-1	1	1	0	1	-1	1	1	1	1	0	1	1	0	1	1	0	1	1	1	0	1	1	0	1	1	-1	1	1	1	1	1	1	1	0	-1	1	0	0	1	0	1	0	0	0	1	1	1
1	-1	-1	1	1	0	1	0	1	0	0	1	-1	1	1	1	1	1	-1	1	1	1	1	1	1	1	1	1	-1	1	1	1	1	1	0	1	0	0	1	0	1	1	0	1	0	0	0	1	1	1
1	0	-1	1	1	1	1	-1	1	0	1	1	0	1	1	0	1	1	-1	1	1	1	0	1	1	1	1	1	-1	0	1	1	1	1	1	1	0	1	1	0	1	1	1	1	1	1	1	1	1	1
1	0	-1	1	1	1	0	0	1	0	0	1	0	1	1	-1	1	1	0	1	1	1	1	1	1	1	1	1	-1	1	1	1	0	1	0	1	0	-1	1	-1	0	1	1	1	1	1	1	1	1	1
1	0	-1	1	1	0	1	1	1	1	1	1	1	1	1	1	1	1	-1	1	1	1	1	1	1	1	1	1	-1	0	1	1	0	1	0	1	-1	0	1	1	1	1	0	1	0	0	0	1	1	1
1	0	-1	1	1	1	1	-1	1	0	1	1	-1	1	1	1	1	1	-1	1	0	1	1	1	1	1	1	1	-1	1	1	1	0	1	1	1	0	1	1	1	0	1	0	1	1	1	1	1	1	1
1	0	-1	1	1	0	1	-1	1	1	1	1	0	1	1	-1	1	0	0	1	1	1	0	1	1	1	1	1	-1	1	1	1	1	1	1	1	0	-1	1	0	1	1	1	1	1	1	1	1	1	1
1	-1	-1	1	1	1	1	-1	1	1	1	0	-1	1	1	0	1	1	-1	1	1	1	1	1	1	1	1	1	-1	1	1	1	0	1	1	1	-1	0	1	1	0	1	1	1	0	0	0	1	1	1
1	0	-1	1	1	0	1	0	1	1	1	1	-1	1	1	1	0	1	-1	1	1	1	1	1	1	1	1	1	-1	1	1	1	1	1	1	1	-1	0	1	1	0	1	0	1	1	1	1	1	1	1
1	-1	-1	1	1	0	1	0	1	0	0	1	-1	1	1	0	1	1	0	1	1	1	0	1	1	0	1	1	0	1	1	1	1	1	0	1	0	1	1	1	0	1	1	1	1	1	1	1	1	1
1	0	-1	1	1	0	0	-1	1	0	1	1	-1	1	1	0	1	1	0	1	1	1	0	1	1	1	1	1	-1	1	1	1	1	1	1	1	0	0	1	1	0	0	1	1	0	0	0	1	1	1
1	1	-1	1	1	1	1	-1	1	1	1	1	-1	1	1	-1	1	1	-1	1	1	1	1	1	1	1	1	1	1	0	1	1	1	1	1	1	-1	0	1	0	1	1	1	1	0	0	0	1	1	1
1	0	-1	1	1	1	0	-1	1	1	1	1	1	1	1	1	1	1	1	1	1	1	1	1	1	1	1	1	-1	1	1	1	0	1	1	1	0	0	1	0	0	0	1	1	0	1	1	1	1	1
1	0	0	1	1	1	1	-1	1	0	1	1	0	1	1	1	1	1	-1	1	1	0	1	1	1	1	1	0	0	1	1	1	1	1	1	1	1	0	1	0	0	1	1	1	0	1	0	1	1	1
1	-1	-1	1	1	1	0	-1	1	1	0	1	-1	1	1	1	1	1	0	1	0	1	1	1	1	1	1	1	0	0	1	1	-1	1	0	1	0	0	1	1	0	0	1	1	1	0	0	1	1	1
1	1	-1	1	1	0	1	0	1	1	0	0	-1	1	1	1	0	1	0	1	1	1	1	1	1	1	1	1	1	0	1	1	1	1	1	1	0	0	1	1	0	1	1	1	1	1	1	1	1	1
1	-1	-1	1	1	1	1	-1	1	1	1	1	-1	1	1	1	0	1	1	1	1	1	1	1	1	1	1	1	-1	1	1	1	1	1	0	1	0	1	1	1	0	1	1	1	1	1	1	1	1	1
0	-1	-1	1	1	-1	0	-1	1	1	1	1	-1	1	1	0	0	1	1	1	1	1	0	0	1	0	1	1	0	1	1	1	1	1	0	1	-1	0	1	0	0	0	1	1	0	0	0	1	1	1
1	1	-1	1	1	1	0	-1	1	0	1	1	0	1	1	-1	1	1	0	1	1	1	-1	1	1	1	1	1	-1	1	1	1	1	1	-1	1	0	0	1	1	-1	0	1	0	-1	0	-1	1	1	1
1	1	0	1	1	1	1	-1	1	1	1	1	-1	1	1	-1	1	0	0	1	1	1	1	1	1	1	1	1	0	0	1	1	0	1	0	1	1	0	1	0	0	1	1	0	1	0	0	1	1	1
1	-1	-1	1	1	0	1	-1	1	1	1	1	-1	1	1	-1	1	1	1	1	1	0	1	1	1	1	1	1	-1	1	1	1	1	1	1	1	-1	0	1	0	0	1	1	1	1	1	1	1	1	1
1	0	-1	1	1	1	1	-1	1	0	0	1	-1	1	1	0	1	1	0	1	1	1	0	0	1	1	1	1	0	1	0	1	1	1	1	1	0	1	1	0	0	0	1	1	0	0	0	1	1	0
1	0	-1	1	1	1	1	-1	1	0	1	1	-1	1	1	1	1	0	0	1	1	0	1	1	1	0	1	1	-1	1	1	1	1	1	0	1	0	1	1	1	1	1	1	1	1	1	1	1	1	1
1	1	-1	1	0	1	1	-1	1	0	1	1	0	1	1	-1	1	1	0	1	1	1	-1	0	1	1	1	1	-1	1	1	1	1	0	0	1	-1	0	1	0	-1	0	1	1	1	1	1	1	1	1
1	-1	-1	1	1	0	1	-1	1	1	0	1	-1	1	1	0	0	1	-1	1	1	1	1	0	1	1	1	1	-1	1	1	1	1	1	0	1	0	0	1	1	1	1	1	1	0	0	0	1	1	1
1	0	-1	1	1	1	0	0	1	1	0	1	-1	1	1	1	1	1	0	1	1	1	1	1	1	1	1	1	-1	1	1	1	1	1	-1	1	0	0	1	0	0	1	1	1	1	1	1	1	1	1
1	-1	-1	1	1	1	0	-1	1	0	0	1	-1	1	1	1	1	0	-1	1	1	1	-1	1	1	1	1	1	-1	1	1	1	1	0	1	1	0	0	1	1	0	1	1	1	1	1	1	1	1	0
1	-1	-1	1	1	1	0	0	1	1	1	1	-1	1	1	1	1	1	0	1	1	1	1	1	1	1	1	1	-1	1	1	1	0	1	-1	1	-1	1	1	0	0	1	1	1	0	0	0	1	1	1
1	0	-1	1	1	1	1	-1	1	-1	0	0	-1	1	1	0	1	1	0	1	1	1	0	1	1	0	1	1	0	1	1	1	1	1	0	1	0	0	1	0	0	0	1	1	1	1	1	1	1	1
1	1	-1	0	1	0	1	-1	1	0	1	1	-1	1	1	0	1	0	0	1	1	1	-1	1	1	1	1	1	-1	1	1	1	1	1	0	1	-1	1	1	0	0	1	0	1	1	1	1	1	1	1
1	0	-1	1	1	1	1	0	1	0	1	1	-1	1	1	0	1	0	0	1	1	0	1	1	1	0	1	1	-1	0	1	1	0	1	0	1	-1	0	1	0	0	1	1	1	0	0	0	1	1	1
1	0	-1	1	1	0	1	0	1	1	0	0	0	1	1	0	1	1	0	1	0	1	1	1	1	0	1	1	0	0	1	1	0	1	0	0	0	0	1	-1	0	0	1	1	0	0	0	1	1	1
1	-1	-1	1	1	1	1	-1	1	0	1	1	-1	1	1	1	1	1	1	1	1	1	0	0	1	1	1	1	-1	1	1	1	1	1	0	1	-1	1	1	-1	0	1	1	1	1	1	1	1	1	1
1	0	-1	1	1	1	1	-1	1	1	1	1	-1	1	1	1	1	0	-1	1	1	1	0	1	1	1	1	1	0	0	1	1	1	1	1	1	0	1	1	1	0	1	1	1	0	0	0	1	1	1
1	0	-1	1	1	0	1	-1	1	0	0	1	-1	1	1	-1	0	1	0	1	1	1	1	1	1	1	1	1	0	0	1	1	1	1	1	1	-1	-1	1	1	0	1	1	1	1	1	1	1	1	1
1	-1	-1	1	1	1	0	1	1	1	1	1	-1	1	1	1	1	1	1	1	1	1	0	1	1	0	1	1	0	1	1	1	1	1	1	1	0	1	1	0	0	1	1	1	1	1	1	1	1	1
1	-1	-1	1	1	1	1	-1	1	1	1	1	-1	1	1	0	1	1	0	1	1	1	1	0	1	1	1	1	-1	1	1	1	1	1	1	1	0	1	1	1	0	1	1	0	1	1	1	1	1	1
1	0	-1	1	1	0	0	0	1	1	0	1	-1	1	1	0	1	1	-1	1	1	1	0	0	0	1	1	1	-1	1	1	1	1	1	1	1	-1	1	1	0	1	1	1	1	1	1	1	1	1	1
1	0	-1	1	1	1	1	1	1	1	1	1	-1	1	1	1	0	0	0	1	1	1	1	1	1	1	1	1	0	1	1	1	1	1	-1	1	-1	0	1	-1	0	1	0	1	1	1	1	1	1	1
1	0	-1	1	1	1	1	-1	1	0	1	1	-1	1	1	1	1	0	0	1	1	1	0	1	1	1	1	1	-1	1	1	1	0	1	1	1	0	0	1	1	-1	0	1	1	0	0	0	1	1	1
1	0	-1	1	1	0	1	-1	1	1	0	1	-1	1	1	0	0	1	1	1	0	1	1	0	1	1	1	1	-1	1	1	1	1	1	-1	1	1	-1	1	0	-1	1	1	1	0	0	0	1	1	1
1	0	-1	1	1	1	1	-1	1	0	0	1	-1	1	1	0	1	1	-1	1	1	0	1	1	1	1	1	1	0	1	1	1	1	1	1	1	-1	0	1	0	1	1	1	1	1	1	1	1	1	1
1	0	-1	1	1	1	1	-1	1	1	1	1	-1	1	1	-1	1	0	0	1	1	0	1	1	1	1	1	1	-1	1	1	1	0	1	0	1	0	-1	1	0	0	1	1	1	0	-1	-1	1	1	1
1	0	-1	0	1	1	0	0	1	1	1	1	-1	1	1	-1	1	0	-1	1	1	1	0	1	1	0	1	1	-1	1	1	1	0	1	1	1	0	-1	1	1	1	1	1	1	1	0	0	1	1	1
1	0	-1	1	1	1	1	0	1	1	1	1	0	1	1	1	0	0	-1	1	0	1	1	-1	1	0	1	1	-1	1	1	1	1	0	1	1	0	0	1	-1	0	1	1	1	1	1	1	1	1	1
1	0	-1	1	1	1	0	-1	1	1	1	1	-1	1	1	1	1	1	0	1	1	1	1	1	1	1	1	0	0	1	1	1	1	1	1	1	-1	0	1	1	0	1	1	1	1	1	1	1	1	1
1	-1	-1	1	1	1	1	-1	1	1	-1	1	0	1	1	1	0	0	0	1	1	1	-1	1	1	0	1	1	0	1	1	1	1	1	0	1	-1	0	1	1	0	1	1	1	1	1	1	1	1	1
1	-1	-1	1	1	1	0	-1	1	1	1	1	-1	1	1	1	0	0	0	1	1	1	1	1	1	1	1	1	-1	1	1	1	1	1	1	1	0	-1	1	1	-1	1	1	1	1	1	1	1	1	1
1	1	-1	0	1	1	1	0	0	0	0	1	-1	1	1	1	1	1	0	1	1	1	1	1	1	-1	1	1	-1	0	1	1	0	1	0	1	0	1	1	0	-1	1	1	1	0	0	0	1	1	1
1	1	-1	1	1	1	1	0	1	1	1	1	-1	1	1	1	1	1	-1	1	1	1	0	1	1	1	1	1	-1	1	1	1	1	1	0	1	0	0	1	0	0	1	1	1	1	1	1	1	1	1
1	0	-1	1	1	1	1	-1	1	0	1	0	-1	1	1	1	1	0	0	1	1	1	1	1	1	1	1	1	-1	0	1	1	1	0	0	1	0	1	1	1	0	1	1	1	1	1	1	1	1	1
1	-1	-1	0	1	0	1	0	1	-1	1	1	-1	1	1	0	1	1	-1	1	1	1	-1	1	1	0	1	1	-1	1	1	1	0	1	1	1	0	1	1	1	0	1	1	0	1	0	0	1	1	1
1	-1	-1	1	1	1	1	-1	1	0	1	1	-1	1	1	0	1	1	1	1	0	0	1	0	1	1	1	1	-1	1	1	1	1	0	1	1	0	0	1	1	0	1	1	1	1	1	1	1	1	0
1	0	-1	1	1	0	1	-1	1	0	0	1	-1	1	1	1	1	0	1	1	1	1	1	0	1	0	1	1	0	0	1	1	1	1	0	1	-1	1	1	1	0	1	1	1	1	1	1	1	1	0
1	1	-1	1	1	0	1	-1	1	1	1	1	-1	1	1	0	1	1	-1	1	1	1	0	1	1	1	1	1	-1	1	1	1	1	1	1	1	0	1	1	0	0	1	1	1	0	0	0	1	1	1
1	1	-1	1	1	1	1	-1	1	0	1	1	-1	1	1	-1	1	1	-1	1	1	1	0	1	1	1	1	1	-1	1	1	1	1	1	0	1	1	0	1	0	0	1	1	1	0	0	0	1	1	1
1	-1	-1	1	1	1	1	-1	1	1	1	1	-1	1	1	0	1	1	1	1	1	0	1	1	1	1	1	1	-1	0	1	1	1	1	0	1	1	0	1	1	1	1	1	1	0	0	0	1	1	1
1	0	-1	1	1	0	1	-1	1	1	0	1	-1	1	1	1	1	1	1	1	1	1	0	1	1	1	1	0	0	1	1	1	0	0	0	1	0	0	1	0	0	1	1	1	1	1	1	1	1	1
1	0	-1	1	1	0	1	-1	1	0	0	1	-1	1	1	0	1	1	-1	1	1	1	0	0	1	1	1	1	-1	1	1	1	0	1	0	0	0	0	1	1	0	1	1	1	0	1	0	1	1	1
1	0	-1	1	1	1	1	-1	1	1	0	1	-1	1	1	1	1	1	1	1	0	1	1	1	1	0	1	1	0	1	1	1	1	1	1	1	0	1	1	-1	0	1	1	1	1	1	1	1	1	1
1	1	-1	1	1	-1	1	-1	1	0	1	1	-1	1	1	0	1	1	0	1	1	1	0	0	1	1	1	1	0	1	0	1	1	0	-1	1	0	1	1	1	-1	1	1	1	1	1	1	1	1	1
1	-1	0	1	1	1	1	-1	1	1	-1	1	-1	1	1	1	0	1	-1	1	1	1	1	0	1	1	1	1	1	0	1	1	1	1	0	1	-1	1	1	1	0	0	1	1	1	1	1	1	1	1
1	0	-1	1	1	1	0	-1	1	1	1	1	-1	1	1	1	1	1	-1	1	1	1	1	1	1	1	1	1	0	1	0	1	1	1	0	1	-1	0	1	0	0	1	1	1	1	1	1	1	1	1
1	-1	-1	1	1	0	0	-1	1	-1	1	0	-1	1	1	0	1	0	0	1	1	1	1	1	1	1	1	1	-1	0	1	1	1	1	1	1	0	-1	1	0	0	1	1	1	1	1	1	1	1	1
1	0	-1	1	1	1	1	1	1	1	1	1	-1	1	1	1	0	1	1	1	1	1	-1	1	1	1	1	1	0	1	1	0	1	1	0	1	0	0	1	1	0	1	1	1	1	1	1	1	1	1
1	1	-1	1	1	1	0	0	1	-1	1	1	0	1	1	1	1	1	0	1	1	1	1	0	1	1	1	1	0	1	1	0	1	1	1	1	-1	1	1	0	0	1	1	1	1	1	1	1	1	1
1	1	-1	1	1	-1	0	-1	1	0	0	1	0	1	1	0	1	1	-1	1	1	1	-1	1	1	1	1	1	-1	1	1	1	0	0	1	1	0	0	1	0	0	1	1	1	1	1	1	1	1	1
1	-1	-1	-1	1	0	1	-1	1	1	0	1	-1	1	1	0	1	1	0	1	1	1	0	1	1	1	1	1	-1	1	1	1	0	1	0	1	1	0	1	0	-1	1	1	1	0	0	0	1	1	1
1	-1	-1	0	1	0	1	1	1	0	0	1	-1	1	1	1	1	1	1	1	0	1	1	0	1	1	1	1	0	1	1	1	1	1	0	1	-1	-1	1	1	0	1	1	1	1	1	1	1	1	0
1	0	-1	1	1	1	1	0	1	0	1	1	-1	1	1	1	0	1	0	1	1	1	1	0	1	1	1	1	-1	0	1	1	0	1	0	1	1	0	1	1	0	1	0	1	0	0	0	1	1	0
1	-1	-1	1	1	1	1	-1	1	0	0	1	-1	1	1	1	1	0	0	1	1	0	1	1	1	1	1	1	-1	1	1	1	1	1	1	1	1	0	1	0	0	1	1	1	0	0	0	1	1	1
1	0	-1	1	1	1	1	-1	1	0	1	1	0	1	1	1	1	1	-1	1	1	1	1	1	1	1	1	0	0	1	1	1	1	0	0	1	1	-1	1	1	0	1	1	1	1	1	1	1	1	1
1	1	-1	1	1	1	1	-1	1	1	1	1	-1	1	1	0	1	1	0	1	1	0	1	1	1	-1	1	1	0	NA	NA	NA	1	1	0	1	0	0	1	1	1	1	1	1	1	1	1	1	1	1
1	0	-1	1	1	0	1	-1	1	1	1	1	0	1	1	0	0	1	0	1	1	0	0	1	1	0	1	1	0	1	1	1	0	1	0	1	0	-1	1	1	1	1	1	1	-1	0	-1	1	1	1
1	0	-1	1	1	0	1	0	1	-1	1	1	-1	1	1	0	1	0	0	1	1	1	0	1	1	1	1	1	-1	0	1	1	0	1	0	1	0	1	1	1	0	0	1	1	0	0	0	1	1	1
1	1	-1	1	1	1	1	-1	1	0	1	1	-1	1	1	1	1	1	0	1	0	1	1	0	1	0	1	1	-1	1	1	1	1	1	1	1	0	-1	1	1	1	0	1	1	0	0	0	1	1	1
1	0	-1	1	1	0	1	-1	1	0	0	1	-1	1	1	1	0	1	-1	1	1	1	1	0	1	1	1	1	-1	1	1	1	1	1	1	1	0	1	1	1	1	0	1	1	1	1	1	1	1	1
1	-1	-1	1	1	1	1	-1	1	0	0	1	-1	1	1	1	0	1	-1	1	1	1	1	0	1	1	1	1	0	0	1	1	1	1	1	1	1	1	1	1	0	1	1	1	1	1	1	1	1	1
1	1	-1	1	1	0	0	-1	1	1	1	1	-1	1	1	0	1	1	0	1	1	1	-1	1	1	1	1	1	-1	0	1	1	0	1	0	1	0	0	1	0	0	1	1	1	1	1	1	1	1	1
1	0	-1	1	1	1	1	0	1	0	1	1	-1	1	1	0	1	1	-1	1	1	1	1	1	1	1	1	1	0	1	1	1	1	1	1	1	-1	1	1	1	0	1	1	1	1	1	1	1	1	1
1	0	-1	1	1	0	1	1	1	1	1	1	-1	1	1	1	1	1	-1	1	1	1	1	1	1	1	1	1	0	1	1	1	1	1	0	1	0	-1	1	0	0	1	1	1	1	1	1	1	1	1
1	0	-1	1	1	1	0	-1	1	0	-1	1	-1	1	1	1	1	1	0	1	1	1	0	0	1	0	1	1	0	1	1	1	1	1	1	1	-1	1	1	1	0	1	1	1	0	0	0	1	1	1
1	-1	-1	1	1	0	1	0	1	0	1	1	0	1	1	1	1	1	0	1	1	1	1	1	1	0	1	1	-1	1	1	1	1	1	1	1	0	-1	1	1	-1	1	0	1	0	1	0	1	1	1
1	0	-1	1	1	0	1	0	1	0	1	1	-1	1	1	0	0	1	-1	1	1	1	1	1	1	0	1	1	0	1	1	1	1	1	0	1	-1	0	1	1	1	1	1	0	1	1	1	1	1	1
1	0	-1	1	1	1	0	0	1	1	1	1	-1	1	1	0	1	0	0	1	1	1	-1	1	1	0	1	1	-1	1	1	1	1	0	0	1	1	-1	1	0	1	1	1	1	0	1	0	1	1	1
1	0	-1	1	1	0	1	-1	1	1	1	1	1	1	1	1	1	1	1	1	1	1	0	1	1	0	1	1	-1	1	1	1	1	0	-1	0	1	0	1	1	1	1	1	1	1	1	1	1	1	1
1	-1	-1	1	1	1	1	1	1	1	1	1	1	1	1	1	0	1	-1	1	1	1	1	1	1	1	1	1	0	1	1	1	1	0	0	1	-1	0	1	1	-1	0	1	1	1	1	1	1	1	1
1	1	0	1	1	1	1	0	1	1	0	1	-1	1	1	1	1	1	-1	1	1	1	1	1	1	1	1	1	0	1	1	1	0	1	-1	1	0	0	1	1	-1	0	1	1	1	0	0	1	1	1
1	1	-1	1	1	0	1	0	1	0	1	1	-1	1	1	1	1	1	-1	1	1	1	1	1	1	-1	1	1	-1	1	1	1	1	1	0	0	0	1	1	0	-1	1	1	1	1	1	1	1	1	1
1	1	-1	1	1	1	0	-1	1	1	0	0	-1	1	1	-1	0	1	-1	1	1	1	1	-1	1	1	1	1	-1	1	1	1	0	0	0	1	-1	0	1	0	0	1	1	0	0	0	0	1	1	1
1	0	-1	1	1	1	0	0	1	1	-1	1	-1	1	1	1	1	0	0	1	1	1	-1	0	1	0	1	1	-1	0	1	1	1	1	1	1	-1	-1	1	1	0	0	1	1	1	1	1	1	1	1
1	-1	-1	1	1	0	1	-1	1	0	1	1	-1	1	1	1	0	1	0	1	0	1	1	0	1	0	1	1	0	0	1	1	1	1	0	1	0	1	1	0	0	1	1	1	1	1	1	1	1	1
1	0	-1	1	1	0	1	-1	1	0	0	1	-1	1	1	0	1	-1	1	1	1	1	-1	1	1	0	1	1	-1	1	1	1	1	1	0	1	-1	0	1	0	1	1	1	1	1	1	1	1	1	1
1	0	-1	1	1	1	1	-1	1	1	1	1	-1	1	1	-1	1	1	0	1	0	1	0	0	1	1	1	1	0	1	1	1	1	1	0	1	0	0	1	1	0	0	1	1	0	0	0	1	1	1
1	-1	-1	1	1	1	0	-1	1	0	0	1	-1	1	1	0	1	1	0	1	0	1	1	1	1	1	1	1	-1	1	1	1	1	1	0	1	-1	0	1	0	0	1	1	1	0	0	0	1	1	1
1	1	-1	1	1	1	0	0	1	1	1	1	-1	1	1	1	0	1	1	1	1	1	1	1	1	1	1	1	-1	1	1	1	1	1	1	1	1	0	1	1	1	1	0	1	1	1	1	1	1	1
1	-1	-1	1	1	1	1	-1	1	0	1	1	-1	1	1	0	1	0	0	1	0	1	0	0	1	1	1	1	0	0	1	1	0	1	1	1	0	0	1	1	0	1	1	1	-1	-1	-1	1	1	1
1	-1	-1	1	1	1	0	0	1	1	0	1	-1	1	1	0	1	0	0	1	1	1	1	1	1	1	1	1	0	1	1	1	1	1	1	1	0	1	1	1	-1	1	1	0	1	1	1	1	1	1
1	0	-1	1	1	1	1	-1	1	-1	-1	1	-1	1	1	1	1	1	0	1	0	1	0	1	1	0	1	1	-1	1	1	1	1	1	-1	1	-1	0	1	-1	0	1	1	1	0	0	0	1	1	1
1	-1	-1	1	1	1	0	-1	1	0	-1	1	-1	1	1	1	1	1	-1	1	1	1	1	0	1	0	1	1	0	1	1	1	1	1	0	1	0	1	1	-1	0	1	1	1	1	1	1	1	1	1
1	-1	-1	1	1	1	1	0	1	1	1	1	-1	1	1	1	0	1	0	1	1	1	1	0	1	1	1	0	-1	1	1	1	1	1	0	1	0	-1	1	-1	0	0	0	1	1	1	1	1	1	1
1	0	-1	1	1	1	0	-1	1	0	0	1	-1	1	1	1	1	1	1	1	1	1	-1	1	1	0	1	1	0	1	1	1	1	1	1	1	0	0	1	1	0	1	1	-1	0	0	0	1	1	1
1	0	-1	1	1	1	0	-1	1	1	1	1	-1	1	1	1	1	1	1	1	1	1	0	0	1	1	1	1	-1	1	1	1	1	1	1	1	0	0	1	1	1	1	1	0	1	1	1	1	1	1
1	-1	-1	0	1	1	1	-1	1	0	1	1	-1	1	1	0	1	1	0	1	1	1	0	0	1	0	1	1	-1	0	1	1	1	1	0	1	-1	0	1	1	0	1	1	1	1	1	1	1	1	1
1	0	-1	1	1	-1	1	-1	1	0	1	1	-1	1	1	0	1	1	0	1	1	1	0	0	1	0	1	1	0	1	1	1	1	1	1	1	0	-1	1	1	0	1	1	1	0	0	0	1	1	1
1	-1	-1	1	1	1	0	-1	1	0	0	1	-1	1	1	0	1	1	1	1	1	1	0	1	1	1	1	1	-1	0	1	1	1	1	1	1	1	0	1	0	0	1	1	1	1	1	1	1	1	1
1	-1	-1	1	1	0	1	-1	1	0	1	1	-1	1	1	1	1	1	1	1	1	1	1	0	1	1	1	0	-1	1	1	1	1	1	0	1	0	0	1	-1	0	1	1	1	1	1	1	1	1	1
1	-1	-1	1	1	0	1	-1	1	1	1	1	-1	1	1	0	1	1	1	1	1	1	1	1	1	1	1	1	-1	1	1	1	1	1	0	1	1	1	1	1	1	1	1	1	1	1	1	1	1	1
1	1	-1	1	1	1	1	-1	1	1	1	1	0	1	1	-1	1	1	1	1	0	1	1	1	1	1	1	0	0	1	1	1	1	1	0	1	0	1	1	0	0	1	1	1	1	1	1	1	1	1
1	0	-1	1	1	1	1	-1	1	-1	1	1	-1	1	1	0	1	1	1	1	1	0	1	0	1	1	1	1	-1	1	1	1	1	1	1	1	-1	-1	1	0	-1	1	1	0	0	0	0	1	1	1
1	0	-1	1	1	1	1	-1	1	0	1	1	-1	1	1	-1	1	1	-1	1	1	1	0	0	0	1	1	0	-1	1	1	1	1	1	0	1	1	0	1	1	0	0	1	1	0	0	0	1	1	1
1	-1	-1	1	1	1	0	-1	1	1	1	1	-1	1	1	1	1	0	1	1	1	1	1	1	1	1	1	1	0	0	1	1	1	1	0	1	-1	0	1	0	0	1	1	1	1	1	1	1	1	1
1	-1	-1	1	1	1	1	0	1	1	1	1	-1	1	1	1	1	1	0	1	1	0	0	1	1	1	1	1	-1	0	1	1	1	1	1	1	0	1	1	1	0	1	0	1	0	0	0	1	1	1
1	0	-1	0	1	1	1	-1	1	1	0	1	-1	1	1	1	1	1	0	1	1	0	0	0	1	0	1	1	-1	1	1	1	1	1	-1	0	-1	0	1	0	-1	1	1	1	1	1	1	1	1	1
1	-1	-1	0	1	1	0	-1	1	1	1	1	-1	1	1	0	0	1	1	1	1	1	1	1	1	0	1	1	0	0	1	1	0	1	0	1	0	0	1	0	1	1	0	1	0	0	0	1	1	1
1	1	-1	1	1	1	1	0	1	0	0	1	-1	1	1	1	1	1	1	1	1	1	0	1	1	1	1	1	-1	1	0	1	1	1	1	1	-1	1	1	0	0	0	1	1	0	1	0	1	1	1
1	0	-1	1	1	1	0	-1	1	0	1	1	0	1	1	0	1	1	0	1	1	0	1	1	1	1	1	1	-1	1	1	1	1	1	0	1	0	0	1	0	0	1	1	1	1	1	1	1	1	1
1	-1	-1	1	1	1	1	0	1	1	0	1	-1	1	1	0	0	1	0	1	1	1	1	1	1	1	1	1	0	1	1	1	1	1	-1	1	0	1	1	1	0	1	1	1	1	1	1	1	1	1
1	1	-1	0	1	1	1	-1	1	0	0	1	-1	1	1	0	1	1	0	1	1	1	1	1	1	1	1	1	-1	1	1	1	1	1	1	1	0	1	1	-1	0	1	1	1	0	1	0	1	1	1
1	-1	-1	1	1	1	1	-1	1	1	1	1	-1	1	1	0	1	1	0	1	1	1	1	1	1	1	1	1	0	-1	1	1	1	1	1	1	-1	0	1	0	1	1	1	1	1	1	1	1	1	1
1	1	-1	1	1	1	1	-1	1	1	1	1	-1	1	1	0	1	1	0	1	1	1	1	1	1	1	1	1	0	1	1	1	1	1	1	1	0	0	1	-1	0	1	1	1	1	1	1	1	1	1
1	0	-1	1	1	0	1	-1	1	0	1	0	-1	1	1	1	1	1	0	1	1	1	1	0	1	0	1	1	-1	1	1	1	1	1	1	1	0	0	1	0	-1	1	1	0	1	1	1	1	1	1
1	0	-1	1	1	1	1	1	1	0	1	1	-1	1	1	0	1	1	0	1	1	1	0	1	1	1	1	0	0	-1	1	1	1	1	0	1	0	0	1	0	0	1	1	1	1	1	1	1	1	1
1	-1	-1	0	1	0	1	0	1	0	0	0	-1	1	1	0	1	1	-1	1	1	1	1	1	1	1	1	1	-1	1	1	1	1	1	0	1	-1	0	1	0	0	1	1	1	0	1	0	1	1	1
1	-1	-1	1	1	0	1	-1	1	0	0	1	-1	1	1	1	1	1	1	1	1	0	1	1	1	1	1	1	-1	1	0	1	1	1	0	1	0	-1	1	0	0	1	0	1	1	1	1	NA	NA	1
1	0	-1	0	1	1	1	-1	1	0	0	1	-1	1	1	1	1	1	-1	1	1	1	0	0	1	1	1	1	0	1	1	1	1	1	0	1	1	0	1	0	1	1	1	1	1	1	1	1	1	1
1	0	-1	1	1	0	1	-1	1	1	0	1	-1	1	1	0	1	1	0	1	1	1	0	1	1	1	1	1	0	0	1	1	1	1	1	1	-1	-1	1	0	1	1	1	1	1	1	1	1	1	1
1	0	-1	0	1	0	1	-1	1	0	1	1	-1	1	1	0	1	1	0	1	1	1	1	1	1	1	1	1	-1	1	1	1	1	1	1	1	0	1	1	-1	0	1	1	1	1	1	1	1	1	1
1	0	-1	1	1	1	1	0	1	-1	1	1	-1	1	1	1	0	1	0	1	1	1	1	1	1	1	1	1	0	-1	1	1	1	1	1	1	0	1	1	1	0	1	1	1	1	1	1	1	1	1
1	-1	-1	1	1	1	1	-1	1	1	1	1	0	1	1	1	1	1	-1	1	1	1	0	1	1	1	1	1	-1	1	0	1	0	1	0	1	0	1	1	-1	-1	1	1	1	0	0	0	1	1	1
1	0	-1	1	1	1	0	-1	1	0	1	1	-1	1	1	1	1	1	0	1	1	1	1	1	1	1	1	1	-1	1	1	1	1	1	1	1	-1	1	1	0	1	1	1	1	1	1	1	1	1	1
1	0	-1	1	1	1	1	-1	1	0	1	1	-1	1	1	1	0	1	0	1	1	1	1	0	1	1	1	1	0	1	1	1	1	1	0	1	0	0	1	-1	0	1	1	1	1	1	1	1	1	1
1	1	-1	1	1	1	1	-1	1	1	0	1	-1	1	1	1	1	0	-1	1	1	1	1	1	1	-1	1	1	-1	1	0	1	1	1	1	1	0	0	1	0	-1	1	1	1	1	1	1	1	1	1
1	-1	-1	1	1	1	-1	0	1	1	1	1	0	1	1	1	1	1	1	1	0	1	1	1	1	1	1	1	-1	1	1	1	1	1	1	1	0	1	1	1	1	1	1	1	1	1	1	1	1	1
1	0	-1	0	1	0	1	-1	1	0	1	1	0	1	1	0	0	1	-1	1	1	1	1	1	1	0	1	1	-1	1	1	1	1	1	0	1	1	0	1	0	-1	1	0	1	1	1	1	1	1	1
1	-1	-1	0	1	1	1	0	1	0	1	1	-1	1	1	1	1	0	-1	1	1	1	0	1	1	1	1	1	-1	1	1	1	0	1	0	1	0	0	1	-1	0	1	1	1	0	1	0	1	1	1
1	0	-1	1	1	-1	1	-1	1	0	1	1	-1	1	1	1	1	1	-1	1	1	0	1	-1	1	1	1	1	-1	1	1	1	1	1	-1	1	0	1	1	1	1	1	1	1	1	1	1	1	1	1
1	0	-1	1	1	0	1	-1	1	1	1	1	-1	1	1	0	1	1	1	1	1	1	1	1	1	1	1	1	-1	1	1	1	1	1	1	1	0	0	1	1	-1	1	1	1	1	1	1	1	1	1
1	-1	-1	1	1	1	1	0	1	1	1	1	-1	1	1	1	1	0	-1	1	1	1	-1	0	1	1	1	1	-1	1	1	1	1	1	1	1	0	1	1	1	0	1	1	1	1	1	1	1	1	1
1	0	-1	1	1	1	1	-1	1	0	1	1	-1	1	1	1	1	0	-1	1	1	1	1	0	1	1	1	1	0	1	1	1	1	1	1	1	-1	-1	1	0	0	1	1	1	1	1	1	1	1	1
1	1	-1	1	1	1	1	1	1	1	1	1	-1	1	1	0	1	0	0	1	1	0	1	0	1	1	1	1	-1	0	1	1	1	1	1	1	-1	-1	1	1	-1	1	1	0	1	1	1	1	1	1
1	0	-1	1	1	1	0	-1	1	1	0	1	-1	1	1	1	1	1	0	1	0	1	1	1	1	1	1	1	-1	1	1	1	0	1	0	1	1	0	1	0	0	1	1	1	1	0	0	1	1	1
1	-1	-1	1	1	1	0	-1	1	1	1	1	-1	1	1	1	1	1	0	1	1	1	1	1	1	0	1	1	-1	1	1	1	1	1	0	1	0	0	1	0	0	0	1	1	1	1	1	1	1	1
1	1	-1	1	1	1	1	0	1	1	1	1	-1	1	1	1	1	0	1	1	1	0	0	1	1	1	1	1	-1	0	1	1	1	1	0	1	0	0	1	1	1	1	1	1	1	1	1	1	1	1
1	-1	-1	1	1	1	1	1	1	1	1	1	-1	1	1	1	1	1	0	1	1	0	1	-1	1	0	1	1	-1	1	1	1	1	1	0	1	0	1	1	1	0	1	1	1	1	1	1	1	1	1
1	1	-1	0	1	1	1	-1	1	0	1	1	-1	1	1	1	1	1	-1	1	1	1	1	1	1	-1	1	1	-1	1	1	1	1	1	1	1	0	0	1	1	0	0	0	1	1	1	1	1	1	1
1	0	-1	1	1	1	1	-1	1	1	1	1	-1	1	1	0	1	1	1	1	0	1	0	1	1	1	1	1	-1	1	1	1	1	1	0	1	1	0	1	0	0	1	1	1	1	1	1	1	1	1
1	1	-1	1	1	1	1	1	1	0	1	1	-1	1	1	1	1	0	1	1	1	1	1	-1	1	1	1	1	-1	0	1	1	0	1	1	1	0	0	1	0	-1	1	1	1	0	0	0	1	1	1
1	0	-1	1	1	0	1	-1	1	1	1	1	-1	1	1	1	0	0	0	1	1	1	1	1	1	1	1	1	-1	1	1	1	1	1	0	1	1	0	1	0	1	1	1	1	1	1	1	1	1	1
1	0	-1	1	1	1	1	0	1	1	1	1	0	1	1	0	1	1	-1	1	0	1	1	0	1	1	1	1	0	1	1	1	1	1	1	1	0	-1	1	0	0	1	1	1	1	1	1	1	1	1
1	-1	-1	1	1	0	1	0	1	0	1	1	-1	1	1	1	1	1	0	1	1	1	1	1	1	0	1	1	-1	1	1	1	1	0	-1	1	-1	1	1	1	0	1	1	0	1	1	1	1	1	1
1	1	-1	1	1	0	0	0	1	1	1	1	0	1	1	1	1	1	0	1	1	1	0	1	1	0	1	1	0	1	1	1	1	1	0	1	1	0	1	1	1	1	1	1	1	1	1	1	1	1
1	0	-1	1	1	1	1	-1	1	0	1	1	-1	1	1	1	0	1	0	1	0	1	0	1	1	0	1	1	0	1	1	1	1	0	-1	0	1	0	1	0	1	1	0	1	1	1	1	1	1	1
1	0	-1	1	1	1	1	0	1	0	1	1	-1	1	1	1	1	1	0	1	1	1	1	0	1	1	1	1	-1	1	1	1	1	1	1	1	0	-1	1	1	0	1	1	1	1	1	1	1	1	1
1	-1	-1	1	1	1	0	-1	1	1	1	1	-1	1	1	0	1	1	0	1	1	1	0	0	1	0	1	1	-1	1	1	1	0	1	0	1	0	0	1	0	0	1	1	1	0	0	0	1	1	1
1	-1	-1	1	1	0	1	-1	1	0	1	1	0	1	1	0	1	-1	1	1	1	0	1	1	1	1	1	1	-1	1	1	1	1	1	1	1	0	1	1	1	0	1	0	1	0	1	0	1	1	1
1	0	-1	1	1	1	1	-1	1	0	1	1	-1	1	1	0	1	1	0	1	1	1	1	0	1	1	1	1	0	0	1	1	1	1	0	1	1	0	1	0	0	1	1	1	1	1	1	1	1	1
1	-1	-1	1	1	1	0	-1	1	1	0	1	0	1	1	0	1	1	0	1	1	1	1	0	0	0	1	1	-1	0	1	1	1	1	1	1	-1	0	1	0	1	1	1	1	0	0	0	1	1	0
1	-1	-1	1	1	1	1	0	1	-1	1	1	1	1	1	1	1	1	1	1	1	1	1	0	1	1	1	1	-1	1	1	1	1	1	0	0	0	0	1	1	0	1	1	0	1	1	1	1	1	1
1	0	-1	1	1	1	1	0	1	0	1	1	-1	1	1	1	0	1	0	1	1	1	0	1	1	1	1	1	-1	1	1	1	1	1	0	1	-1	0	1	-1	1	1	1	1	0	1	1	1	1	1
1	-1	-1	1	1	0	1	1	1	0	1	1	-1	1	1	1	0	1	0	1	1	1	1	0	1	1	1	1	0	1	1	1	1	1	0	0	-1	0	1	0	0	1	1	1	-1	0	0	1	1	1
1	-1	-1	0	1	1	1	0	1	-1	0	1	-1	1	1	0	1	1	-1	1	1	1	1	1	1	1	1	1	-1	1	1	1	1	1	0	1	0	1	1	1	1	1	1	1	0	0	0	1	1	1
1	-1	-1	0	1	0	1	0	1	1	1	1	-1	1	1	0	1	-1	-1	1	1	1	0	0	1	0	1	1	-1	1	1	1	0	1	1	1	1	1	1	-1	0	1	1	1	-1	-1	-1	1	1	0
1	0	-1	1	1	1	1	0	1	0	1	1	0	1	1	0	1	1	-1	1	0	1	1	0	1	1	1	1	-1	1	1	1	0	1	1	1	0	0	1	-1	1	1	1	1	1	0	0	1	1	1
1	0	-1	1	1	1	-1	-1	1	0	0	1	-1	1	1	1	0	1	-1	1	1	1	1	1	1	1	1	1	-1	1	1	1	1	0	0	1	0	0	1	1	0	1	1	1	0	0	0	1	1	1
1	1	-1	1	1	1	1	0	1	1	0	1	0	1	1	0	0	1	1	1	1	0	1	1	1	1	1	1	-1	1	1	1	1	1	1	1	-1	1	1	-1	0	1	1	1	0	0	0	1	1	1
1	0	-1	1	1	1	1	0	1	0	1	1	-1	1	1	1	1	1	0	1	1	1	1	1	1	1	1	1	-1	0	1	1	1	1	0	0	-1	0	1	1	0	1	1	1	0	0	0	1	1	1
1	0	-1	1	1	0	1	-1	1	1	0	1	-1	1	1	-1	0	1	-1	1	1	1	0	1	1	1	1	1	-1	1	1	1	1	1	0	1	0	1	1	0	0	1	1	1	1	1	1	1	1	1
1	-1	-1	0	1	1	1	-1	1	1	0	1	-1	1	1	0	-1	1	-1	1	1	1	-1	1	1	0	1	1	-1	1	1	1	1	1	1	1	0	-1	1	0	0	1	1	1	1	1	1	1	1	1
1	0	-1	1	1	0	-1	-1	1	0	0	1	1	1	1	1	0	0	0	1	0	1	1	1	1	0	1	1	-1	0	1	1	1	0	0	1	0	1	1	1	0	1	1	1	0	0	0	1	1	1
1	0	-1	1	1	1	1	-1	1	0	0	1	-1	1	1	-1	1	1	-1	1	1	1	1	-1	1	1	1	1	-1	0	1	1	1	1	0	1	-1	0	1	1	0	0	1	1	0	0	0	1	1	1
1	-1	-1	1	1	1	1	-1	1	1	0	1	-1	1	1	0	1	1	0	1	1	1	1	0	1	1	1	1	-1	1	1	1	1	1	0	0	0	1	1	0	0	0	1	1	0	0	0	1	1	1
1	0	-1	1	1	1	1	1	1	0	0	1	-1	1	1	1	0	1	0	1	1	1	1	1	1	1	1	1	0	1	0	1	1	0	1	1	-1	0	1	1	0	1	1	1	1	1	1	1	1	1
1	-1	-1	1	1	1	1	1	1	1	0	1	0	1	1	0	1	1	-1	1	1	1	-1	1	1	1	1	1	-1	1	1	1	1	1	1	1	-1	1	1	1	0	1	1	1	1	1	1	1	1	1
1	0	-1	1	1	1	1	-1	1	0	1	1	-1	1	1	1	1	0	-1	1	1	1	-1	1	1	1	1	1	-1	1	1	1	1	1	0	1	1	1	1	0	0	1	1	1	1	1	1	1	1	1
1	1	-1	1	1	1	1	-1	1	1	1	1	-1	1	1	-1	1	1	1	1	1	1	0	0	1	0	1	1	-1	1	1	0	1	1	1	1	-1	-1	1	0	1	1	1	1	1	1	1	1	1	1
1	-1	-1	1	1	1	1	-1	1	1	1	1	-1	1	1	1	1	1	0	1	1	1	1	0	1	0	1	1	0	1	1	1	0	1	1	1	-1	0	1	1	0	1	1	1	0	0	0	1	1	1
1	-1	-1	1	1	1	1	-1	1	1	0	1	-1	1	1	0	0	1	-1	1	1	1	0	1	1	0	1	1	-1	1	1	1	1	1	0	1	0	-1	1	0	-1	1	1	1	1	1	1	1	1	1
1	-1	-1	1	1	1	1	-1	1	-1	0	1	-1	1	1	-1	1	1	-1	1	1	1	-1	1	1	1	1	1	0	0	1	1	0	1	0	1	1	0	1	0	0	1	1	1	0	0	0	1	1	1
1	-1	-1	1	1	0	0	-1	1	1	0	1	-1	1	1	0	1	1	-1	1	1	1	0	1	0	1	1	1	-1	0	1	1	1	1	1	1	0	1	1	0	0	1	1	1	1	1	1	1	1	1
1	1	-1	1	1	1	0	-1	1	1	0	1	-1	1	1	0	0	1	-1	1	0	1	1	1	1	1	1	1	-1	-1	1	1	1	1	0	1	0	-1	1	1	0	1	1	1	1	1	1	1	1	1
1	0	-1	1	1	1	0	-1	1	0	0	1	-1	1	1	-1	1	0	0	1	1	1	0	0	1	1	1	1	0	1	1	1	1	1	0	0	1	1	1	1	0	1	1	1	1	1	1	1	1	1
1	0	-1	1	1	1	1	-1	1	1	0	1	-1	1	1	1	0	0	-1	1	1	1	0	1	1	1	1	1	-1	0	1	1	1	1	-1	1	1	0	1	0	1	1	1	1	1	1	1	1	1	1
1	-1	-1	1	1	1	1	-1	1	-1	1	1	-1	1	1	0	0	1	1	1	1	1	1	0	1	1	1	1	0	1	1	1	0	1	-1	1	1	0	1	0	0	1	1	1	0	0	0	1	1	1
1	-1	-1	1	1	1	1	-1	1	0	0	1	-1	1	1	0	1	1	1	1	1	1	-1	1	1	1	1	1	-1	1	0	1	1	1	0	1	1	-1	1	0	0	1	1	1	0	0	0	1	1	1
1	-1	-1	1	1	1	1	0	1	1	1	1	-1	1	1	1	1	1	0	1	1	1	-1	-1	1	1	1	1	-1	1	1	1	0	1	0	1	0	0	1	1	1	1	1	1	0	0	0	1	1	1
1	-1	-1	1	1	1	1	-1	1	0	1	1	0	1	1	-1	1	1	-1	1	1	1	0	0	1	1	1	1	0	1	1	1	1	1	0	1	0	1	1	1	-1	0	1	1	1	1	1	1	1	1
1	-1	-1	1	1	1	1	-1	1	1	1	1	-1	1	1	1	0	1	1	1	0	1	1	0	1	0	1	1	-1	1	0	1	1	1	1	1	1	-1	1	0	0	1	1	1	1	1	1	1	1	1
1	0	-1	1	1	1	1	-1	1	1	0	1	-1	1	1	0	1	1	0	1	1	1	0	1	1	1	1	1	-1	1	1	1	1	1	0	1	1	0	1	1	-1	1	1	1	1	1	1	1	1	1
1	0	-1	1	1	0	1	0	1	0	0	1	-1	1	1	-1	0	1	0	1	1	1	0	1	1	0	1	0	-1	1	1	1	1	1	0	1	0	0	1	1	-1	1	1	1	0	0	0	1	1	1
1	0	-1	1	1	1	1	-1	1	0	1	1	-1	1	1	0	-1	1	-1	1	1	1	-1	1	1	0	1	1	-1	1	1	1	1	1	0	1	0	1	1	1	0	1	1	1	0	0	0	1	1	1
1	0	-1	1	1	1	0	-1	1	-1	0	1	-1	1	1	1	0	0	0	1	1	1	1	0	1	1	1	1	-1	-1	1	1	0	1	1	1	0	0	1	1	1	1	1	1	0	-1	-1	1	1	1
1	0	-1	1	1	1	1	-1	1	1	0	1	-1	1	1	0	1	1	-1	1	1	1	1	1	1	-1	1	1	-1	1	1	1	1	1	0	1	0	1	1	1	0	1	1	1	1	1	1	1	1	1
1	1	-1	1	1	1	1	0	1	1	1	1	0	1	1	1	1	1	-1	1	1	1	1	1	1	1	1	1	-1	0	1	1	1	1	1	1	-1	1	1	1	0	1	1	1	0	0	0	1	1	1
1	0	-1	1	1	1	1	-1	1	1	1	1	-1	1	1	0	0	1	0	1	1	0	1	1	1	1	1	1	-1	1	1	1	1	1	1	1	0	1	1	0	1	1	1	1	1	1	1	1	1	1
1	0	-1	1	1	1	1	0	1	-1	-1	1	-1	1	1	0	1	1	-1	1	1	1	-1	1	1	1	1	1	-1	1	1	1	1	1	1	1	-1	0	1	1	0	1	0	1	1	1	1	1	1	1
1	0	-1	1	1	1	1	-1	1	-1	0	1	-1	1	1	1	-1	1	0	1	1	1	1	1	1	1	1	1	-1	1	1	1	1	1	1	1	0	0	1	1	1	1	1	0	1	1	1	1	1	1
1	-1	-1	1	1	1	1	0	1	0	1	1	-1	1	1	1	1	1	-1	1	1	1	-1	1	1	0	1	1	-1	1	1	1	1	0	1	1	0	1	1	0	0	0	1	1	1	1	1	1	1	1
1	1	-1	1	1	0	1	-1	1	0	0	1	-1	1	1	1	1	1	1	1	1	1	0	0	1	0	1	1	-1	1	1	1	1	1	1	1	1	0	1	1	0	1	1	1	1	1	1	1	1	1
1	0	-1	1	1	1	0	1	1	0	0	0	-1	1	1	1	-1	1	1	1	1	1	1	1	1	1	1	1	-1	0	1	1	1	1	1	1	-1	1	1	1	-1	1	1	1	1	1	1	1	1	1
1	-1	-1	1	1	1	0	-1	1	1	1	1	-1	1	1	0	1	0	0	1	1	1	0	1	1	1	1	1	-1	1	1	1	1	1	0	1	0	1	1	0	0	0	1	1	0	0	0	1	1	1
1	0	-1	1	1	1	1	-1	1	1	0	1	-1	1	1	1	1	1	-1	1	1	1	1	-1	1	1	1	1	0	1	1	1	1	1	0	1	0	0	1	0	-1	1	1	1	1	1	1	1	1	1
1	1	-1	1	1	1	0	0	1	0	0	0	0	1	1	1	1	0	1	1	1	1	0	1	1	1	1	1	-1	0	1	1	1	1	0	1	0	0	1	0	0	1	1	1	1	1	1	1	1	1
1	1	-1	1	1	-1	1	-1	1	1	1	1	-1	1	1	-1	1	1	1	1	1	1	1	0	1	-1	1	1	0	0	1	1	0	1	1	1	1	0	1	1	1	1	1	1	0	0	0	1	1	1
1	0	-1	1	1	1	1	-1	1	0	0	1	-1	1	1	0	1	1	1	1	1	1	0	1	1	0	1	1	0	1	1	1	0	1	1	1	0	1	1	-1	-1	1	1	1	-1	-1	-1	1	1	1
1	0	-1	1	1	1	-1	0	1	1	0	1	-1	1	1	1	1	0	1	1	1	1	1	0	1	1	1	1	0	1	1	1	0	1	0	1	1	-1	1	1	0	1	1	1	0	0	0	1	1	1
1	-1	-1	0	1	1	0	-1	1	1	0	1	-1	1	1	0	1	1	1	1	1	1	0	1	1	1	1	1	-1	1	1	1	0	1	0	1	1	-1	1	0	0	1	1	1	0	0	0	1	1	1
1	-1	-1	1	1	1	0	-1	1	-1	1	1	-1	1	1	1	1	0	-1	1	1	1	-1	1	1	1	1	1	0	1	1	1	0	1	-1	1	1	0	1	1	1	1	1	1	0	0	0	1	1	1
1	1	-1	1	1	1	1	0	1	1	0	1	-1	1	1	0	0	1	0	1	1	1	0	-1	1	1	1	1	-1	1	1	1	1	1	0	1	0	1	1	0	-1	0	1	1	0	0	0	1	1	1
1	1	-1	1	1	1	1	0	1	-1	0	1	0	1	1	0	1	1	0	1	1	1	1	0	1	1	1	1	-1	1	1	1	1	1	1	1	0	1	1	1	0	1	1	0	1	1	1	1	1	1
1	-1	-1	1	1	1	1	-1	1	0	1	1	-1	1	1	0	1	1	1	1	1	1	0	1	1	1	1	1	-1	1	1	1	1	1	1	1	1	0	1	1	0	1	1	1	1	1	1	1	1	1
1	-1	-1	1	1	1	1	-1	1	1	1	1	-1	1	1	0	0	1	0	1	1	0	1	0	1	1	1	1	-1	1	1	1	1	0	0	1	0	-1	1	1	0	1	1	1	1	1	1	1	1	0
1	0	-1	1	1	1	0	-1	1	0	-1	1	-1	1	1	1	1	1	1	1	1	1	0	1	1	1	1	1	-1	0	1	1	0	1	1	1	-1	0	1	1	0	1	1	1	-1	-1	-1	1	1	1
1	1	-1	1	1	1	1	-1	1	1	0	1	-1	1	1	0	1	1	1	1	1	1	0	1	1	1	1	1	-1	1	1	1	1	1	0	1	0	1	1	0	0	1	1	0	0	0	0	1	1	1
1	0	-1	1	1	0	1	-1	1	-1	1	1	-1	1	1	0	1	1	-1	1	1	1	0	1	1	1	1	0	-1	1	1	1	0	1	1	1	1	0	1	0	0	1	1	1	0	0	0	1	1	1
1	0	-1	1	1	1	1	-1	1	1	0	1	0	1	1	0	1	1	-1	1	1	1	1	0	1	1	1	1	0	1	1	1	1	0	1	1	0	0	1	1	1	1	1	1	0	1	0	1	1	1
1	-1	-1	1	1	1	0	0	1	0	0	1	-1	1	1	1	1	1	-1	1	0	1	0	0	1	1	1	1	-1	1	1	1	1	1	1	1	1	0	1	0	-1	0	1	1	1	1	1	1	1	1
1	0	-1	1	1	1	1	-1	1	1	1	1	-1	1	1	1	1	0	0	1	1	1	0	-1	1	1	1	1	-1	1	1	1	1	1	0	1	0	0	1	1	0	1	1	1	1	1	1	1	1	1
1	-1	-1	0	1	-1	1	0	1	1	0	1	-1	1	1	0	1	1	1	1	0	1	1	1	1	1	1	1	0	0	1	1	1	1	0	1	0	1	1	0	1	1	0	1	1	1	1	1	1	1
1	0	-1	1	1	0	1	-1	1	0	1	1	-1	1	1	0	1	0	-1	1	1	1	0	1	1	1	1	1	-1	0	1	1	0	1	1	1	1	-1	1	1	1	1	1	1	-1	-1	-1	1	1	1
1	-1	-1	1	1	1	1	0	1	-1	1	1	-1	1	1	1	0	1	-1	1	1	0	1	1	1	1	1	1	-1	1	1	1	0	1	1	1	1	-1	1	0	0	1	1	1	0	0	0	1	1	1
1	0	-1	1	1	0	1	-1	1	1	1	1	-1	1	1	0	1	1	-1	1	1	1	1	1	1	1	1	1	-1	1	1	1	1	1	-1	0	0	-1	1	-1	0	0	1	1	0	0	0	1	1	1
1	0	-1	1	1	0	1	-1	1	1	1	1	-1	1	1	0	1	1	-1	1	1	1	1	1	1	1	1	1	-1	1	1	1	1	1	-1	0	0	-1	1	-1	0	0	1	1	0	0	0	1	1	1
1	-1	-1	1	1	1	1	-1	1	0	1	1	-1	1	1	1	1	1	0	1	1	0	1	1	NA	1	1	1	0	1	1	1	1	1	1	1	1	-1	1	0	0	1	1	1	0	0	0	1	1	1
1	-1	-1	1	1	1	1	1	1	0	1	1	0	1	1	0	0	0	0	1	1	1	1	1	NA	1	1	1	-1	1	1	1	1	1	1	1	0	-1	1	-1	0	1	1	1	1	1	NA	1	1	1
1	0	-1	1	1	1	1	-1	1	0	1	1	-1	1	1	0	1	1	0	1	1	-1	1	1	1	1	1	1	-1	1	1	1	0	1	1	1	1	-1	1	1	0	0	1	1	0	0	0	1	1	1
1	-1	-1	1	1	1	1	-1	1	0	0	1	-1	1	1	1	1	1	0	1	1	0	1	1	1	1	1	1	-1	1	1	1	1	1	1	1	1	0	1	1	0	1	1	1	0	0	0	1	1	1
1	0	-1	1	1	0	1	0	1	0	0	1	-1	1	1	0	1	1	0	1	0	1	1	0	1	1	1	1	-1	1	1	1	1	1	0	0	0	0	1	-1	1	0	1	1	0	0	0	1	1	1
1	0	-1	1	1	1	1	-1	1	0	1	1	-1	1	1	0	0	1	0	1	1	1	0	1	1	1	1	1	-1	0	1	1	1	1	0	1	-1	-1	1	0	0	1	1	1	1	1	1	1	1	1
1	0	-1	1	1	1	1	-1	1	0	0	1	0	1	1	0	1	1	-1	1	1	1	-1	1	1	1	1	1	0	1	1	1	0	1	1	1	1	1	1	1	0	0	0	1	1	1	1	1	1	1
1	0	-1	1	1	0	1	-1	1	-1	0	1	0	1	1	0	1	1	0	1	1	1	1	1	1	1	1	0	-1	0	1	1	1	1	1	1	0	0	1	-1	0	1	1	1	0	0	0	1	1	1
1	0	-1	1	1	1	1	1	1	1	1	1	0	1	1	1	1	0	-1	1	1	1	1	0	1	1	1	1	-1	0	1	1	0	1	0	1	-1	0	1	0	1	1	1	1	0	0	0	1	1	1
1	1	-1	1	1	1	1	0	1	0	-1	1	-1	1	1	-1	1	1	1	1	1	0	1	1	1	1	1	1	0	1	1	1	1	1	-1	1	0	-1	1	1	1	0	1	1	0	0	0	1	1	1
1	1	-1	0	1	0	1	-1	1	1	1	1	-1	1	1	1	1	1	1	1	1	1	-1	0	1	1	1	1	0	1	1	1	0	1	1	1	0	1	1	0	-1	1	1	1	-1	0	-1	1	1	1
1	-1	-1	1	1	1	1	-1	1	1	-1	1	-1	1	1	-1	1	1	1	1	1	1	1	0	1	1	1	1	1	1	1	1	1	1	0	1	0	0	1	1	0	1	1	1	1	1	1	1	1	1
1	0	-1	1	1	1	1	-1	1	0	1	1	0	1	1	0	1	0	-1	1	1	0	1	1	1	1	1	1	0	1	1	1	1	1	0	1	0	0	1	1	0	-1	0	1	1	1	1	1	1	1
1	0	-1	0	1	1	1	-1	1	1	1	1	0	1	1	1	1	1	0	1	1	1	-1	0	1	1	1	1	-1	0	1	1	0	1	0	0	1	1	1	0	1	1	0	1	1	1	1	1	1	1
1	1	0	1	1	1	0	-1	1	0	1	1	-1	1	1	1	1	0	1	1	1	1	1	0	1	1	1	1	-1	1	1	1	1	1	0	0	0	0	1	0	0	1	1	1	1	1	1	1	1	1
1	-1	-1	1	1	0	1	-1	1	0	1	1	-1	1	1	1	1	1	0	1	1	1	-1	1	1	1	1	1	-1	1	1	1	1	1	1	1	1	-1	1	0	0	1	1	1	1	1	1	1	1	1
1	1	-1	1	1	1	1	-1	1	0	1	1	0	1	1	0	1	0	-1	1	1	1	1	1	1	0	1	1	-1	1	1	1	1	1	0	0	0	0	1	1	1	1	1	1	1	1	1	1	1	1
1	-1	-1	1	1	0	1	-1	1	0	1	0	-1	1	1	0	0	1	-1	1	1	1	1	1	1	1	1	1	-1	1	1	1	1	1	0	1	1	0	1	0	0	1	1	1	1	1	1	1	1	1
1	0	-1	1	1	1	1	0	1	1	1	1	-1	1	1	1	1	1	1	1	1	0	1	0	1	0	1	1	-1	1	1	1	1	0	1	1	0	0	1	0	0	1	1	1	1	1	1	1	1	1
1	0	-1	1	1	0	1	-1	1	0	1	1	0	1	1	0	1	1	0	1	1	1	0	0	1	1	1	1	-1	1	1	1	1	1	-1	1	-1	1	1	-1	1	1	0	1	1	1	1	1	1	1
1	1	-1	1	1	0	1	-1	1	0	1	1	-1	1	1	1	1	1	-1	1	0	1	0	0	1	1	1	1	0	1	1	1	1	0	0	1	0	1	1	1	0	1	1	1	1	1	1	1	1	1
1	1	-1	1	1	1	1	-1	1	-1	1	1	-1	1	1	0	1	1	-1	1	0	1	0	0	1	1	1	1	0	1	1	1	1	1	-1	1	-1	1	1	0	1	1	0	1	1	1	1	1	1	1
1	1	-1	1	1	1	1	-1	1	-1	1	1	-1	1	1	0	1	1	-1	1	0	1	0	0	1	1	1	1	0	1	1	1	1	1	-1	1	-1	1	1	0	1	1	0	1	1	1	1	1	1	1
1	0	-1	1	1	0	0	0	1	1	0	1	0	1	1	1	1	1	-1	1	1	1	-1	0	1	0	1	1	0	1	1	1	0	0	0	1	0	0	1	1	-1	1	1	1	1	1	1	1	1	1
1	0	-1	1	1	-1	0	-1	1	1	0	1	0	1	1	1	1	1	0	1	1	1	0	-1	1	0	1	1	-1	1	1	1	1	0	0	1	0	1	1	1	0	1	1	1	1	1	1	1	1	1
1	0	-1	1	1	1	1	0	1	0	1	1	-1	1	1	1	1	0	0	1	1	0	0	1	1	1	1	1	-1	1	1	1	0	1	1	1	1	0	1	1	-1	0	1	1	0	0	0	1	1	1
1	0	-1	1	1	1	0	0	1	1	1	1	-1	1	1	0	1	1	0	1	1	1	1	1	1	1	1	1	-1	0	1	1	1	1	-1	1	0	0	1	1	1	1	1	1	-1	0	-1	1	1	1
1	0	-1	1	1	1	1	-1	1	1	1	1	-1	1	1	-1	1	1	-1	1	1	1	0	1	1	0	1	1	NA	1	1	1	1	1	1	1	0	1	1	0	0	1	1	1	-1	0	-1	1	1	1
1	0	-1	1	1	0	0	-1	1	-1	0	1	0	1	1	0	1	1	0	1	1	1	0	1	1	1	1	1	-1	-1	1	1	1	1	0	0	0	0	1	1	1	1	1	1	1	1	1	1	1	0
1	0	-1	1	1	1	0	-1	1	-1	1	1	0	1	1	1	1	1	0	1	1	1	-1	1	1	1	1	1	-1	1	1	1	1	1	1	1	0	1	1	1	0	1	1	1	-1	1	-1	1	1	1
1	1	-1	1	1	1	1	-1	1	0	1	1	-1	1	1	1	1	1	1	1	1	0	0	1	1	0	1	1	-1	1	1	1	0	1	1	1	-1	1	1	1	1	1	1	1	0	0	0	1	1	1
1	0	-1	1	1	0	1	-1	1	1	0	1	-1	1	1	1	1	1	0	1	1	1	-1	1	1	0	1	1	0	1	1	1	1	1	1	1	0	1	1	1	0	1	1	1	1	1	1	1	1	1
1	0	-1	1	1	1	0	0	1	0	1	1	-1	1	1	1	1	1	0	1	1	1	0	1	1	1	1	1	0	1	0	1	1	1	-1	1	0	0	1	0	0	0	1	1	-1	0	-1	1	1	1
1	0	-1	0	1	1	1	-1	1	0	1	1	0	1	1	0	1	1	-1	1	1	1	1	1	1	1	1	1	0	1	1	1	1	1	1	1	-1	1	1	1	-1	1	1	1	0	1	0	1	1	1
1	0	-1	1	1	1	0	-1	1	0	0	1	-1	1	1	0	0	1	-1	1	0	1	0	1	1	1	1	1	-1	1	1	1	1	1	1	1	1	0	1	1	0	1	1	1	1	1	1	1	1	0
1	-1	-1	1	1	1	0	0	1	-1	0	1	-1	1	1	1	1	1	-1	1	1	1	1	0	1	1	1	1	-1	1	1	1	0	1	1	1	0	1	1	0	0	0	1	1	0	0	0	1	1	1
1	-1	-1	1	1	1	1	-1	1	0	1	1	0	1	1	1	1	1	0	1	1	1	1	1	1	1	1	1	-1	1	1	1	1	1	0	1	-1	0	1	1	1	1	1	1	1	1	1	1	1	1
1	0	-1	1	1	1	0	0	1	1	0	1	-1	1	1	0	1	1	-1	1	1	1	0	0	1	0	1	1	-1	1	1	1	0	1	1	1	0	-1	1	0	0	1	1	1	0	0	0	1	1	1
1	0	-1	1	1	1	0	-1	1	0	1	1	-1	1	1	1	0	1	0	1	1	1	1	1	1	1	1	1	-1	1	1	1	1	1	1	1	1	1	1	0	-1	1	1	1	1	1	1	1	1	1
1	1	-1	1	1	1	1	-1	1	-1	0	1	-1	1	1	1	-1	1	0	1	1	1	1	0	1	0	1	1	-1	1	1	1	1	1	0	1	0	0	1	0	0	1	1	1	1	1	1	1	1	1
1	-1	-1	1	1	1	0	1	1	1	1	1	-1	1	1	1	1	1	0	1	1	1	0	0	1	1	1	1	0	1	1	1	0	1	0	1	-1	0	1	1	1	1	1	1	1	0	0	1	1	1
1	0	-1	1	1	1	1	0	1	0	1	1	-1	1	1	1	1	1	1	1	0	1	1	1	1	1	1	1	0	1	1	1	1	1	0	1	-1	-1	1	-1	0	1	1	1	0	1	0	1	1	1
1	0	-1	1	1	0	1	-1	1	1	1	1	-1	1	1	0	1	1	0	1	0	1	0	1	1	1	1	1	0	1	1	1	1	1	1	1	0	-1	1	1	-1	1	1	1	1	1	1	1	1	1
1	1	-1	1	1	0	1	-1	1	0	1	1	-1	1	1	1	1	0	-1	1	1	1	0	1	1	1	1	1	-1	1	1	1	1	1	1	1	-1	1	1	-1	1	1	1	1	1	1	1	1	1	1
1	-1	-1	1	1	0	1	0	1	0	1	1	0	1	1	1	1	1	0	1	1	1	0	0	1	0	1	1	-1	1	1	1	1	1	0	1	1	0	1	1	0	1	1	1	1	1	1	1	1	1
1	1	-1	1	1	0	1	-1	1	1	0	1	0	1	1	0	1	1	0	1	1	-1	1	0	1	1	1	1	-1	1	1	0	0	1	0	1	0	-1	1	0	-1	1	1	1	0	0	0	1	1	1
1	0	-1	1	1	0	1	0	1	0	1	0	-1	1	1	1	1	1	-1	1	1	0	0	1	1	1	1	1	-1	1	1	1	1	1	0	1	-1	0	1	0	0	1	1	1	0	0	0	1	1	1
1	1	-1	1	1	0	0	0	1	-1	0	1	-1	1	1	1	1	1	0	1	1	1	1	1	1	1	1	1	0	1	1	1	-1	1	0	1	0	0	1	0	1	1	1	1	-1	-1	-1	1	1	1
1	-1	-1	0	1	1	1	-1	1	1	0	0	-1	1	1	0	1	1	0	1	1	1	1	1	1	0	1	1	-1	1	1	1	1	1	-1	1	-1	-1	1	0	0	1	1	1	0	1	0	1	1	1
1	-1	-1	0	1	1	1	0	1	1	-1	1	-1	1	1	0	1	1	-1	1	1	1	1	0	1	0	1	1	0	1	1	1	1	1	0	1	0	1	1	0	0	1	1	1	0	1	0	1	1	1
1	1	-1	1	1	1	1	0	1	1	0	1	0	1	1	-1	1	1	0	1	1	1	1	0	1	1	1	1	-1	0	1	1	1	0	-1	1	0	1	1	1	1	1	1	1	1	1	1	1	1	1
1	-1	-1	1	1	0	1	-1	1	-1	0	1	-1	1	1	1	1	1	0	1	0	0	1	1	1	-1	1	1	-1	0	1	1	0	1	0	1	-1	0	1	0	0	1	1	1	1	1	1	1	1	1
1	0	-1	1	1	1	0	0	1	0	1	1	0	1	1	0	1	0	0	1	1	1	0	1	1	1	1	1	-1	1	1	1	1	1	0	1	1	1	1	0	1	1	1	1	1	1	1	1	1	1
1	1	-1	1	1	1	1	0	1	0	1	1	-1	1	1	1	1	1	-1	1	1	1	1	0	1	1	1	1	0	0	1	1	1	1	1	1	1	0	1	-1	1	1	1	1	1	1	1	1	1	1
1	0	-1	1	1	0	1	0	1	0	1	1	-1	1	1	-1	1	0	0	1	1	1	0	0	1	1	1	1	-1	0	1	1	1	1	0	1	1	0	1	1	1	1	1	1	1	1	1	1	1	1
1	-1	-1	1	1	1	1	0	1	1	1	1	-1	1	1	0	1	1	-1	1	1	1	0	1	0	0	1	1	-1	0	1	1	1	1	1	1	-1	-1	1	0	1	1	1	1	0	1	0	1	1	1
1	1	-1	0	1	1	0	-1	1	0	-1	0	-1	1	1	0	1	1	0	1	1	1	1	1	1	1	1	1	0	1	1	1	1	1	1	1	0	1	1	0	1	1	1	1	0	0	0	1	1	1
1	0	-1	1	1	1	1	-1	1	-1	1	1	-1	1	1	1	1	1	0	1	1	1	0	1	1	1	1	1	-1	1	1	1	1	1	1	1	-1	1	1	0	0	1	1	1	1	1	1	1	1	1
1	1	-1	1	1	1	1	-1	1	1	0	1	-1	1	1	-1	1	1	-1	1	1	1	0	0	1	1	1	1	-1	0	1	1	1	1	1	1	1	0	1	1	1	1	1	1	1	1	1	1	1	1
1	0	-1	1	1	1	1	0	1	0	1	1	-1	1	1	0	1	0	0	1	1	1	1	1	1	0	1	1	-1	1	1	1	1	1	1	1	0	1	1	-1	0	1	1	1	1	1	1	1	1	1
1	1	-1	1	1	1	1	-1	1	1	1	1	0	1	1	0	1	0	0	1	1	1	1	1	1	1	1	0	-1	1	1	1	0	1	1	1	-1	1	1	0	0	1	1	1	1	1	1	1	1	1
1	1	-1	0	1	1	1	-1	1	1	1	1	-1	1	1	1	0	0	-1	1	1	1	1	1	1	1	1	1	0	0	1	1	1	0	1	1	0	0	1	1	-1	1	1	1	1	1	1	1	1	1
1	0	-1	1	1	1	0	-1	1	0	-1	1	-1	1	1	0	0	1	0	1	1	1	1	1	1	1	1	1	0	0	1	1	1	0	0	1	1	1	1	1	0	1	1	1	0	1	0	1	1	1
1	1	-1	1	1	1	1	-1	1	1	1	1	-1	1	1	0	1	0	0	1	1	1	0	0	1	1	1	1	-1	-1	1	1	1	1	1	1	0	0	1	1	1	1	0	1	1	1	1	1	1	1
1	0	-1	0	1	1	1	0	1	1	0	1	-1	1	1	0	1	1	1	1	1	0	1	0	1	1	1	1	-1	1	0	1	1	1	0	1	0	1	1	-1	0	1	1	1	1	1	1	1	1	1
1	0	-1	1	1	0	1	-1	1	1	1	1	0	1	1	0	1	1	0	1	1	1	1	1	1	0	1	1	-1	1	1	1	1	1	1	1	1	0	1	1	0	0	1	1	1	1	1	1	1	1
1	-1	-1	1	1	1	1	NA	1	0	0	1	-1	1	1	0	1	1	-1	1	1	0	0	1	1	1	1	1	-1	NA	NA	NA	1	1	NA	NA	1	-1	1	1	-1	1	1	1	1	1	1	1	1	1
1	0	-1	0	1	1	1	0	1	1	0	1	-1	1	1	0	1	1	1	1	1	0	1	0	1	1	1	1	-1	1	0	1	1	1	0	1	0	1	1	-1	0	1	1	1	1	1	1	1	1	1
1	1	-1	1	1	0	1	0	1	1	1	1	-1	1	1	0	1	1	0	1	1	1	1	0	1	0	1	1	-1	1	1	1	1	1	1	1	0	0	1	1	0	1	1	1	0	1	0	1	1	1
1	0	-1	1	1	0	1	-1	1	1	0	1	-1	1	1	-1	1	1	-1	1	1	0	1	1	1	1	1	1	-1	1	1	1	1	1	1	1	0	1	1	0	1	0	1	1	0	1	0	1	1	1
1	0	-1	0	1	0	1	-1	1	1	0	1	-1	1	1	-1	1	1	-1	1	1	1	1	1	1	1	1	1	-1	1	1	1	1	1	1	1	-1	0	1	0	1	-1	1	1	0	1	0	1	1	1
1	1	-1	0	1	1	1	0	1	0	0	1	-1	1	1	0	0	1	0	1	1	0	1	1	1	1	1	1	-1	1	1	1	0	1	0	1	0	-1	1	1	0	0	1	1	0	0	0	1	1	1
1	1	-1	1	1	-1	1	-1	1	1	1	1	-1	1	1	-1	0	1	-1	1	1	1	1	1	1	1	1	1	-1	1	1	1	1	1	1	1	-1	1	1	0	1	0	1	1	1	1	1	1	1	1
1	1	-1	1	1	1	1	-1	1	1	1	1	-1	1	1	-1	-1	1	0	1	1	1	1	-1	1	1	1	1	-1	0	1	1	1	1	1	1	1	0	1	1	-1	1	1	1	1	0	0	1	1	0
1	-1	0	1	1	1	1	-1	1	1	1	1	0	1	1	-1	-1	1	-1	1	1	1	1	1	1	1	1	1	-1	0	1	1	1	1	0	1	1	1	1	1	0	1	1	1	1	1	1	1	1	1
1	0	-1	1	1	0	1	-1	1	1	0	1	-1	1	1	1	-1	1	1	1	1	1	1	0	1	1	1	1	-1	0	1	1	0	1	0	1	1	0	1	0	0	1	1	0	1	0	0	1	1	1
1	0	-1	1	1	1	1	-1	1	1	1	0	-1	1	1	-1	1	1	0	1	1	1	-1	0	1	0	1	1	1	1	1	1	1	1	0	1	1	1	1	0	-1	1	1	1	1	1	1	1	1	1
1	0	-1	1	1	0	1	1	1	0	0	0	-1	1	1	1	1	1	0	1	1	1	1	1	1	1	1	1	-1	1	1	1	0	1	1	1	0	-1	1	-1	-1	1	1	1	0	0	0	1	1	1
1	1	-1	1	1	1	1	-1	1	1	0	1	-1	1	1	0	0	1	0	1	1	0	1	1	1	0	1	1	-1	1	1	1	0	1	0	1	1	0	1	0	0	1	1	1	0	0	0	1	1	1
1	0	-1	0	1	0	0	-1	1	1	0	1	-1	1	1	1	0	1	0	1	1	0	1	0	1	1	1	1	-1	1	1	1	-1	1	1	1	-1	0	1	0	0	1	1	1	0	0	0	1	1	1
1	1	-1	1	1	0	0	0	1	1	1	1	-1	1	1	0	0	1	1	1	1	0	1	1	1	1	1	1	-1	1	1	1	1	1	1	1	1	0	1	1	0	0	1	1	1	1	1	1	1	1
1	1	-1	1	1	1	1	-1	1	1	1	0	-1	1	1	0	1	1	-1	1	1	1	0	0	1	1	1	1	-1	0	1	1	1	1	1	1	1	0	1	1	0	1	1	1	1	1	1	1	1	0
1	0	-1	1	0	0	1	0	1	0	1	1	-1	1	1	0	1	0	1	1	1	1	1	0	1	1	1	1	0	1	1	1	1	1	0	1	-1	0	1	0	0	1	1	0	1	1	0	1	1	1
1	-1	-1	1	1	1	1	0	1	1	1	1	-1	1	1	-1	1	1	1	1	1	0	1	1	1	1	1	1	-1	1	1	1	0	1	1	1	0	-1	1	-1	-1	1	1	1	0	0	0	1	1	1
1	0	-1	1	1	1	1	-1	1	1	0	1	-1	1	1	0	1	1	-1	1	1	1	1	-1	1	1	1	1	-1	0	1	1	0	1	0	1	0	-1	1	0	-1	1	1	1	1	1	1	1	1	1
1	0	-1	1	1	1	0	0	1	0	1	1	-1	1	1	-1	0	1	-1	1	1	0	1	1	1	1	1	1	-1	1	1	1	1	1	0	1	0	0	1	0	1	1	1	1	0	1	0	1	1	1
1	1	-1	1	1	0	1	-1	1	0	0	1	0	1	1	0	1	1	0	1	1	1	1	1	1	1	1	1	0	1	1	1	0	1	1	1	0	0	1	1	0	1	1	1	1	1	1	1	1	1
1	1	-1	1	1	1	1	0	1	1	0	1	-1	1	1	1	1	1	-1	1	1	1	0	0	1	1	1	1	-1	1	1	1	1	1	1	1	1	-1	1	1	1	1	1	1	1	1	1	1	1	1
1	0	-1	1	1	1	0	-1	1	1	1	1	-1	1	1	-1	1	1	0	1	1	0	1	0	1	0	1	1	-1	0	1	1	1	1	0	1	0	0	1	-1	1	1	1	1	1	1	1	1	1	1
1	0	-1	1	1	1	1	1	1	1	1	1	-1	1	1	-1	1	0	0	1	1	1	0	1	1	0	1	1	-1	1	1	1	0	1	1	1	1	0	1	1	0	0	1	1	1	1	1	1	1	1
1	-1	-1	1	1	1	1	-1	1	1	1	1	0	1	1	0	1	1	-1	1	1	1	-1	0	1	1	1	1	-1	0	1	1	1	1	0	1	0	-1	1	1	-1	1	0	1	1	1	1	1	1	0
1	-1	-1	1	1	1	1	-1	1	1	0	1	0	1	1	1	1	1	0	1	1	1	1	0	0	1	1	1	-1	1	1	1	1	1	1	1	0	0	1	-1	-1	1	0	1	1	1	1	1	1	1
1	0	-1	1	1	0	1	-1	1	1	1	1	-1	1	1	0	0	1	1	1	0	1	0	1	1	1	1	1	-1	0	1	1	1	1	0	1	1	-1	1	1	0	-1	1	1	1	1	1	1	1	1
1	-1	-1	1	1	1	0	0	1	0	0	0	-1	1	1	-1	0	1	0	1	0	1	1	1	1	1	1	1	0	1	1	1	1	0	1	1	1	0	1	0	0	1	1	0	1	1	1	1	1	1
1	0	-1	1	1	1	1	-1	1	1	1	1	-1	1	1	1	1	1	0	1	1	0	1	1	1	1	1	0	-1	1	1	1	1	1	0	1	-1	1	1	0	0	1	1	1	1	1	1	1	1	1
1	0	-1	1	1	0	1	0	1	1	0	1	0	1	1	0	0	1	0	1	1	0	0	1	1	NA	1	1	-1	0	1	1	1	1	1	1	0	1	1	1	-1	1	1	1	1	1	1	1	1	1
1	-1	-1	1	1	1	1	0	1	0	0	1	-1	1	1	1	0	0	0	1	0	1	1	1	1	1	1	1	-1	1	1	1	1	1	0	1	1	-1	1	0	1	0	1	1	1	1	1	1	1	1
1	0	-1	1	1	1	1	0	1	1	0	0	-1	1	1	0	1	1	-1	1	0	1	1	1	1	1	1	1	-1	1	1	1	1	1	1	1	-1	0	1	1	0	1	1	1	0	0	0	1	1	1
1	0	-1	0	1	1	1	-1	1	1	-1	1	0	1	1	1	1	1	-1	1	1	1	0	1	1	1	1	1	1	1	1	1	1	0	0	1	0	0	1	0	0	1	1	1	1	1	1	1	1	1
1	-1	-1	0	1	0	1	-1	1	1	1	1	-1	1	1	0	1	1	-1	1	1	1	1	1	1	1	1	0	-1	0	1	1	1	0	-1	1	0	0	1	0	0	1	1	1	0	1	0	1	1	1
1	1	-1	1	1	1	1	-1	1	0	0	1	-1	1	1	1	0	1	-1	1	1	1	1	1	1	0	1	1	-1	1	1	1	1	1	1	1	-1	-1	1	1	0	1	1	1	1	1	1	1	1	1
1	0	-1	1	1	1	0	-1	1	1	1	1	-1	1	1	1	1	1	0	1	1	1	1	0	1	0	1	1	-1	1	1	1	1	1	1	1	0	1	1	1	1	1	1	1	1	1	1	1	1	1
1	0	-1	1	1	0	1	-1	1	1	1	-1	-1	1	1	0	1	-1	1	1	1	1	1	0	0	-1	1	1	-1	1	1	1	1	1	0	1	0	-1	1	0	0	0	1	1	1	1	1	1	1	1
1	0	-1	1	1	1	1	-1	1	1	1	1	-1	1	1	1	1	0	0	1	1	1	0	0	1	1	1	1	-1	1	1	1	1	1	-1	1	0	-1	1	0	0	1	1	1	0	1	1	1	1	1
1	-1	-1	1	1	1	1	-1	1	0	1	1	0	1	1	1	1	1	-1	1	1	1	0	1	1	1	1	1	-1	1	1	1	1	1	1	1	0	-1	1	1	0	0	1	1	1	1	1	1	1	1
1	0	-1	0	1	1	1	-1	1	1	1	1	0	1	1	1	1	1	-1	1	1	1	1	1	1	1	1	1	-1	1	1	1	1	1	1	1	-1	1	1	1	0	1	1	1	0	0	0	1	1	1
1	0	-1	1	1	1	1	-1	1	0	1	1	-1	1	1	0	1	0	0	1	1	1	1	1	1	0	1	1	-1	-1	1	1	1	1	0	1	0	0	1	1	0	1	1	1	1	1	1	1	1	1
1	-1	-1	0	1	1	1	0	1	0	1	1	-1	1	1	0	1	1	-1	1	1	1	0	-1	1	0	1	1	-1	1	1	1	1	1	0	1	-1	1	1	1	-1	1	1	1	-1	-1	-1	1	1	1
1	1	-1	1	1	1	1	-1	1	0	0	1	-1	1	1	1	1	1	1	1	1	1	1	0	1	1	1	1	-1	0	1	1	1	1	1	1	1	0	1	0	0	1	1	1	1	1	1	1	1	1
1	1	-1	1	1	1	0	-1	1	1	0	1	-1	1	1	0	1	1	0	1	1	1	1	1	1	1	1	1	0	0	1	1	0	1	0	1	1	0	1	-1	-1	1	1	1	1	1	1	1	1	0
1	1	-1	1	1	1	1	0	1	1	1	1	0	1	1	0	1	1	1	1	1	1	1	1	1	0	1	1	0	1	1	1	0	1	1	1	0	0	1	1	1	1	1	1	0	0	0	1	1	1
1	1	-1	1	1	0	1	-1	1	0	0	1	-1	1	1	1	1	1	-1	1	1	1	1	1	1	1	1	1	-1	0	1	1	1	1	-1	1	1	0	1	0	1	1	1	1	1	1	1	1	1	0
1	0	-1	1	1	1	1	-1	1	1	0	1	0	1	1	0	1	1	0	1	1	1	1	1	1	1	1	1	-1	1	1	1	1	1	0	1	1	0	1	0	1	1	1	1	1	1	1	1	1	1
1	0	0	1	1	1	1	0	1	1	0	1	-1	1	1	1	1	1	0	1	1	-1	1	0	1	0	1	1	-1	1	1	1	1	1	0	1	-1	1	1	0	0	1	0	1	1	1	1	1	1	1
1	-1	-1	1	1	1	1	-1	1	1	1	1	-1	1	1	1	1	1	0	1	1	1	1	1	1	1	1	1	-1	1	0	1	1	0	1	1	0	0	1	0	0	1	1	1	1	1	1	1	1	1
1	-1	-1	1	1	1	1	0	1	1	1	1	-1	1	1	0	1	1	0	1	1	1	0	0	1	1	1	1	-1	1	0	1	1	1	0	1	0	-1	1	1	-1	1	1	1	1	1	1	1	1	1
1	-1	-1	1	1	1	1	-1	1	0	1	1	-1	1	1	1	1	1	-1	1	1	1	0	1	1	1	1	1	-1	1	1	1	1	1	1	1	1	0	1	0	0	1	0	1	0	0	0	1	1	1
1	-1	-1	1	1	1	1	0	1	0	1	1	-1	1	1	1	1	1	1	1	1	1	0	0	1	1	1	1	-1	1	1	1	1	0	0	1	-1	0	1	1	1	0	1	1	0	1	0	1	1	0
1	0	-1	1	1	1	1	-1	1	1	1	1	-1	1	1	1	0	1	1	1	1	1	-1	1	1	1	1	1	-1	1	1	1	0	1	1	1	0	1	1	0	-1	1	1	0	0	0	0	1	1	1
1	1	-1	1	1	1	1	-1	1	0	1	1	-1	1	1	1	1	0	-1	1	1	1	1	1	1	0	1	1	0	1	1	1	1	0	0	1	1	-1	1	0	0	1	1	1	1	1	1	1	1	1
1	1	-1	1	1	1	0	0	1	0	0	1	-1	1	1	1	1	0	0	1	1	0	0	1	1	1	1	1	-1	1	1	1	1	1	1	1	-1	1	1	0	1	0	1	1	1	1	1	1	1	1
1	-1	-1	1	1	1	1	-1	1	0	0	1	0	1	1	1	1	0	1	1	0	0	1	1	1	1	1	1	-1	1	1	1	1	1	0	1	0	0	1	1	0	1	1	1	1	1	1	1	1	1
1	0	-1	1	1	1	0	0	1	1	0	1	1	1	1	0	1	1	0	1	1	1	0	-1	1	1	1	1	-1	0	1	1	1	-1	0	1	-1	0	1	0	0	1	1	0	1	1	1	1	1	1
1	0	-1	1	1	1	1	-1	1	0	1	1	-1	1	1	0	0	0	-1	1	1	1	1	1	1	0	1	1	-1	0	1	1	0	0	1	1	1	0	1	0	1	0	1	1	1	1	1	1	1	1
1	0	-1	1	1	1	1	-1	1	1	1	1	0	1	1	1	1	1	1	1	1	1	0	0	1	1	1	1	-1	1	1	1	1	0	0	1	-1	0	1	0	0	1	1	1	1	1	1	1	1	1
1	-1	-1	1	1	1	1	-1	1	-1	1	1	-1	1	1	1	1	0	0	1	1	1	1	1	1	1	1	1	0	1	1	1	1	1	-1	1	1	1	1	1	-1	1	1	1	0	1	0	1	1	1
1	0	-1	0	1	1	1	0	1	0	-1	1	0	1	1	0	1	1	1	1	1	1	0	1	1	1	1	1	-1	1	1	1	1	1	-1	1	-1	0	1	0	0	0	1	1	0	0	0	1	1	1
1	1	-1	0	1	1	1	-1	1	1	0	1	-1	1	1	1	1	1	-1	1	1	1	1	0	1	1	1	1	0	1	1	1	1	1	1	1	0	1	1	1	0	1	1	1	1	1	1	1	1	1
1	0	-1	0	1	1	1	-1	1	0	1	1	0	1	1	0	0	1	-1	1	1	0	1	1	1	1	1	1	-1	1	1	1	1	1	1	1	-1	0	1	0	1	1	1	1	1	1	1	1	1	1
1	-1	-1	1	1	1	1	-1	1	1	1	1	-1	1	1	1	1	1	0	1	1	1	0	0	1	0	1	1	-1	1	1	1	1	1	1	1	-1	1	1	0	0	0	1	1	1	1	1	1	1	1
1	0	-1	1	1	1	1	-1	1	-1	1	1	0	1	1	1	1	1	-1	1	1	1	1	1	1	1	1	0	0	1	1	1	1	1	0	1	0	1	1	1	-1	1	1	1	1	1	0	1	1	1
1	0	-1	1	1	0	0	-1	1	1	1	1	-1	1	1	-1	1	1	1	1	1	1	0	1	1	1	1	1	0	1	1	1	1	1	0	1	0	0	1	0	0	1	1	1	1	1	1	1	1	1
1	1	-1	1	1	1	0	0	1	1	0	1	-1	1	1	1	1	0	-1	1	1	1	1	1	1	0	1	1	-1	1	1	1	1	1	0	1	0	0	1	1	-1	1	0	1	0	0	0	1	1	1
1	0	-1	1	0	1	1	0	1	-1	1	1	-1	1	1	0	0	0	0	1	1	1	0	1	1	1	1	1	-1	1	1	1	1	1	1	1	-1	1	1	1	0	1	1	1	0	0	0	1	1	1
1	0	-1	1	1	1	0	-1	1	1	1	0	-1	1	1	1	1	0	0	1	0	1	0	1	1	0	1	1	0	1	1	1	1	1	0	1	-1	0	1	0	0	1	1	1	1	1	1	1	1	1
1	0	-1	0	1	1	1	-1	1	0	1	1	-1	1	1	0	-1	1	1	1	0	1	0	1	1	1	1	1	-1	1	1	1	0	1	0	1	1	1	1	0	0	1	1	0	1	1	1	1	1	1
1	0	-1	1	1	1	1	0	1	1	0	1	-1	1	1	1	1	1	-1	1	1	0	1	1	1	1	1	1	-1	1	1	1	0	1	0	1	0	0	1	0	-1	1	0	1	0	0	0	1	1	1
1	0	-1	1	1	1	1	-1	1	0	0	1	-1	1	1	1	1	1	-1	1	1	1	1	0	1	1	1	1	-1	0	1	1	1	1	-1	1	0	0	1	1	-1	1	1	1	0	0	0	1	1	1
1	0	-1	1	1	1	-1	-1	1	-1	-1	1	-1	1	1	0	1	1	0	1	1	0	1	1	1	0	1	1	-1	1	1	1	1	1	0	1	1	0	1	0	0	1	1	1	1	1	1	1	1	1
1	1	-1	1	1	1	1	-1	1	0	1	1	-1	1	1	1	1	1	0	1	1	1	0	1	1	0	1	1	-1	1	1	1	0	1	0	1	1	1	1	1	1	1	1	1	0	0	0	1	1	1
1	-1	-1	1	1	1	1	-1	1	0	1	1	-1	1	1	1	1	1	0	1	1	1	1	1	1	0	1	0	-1	1	1	1	1	0	0	1	-1	0	1	1	0	1	1	1	0	0	0	1	1	1
1	-1	-1	1	1	1	1	-1	1	0	1	1	-1	1	1	0	1	1	0	1	1	1	-1	0	1	0	1	1	0	1	1	1	1	0	1	1	-1	-1	1	1	0	1	1	1	1	1	1	1	1	1
1	-1	-1	1	1	1	0	-1	1	1	0	1	-1	1	1	1	0	1	0	1	1	1	-1	1	1	1	1	1	-1	1	0	1	0	1	0	1	0	-1	1	1	0	1	1	1	-1	-1	-1	1	1	1
1	1	-1	1	1	1	1	-1	1	0	0	1	-1	1	1	0	0	1	-1	1	1	1	0	1	1	1	1	1	-1	1	1	1	1	1	1	1	1	-1	1	1	-1	1	1	0	0	0	0	1	1	1
1	1	-1	1	1	1	0	-1	1	0	1	1	-1	1	1	1	0	1	0	1	1	1	0	1	1	0	1	1	-1	0	0	1	1	1	0	1	1	0	1	0	0	1	1	1	-1	-1	-1	1	1	1
1	1	-1	1	1	1	0	-1	1	0	1	1	-1	1	1	0	0	1	0	1	1	1	1	1	1	1	1	1	0	1	0	1	1	0	1	1	1	1	1	0	0	1	0	1	1	1	1	1	1	1
1	1	-1	1	1	1	0	-1	1	1	1	1	-1	1	1	0	0	1	1	1	1	1	0	1	1	1	1	1	-1	1	1	1	1	1	0	1	0	0	1	1	0	1	1	1	1	1	1	1	0	1
1	-1	-1	1	1	0	1	-1	0	0	0	0	-1	1	1	-1	0	1	-1	1	1	1	0	0	1	0	1	1	-1	0	1	1	1	0	0	1	0	0	1	-1	1	1	1	0	1	1	1	1	1	1
1	1	-1	1	1	1	1	-1	1	1	0	1	0	1	1	0	1	1	-1	1	1	0	1	1	0	1	1	1	-1	0	1	1	1	1	1	1	-1	-1	1	1	-1	1	1	1	0	0	0	1	1	1
1	1	-1	1	1	1	0	-1	1	1	0	0	-1	1	1	1	0	1	0	1	1	1	-1	1	1	1	1	1	-1	1	1	1	1	1	0	1	0	-1	1	1	-1	0	1	0	0	0	0	1	1	1
1	1	-1	1	1	0	1	0	1	0	1	0	-1	1	1	0	1	1	-1	1	1	1	1	1	0	0	1	1	-1	1	1	1	0	1	1	1	0	1	1	0	1	1	1	1	1	1	1	1	1	1
1	0	0	1	1	1	1	-1	1	0	0	1	-1	1	1	1	0	1	-1	1	1	1	0	0	1	1	1	1	-1	1	1	1	1	0	0	1	0	0	1	1	1	1	1	1	1	1	1	1	1	1
1	0	-1	1	1	1	1	0	1	0	1	1	-1	1	1	1	1	1	-1	1	0	1	1	1	1	0	1	1	-1	0	1	1	1	1	1	1	0	1	1	1	1	0	0	1	1	1	1	1	1	1
1	0	-1	1	1	1	1	-1	0	1	1	0	-1	1	1	1	1	1	0	1	1	0	1	1	1	1	1	1	0	1	1	1	0	1	0	1	-1	0	1	1	0	1	1	1	0	0	0	1	1	1
1	-1	-1	1	1	1	0	-1	0	0	0	1	-1	1	1	1	1	0	0	1	1	0	1	1	1	1	1	1	-1	0	1	1	1	1	0	1	0	0	1	0	1	1	1	1	0	0	0	1	1	1
1	0	-1	1	1	1	1	-1	1	-1	1	0	-1	1	1	1	1	1	-1	1	1	1	0	0	1	1	1	1	0	1	1	1	1	0	0	1	0	0	1	1	0	1	1	1	0	0	0	1	1	1
1	1	-1	1	1	1	0	-1	1	0	1	1	1	1	1	0	1	0	-1	1	1	1	0	0	1	1	1	1	0	1	1	1	1	0	1	1	-1	0	1	1	0	1	1	1	1	1	1	1	1	1
1	-1	-1	1	1	0	1	-1	1	1	-1	1	-1	1	1	1	1	0	0	1	1	1	1	-1	1	0	1	1	1	0	1	1	1	1	0	1	1	0	1	1	0	1	1	1	0	0	0	1	1	1
1	0	-1	1	1	1	1	-1	1	1	1	1	-1	1	1	1	1	1	0	1	1	1	0	1	1	1	1	1	-1	1	1	1	1	1	1	1	0	0	1	0	0	1	1	1	1	1	1	1	1	1
1	-1	-1	1	1	1	1	-1	0	1	1	1	-1	1	1	0	1	1	0	1	1	1	0	1	1	0	1	1	-1	1	1	1	1	1	1	1	0	0	1	1	1	1	1	1	1	1	1	1	1	1
1	-1	-1	1	1	0	0	-1	1	-1	0	1	-1	1	1	1	0	1	-1	1	1	1	1	1	1	1	1	1	1	1	1	1	1	1	0	1	1	-1	1	0	-1	1	1	1	1	1	1	1	1	1
1	0	-1	1	1	1	0	0	1	1	1	1	0	1	1	0	1	1	0	1	1	1	1	1	1	1	1	1	-1	1	1	1	1	1	1	1	-1	0	1	0	0	1	1	1	1	1	1	1	1	0
1	0	0	1	1	1	1	-1	1	1	1	1	-1	1	1	1	1	1	-1	1	1	1	-1	1	1	1	1	1	0	1	1	1	1	1	1	1	1	0	1	0	0	1	1	0	1	1	1	1	1	1
1	1	-1	1	1	0	1	-1	1	0	1	1	-1	1	1	0	1	1	0	1	0	1	1	0	1	1	1	1	-1	1	1	1	1	1	0	1	-1	0	1	1	0	1	0	1	1	1	1	1	1	1
1	1	-1	0	1	1	-1	-1	1	0	0	1	-1	1	1	1	1	1	0	1	1	1	1	0	1	1	1	1	-1	0	1	1	1	1	0	1	0	1	1	1	0	1	1	1	1	1	1	1	1	1
1	1	-1	0	1	1	-1	0	1	1	-1	1	-1	1	1	0	1	0	0	1	1	1	0	0	1	0	1	1	-1	1	1	1	0	1	0	1	1	1	1	1	0	1	1	1	0	0	0	1	1	1
1	-1	-1	0	1	1	1	0	1	1	1	1	-1	1	1	1	1	1	-1	1	1	1	0	1	1	0	1	1	0	1	1	1	1	0	1	1	0	1	1	1	0	1	1	1	1	1	1	1	1	1
1	0	-1	1	1	0	1	-1	1	0	1	1	-1	1	1	0	1	1	0	1	1	1	-1	1	1	0	1	1	-1	1	1	1	1	1	0	1	0	1	1	1	1	1	1	1	1	1	1	1	1	1
1	1	0	1	1	1	1	-1	1	1	1	1	0	1	1	0	1	0	0	1	1	1	1	0	1	1	1	1	0	1	1	1	1	1	0	1	0	-1	1	0	0	1	1	1	1	1	1	1	1	1
1	1	-1	1	1	1	1	-1	1	1	0	1	0	1	1	0	1	1	-1	1	1	1	0	1	1	1	1	1	-1	0	1	1	1	0	0	1	1	0	1	0	1	0	1	1	1	1	1	1	1	1
1	1	-1	1	1	1	-1	-1	1	0	-1	1	0	1	1	1	1	1	0	1	1	1	0	0	1	1	1	1	-1	1	1	1	1	1	0	1	1	0	1	1	0	1	1	1	0	1	0	1	1	0
1	-1	-1	1	1	1	1	-1	1	-1	0	1	0	1	1	1	1	1	-1	1	1	1	1	1	1	1	1	1	-1	1	1	1	0	1	-1	1	1	1	1	0	0	1	1	1	-1	-1	-1	1	1	1
1	1	-1	1	1	1	1	-1	1	0	1	1	0	1	1	-1	1	1	1	1	0	1	0	1	1	1	1	1	-1	1	1	1	1	1	0	1	1	1	1	0	0	0	1	1	1	1	1	1	1	1
1	-1	-1	1	1	1	1	0	1	-1	1	1	0	1	1	0	0	0	0	1	1	0	1	1	1	0	1	1	0	0	1	1	1	1	0	1	-1	1	1	0	0	1	1	1	-1	1	-1	1	1	1
1	1	-1	1	1	1	1	-1	1	-1	0	1	0	1	1	1	-1	1	0	1	1	1	-1	1	1	0	1	1	-1	1	1	1	1	1	1	1	0	-1	1	0	1	1	1	1	1	1	1	1	1	1
1	1	-1	1	1	1	1	-1	1	-1	0	1	1	1	1	0	0	1	-1	1	1	1	0	-1	1	0	1	1	-1	1	1	1	0	0	1	1	-1	-1	1	1	-1	1	1	1	1	1	1	1	1	1
1	1	-1	1	1	0	1	0	1	0	1	1	0	1	1	0	0	1	0	1	1	1	0	1	1	1	1	1	-1	0	1	1	1	1	1	1	-1	0	1	1	0	1	1	1	1	1	1	1	1	1
1	1	-1	1	1	0	0	-1	1	0	1	1	-1	1	1	0	0	1	0	1	1	1	0	1	1	1	1	1	-1	1	1	1	1	0	0	1	1	-1	1	0	1	1	1	1	0	0	0	1	1	1
1	1	-1	1	1	1	1	-1	1	0	0	1	-1	1	1	1	0	1	0	1	1	1	0	0	1	0	1	1	-1	1	1	1	0	1	1	1	1	0	1	0	-1	0	1	1	1	1	1	1	1	1
1	-1	-1	1	1	1	1	-1	1	1	1	1	-1	1	1	0	1	1	-1	1	1	0	1	-1	1	1	1	1	-1	1	1	1	1	1	0	1	-1	0	1	0	0	1	1	1	1	1	1	1	1	1
1	0	-1	1	1	1	0	0	1	1	-1	1	-1	1	1	0	1	0	0	1	1	1	1	1	1	1	1	1	0	0	1	1	0	1	0	1	-1	0	1	0	1	1	1	1	0	0	0	1	1	1
1	0	-1	1	1	1	1	-1	1	0	1	1	-1	1	1	0	1	1	0	1	0	1	1	1	1	1	1	1	-1	0	1	1	1	1	1	1	1	-1	1	1	0	1	1	1	0	0	0	1	1	1
1	1	-1	1	1	1	1	0	1	1	1	1	0	1	1	1	1	1	-1	1	1	1	0	1	1	1	1	1	0	1	1	1	1	1	-1	1	0	0	1	1	-1	1	1	1	1	1	1	1	1	1
1	1	-1	0	1	1	0	0	1	0	0	1	-1	1	1	0	1	1	0	1	1	1	-1	1	1	1	1	-1	-1	0	1	1	1	1	1	1	-1	-1	1	-1	1	1	1	1	1	1	1	1	1	1
1	-1	-1	1	1	0	1	-1	1	1	1	1	1	1	1	-1	1	1	0	1	0	1	1	0	1	1	1	1	-1	0	1	1	1	1	0	1	1	-1	1	1	0	1	1	1	1	1	1	1	1	1
1	0	-1	1	1	1	0	0	1	0	0	1	-1	1	1	1	0	1	0	1	1	1	0	1	1	0	1	1	-1	1	1	1	1	1	1	1	-1	0	1	-1	0	1	1	1	1	1	1	1	1	1
1	-1	0	1	0	1	1	-1	1	0	-1	1	0	1	1	1	1	1	-1	1	0	1	1	1	1	0	1	1	-1	1	1	1	1	1	0	1	-1	-1	1	0	0	1	0	1	1	1	1	1	1	1
1	1	-1	1	1	1	0	-1	1	0	1	1	-1	1	1	1	0	1	-1	1	1	1	0	0	1	1	1	1	0	0	1	1	1	1	-1	1	-1	1	1	1	0	0	1	1	1	1	1	1	1	1
1	0	-1	1	1	1	1	-1	1	0	0	0	-1	1	1	1	0	1	1	1	1	0	1	0	1	1	1	0	-1	0	1	1	0	1	0	1	-1	1	1	1	-1	1	1	1	1	1	1	1	1	1
1	0	-1	1	1	1	1	-1	1	-1	1	1	-1	1	1	1	1	1	0	1	1	1	0	0	1	1	1	1	-1	1	1	1	1	1	1	1	1	-1	1	-1	0	1	1	1	1	1	1	1	1	0
1	0	0	1	1	-1	1	-1	1	1	1	1	-1	1	1	0	1	1	0	1	0	1	1	0	1	1	1	1	-1	1	1	1	0	1	0	1	0	1	1	0	0	1	1	1	0	0	0	1	1	1
1	-1	-1	0	1	1	1	-1	1	1	0	1	0	1	1	0	1	1	-1	1	1	1	-1	1	1	1	1	1	0	1	0	1	1	1	-1	1	-1	-1	1	0	0	1	1	1	1	1	1	1	1	1
1	-1	-1	1	1	1	0	-1	1	0	1	1	0	1	1	0	0	1	0	1	1	1	1	1	1	1	1	1	-1	0	1	1	1	1	1	1	1	0	1	0	1	1	1	1	1	1	1	1	1	1
1	0	-1	0	1	0	1	-1	1	1	1	1	-1	1	1	-1	1	1	1	1	0	0	1	1	1	1	1	1	-1	1	1	1	1	0	1	1	1	0	1	0	1	1	1	1	1	1	1	1	1	1
1	0	-1	1	1	1	0	-1	1	1	1	1	-1	1	1	0	0	1	1	1	1	1	1	1	1	1	1	1	-1	1	1	1	1	0	1	1	1	1	1	0	0	1	1	1	1	1	1	1	1	1
1	1	-1	1	1	1	1	-1	1	1	0	1	-1	1	1	0	1	1	-1	1	0	1	0	1	1	1	1	1	-1	0	1	1	1	1	-1	1	0	0	1	1	0	0	1	1	1	1	1	1	1	1
1	0	-1	1	1	0	1	-1	1	1	1	1	0	1	1	1	0	1	-1	1	1	-1	1	1	1	0	1	1	-1	1	1	1	1	1	1	1	0	0	1	1	-1	1	1	1	0	0	0	1	1	1
1	0	-1	1	1	1	0	-1	1	0	1	1	-1	1	1	1	0	1	1	1	1	0	1	1	1	0	1	1	0	1	0	1	1	1	1	1	1	0	1	0	1	1	0	1	1	1	1	1	1	1
1	0	-1	1	1	0	1	-1	1	1	1	1	-1	1	1	0	1	1	0	1	0	0	1	0	1	0	1	1	-1	1	1	1	0	1	1	1	-1	0	1	0	0	1	1	1	0	0	0	1	1	1
1	0	0	0	1	-1	1	-1	1	1	1	1	-1	1	1	0	1	1	0	1	0	1	1	1	1	1	1	1	-1	1	1	1	1	1	0	1	0	1	1	1	1	1	1	1	1	1	1	1	1	1
1	1	-1	1	1	NA	0	-1	1	1	1	1	-1	1	1	0	0	1	-1	1	1	1	0	-1	1	1	1	1	-1	0	1	1	1	1	1	1	-1	0	1	0	0	1	1	1	1	1	1	1	1	1
1	0	-1	1	1	1	0	0	1	0	1	1	-1	1	1	0	0	0	0	1	1	1	1	1	1	1	1	1	-1	1	1	1	1	0	1	1	1	1	1	0	0	1	1	1	1	1	1	1	1	1
1	-1	-1	1	1	1	0	-1	1	0	1	1	0	1	1	-1	0	0	-1	1	1	1	1	0	1	1	1	1	-1	1	1	1	1	1	0	1	-1	1	1	0	0	1	1	1	1	1	1	1	1	1
1	-1	-1	1	1	1	0	-1	1	1	1	1	-1	1	1	1	1	1	-1	1	1	1	0	-1	1	1	1	1	-1	0	1	1	1	1	0	1	0	0	1	0	1	1	1	1	1	1	1	1	1	1
1	0	-1	1	1	1	1	0	1	0	1	1	-1	1	1	0	1	1	0	1	1	1	1	1	1	1	1	1	-1	1	1	1	1	1	1	1	1	0	1	1	0	0	1	1	1	1	1	0	1	1
1	0	-1	1	1	1	0	-1	1	0	1	1	-1	1	1	-1	1	1	0	1	1	1	1	0	1	1	1	1	-1	1	1	1	1	1	0	1	0	0	1	0	1	1	1	1	0	0	0	1	1	1
1	0	-1	1	1	1	0	0	1	0	1	1	-1	1	1	0	1	1	-1	1	1	1	1	1	1	1	1	1	-1	1	1	1	1	0	0	1	0	0	1	0	-1	1	1	1	1	1	1	1	1	1
1	0	-1	1	1	1	1	-1	1	1	1	1	-1	1	1	0	1	1	-1	1	1	0	0	0	1	1	1	1	-1	0	1	1	1	1	1	1	-1	1	1	0	1	1	1	1	1	1	1	1	1	1
1	1	-1	1	1	1	0	-1	1	0	1	1	-1	1	1	0	0	1	0	1	1	1	1	0	1	1	1	1	-1	1	1	1	1	1	0	1	0	0	1	0	1	0	1	1	1	1	1	1	1	1
1	-1	-1	1	1	1	1	-1	1	0	1	1	-1	1	1	0	0	1	0	1	1	0	1	0	1	1	1	1	-1	1	1	1	1	1	0	1	0	-1	1	0	1	0	1	1	1	1	1	1	1	1
1	1	-1	0	1	1	1	-1	1	0	0	1	-1	1	1	0	0	1	1	1	1	1	0	1	1	1	1	1	-1	1	1	1	1	1	1	1	0	1	1	1	-1	1	1	1	1	1	1	1	1	1
1	0	-1	1	1	1	1	-1	1	1	1	1	-1	1	1	1	1	1	-1	1	1	0	1	1	1	1	1	1	0	1	1	1	1	1	0	1	0	1	1	1	1	1	1	1	1	1	1	1	1	1
1	1	-1	1	1	1	0	0	1	1	0	1	-1	1	1	0	1	1	-1	1	1	1	0	1	1	1	1	1	-1	1	0	1	1	1	1	1	1	0	1	-1	-1	1	0	1	1	1	1	1	1	1
1	0	-1	0	1	1	0	-1	1	0	0	1	-1	1	1	1	1	1	0	1	1	1	1	1	1	0	1	1	-1	1	1	1	1	1	1	1	-1	-1	1	0	1	1	1	1	1	1	1	1	1	1
1	0	-1	1	1	1	1	0	1	1	1	0	-1	1	1	0	1	1	0	1	1	1	0	1	1	0	1	1	-1	1	1	1	1	1	0	1	0	1	1	1	0	1	1	1	1	1	1	1	1	1
1	0	-1	1	1	1	1	-1	1	0	1	1	-1	1	1	1	1	1	-1	1	1	1	0	0	1	1	1	1	0	1	1	1	1	1	0	1	-1	1	1	-1	-1	1	1	0	0	1	0	1	1	1
1	1	-1	1	1	0	1	-1	1	1	-1	1	0	1	1	0	1	1	1	1	1	1	0	1	1	0	1	1	-1	1	1	1	1	1	0	1	0	1	1	0	1	1	1	1	1	1	1	1	1	1
1	-1	-1	1	1	1	1	-1	1	0	1	1	-1	1	1	0	1	0	-1	1	1	1	1	1	1	0	1	1	-1	1	1	1	0	1	1	1	0	0	1	0	0	1	1	1	0	0	0	1	1	1
1	-1	-1	1	1	1	1	-1	1	0	1	1	-1	1	1	0	1	0	1	1	1	1	1	0	1	1	1	1	-1	1	1	1	1	1	-1	1	0	-1	1	-1	0	1	1	1	1	1	1	1	1	1
1	0	-1	1	1	1	1	-1	1	0	0	0	-1	1	1	1	1	1	-1	1	1	1	0	1	1	1	1	1	-1	1	1	1	0	0	1	1	0	0	1	1	-1	1	1	1	1	1	1	1	1	1
1	1	-1	1	0	1	0	-1	1	0	1	1	1	1	1	1	0	1	-1	1	1	1	1	1	1	0	1	1	-1	0	1	1	1	1	0	1	-1	1	1	1	0	1	1	1	1	1	1	1	1	1
1	0	-1	1	1	1	1	-1	1	-1	0	1	-1	1	1	1	1	1	0	1	1	1	1	0	1	1	1	1	-1	1	1	1	1	1	0	1	0	1	1	1	1	1	1	1	0	1	0	1	1	1
1	1	-1	1	0	1	1	0	1	1	0	1	-1	1	1	0	1	1	-1	1	0	1	1	1	1	1	1	1	0	1	1	0	1	1	1	1	0	0	1	0	1	1	1	1	0	-1	-1	1	1	0
1	1	-1	1	1	-1	1	-1	1	1	1	1	-1	1	1	0	1	1	-1	1	1	1	1	1	1	1	1	1	0	0	1	1	1	1	1	1	0	-1	0	-1	0	1	1	1	1	1	1	1	1	1
1	0	-1	1	1	1	0	-1	1	0	1	1	-1	1	1	0	1	1	0	1	1	1	1	0	1	1	1	1	-1	1	1	1	1	1	0	1	1	1	1	1	0	1	1	1	1	1	1	1	1	1
1	0	-1	1	1	1	1	-1	1	1	1	1	-1	1	1	0	1	1	0	1	1	1	0	1	1	1	1	1	-1	1	1	1	0	1	-1	1	-1	1	1	-1	-1	1	1	1	0	1	0	1	1	0
1	0	-1	1	1	-1	0	-1	1	1	0	0	-1	1	1	0	0	1	0	1	1	0	0	0	1	0	1	1	0	0	1	1	1	1	0	1	-1	0	1	0	0	1	1	1	1	1	1	1	1	1
1	1	-1	1	1	1	0	0	1	-1	0	1	0	1	1	1	1	-1	0	1	1	0	1	1	1	0	1	1	0	1	1	1	1	1	1	1	0	0	1	1	0	1	1	1	1	1	1	1	1	1
1	1	-1	1	1	0	0	-1	1	0	-1	1	-1	1	1	1	0	1	-1	1	0	1	1	-1	1	1	1	1	-1	1	1	1	0	0	-1	1	1	0	1	1	0	1	1	1	1	1	0	1	1	1
1	0	0	1	1	1	1	-1	1	-1	0	1	-1	1	1	1	1	0	-1	1	1	1	1	1	1	1	1	1	-1	1	1	1	1	1	1	1	1	0	1	1	0	1	0	1	1	1	1	1	1	1
1	0	-1	1	1	1	0	-1	1	-1	1	1	-1	1	1	0	1	1	0	1	1	1	1	1	1	1	1	1	-1	0	1	1	1	1	-1	1	0	1	1	0	1	1	1	0	1	1	1	1	1	0
1	0	-1	1	1	1	1	-1	1	0	1	1	-1	1	1	0	1	1	-1	1	1	1	1	1	1	1	1	1	-1	1	1	1	1	1	0	1	-1	1	1	1	0	1	1	1	0	1	0	1	1	1
1	-1	-1	1	1	0	1	-1	1	1	0	1	-1	1	1	0	1	1	0	1	1	0	0	1	1	0	1	1	-1	1	1	1	1	1	1	1	-1	0	1	1	0	1	1	1	1	1	1	1	1	1
1	0	-1	1	0	1	1	-1	1	1	1	1	0	1	1	0	1	1	0	1	1	0	1	0	1	1	1	1	-1	1	1	1	1	0	1	1	0	1	1	-1	0	1	1	1	0	1	0	1	1	0
1	0	-1	1	1	1	1	0	1	0	1	1	-1	1	1	0	1	1	0	1	0	1	0	1	0	0	1	1	-1	1	1	1	0	1	-1	1	-1	-1	1	1	0	1	1	0	0	0	0	1	1	1
1	0	-1	0	1	0	0	-1	1	0	0	1	0	1	1	1	0	1	0	1	1	0	0	0	1	1	1	1	-1	1	1	1	0	1	1	1	1	1	1	1	0	1	1	0	0	0	0	1	1	1
1	0	-1	1	1	1	1	-1	1	1	1	1	0	1	1	1	0	1	1	1	1	1	0	1	1	0	1	1	-1	0	1	1	1	0	0	1	0	-1	1	0	0	1	1	1	1	1	1	1	1	1
1	-1	-1	1	1	1	1	-1	1	1	0	1	-1	1	1	-1	0	1	0	1	1	1	0	0	1	1	1	1	-1	1	1	1	1	1	0	1	0	-1	1	0	-1	0	0	0	1	1	1	1	1	0
1	0	-1	1	1	1	1	0	1	1	0	1	-1	1	1	0	0	1	0	1	1	1	1	1	1	1	1	1	-1	1	1	1	1	1	1	1	0	0	1	1	-1	1	1	1	1	1	1	1	1	1
1	0	-1	1	1	1	-1	-1	1	0	0	1	-1	1	1	0	0	1	-1	1	1	1	1	0	1	0	1	1	-1	1	1	1	0	1	1	1	0	0	1	1	0	1	1	1	0	0	0	1	1	1
1	0	-1	1	1	1	1	-1	1	1	1	1	0	1	1	1	0	0	0	1	1	0	1	0	1	1	1	1	-1	1	1	1	1	1	1	1	1	0	1	-1	0	0	1	0	1	1	1	1	1	1
1	-1	-1	0	1	1	1	0	0	1	1	1	-1	1	1	1	1	1	0	1	0	1	0	1	1	1	1	1	-1	1	1	1	1	1	0	1	0	0	1	0	0	1	1	1	1	1	1	1	1	1
1	0	-1	1	1	1	1	-1	1	0	1	1	0	1	1	1	1	1	0	1	1	1	1	1	1	1	1	1	-1	1	1	1	1	1	0	1	1	0	1	0	0	1	1	1	1	1	1	1	1	1
1	0	-1	1	1	1	1	-1	1	0	1	1	-1	1	1	1	-1	1	1	1	1	1	1	1	1	1	1	1	-1	1	1	1	0	1	1	1	0	0	1	1	-1	1	1	1	0	0	0	1	1	1
1	0	-1	1	1	1	0	-1	1	0	0	1	-1	1	1	1	0	1	-1	1	1	1	1	0	1	0	1	1	-1	1	1	1	-1	1	1	1	1	-1	1	1	0	0	1	1	-1	-1	-1	1	1	1
1	1	-1	1	1	0	1	0	1	1	0	1	0	1	1	0	1	0	-1	1	1	0	1	1	1	1	1	1	0	0	1	1	1	1	1	1	-1	0	1	0	0	1	0	1	1	1	1	1	1	1
1	1	-1	1	1	1	0	-1	1	1	0	1	-1	1	1	0	0	0	-1	1	1	1	1	-1	1	1	1	1	-1	1	1	1	0	1	0	1	0	0	1	1	-1	1	1	1	0	0	0	1	1	1
1	-1	-1	1	1	1	1	0	1	0	1	1	0	1	1	1	1	1	0	1	1	1	1	1	1	0	1	1	-1	1	1	1	0	1	0	1	-1	0	1	1	1	0	1	0	0	0	0	1	1	1
1	0	-1	1	1	0	0	-1	1	1	1	1	-1	1	1	0	0	1	-1	1	1	1	1	0	1	1	1	1	0	1	1	1	0	1	0	1	0	0	1	0	0	1	1	0	0	0	0	1	1	1
1	1	-1	1	1	0	1	0	1	-1	0	0	-1	1	1	0	1	1	0	1	1	1	0	1	1	1	1	1	-1	0	1	1	1	1	1	1	-1	1	1	0	0	0	1	1	1	1	1	1	1	1
1	0	-1	1	1	1	1	-1	1	-1	0	0	-1	1	1	-1	1	1	0	1	1	1	0	0	1	1	1	1	-1	1	1	1	-1	1	1	1	-1	1	1	1	0	0	1	1	-1	-1	-1	1	1	1
1	0	-1	1	1	1	0	-1	1	1	1	1	-1	1	1	-1	1	1	-1	1	1	1	1	1	1	0	1	1	0	1	1	1	1	0	1	1	-1	0	1	1	0	1	1	1	0	0	0	1	1	1
1	-1	-1	1	1	0	0	0	1	0	-1	1	-1	1	1	0	1	1	0	1	1	1	1	1	1	1	1	1	-1	1	1	1	1	1	0	1	1	0	1	1	0	1	0	1	1	1	1	1	1	1
1	-1	-1	1	1	0	0	0	1	0	-1	1	-1	1	1	0	1	1	0	1	1	1	1	1	1	1	1	1	-1	1	1	1	1	1	0	1	1	0	1	1	-1	1	0	1	1	1	1	1	1	1
1	-1	-1	1	1	1	1	0	1	0	0	1	-1	1	1	1	1	1	-1	1	1	1	-1	0	1	0	1	1	-1	1	1	1	1	1	0	1	0	1	1	0	-1	0	1	1	1	1	1	1	1	1
1	0	-1	1	1	1	1	-1	1	0	-1	1	-1	1	1	1	0	1	-1	1	1	1	1	0	1	1	1	1	0	1	1	1	1	1	0	1	0	-1	1	1	0	0	1	1	1	1	1	1	1	1
1	1	-1	1	1	1	1	-1	1	1	1	1	0	1	1	0	0	1	0	1	1	0	1	1	1	1	1	0	-1	1	1	1	0	1	1	1	0	0	1	1	0	1	1	1	0	0	0	1	1	1
1	0	-1	1	1	1	1	-1	1	-1	0	0	-1	1	1	-1	1	1	0	1	1	1	0	0	1	1	1	1	-1	1	1	1	-1	1	1	1	-1	1	1	1	0	0	1	1	-1	-1	-1	1	1	1
1	-1	-1	1	1	1	1	-1	1	0	1	1	-1	1	1	1	1	0	-1	1	0	1	0	1	1	0	1	1	0	1	1	1	1	1	1	1	0	0	1	1	0	1	1	1	1	1	1	1	1	1
1	1	-1	1	1	-1	1	-1	1	1	1	1	-1	1	1	0	0	0	0	1	1	1	-1	1	1	1	1	0	0	0	1	1	1	1	0	1	-1	0	1	1	1	1	1	1	0	1	0	1	1	1
1	-1	-1	1	1	0	1	0	1	0	0	1	-1	1	1	-1	1	1	1	1	1	1	-1	1	1	0	1	1	0	1	1	1	0	1	1	1	0	0	1	1	1	1	1	1	1	0	0	1	1	1
1	-1	-1	1	1	1	1	-1	1	0	1	1	-1	1	1	0	1	1	0	1	1	1	0	0	1	1	1	0	-1	1	1	1	1	1	1	1	0	0	1	0	-1	1	1	1	1	1	1	1	1	1
1	0	-1	1	1	0	1	-1	1	1	0	1	-1	1	1	1	1	0	1	1	1	1	1	0	1	0	1	1	-1	0	1	1	1	1	1	1	1	-1	1	1	0	1	1	1	1	1	1	1	1	1
1	1	-1	1	1	0	1	-1	1	0	1	1	-1	1	1	1	1	0	-1	1	1	1	0	0	1	0	1	1	-1	0	1	1	1	1	0	1	1	1	1	1	1	1	1	1	1	1	1	1	1	1
1	-1	-1	1	1	1	1	0	1	1	-1	1	-1	1	1	1	1	1	-1	1	1	1	0	1	1	1	1	1	0	1	1	1	0	1	0	1	1	0	1	0	1	1	0	1	1	1	1	1	1	1
1	1	-1	1	1	1	1	-1	1	1	1	1	0	1	1	1	1	1	-1	1	1	1	1	1	1	1	1	1	-1	1	1	1	0	1	-1	1	1	0	1	0	1	1	1	1	0	0	0	1	1	1
1	1	-1	1	1	1	1	-1	1	1	0	1	-1	1	1	1	1	1	-1	1	1	1	1	1	1	1	1	1	-1	1	1	1	1	1	0	1	1	0	1	1	0	1	1	1	1	1	1	1	1	1
1	0	-1	1	1	1	1	-1	1	0	1	1	0	1	1	1	1	0	-1	1	1	1	1	1	1	1	1	1	-1	1	1	1	1	1	1	1	0	1	1	1	0	1	1	1	0	0	0	1	1	1
1	-1	-1	1	1	1	1	-1	1	1	0	1	-1	1	1	1	1	1	1	1	1	1	-1	0	1	1	1	1	-1	-1	1	1	1	1	0	1	0	0	1	1	0	1	1	1	1	1	1	1	1	1
1	-1	-1	1	1	1	1	-1	1	0	1	1	-1	1	1	-1	1	1	0	1	1	1	-1	1	1	1	1	1	-1	0	1	1	1	1	1	1	0	0	1	0	0	1	1	1	1	1	1	1	1	1
1	0	-1	1	1	1	1	-1	1	-1	1	1	0	1	1	0	1	0	0	1	1	1	0	1	1	1	1	1	0	1	1	1	1	1	1	1	-1	1	1	0	1	1	1	1	-1	0	-1	1	1	1
1	-1	-1	1	1	1	1	0	1	0	1	1	0	1	1	0	1	1	-1	1	1	0	1	1	1	1	1	1	-1	1	1	1	1	1	-1	0	0	0	1	0	0	1	1	1	1	1	1	1	1	1
1	1	-1	1	1	1	0	0	1	1	0	1	0	1	1	0	1	1	0	1	1	1	1	0	1	1	1	1	-1	0	1	1	0	1	1	1	0	0	1	0	0	1	1	1	-1	-1	-1	1	1	1
1	0	-1	1	1	1	1	-1	1	0	0	1	0	1	1	0	0	1	-1	1	1	1	0	0	1	0	1	1	-1	1	1	1	0	1	-1	1	0	0	1	-1	0	0	1	0	0	0	0	1	1	1
1	1	-1	0	1	1	1	-1	1	0	0	1	-1	1	1	-1	1	0	-1	1	1	0	0	-1	1	1	1	1	-1	1	1	1	1	1	1	1	-1	1	1	0	1	1	1	1	1	1	1	1	1	1
1	1	-1	1	1	1	1	-1	1	0	1	1	-1	1	1	1	1	1	0	1	1	1	0	0	1	0	1	1	-1	1	1	1	1	1	0	1	-1	1	1	0	0	1	1	1	1	1	1	1	1	1
1	0	-1	1	1	1	1	-1	1	0	0	1	0	1	1	1	1	1	0	1	0	1	0	1	1	1	1	1	-1	0	1	1	1	1	1	1	-1	0	1	-1	0	1	1	1	0	1	0	1	1	1
1	0	-1	1	1	1	1	-1	1	-1	1	1	-1	1	1	1	1	0	0	1	0	1	1	1	1	1	1	1	-1	1	1	1	0	1	1	1	0	-1	1	0	0	1	1	1	1	1	1	1	1	1
1	1	-1	0	1	1	-1	-1	1	0	0	1	-1	1	1	0	1	1	1	1	1	0	0	0	1	1	1	1	-1	1	1	1	0	1	1	1	-1	0	1	0	1	1	1	1	1	0	0	1	1	1
1	-1	-1	1	1	1	1	-1	1	0	0	1	-1	1	1	-1	1	1	1	1	1	1	-1	0	1	0	1	1	-1	1	1	1	0	1	1	1	0	1	1	1	-1	1	1	1	1	0	0	1	1	1
1	0	-1	1	1	1	0	-1	1	1	0	1	-1	1	1	0	1	1	-1	1	1	1	1	1	1	0	1	1	-1	0	1	1	1	0	-1	1	-1	0	1	NA	1	1	1	1	1	1	1	1	1	1
1	0	-1	1	1	0	1	-1	1	1	0	1	-1	1	1	-1	0	1	-1	1	1	1	0	1	1	0	1	1	0	1	1	1	1	1	-1	1	0	0	1	1	0	1	1	1	1	1	1	1	1	1
1	-1	-1	1	1	1	1	-1	1	0	0	1	-1	1	1	-1	1	1	1	1	1	1	-1	0	1	0	1	1	-1	1	1	1	0	1	1	1	0	1	1	1	-1	1	1	1	1	0	0	1	1	1
1	0	-1	1	1	0	1	-1	1	-1	0	1	-1	1	1	0	1	1	0	1	1	1	0	1	1	1	1	1	-1	1	1	1	1	1	1	1	0	1	1	1	-1	1	1	1	0	0	0	1	1	1
1	0	-1	1	1	1	1	0	1	1	1	1	-1	1	1	0	1	1	0	1	1	1	0	0	1	1	1	1	-1	0	0	1	1	1	1	1	0	0	1	1	1	1	1	1	1	1	1	1	1	1
1	0	-1	1	1	1	1	0	1	0	1	1	-1	1	1	1	1	1	0	1	1	1	1	1	1	1	1	1	-1	1	0	1	0	1	0	1	-1	1	1	0	1	1	1	1	0	0	0	1	1	1
1	0	-1	1	1	1	1	-1	1	1	1	1	-1	1	1	-1	0	1	0	1	1	1	0	1	0	1	1	1	-1	1	1	1	1	1	0	1	-1	1	1	1	0	0	1	1	1	1	1	1	1	1
1	1	0	1	1	0	1	-1	1	0	1	1	0	1	1	-1	1	1	-1	1	1	1	1	0	1	0	1	1	-1	1	1	1	1	0	1	1	0	0	1	0	0	1	0	1	1	1	1	1	1	1
1	0	-1	1	1	1	1	-1	1	-1	1	1	0	1	1	0	1	0	0	1	1	1	0	1	1	1	1	1	0	1	1	1	1	1	1	1	-1	1	1	0	1	1	1	1	-1	0	-1	1	1	1
1	-1	-1	1	1	1	1	-1	1	1	-1	1	-1	1	1	1	1	1	-1	1	1	1	1	0	1	0	1	1	0	1	1	1	1	1	0	1	1	-1	1	0	-1	1	1	1	1	1	1	1	1	1
1	0	-1	0	1	1	1	-1	1	0	1	1	-1	1	1	0	1	1	-1	1	1	1	0	0	1	1	1	1	-1	1	1	1	1	1	1	1	0	0	1	0	0	1	1	1	1	1	1	1	1	1
1	-1	-1	1	1	1	1	-1	1	1	1	1	-1	1	1	1	1	1	0	1	1	1	0	1	1	1	1	1	0	0	1	1	0	1	1	1	1	0	1	0	0	1	1	1	1	1	1	1	1	1
1	1	-1	1	1	1	1	-1	1	1	1	1	-1	1	1	1	0	1	-1	1	1	1	1	0	1	1	1	1	0	1	1	1	1	1	1	1	1	0	1	1	-1	1	1	1	1	1	1	1	1	1
1	0	-1	1	1	0	1	-1	1	1	1	1	0	1	1	1	1	1	0	1	1	1	1	0	1	1	1	1	-1	1	1	1	1	1	-1	1	-1	-1	1	1	0	1	1	1	1	1	1	1	1	1
1	-1	-1	1	1	1	1	0	1	1	1	1	0	1	1	1	1	1	0	1	1	1	0	1	1	1	1	1	-1	0	1	1	0	1	-1	1	-1	0	1	-1	1	1	1	1	0	0	0	1	1	1
1	0	-1	0	1	1	0	0	1	0	-1	1	-1	1	1	1	1	1	1	1	1	1	1	1	1	0	1	1	-1	1	1	1	1	1	0	1	-1	1	1	1	0	1	1	1	1	1	1	1	1	1
1	0	-1	1	1	0	1	0	1	0	0	1	-1	1	1	1	1	1	-1	1	1	1	1	1	1	0	1	1	-1	1	1	1	1	1	0	1	0	0	1	1	0	1	1	1	0	0	0	1	1	1
1	1	-1	1	1	1	1	-1	1	1	1	1	-1	1	1	0	1	1	-1	1	1	1	1	1	1	1	1	1	-1	1	1	1	1	1	1	1	0	0	1	0	1	1	1	0	1	1	1	1	1	1
1	1	-1	1	1	1	1	-1	1	0	0	1	0	1	1	1	1	0	0	1	1	1	0	0	1	1	1	1	0	1	1	1	1	0	1	1	-1	0	1	0	0	1	1	1	1	1	1	1	1	1
1	0	-1	1	1	1	1	-1	1	-1	1	1	-1	1	1	1	1	1	0	1	1	1	1	0	0	1	1	1	0	1	1	1	0	1	0	1	0	0	1	1	0	1	1	1	0	0	0	1	1	1
1	0	-1	1	1	1	1	-1	1	0	1	1	0	1	1	1	1	1	0	1	1	1	1	0	1	1	1	1	-1	1	1	1	1	1	1	1	1	0	1	1	-1	1	1	1	0	0	0	1	1	1
1	0	-1	1	1	1	1	-1	1	0	1	1	0	1	1	0	1	1	0	1	1	1	1	0	1	1	1	1	-1	1	1	1	1	1	1	1	1	0	1	0	0	1	1	1	1	1	1	1	1	1
1	0	-1	1	1	1	1	-1	1	1	1	1	-1	1	1	0	1	0	1	1	1	1	-1	-1	1	1	1	1	-1	0	1	1	1	1	0	1	-1	-1	1	1	0	1	1	1	0	0	0	1	1	1
1	0	-1	1	1	1	1	-1	1	0	1	1	0	1	1	0	1	1	0	1	1	1	1	0	1	1	1	1	-1	1	1	1	1	1	1	1	1	0	1	0	0	1	1	1	1	1	1	1	1	1
1	0	-1	1	1	1	1	-1	1	-1	1	1	-1	1	1	1	1	1	0	1	1	1	1	0	0	1	1	1	0	1	1	1	0	1	0	1	0	0	1	1	0	1	1	1	0	0	0	1	1	1
1	1	-1	1	1	1	0	-1	1	0	0	1	-1	1	1	0	1	1	-1	1	1	1	0	1	1	1	1	1	-1	0	1	1	1	1	1	1	0	0	1	0	1	1	1	1	0	0	0	1	1	1
1	0	-1	1	1	1	1	-1	1	1	0	1	-1	1	1	0	1	1	0	1	1	1	-1	1	1	0	1	1	0	1	1	1	1	1	0	1	1	-1	1	1	0	1	1	1	1	1	1	1	1	1
1	0	-1	1	1	0	1	-1	1	1	1	1	0	1	1	-1	1	0	1	1	0	1	1	1	1	1	1	1	0	1	1	1	1	1	0	1	0	0	1	0	0	1	1	0	1	1	1	1	1	1
1	0	-1	1	1	1	1	-1	1	0	1	1	-1	1	1	0	1	1	1	1	1	0	1	1	1	1	1	1	0	0	1	1	0	1	1	1	1	0	1	0	0	1	1	1	0	0	0	1	1	1
1	1	-1	0	1	1	0	-1	1	0	1	0	-1	1	1	0	0	1	0	1	1	1	-1	1	1	1	1	1	-1	1	1	1	1	1	1	1	-1	0	1	0	0	1	1	1	0	1	0	1	1	1
1	0	-1	1	1	0	0	-1	1	1	-1	1	-1	1	1	-1	1	1	1	1	0	1	1	1	1	0	1	1	-1	1	1	1	1	1	0	1	0	0	1	0	1	1	1	1	0	0	0	1	1	1
1	1	-1	1	1	1	1	0	1	1	1	1	-1	1	1	-1	0	1	0	1	1	1	1	0	1	1	1	1	-1	1	1	1	0	1	0	1	-1	1	1	1	1	1	1	1	0	-1	-1	1	1	1
1	0	-1	1	1	1	1	-1	1	0	1	1	-1	1	1	0	1	1	1	1	1	0	1	1	1	1	1	1	0	0	1	1	0	1	1	1	1	0	1	0	0	1	1	1	0	0	0	1	1	1
1	1	-1	1	1	1	1	0	1	1	0	1	-1	1	1	-1	1	1	1	1	1	1	0	1	1	1	1	1	-1	0	1	1	1	1	-1	1	1	-1	1	0	0	-1	1	1	1	1	1	1	1	1
1	1	-1	1	1	1	1	0	1	0	1	1	-1	1	1	0	1	1	0	1	1	1	0	1	1	1	1	1	-1	1	1	1	1	1	0	1	0	0	1	0	0	1	0	1	1	1	1	1	1	1
1	0	-1	1	1	NA	1	0	1	0	0	1	-1	1	1	0	1	1	0	1	0	1	1	0	1	1	1	1	-1	0	1	1	1	1	0	1	-1	1	1	1	-1	1	1	1	0	0	0	1	1	1
1	0	-1	1	1	1	1	-1	1	0	1	1	-1	1	1	1	1	1	0	1	1	1	1	0	1	1	1	1	-1	1	1	1	1	1	1	1	0	1	1	1	1	1	1	1	1	1	1	1	1	1
1	1	-1	1	1	0	1	-1	1	0	0	0	-1	1	1	-1	1	1	0	1	1	0	1	1	1	0	1	1	0	0	1	1	1	1	0	1	-1	0	1	1	1	1	1	1	0	0	0	1	1	1
1	-1	-1	1	1	1	0	0	1	1	-1	1	-1	1	1	0	1	-1	1	1	1	1	0	1	1	1	1	1	0	1	1	1	1	1	1	1	0	1	1	-1	0	1	1	1	1	1	1	1	1	1
1	-1	-1	0	1	1	1	-1	1	1	1	1	-1	1	1	0	1	1	-1	1	0	1	1	0	1	1	1	1	-1	1	1	1	1	1	1	1	-1	1	1	0	0	0	0	1	1	1	1	1	1	1
1	0	-1	1	1	1	1	-1	1	-1	0	1	-1	1	1	1	1	1	1	1	1	1	0	0	1	1	1	1	-1	1	1	1	1	1	1	1	0	-1	1	0	1	1	1	1	0	0	0	1	1	1
1	0	0	1	1	1	1	0	1	1	1	1	-1	1	1	0	1	1	1	1	1	1	1	0	1	1	1	1	0	1	1	1	1	1	1	1	0	-1	1	1	0	1	1	1	0	0	0	1	1	1
1	0	-1	1	1	1	1	-1	1	-1	0	1	-1	1	1	1	1	1	1	1	1	1	0	0	1	1	1	1	-1	1	1	1	1	1	1	1	0	-1	1	0	1	1	1	1	0	0	0	1	1	1
1	0	-1	1	1	1	1	-1	1	1	1	1	-1	1	1	0	1	1	1	1	1	1	-1	0	1	1	1	1	-1	1	1	1	1	1	-1	1	0	0	1	0	0	0	1	1	0	0	0	1	1	1
1	0	-1	1	1	0	1	-1	1	0	1	1	-1	1	1	1	1	0	-1	1	1	1	0	0	1	1	1	1	0	1	1	1	1	1	0	1	-1	1	1	1	0	1	1	1	1	1	1	1	1	1
1	0	-1	1	1	1	1	-1	1	1	1	1	-1	1	1	0	1	1	0	1	1	1	0	0	1	1	1	1	0	1	1	1	1	0	1	1	0	0	1	-1	1	0	0	1	1	1	1	1	1	1
1	0	-1	1	1	0	1	0	1	1	1	1	-1	1	1	-1	1	1	1	1	1	1	1	1	1	1	1	1	-1	1	1	1	1	1	1	1	0	0	1	0	-1	1	1	1	1	1	1	1	1	1
1	0	-1	1	1	1	0	-1	1	1	1	1	0	1	1	1	0	1	-1	1	1	1	1	1	1	1	1	0	-1	1	1	1	1	1	1	1	-1	1	1	1	0	1	1	1	1	1	1	1	1	1
1	0	-1	0	1	1	0	0	1	0	1	1	-1	1	1	0	1	1	-1	1	1	1	1	1	1	1	1	1	0	1	1	1	1	1	1	1	-1	1	1	1	0	1	1	1	1	1	1	1	1	1
1	-1	-1	1	1	1	0	-1	1	1	0	0	-1	1	1	-1	1	1	-1	1	0	1	1	1	1	0	1	1	-1	1	1	1	1	1	1	1	1	1	1	0	0	1	1	1	1	1	1	1	1	1
1	-1	-1	1	1	1	-1	-1	1	0	0	0	0	1	1	-1	1	0	0	1	0	1	1	1	1	1	1	1	-1	1	1	1	1	1	1	1	0	1	1	1	0	1	1	1	1	1	1	1	1	1
1	0	-1	1	1	1	0	0	1	0	1	1	-1	1	1	0	1	1	0	1	1	1	1	0	1	1	1	1	0	1	1	1	1	1	0	1	0	1	1	1	1	1	1	1	1	1	1	1	1	1
1	0	-1	1	1	1	0	0	1	1	0	0	-1	1	1	-1	1	1	-1	1	0	1	1	1	1	0	1	1	0	1	1	1	1	1	1	1	0	1	1	1	1	1	1	1	1	1	1	1	1	1
1	-1	-1	0	1	1	1	-1	1	1	0	1	-1	1	1	0	1	1	0	1	1	1	0	0	1	1	1	1	-1	0	1	1	1	0	1	1	0	0	1	0	0	1	1	1	1	1	1	1	1	1
1	1	-1	1	1	1	0	0	1	1	0	1	-1	1	1	1	0	1	0	1	1	1	0	0	1	1	1	1	-1	0	1	1	1	1	0	1	-1	1	1	0	-1	1	1	1	1	1	1	1	1	1
1	1	-1	0	1	1	-1	0	1	0	0	1	-1	1	1	1	1	1	-1	1	1	1	1	1	1	1	1	1	0	1	1	1	1	1	1	1	-1	0	1	1	1	1	1	1	0	0	0	1	1	1
1	0	-1	1	1	1	1	-1	1	0	1	1	-1	1	1	1	0	1	0	1	1	0	1	0	1	1	1	1	-1	0	1	1	1	1	-1	1	0	1	1	0	0	1	1	1	1	1	1	1	1	1
1	0	-1	0	1	1	0	1	1	0	0	1	-1	1	1	0	0	1	0	1	1	1	0	1	1	1	1	1	-1	0	1	1	1	1	1	1	-1	1	1	1	-1	1	1	1	1	1	1	1	1	1
1	1	-1	1	1	1	1	-1	1	0	1	1	0	1	1	1	1	1	1	1	1	0	1	0	1	0	1	1	-1	1	1	1	1	1	1	1	-1	1	1	-1	0	1	1	1	1	1	1	1	1	1
1	-1	-1	1	1	1	1	-1	1	0	1	1	0	1	1	0	1	1	0	1	1	1	-1	0	1	0	1	1	-1	1	1	1	1	1	1	1	0	0	1	0	0	1	1	1	1	1	1	1	1	1
1	-1	-1	0	1	1	0	-1	1	1	0	1	-1	1	1	1	1	1	-1	1	1	1	0	0	1	1	1	1	-1	0	1	1	1	1	1	1	0	0	1	0	0	0	1	1	1	1	1	1	1	1
1	0	-1	1	1	0	1	0	1	1	-1	1	-1	1	1	1	1	1	-1	1	1	0	1	0	1	1	1	1	0	1	1	1	1	1	0	1	-1	-1	1	1	1	1	1	1	1	1	1	1	1	1
1	-1	-1	1	1	1	0	-1	1	1	1	1	-1	1	1	0	1	1	-1	1	1	1	1	0	1	-1	1	1	-1	1	1	1	1	1	0	1	0	-1	1	1	1	1	1	1	1	1	1	1	1	1
1	0	-1	1	1	1	1	-1	1	1	0	1	-1	1	1	1	1	1	0	1	1	-1	1	0	1	1	1	1	-1	1	1	1	1	1	1	1	-1	0	1	0	1	1	1	1	1	1	1	1	1	1
1	1	-1	1	1	1	0	-1	1	1	0	1	0	1	1	1	1	1	0	1	1	1	0	0	1	1	1	1	-1	0	1	1	0	1	1	1	0	0	1	0	0	1	1	1	0	0	0	1	1	1
1	1	-1	1	1	1	0	-1	1	1	1	1	0	1	1	0	1	1	0	1	1	1	1	1	1	0	1	1	-1	0	1	1	1	1	-1	1	0	0	1	0	-1	1	1	1	0	1	0	1	1	1
1	-1	-1	0	1	1	0	-1	1	0	0	0	-1	1	1	0	1	1	-1	1	1	1	0	0	1	1	1	1	-1	1	1	1	1	1	0	1	-1	0	1	1	0	1	1	1	0	0	0	1	1	1
1	1	-1	0	1	1	1	0	1	1	1	1	0	1	1	0	1	0	1	1	1	1	0	1	1	1	1	1	-1	1	1	1	1	1	1	1	0	-1	1	0	1	0	1	1	0	1	0	1	1	1
1	-1	-1	1	1	1	0	-1	1	-1	1	1	-1	1	1	1	0	0	0	1	1	1	1	0	1	0	1	1	-1	1	1	1	1	1	0	1	1	1	1	1	0	1	1	1	1	1	1	1	1	1
1	1	-1	1	1	-1	1	-1	1	1	1	1	-1	1	1	1	0	1	0	1	1	1	1	0	1	1	1	1	-1	0	1	1	0	0	0	1	0	1	1	0	-1	1	1	1	1	1	0	1	1	1
1	0	0	1	1	1	1	-1	1	-1	1	1	-1	1	1	1	1	-1	-1	1	1	1	0	-1	1	1	1	1	-1	1	0	1	1	1	1	1	0	0	1	-1	-1	1	1	0	1	1	1	1	1	1
1	1	-1	1	1	1	1	-1	1	-1	-1	1	-1	1	1	0	1	1	1	1	0	1	0	1	1	1	1	1	-1	1	0	1	1	1	1	1	-1	0	1	1	-1	0	0	1	1	1	1	1	1	1
1	1	-1	1	1	1	1	-1	1	1	1	1	-1	1	1	0	1	0	-1	1	0	1	1	1	1	1	1	1	0	1	1	1	1	0	1	1	0	0	1	0	0	1	1	1	1	1	1	1	1	1
1	0	-1	1	1	1	1	-1	1	1	1	1	-1	1	1	1	1	0	0	1	1	1	0	1	1	-1	1	1	-1	1	1	1	1	1	0	1	1	0	1	0	0	1	1	0	1	1	1	1	1	1
1	1	0	1	1	0	0	0	1	0	1	1	-1	1	1	1	1	0	0	1	1	1	1	1	1	1	1	1	-1	1	1	1	1	1	1	1	0	0	1	0	1	1	0	1	0	0	0	1	1	1
1	0	-1	1	1	1	1	0	1	0	1	1	0	1	1	0	0	1	0	1	0	1	0	0	1	1	1	1	-1	1	1	1	1	1	1	1	1	0	1	1	-1	1	1	1	1	1	1	1	1	1
1	0	-1	1	1	1	1	-1	1	1	0	1	-1	1	1	0	1	1	0	1	1	1	0	1	1	1	1	1	-1	1	1	1	1	1	0	1	0	1	1	-1	-1	1	1	1	1	1	1	1	1	1
1	-1	-1	1	1	1	1	-1	1	0	1	1	-1	1	1	0	1	1	1	1	0	1	0	1	1	1	1	1	0	1	1	1	1	1	0	1	1	0	1	0	0	1	1	1	0	0	0	1	1	1
1	-1	-1	1	1	1	1	-1	1	0	1	1	-1	1	1	0	1	0	1	1	1	1	0	1	1	0	1	0	-1	1	1	1	0	1	0	1	0	1	1	1	0	1	1	1	0	0	0	1	1	1
1	0	-1	1	1	1	1	-1	1	0	0	1	-1	1	1	0	0	1	0	1	0	1	1	1	1	1	1	1	0	1	1	1	1	1	0	1	1	-1	1	1	0	1	1	1	1	1	1	1	1	1
1	-1	-1	1	1	1	0	-1	1	0	0	1	-1	1	1	1	1	1	1	1	1	1	1	0	1	1	1	1	-1	1	1	1	0	1	1	1	1	0	1	0	0	1	1	1	-1	-1	-1	1	1	1
1	-1	-1	1	1	1	0	0	1	0	1	1	-1	1	1	0	1	1	-1	1	1	1	1	0	1	1	1	1	0	1	1	1	1	-1	1	1	0	1	1	1	1	1	1	1	1	1	1	1	1	1
1	0	-1	0	0	1	1	-1	1	1	0	1	0	1	1	0	0	1	1	1	1	1	0	0	1	-1	1	1	0	0	1	1	1	1	1	1	0	1	1	0	0	1	1	1	1	1	1	1	1	1
1	0	-1	1	1	1	0	-1	1	0	0	1	-1	1	1	0	1	1	-1	1	1	1	0	1	1	1	1	1	0	1	1	1	0	1	0	1	0	1	1	0	0	1	1	1	1	1	1	1	1	1
1	0	-1	1	1	0	1	-1	1	1	1	1	-1	1	1	0	1	1	-1	1	0	1	1	1	1	0	1	0	-1	1	1	1	1	1	0	1	-1	0	1	1	1	1	1	0	0	0	0	1	1	1
1	0	-1	1	1	0	1	0	1	1	1	1	-1	1	1	1	1	1	-1	1	1	1	0	0	1	1	1	1	-1	1	1	1	1	1	0	1	0	-1	1	1	1	1	1	1	0	0	0	1	1	1
1	0	-1	1	1	1	1	-1	1	-1	0	1	0	1	1	0	1	1	-1	1	0	1	1	1	1	1	1	1	0	1	1	1	0	0	0	1	1	0	1	0	0	1	1	1	1	1	1	1	1	1
1	0	-1	1	1	1	1	-1	1	-1	0	1	-1	1	1	1	0	1	-1	1	1	1	1	1	1	0	1	1	1	0	1	1	0	1	0	1	1	1	1	1	1	0	1	1	0	0	0	1	1	1
1	-1	-1	1	1	1	1	-1	1	1	1	1	-1	1	1	0	1	1	0	1	0	1	1	1	1	0	1	1	-1	0	1	1	-1	1	1	1	0	-1	1	1	1	1	1	1	0	0	0	1	1	1
1	0	-1	1	1	1	0	-1	1	0	1	1	-1	1	1	0	1	1	-1	1	1	1	0	0	1	0	1	0	-1	1	1	1	1	1	1	1	0	0	1	-1	0	1	1	1	1	1	1	1	1	1
1	-1	-1	1	1	1	1	0	1	1	1	0	-1	1	1	1	1	1	-1	1	1	1	1	-1	1	-1	1	0	0	1	1	1	0	1	-1	1	0	0	1	1	1	1	1	1	-1	-1	-1	1	1	1
1	1	-1	1	1	1	0	-1	1	-1	1	1	-1	1	1	0	1	0	-1	1	1	1	1	1	1	1	1	1	-1	1	1	1	1	1	1	1	0	0	1	0	-1	1	1	1	1	1	1	1	1	1
1	0	-1	1	1	1	0	-1	1	1	0	1	0	1	1	1	1	1	1	1	1	1	1	1	1	1	1	1	-1	1	1	1	1	1	-1	1	0	0	1	1	1	1	1	1	1	1	1	1	1	1
1	0	-1	1	1	1	1	-1	1	0	1	1	-1	1	1	1	1	0	0	1	1	1	1	0	1	1	1	1	-1	1	1	1	1	1	1	1	1	1	1	1	-1	1	1	1	1	1	1	1	1	1
1	-1	-1	1	1	1	1	-1	1	1	0	1	-1	1	1	-1	1	1	0	1	1	1	-1	0	1	1	1	1	0	1	1	1	1	1	0	1	0	0	1	1	0	1	1	1	1	1	1	1	1	1
1	1	-1	1	1	1	1	-1	1	1	1	1	0	1	1	0	0	0	1	1	1	1	-1	1	1	1	1	1	-1	1	-1	1	1	1	0	1	-1	0	1	1	0	1	1	1	1	1	1	1	1	1
1	-1	-1	1	1	1	1	-1	1	-1	1	1	-1	1	1	1	1	1	-1	1	1	0	0	1	1	1	1	1	-1	1	1	1	1	1	0	1	0	0	1	1	1	1	1	1	1	1	1	1	1	1
1	0	-1	1	1	0	1	1	1	0	1	1	-1	1	1	0	1	1	0	1	1	1	-1	1	1	1	1	1	-1	1	1	1	1	1	0	1	0	-1	1	0	0	1	0	1	0	0	0	1	1	1
1	0	0	1	1	0	0	-1	1	1	0	1	-1	1	1	-1	1	1	-1	1	1	1	0	0	1	1	1	1	0	-1	1	1	1	1	1	1	0	1	1	1	-1	1	1	1	0	0	0	1	1	1
1	-1	-1	1	1	1	1	-1	1	0	1	1	0	1	1	0	1	0	1	1	1	1	1	1	1	0	1	1	-1	1	1	1	1	0	-1	0	0	1	1	1	0	1	1	1	1	1	1	1	1	1
1	0	0	1	1	1	1	-1	1	0	1	0	-1	1	1	-1	1	1	-1	1	1	0	0	1	0	0	1	1	0	0	1	1	1	0	1	1	0	1	1	1	0	0	1	1	1	1	1	1	1	1
1	0	-1	1	1	-1	0	0	1	1	1	0	-1	1	1	0	1	1	-1	1	1	1	1	1	1	0	1	1	-1	0	1	0	0	0	0	1	1	1	1	0	-1	1	1	1	1	1	1	1	1	1
1	0	-1	1	1	1	1	1	1	-1	1	1	0	1	1	1	0	1	0	1	1	1	0	0	1	1	1	1	-1	1	1	1	1	1	0	1	0	1	1	1	-1	1	1	1	1	1	1	1	1	1
1	0	-1	1	1	0	0	0	1	1	1	1	0	1	1	1	1	1	-1	1	1	1	1	1	1	0	1	0	0	-1	1	1	1	0	1	1	-1	0	1	-1	1	1	1	1	1	1	1	1	1	1
1	0	-1	1	1	0	1	-1	1	0	1	0	-1	1	1	1	0	1	-1	1	1	1	1	1	1	1	1	1	-1	1	1	1	1	1	-1	1	-1	1	1	0	0	1	1	1	1	1	1	1	1	1
1	-1	-1	1	1	1	0	0	1	0	1	1	-1	1	1	0	1	1	-1	1	1	1	1	0	1	1	1	1	-1	0	1	1	1	1	0	1	1	1	1	0	0	1	1	1	0	1	0	1	1	1
1	-1	-1	1	1	1	1	-1	1	0	1	1	-1	1	1	1	1	1	1	1	1	1	1	0	1	1	1	1	0	1	1	1	1	1	1	1	0	0	1	1	-1	1	1	1	1	1	1	1	1	1
1	1	-1	1	1	1	1	0	1	1	0	1	-1	1	1	0	0	1	1	1	1	1	1	1	1	1	1	1	-1	0	0	1	1	1	1	1	-1	0	1	1	0	0	1	1	0	1	0	1	1	1
1	0	-1	1	1	1	1	-1	1	0	0	1	0	1	1	0	1	0	1	1	1	1	0	0	1	1	1	1	-1	1	1	1	1	1	0	0	0	0	1	1	0	1	1	1	1	1	1	1	1	1
1	0	-1	1	1	1	1	-1	1	0	0	1	-1	1	1	1	1	1	0	1	1	1	1	1	1	1	1	1	-1	1	1	1	0	1	1	1	1	0	1	0	0	1	1	1	-1	-1	-1	1	1	1
1	0	-1	1	1	1	1	0	1	1	1	1	-1	1	1	-1	1	1	1	1	1	1	0	0	1	1	1	1	0	1	1	1	1	1	1	1	0	1	1	0	0	1	0	1	1	1	1	1	1	1
1	-1	-1	1	1	1	1	-1	1	-1	0	1	0	1	1	1	1	1	0	1	1	0	1	0	1	1	1	1	-1	1	1	1	1	1	0	1	1	-1	1	1	0	1	1	1	1	1	1	1	1	1
1	-1	-1	1	1	1	1	-1	1	0	1	1	-1	1	1	0	1	1	-1	1	1	1	1	1	1	1	1	1	0	1	0	1	1	1	0	1	-1	0	1	1	0	1	1	1	1	1	1	1	1	1
1	-1	0	1	1	1	1	1	1	1	1	1	1	1	1	1	1	1	-1	1	1	1	1	0	1	1	1	1	0	1	1	1	1	1	0	0	0	-1	1	1	0	1	1	1	0	0	0	1	1	1
1	1	-1	1	1	-1	1	0	1	0	1	1	-1	1	1	1	0	1	0	1	1	1	0	1	1	1	1	1	0	1	1	1	1	1	0	1	0	-1	1	1	0	1	1	1	1	1	1	1	1	1
1	1	-1	0	1	1	1	-1	1	0	1	1	-1	1	1	1	1	1	-1	1	1	1	-1	1	1	0	1	1	0	1	1	1	1	1	0	1	0	-1	1	1	1	1	1	1	1	1	1	1	1	1
1	0	-1	1	1	1	1	-1	1	1	1	1	-1	1	1	1	1	0	0	1	1	1	0	0	1	0	1	0	-1	1	1	1	1	1	0	1	0	0	1	0	0	1	1	1	1	1	1	1	1	1
1	1	-1	1	1	1	1	-1	1	0	1	1	-1	1	1	0	1	1	0	1	1	1	1	1	1	0	1	1	0	1	1	1	1	1	0	1	1	0	1	1	1	1	1	1	1	1	1	1	1	1
1	0	-1	1	1	1	0	0	1	0	1	1	0	1	1	0	1	1	0	1	1	1	1	1	1	1	1	0	-1	1	1	1	0	1	1	1	0	0	1	1	0	1	1	1	0	0	0	1	1	1
1	-1	-1	0	1	1	1	0	1	0	1	1	-1	1	1	1	1	1	-1	1	1	1	0	1	1	0	1	0	0	1	1	1	1	1	0	0	-1	-1	1	0	0	1	1	1	1	1	1	1	1	1
1	0	-1	1	1	1	1	-1	1	1	1	1	-1	1	1	0	1	1	0	1	1	0	0	1	1	1	1	1	0	1	1	1	1	1	1	1	1	1	1	1	0	1	0	1	1	1	1	1	1	1
1	0	-1	1	1	1	1	0	1	0	1	1	0	1	1	-1	1	1	1	1	1	1	1	1	1	1	1	1	-1	0	1	1	0	1	1	1	0	0	1	1	1	1	1	1	1	1	1	1	1	0
1	-1	-1	0	1	1	0	-1	1	1	1	1	-1	1	1	0	1	1	-1	1	0	1	1	1	1	0	1	1	-1	1	1	1	1	1	0	1	-1	0	1	0	0	0	0	1	1	1	1	1	1	1
1	0	-1	1	1	1	1	-1	1	0	1	1	0	1	1	-1	1	1	0	1	1	1	0	1	1	1	1	1	-1	1	1	1	1	1	1	1	-1	0	1	1	1	0	1	1	1	1	1	1	1	1
1	0	-1	1	1	1	1	-1	1	0	1	1	-1	0	1	1	1	0	-1	1	0	1	0	1	1	1	1	1	-1	1	1	1	1	1	-1	1	-1	0	1	1	0	1	1	1	1	1	1	1	1	1
1	0	-1	0	1	1	0	0	1	1	1	1	-1	1	1	0	1	1	-1	1	1	0	1	0	1	0	1	1	-1	0	1	1	0	0	0	1	0	1	1	1	0	1	1	1	0	0	0	1	1	1
1	0	-1	1	1	1	0	0	1	-1	1	0	-1	1	1	1	1	1	-1	1	0	0	1	1	1	1	1	1	0	1	1	1	1	1	1	1	0	0	1	1	0	1	1	1	1	1	1	1	1	1
1	-1	-1	1	1	0	1	-1	1	1	1	1	-1	1	1	-1	-1	1	0	1	1	0	1	1	1	0	1	1	-1	0	1	1	1	1	0	0	0	0	1	0	0	1	1	1	1	1	1	1	1	1
1	-1	-1	1	1	1	1	0	0	1	0	1	-1	1	1	-1	1	1	-1	1	1	1	0	1	1	1	1	1	-1	1	1	1	1	1	0	1	-1	0	1	0	-1	1	1	1	1	1	1	1	1	1
1	0	-1	1	1	1	1	0	1	1	1	1	-1	1	1	0	1	1	1	1	1	1	1	1	1	0	1	1	-1	0	1	1	1	1	1	1	1	1	1	1	0	1	1	1	1	1	1	1	1	1
1	0	-1	1	1	1	1	0	0	1	1	0	-1	1	1	0	0	0	1	1	1	1	0	0	1	1	1	1	-1	1	1	1	1	1	1	1	1	0	1	1	0	1	1	1	0	1	0	1	1	1
1	-1	-1	1	1	1	1	-1	1	0	0	1	-1	1	1	1	1	1	-1	1	1	1	1	0	1	1	1	1	-1	0	1	1	1	1	-1	1	0	-1	1	0	0	0	1	1	1	1	1	1	1	1
1	0	-1	1	1	1	0	-1	1	1	0	1	-1	1	1	0	1	1	0	1	1	1	1	1	1	0	1	1	-1	-1	1	1	1	1	0	1	-1	0	1	1	-1	1	1	1	1	1	1	1	1	1
1	0	-1	1	1	1	1	-1	1	0	1	1	-1	1	1	1	1	0	-1	1	1	1	1	0	1	1	1	1	-1	1	1	1	1	1	0	1	0	0	1	1	0	1	1	1	1	1	1	1	1	1
1	0	-1	1	1	0	1	1	1	1	1	-1	-1	1	1	-1	0	1	1	1	1	1	0	1	1	1	1	1	-1	1	1	1	1	1	1	1	1	-1	1	1	0	1	1	1	1	1	1	1	1	1
1	0	-1	1	1	0	1	-1	1	0	1	1	-1	1	1	0	0	1	0	1	1	1	1	1	1	0	1	1	-1	-1	1	1	1	1	0	1	-1	0	1	1	-1	1	1	1	1	1	1	1	1	1
1	0	-1	1	1	1	1	0	1	0	1	1	0	1	1	0	1	1	-1	1	0	1	1	0	1	1	1	0	-1	1	1	0	0	1	-1	1	1	0	1	1	0	1	1	1	1	0	0	1	1	1
1	-1	-1	1	1	1	1	1	1	1	1	1	-1	1	1	0	1	1	1	1	0	1	0	0	1	1	1	1	0	1	1	1	1	1	1	1	1	1	1	1	0	1	1	1	1	1	1	1	1	1
1	1	0	1	1	0	0	0	1	0	1	1	-1	1	1	0	1	1	-1	1	1	0	1	1	1	1	1	1	-1	1	1	1	1	1	1	1	-1	-1	1	1	0	1	1	1	1	1	1	1	1	1
1	0	-1	1	1	1	1	-1	1	1	1	0	-1	1	1	1	1	1	1	1	1	0	1	1	1	1	1	1	0	0	1	1	1	1	1	1	-1	0	1	0	-1	1	1	0	1	1	1	1	1	1
1	1	-1	1	1	0	1	0	1	1	0	1	0	1	1	-1	1	1	1	1	1	0	1	1	1	0	1	1	-1	0	1	1	1	1	0	1	1	0	1	0	1	1	1	1	1	1	1	1	1	1
1	0	-1	1	1	1	0	0	0	0	1	1	-1	1	1	0	1	1	0	1	1	1	1	1	1	1	1	1	-1	1	1	1	1	1	0	1	1	0	1	1	0	1	1	1	1	1	1	1	1	1
1	0	-1	0	1	1	0	-1	1	-1	0	1	-1	1	1	0	1	1	-1	1	1	1	0	1	1	1	1	0	-1	1	1	1	1	1	1	1	-1	1	1	1	0	1	1	1	1	1	1	1	1	1
1	-1	-1	1	1	1	0	-1	1	1	0	1	-1	1	1	0	1	1	0	1	1	1	1	1	1	1	1	1	-1	0	1	1	1	1	1	1	-1	-1	1	1	0	1	1	1	1	1	1	1	1	1
1	1	-1	1	1	1	1	-1	1	0	1	1	0	1	1	0	1	1	-1	1	1	1	1	1	1	1	1	1	0	1	1	1	1	1	1	1	0	1	1	1	1	1	1	1	1	1	1	1	1	1
1	0	-1	0	1	1	1	0	1	1	1	0	-1	1	1	0	1	1	1	1	1	1	1	0	1	1	1	1	1	1	1	1	0	1	0	1	1	0	1	0	0	1	1	1	0	0	0	1	1	1
1	-1	-1	1	1	1	1	0	1	0	1	0	-1	1	1	0	1	1	-1	1	1	1	-1	-1	1	1	1	1	-1	0	1	1	0	0	1	1	1	1	1	1	0	0	1	1	1	0	0	1	1	1
1	0	-1	1	1	1	1	0	1	0	1	0	-1	1	1	1	1	1	-1	1	1	0	0	0	1	1	1	1	-1	0	1	1	0	1	0	1	1	1	1	1	0	0	1	1	0	-1	-1	1	1	1
[truncated: 331 more columns]
