# Supplementary material for: Machine learning techniques for continuous genetic assignment of geographic origin of forest trees
Source: PLoS One. 2025 Jun 6;20(6):e0324994. doi: 10.1371/journal.pone.0324994 (PMC12143523; doi:10.1371/journal.pone.0324994)
Supplement: S6 “Supplementary 6.zip” — (ZIP) [file pone.0324994.s006.zip › methods/GP/input_GP_phenotypes_beech.txt]

id	latitude	longitude
A1	46.3	15.6
A10	46.68333	22.26667
A11	46.68333	22.26667
A12	46.68333	22.26667
A13	45.33333	14.3
A14	45.33333	14.3
A15	45.33333	14.3
A16	50.43333	7.83333
A17	50.43333	7.83333
A18	50.43333	7.83333
A19	50.08333	10.08333
A2	46.3	15.6
A20	50.08333	10.08333
A21	50.08333	10.08333
A22	50.31667	9.63333
A23	50.31667	9.63333
A24	50.31667	9.63333
A25	48.04969	24.19958
A26	48.04969	24.19958
A27	48.04969	24.19958
A28	49.36667	7.95
A29	49.36667	7.95
A3	46.3	15.6
A30	49.36667	7.95
A31	46.88333	4.36667
A32	46.88333	4.36667
A33	46.88333	4.36667
A34	47.2	6.25
A35	47.2	6.25
A36	47.2	6.25
A37	51.53333	8.7
A38	51.53333	8.7
A39	51.53333	8.7
A4	42.91667	2.36667
A40	50.95	13.56667
A41	50.95	13.56667
A42	50.95	13.56667
A43	50.25	1.88333
A44	50.25	1.88333
A45	50.25	1.88333
A46	51.33333	10.5
A47	51.33333	10.5
A48	51.33333	10.5
A49	53.3	9.53333
A5	42.91667	2.36667
A50	53.3	9.53333
A51	53.3	9.53333
A52	49.65	6.95
A53	49.65	6.95
A54	49.65	6.95
A55	55.13333	10.93333
A56	55.13333	10.93333
A57	55.13333	10.93333
A58	52.157669	12.66781
A59	52.157669	12.66781
A6	42.91667	2.36667
A60	52.157669	12.66781
A61	53.23333	8.8
A62	53.23333	8.8
A63	53.23333	8.8
A64	50.75	7
A65	50.75	7
A66	50.75	7
A67	50.03333	12.61667
A68	50.03333	12.61667
A69	50.03333	12.61667
A7	49.41667	20.9
A70	50.25	16.83333
A71	50.25	16.83333
A72	50.25	16.83333
A73	44.15	2.63333
A74	44.15	2.63333
A75	44.15	2.63333
A76	49.28333	2.6
A77	49.28333	2.6
A78	49.28333	2.6
A79	51.03333	9.1
A8	49.41667	20.9
A80	51.03333	9.1
A81	51.03333	9.1
A82	51.13333	9.66667
A83	51.13333	9.66667
A84	51.13333	9.66667
A85	53.75	12.5
A86	53.75	12.5
A87	53.75	12.5
A88	51.66667	10.83333
A89	51.66667	10.83333
A9	49.41667	20.9
A90	51.66667	10.83333
A91	48.4	9.43333
A92	48.4	9.43333
A93	48.4	9.43333
A94	48.83386	18.58827
A95	48.83386	18.58827
A96	48.83386	18.58827
B1	48.4	9.5
B10	45.75	14.31667
B11	45.75	14.31667
B12	45.75	14.31667
B13	48.66667	9
B14	48.66667	9
B15	48.66667	9
B16	45.6	2.68333
B17	45.6	2.68333
B18	45.6	2.68333
B19	49.86667	10.55
B2	48.4	9.5
B20	49.86667	10.55
B21	49.86667	10.55
B22	48.44	23.06
B23	48.44	23.06
B24	48.44	23.06
B25	42.81667	-2.25
B26	42.81667	-2.25
B27	42.81667	-2.25
B28	50.31667	9.63333
B29	50.31667	9.63333
B3	48.4	9.5
B30	50.31667	9.63333
B31	53.23333	10.51667
B32	53.23333	10.51667
B33	53.23333	10.51667
B34	49.01667	13.23333
B35	49.01667	13.23333
B36	49.01667	13.23333
B37	49.28333	21.83333
B38	49.28333	21.83333
B39	49.28333	21.83333
B4	48.2	7.91667
B40	46.48333	22.15
B41	46.48333	22.15
B42	46.48333	22.15
B43	50.31667	9.63333
B44	50.31667	9.63333
B45	50.31667	9.63333
B46	50.55	6.25
B48	50.55	6.25
B49	47.75	15.46667
B5	48.2	7.91667
B50	47.75	15.46667
B51	47.75	15.46667
B52	48.89922	22.39179
B53	48.89922	22.39179
B54	48.89922	22.39179
B55	50.28333	9.11667
B56	50.28333	9.11667
B57	50.28333	9.11667
B58	48.61667	10.25
B59	48.61667	10.25
B6	48.2	7.91667
B60	48.61667	10.25
B61	55.18333	10.68333
B62	55.18333	10.68333
B63	55.18333	10.68333
B64	51.8	9.7
B65	51.8	9.7
B66	51.8	9.7
B67	49.61667	12.35
B68	49.61667	12.35
B7	50.76667	7.45
B70	50.76667	7.45
B71	50.76667	7.45
B72	50.76667	7.45
B73	50.28333	9.11667
B74	50.28333	9.11667
B75	50.28333	9.11667
B76	49.66667	12.5
B77	49.66667	12.5
B78	49.66667	12.5
B79	56.05	13.25
B8	50.76667	7.45
B80	56.05	13.25
B81	56.05	13.25
B82	50.51667	6.6
B83	50.51667	6.6
B84	50.51667	6.6
B85	50.33333	9.66667
B86	50.33333	9.66667
B87	50.33333	9.66667
B88	46.13333	12.21667
B89	46.13333	12.21667
B9	50.76667	7.45
B90	46.13333	12.21667
B91	51.53333	9.08333
B92	51.53333	9.08333
B93	51.53333	9.08333
B94	54.91667	9.58333
B95	54.91667	9.58333
B96	54.91667	9.58333
C10	47.91667	10.58333
C11	47.91667	10.58333
C12	47.91667	10.58333
C13	56.08333	14.6
C14	56.08333	14.6
C15	56.08333	14.6
C16	46.58333	25
C17	46.58333	25
C18	46.58333	25
C19	49.51667	21.66667
C2	49.98333	20.63333
C20	49.51667	21.66667
C21	49.51667	21.66667
C22	51.53333	8.7
C23	51.53333	8.7
C24	51.53333	8.7
C25	48.85	14.25
C26	48.85	14.25
C27	48.85	14.25
C28	49.66667	8.01667
C29	49.66667	8.01667
C3	49.98333	20.63333
C30	49.66667	8.01667
C31	51.83333	19.6
C32	51.83333	19.6
C33	51.83333	19.6
C34	54.2	10.75
C35	54.2	10.75
C36	54.2	10.75
C37	52.13333	7.5
C38	52.13333	7.5
C39	52.13333	7.5
C4	48.48333	17.36667
C40	53.6	10.66667
C41	53.6	10.66667
C42	53.6	10.66667
C43	46.18333	2.95
C44	46.18333	2.95
C45	46.18333	2.95
C46	51.2	8.73333
C47	51.2	8.73333
C48	51.2	8.73333
C49	50.65	16.96667
C5	48.48333	17.36667
C50	50.65	16.96667
C51	50.65	16.96667
C52	48.61667	5.26667
C53	48.61667	5.26667
C54	48.61667	5.26667
C55	49.68333	6.81667
C56	49.68333	6.81667
C57	49.68333	6.81667
C58	42.25	-2.75
C59	42.25	-2.75
C60	42.25	-2.75
C61	50.73333	10.08333
C62	50.73333	10.08333
C63	50.73333	10.08333
C64	48.75	20.06667
C65	48.75	20.06667
C66	48.75	20.06667
C67	48.88333	18
C68	48.88333	18
C70	50.73333	8.26667
C71	50.73333	8.26667
C72	50.73333	8.26667
C73	51.1	8.31667
C74	51.1	8.31667
C75	51.1	8.31667
C76	50.45	8.06667
C77	50.45	8.06667
C78	50.45	8.06667
C79	49.36667	7.95
C80	49.36667	7.95
C81	49.36667	7.95
C82	53	13.16667
C83	53	13.16667
C84	53	13.16667
C85	52.25	9.5
C86	52.25	9.5
C87	52.25	9.5
C88	46	13.9
C89	46	13.9
C90	46	13.9
C91	50.66667	13.21667
C92	50.66667	13.21667
C93	50.66667	13.21667
C94	48.89953	21.55194
C95	48.89953	21.55194
C96	48.89953	21.55194
D1	48.46	22.96
D10	51.5	9.83333
D11	51.5	9.83333
D12	51.5	9.83333
D13	47.2	6.25
D14	47.2	6.25
D15	47.2	6.25
D16	51.8	9.7
D17	51.8	9.7
D18	51.8	9.7
D19	48.66667	9
D2	48.46	22.96
D20	48.66667	9
D21	48.66667	9
D22	55.18333	10.68333
D23	55.18333	10.68333
D25	48.88333	18
D26	48.88333	18
D27	48.88333	18
D28	50.45	8.06667
D29	50.45	8.06667
D3	48.46	22.96
D30	50.45	8.06667
D31	50.33333	9.66667
D32	50.33333	9.66667
D33	50.33333	9.66667
D35	51.83333	19.6
D36	51.83333	19.6
D37	49.28333	21.83333
D38	49.28333	21.83333
D39	49.28333	21.83333
D4	47.58333	6.46667
D40	50.55	6.25
D41	50.55	6.25
D42	50.55	6.25
D44	51.03333	9.1
D45	51.03333	9.1
D46	46.58333	25
D47	46.58333	25
D48	46.58333	25
D49	49.51667	21.66667
D5	47.58333	6.46667
D50	49.51667	21.66667
D51	49.51667	21.66667
D52	53.3	9.53333
D53	53.3	9.53333
D54	53.3	9.53333
D55	48.4	9.5
D56	48.4	9.5
D57	48.4	9.5
D58	50.08333	10.08333
D59	50.08333	10.08333
D6	47.58333	6.46667
D60	50.08333	10.08333
D61	51.13333	9.66667
D62	51.13333	9.66667
D63	51.13333	9.66667
D64	51.2	8.73333
D65	51.2	8.73333
D66	51.2	8.73333
D67	52.13333	7.5
D68	52.13333	7.5
D69	52.13333	7.5
D7	48.38333	-1.16667
D70	49.36667	7.95
D71	49.36667	7.95
D72	49.36667	7.95
D73	48.46	22.96
D74	48.46	22.96
D75	48.46	22.96
D77	45.6	2.68333
D78	45.6	2.68333
D79	50.31667	9.63333
D8	48.38333	-1.16667
D80	50.31667	9.63333
D81	50.31667	9.63333
D82	50.65	16.96667
D84	50.65	16.96667
D86	53	13.16667
D87	53	13.16667
D88	50.31667	9.63333
D89	50.31667	9.63333
D9	48.38333	-1.16667
D91	46.68333	22.26667
D92	46.68333	22.26667
D93	46.68333	22.26667
D94	47.75	15.46667
D95	47.75	15.46667
D96	47.75	15.46667
E1	46.18333	2.95
E10	49.66667	12.5
E11	49.66667	12.5
E12	49.66667	12.5
E13	48.83386	18.58827
E14	48.83386	18.58827
E15	48.83386	18.58827
E16	56.08333	14.6
E17	56.08333	14.6
E18	56.08333	14.6
E19	46.13333	12.21667
E2	46.18333	2.95
E20	46.13333	12.21667
E21	46.13333	12.21667
E22	48.61667	5.26667
E23	48.61667	5.26667
E24	48.61667	5.26667
E25	52.25	9.5
E26	52.25	9.5
E27	52.25	9.5
E28	48.75	20.06667
E29	48.75	20.06667
E3	46.18333	2.95
E30	48.75	20.06667
E31	50.03333	12.61667
E32	50.03333	12.61667
E33	53.75	12.5
E34	53.75	12.5
E35	53.75	12.5
E36	53.75	12.5
E37	51.53333	8.7
E38	51.53333	8.7
E39	51.53333	8.7
E4	42.91667	2.36667
E40	54.2	10.75
E41	54.2	10.75
E42	54.2	10.75
E43	51.5	9.83333
E44	51.5	9.83333
E45	51.5	9.83333
E46	55.13333	10.93333
E47	55.13333	10.93333
E48	55.13333	10.93333
E49	42.81667	-2.25
E5	42.91667	2.36667
E50	42.81667	-2.25
E51	42.81667	-2.25
E52	50.95	13.56667
E53	50.95	13.56667
E54	50.95	13.56667
E55	50.66667	13.21667
E56	50.66667	13.21667
E57	51.1	8.31667
E58	51.1	8.31667
E59	51.1	8.31667
E6	42.91667	2.36667
E60	51.1	8.31667
E61	49.65	6.95
E62	49.65	6.95
E63	49.65	6.95
E64	47.58333	6.46667
E65	47.58333	6.46667
E66	47.58333	6.46667
E67	56.05	13.25
E68	56.05	13.25
E69	56.05	13.25
E7	50.28333	9.11667
E70	42.25	-2.75
E71	42.25	-2.75
E72	42.25	-2.75
E73	51.53333	9.08333
E74	51.53333	9.08333
E75	51.53333	9.08333
E76	49.66667	8.01667
E77	49.66667	8.01667
E78	49.66667	8.01667
E79	48.04969	24.19958
E8	50.28333	9.11667
E80	48.04969	24.19958
E81	48.04969	24.19958
E82	51.33333	10.5
E83	51.33333	10.5
E84	51.33333	10.5
E85	50.73333	10.08333
E86	50.73333	10.08333
E87	50.73333	10.08333
E88	49.86667	10.55
E89	49.86667	10.55
E9	50.28333	9.11667
E90	49.86667	10.55
E91	49.01667	13.23333
E92	49.01667	13.23333
E93	49.01667	13.23333
E94	46	13.9
E95	46	13.9
E96	46	13.9
F1	48.85	14.25
F10	48.38333	-1.16667
F13	45.75	14.31667
F14	45.75	14.31667
F15	45.75	14.31667
F16	54.91667	9.58333
F17	54.91667	9.58333
F18	54.91667	9.58333
F19	53.23333	10.51667
F2	48.85	14.25
F20	53.23333	10.51667
F21	53.23333	10.51667
F22	46.3	15.6
F23	46.3	15.6
F24	46.3	15.6
F25	53.23333	8.8
F26	53.23333	8.8
F27	53.23333	8.8
F28	48.44	23.06
F29	48.44	23.06
F3	48.85	14.25
F30	48.44	23.06
F31	46.48333	22.15
F32	46.48333	22.15
F33	46.48333	22.15
F34	48.89922	22.39179
F35	48.89922	22.39179
F36	48.89922	22.39179
F37	50.76667	7.45
F39	50.76667	7.45
F4	49.68333	6.81667
F40	50.28333	9.11667
F41	50.28333	9.11667
F42	50.28333	9.11667
F43	50.51667	6.6
F44	50.51667	6.6
F45	50.51667	6.6
F46	48.2	7.91667
F47	48.2	7.91667
F48	48.2	7.91667
F49	50.75	7
F5	49.68333	6.81667
F50	50.75	7
F51	50.75	7
F52	49.28333	2.6
F53	49.28333	2.6
F54	49.28333	2.6
F55	53.6	10.66667
F56	53.6	10.66667
F57	53.6	10.66667
F58	45.33333	14.3
F59	45.33333	14.3
F6	49.68333	6.81667
F60	45.33333	14.3
F62	50.25	1.88333
F63	50.25	1.88333
F64	51.53333	8.7
F65	51.53333	8.7
F66	51.53333	8.7
F67	48.89953	21.55194
F68	48.89953	21.55194
F69	48.89953	21.55194
F7	50.73333	8.26667
F70	51.66667	10.83333
F71	51.66667	10.83333
F72	51.66667	10.83333
F73	47.91667	10.58333
F74	47.91667	10.58333
F75	47.91667	10.58333
F76	44.15	2.63333
F77	44.15	2.63333
F78	44.15	2.63333
F79	48.48333	17.36667
F8	50.73333	8.26667
F80	48.48333	17.36667
F81	48.48333	17.36667
F82	50.31667	9.63333
F83	50.31667	9.63333
F84	50.31667	9.63333
F85	50.25	16.83333
F86	50.25	16.83333
F87	50.25	16.83333
F88	52.157669	12.66781
F89	52.157669	12.66781
F9	50.73333	8.26667
F90	52.157669	12.66781
F91	49.61667	12.35
F92	49.61667	12.35
F93	49.61667	12.35
F94	50.76667	7.45
F95	50.76667	7.45
F96	50.76667	7.45
G1	48.4	9.43333
G10	49.36667	7.95
G11	49.36667	7.95
G12	49.36667	7.95
G13	46.88333	4.36667
G14	46.88333	4.36667
G15	46.88333	4.36667
G19	49.98333	20.63333
G2	48.4	9.43333
G20	49.98333	20.63333
G21	49.98333	20.63333
G22	50.43333	7.83333
G23	50.43333	7.83333
G24	50.43333	7.83333
G25	49.36667	7.95
G26	49.36667	7.95
G27	49.36667	7.95
G28	50.51667	6.6
G29	50.51667	6.6
G3	48.4	9.43333
G30	50.51667	6.6
G31	49.36667	7.95
G32	49.36667	7.95
G34	51.53333	9.08333
G35	51.53333	9.08333
G36	51.53333	9.08333
G37	50.73333	8.26667
G38	50.73333	8.26667
G39	50.73333	8.26667
G4	49.41667	20.9
G40	49.86667	10.55
G41	49.86667	10.55
G42	49.86667	10.55
G43	50.33333	9.66667
G44	50.33333	9.66667
G45	50.33333	9.66667
G46	42.91667	2.36667
G47	42.91667	2.36667
G48	42.91667	2.36667
G49	51.8	9.7
G5	49.41667	20.9
G50	51.8	9.7
G51	51.8	9.7
G52	51.13333	9.66667
G53	51.13333	9.66667
G54	51.13333	9.66667
G55	49.28333	21.83333
G56	49.28333	21.83333
G57	49.28333	21.83333
G58	52.13333	7.5
G59	52.13333	7.5
G6	49.41667	20.9
G60	52.13333	7.5
G61	49.41667	20.9
G62	49.41667	20.9
G63	49.41667	20.9
G64	47.58333	6.46667
G65	47.58333	6.46667
G66	47.58333	6.46667
G67	47.75	15.46667
G68	47.75	15.46667
G69	47.75	15.46667
G7	48.61667	10.25
G70	50.28333	9.11667
G71	50.28333	9.11667
G72	50.28333	9.11667
G73	55.18333	10.68333
G74	55.18333	10.68333
G75	55.18333	10.68333
G76	46	13.9
G77	46	13.9
G78	46	13.9
G79	51.5	9.83333
G8	48.61667	10.25
G80	51.5	9.83333
G81	51.5	9.83333
G82	45.75	14.31667
G83	45.75	14.31667
G84	45.75	14.31667
G85	44.15	2.63333
G86	44.15	2.63333
G87	44.15	2.63333
G88	51.53333	8.7
G89	51.53333	8.7
G9	48.61667	10.25
G90	51.53333	8.7
G91	50.75	7
G92	50.75	7
G93	50.75	7
G94	51.66667	10.83333
G95	51.66667	10.83333
G96	51.66667	10.83333
H1	48.38333	-1.16667
H10	42.25	-2.75
H12	42.25	-2.75
H13	48.04969	24.19958
H14	48.04969	24.19958
H15	48.04969	24.19958
H16	46.18333	2.95
H17	46.18333	2.95
H18	46.18333	2.95
H19	54.2	10.75
H2	48.38333	-1.16667
H20	54.2	10.75
H21	54.2	10.75
H22	45.33333	14.3
H23	45.33333	14.3
H24	45.33333	14.3
H25	50.31667	9.63333
H26	50.31667	9.63333
H27	50.31667	9.63333
H28	47.2	6.25
H29	47.2	6.25
H30	47.2	6.25
H31	46.68333	22.26667
H32	46.68333	22.26667
H33	46.68333	22.26667
H34	50.73333	10.08333
H35	50.73333	10.08333
H37	51.53333	8.7
H38	51.53333	8.7
H39	51.53333	8.7
H4	53.23333	10.51667
H40	48.83386	18.58827
H41	48.83386	18.58827
H42	48.83386	18.58827
H43	48.89922	22.39179
H44	48.89922	22.39179
H45	48.89922	22.39179
H46	50.31667	9.63333
H47	50.31667	9.63333
H48	50.31667	9.63333
H49	53.3	9.53333
H5	53.23333	10.51667
H50	53.3	9.53333
H51	53.3	9.53333
H55	48.61667	5.26667
H56	48.61667	5.26667
H57	48.61667	5.26667
H58	50.08333	10.08333
H59	50.08333	10.08333
H60	50.08333	10.08333
H61	49.01667	13.23333
H62	49.01667	13.23333
H63	49.01667	13.23333
H64	53.75	12.5
H65	53.75	12.5
H66	53.75	12.5
H67	56.08333	14.6
H68	56.08333	14.6
H69	56.08333	14.6
H7	49.66667	8.01667
H70	46.58333	25
H71	46.58333	25
H72	46.58333	25
H73	50.25	1.88333
H74	50.25	1.88333
H75	50.25	1.88333
H76	48.75	20.06667
H77	48.75	20.06667
H78	48.75	20.06667
H79	49.98333	20.63333
H8	49.66667	8.01667
H80	49.98333	20.63333
H81	49.98333	20.63333
H82	51.03333	9.1
H83	51.03333	9.1
H84	51.03333	9.1
H85	46.88333	4.36667
H86	46.88333	4.36667
H87	46.88333	4.36667
H88	48.2	7.91667
H89	48.2	7.91667
H9	49.66667	8.01667
H90	48.2	7.91667
H91	48.48333	17.36667
H92	48.48333	17.36667
H93	48.48333	17.36667
H94	54.91667	9.58333
H95	54.91667	9.58333
H96	54.91667	9.58333
I1	48.46	22.96
I10	50.66667	13.21667
I11	50.66667	13.21667
I12	50.66667	13.21667
I13	48.88333	18
I14	48.88333	18
I15	48.88333	18
I16	49.68333	6.81667
I17	49.68333	6.81667
I18	49.68333	6.81667
I19	49.61667	12.35
I2	48.46	22.96
I20	49.61667	12.35
I21	49.61667	12.35
I22	56.05	13.25
I23	56.05	13.25
I24	56.05	13.25
I25	48.61667	10.25
I26	48.61667	10.25
I27	48.61667	10.25
I28	48.44	23.06
I29	48.44	23.06
I3	48.46	22.96
I30	48.44	23.06
I31	50.03333	12.61667
I32	50.03333	12.61667
I33	50.03333	12.61667
I34	46.3	15.6
I35	46.3	15.6
I36	46.3	15.6
I37	50.76667	7.45
I38	50.76667	7.45
I39	50.76667	7.45
I4	48.66667	9
I40	48.4	9.43333
I41	48.4	9.43333
I42	48.4	9.43333
I43	46.48333	22.15
I44	46.48333	22.15
I45	46.48333	22.15
I46	50.31667	9.63333
I47	50.31667	9.63333
I48	50.31667	9.63333
I49	50.28333	9.11667
I5	48.66667	9
I50	50.28333	9.11667
I51	50.28333	9.11667
I52	50.45	8.06667
I53	50.45	8.06667
I54	50.45	8.06667
I55	53.6	10.66667
I56	53.6	10.66667
I57	53.6	10.66667
I58	51.1	8.31667
I59	51.1	8.31667
I6	48.66667	9
I60	51.1	8.31667
I61	50.55	6.25
I62	50.55	6.25
I63	50.55	6.25
I64	50.65	16.96667
I65	50.65	16.96667
I66	50.65	16.96667
I67	50.65	16.96667
I69	46.13333	12.21667
I7	51.2	8.73333
I70	46.13333	12.21667
I71	49.51667	21.66667
I72	49.51667	21.66667
I73	55.13333	10.93333
I74	55.13333	10.93333
I75	55.13333	10.93333
I76	52.25	9.5
I77	52.25	9.5
I78	52.25	9.5
I79	48.85	14.25
I8	51.2	8.73333
I80	48.85	14.25
I81	48.85	14.25
I82	48.4	9.5
I83	48.4	9.5
I84	48.4	9.5
I86	47.91667	10.58333
I87	47.91667	10.58333
I88	45.6	2.68333
I89	45.6	2.68333
I9	51.2	8.73333
I90	45.6	2.68333
I91	51.33333	10.5
I92	51.33333	10.5
I93	51.33333	10.5
I94	51.33333	10.5
I95	51.83333	19.6
I96	51.83333	19.6
K13	42.81667	-2.25
K14	42.81667	-2.25
K15	42.81667	-2.25
K16	53.23333	8.8
K17	53.23333	8.8
K18	53.23333	8.8
K19	52.157669	12.66781
K20	52.157669	12.66781
K21	52.157669	12.66781
K22	50.95	13.56667
K23	50.95	13.56667
K24	50.95	13.56667
K25	53	13.16667
K26	53	13.16667
K27	53	13.16667
K28	50.76667	7.45
K29	50.76667	7.45
K30	50.76667	7.45
K31	48.89953	21.55194
K32	48.89953	21.55194
K33	48.89953	21.55194
K34	49.66667	12.5
K35	49.66667	12.5
K36	49.66667	12.5
