# Supplementary material for: Machine learning techniques for continuous genetic assignment of geographic origin of forest trees
Source: PLoS One. 2025 Jun 6;20(6):e0324994. doi: 10.1371/journal.pone.0324994 (PMC12143523; doi:10.1371/journal.pone.0324994)
Supplement: S6 “Supplementary 6.zip” — (ZIP) [file pone.0324994.s006.zip › methods/GP/input_GP_phenotypes_oak.txt]

id	latitude	longitude
Belarus_16_1	53.876333	28.025167
Belarus_16_2	53.876333	28.025167
Belarus_16_3	53.876333	28.025167
Belarus_16_4	53.876333	28.025167
Belarus_16_5	53.876333	28.025167
Belarus_16_6	53.876333	28.025167
Belarus_16_7	53.876333	28.025167
Belarus_16_8	53.876333	28.025167
Belarus_16_9	53.876333	28.025167
Belarus_16_10	53.876333	28.025167
Belarus_239_1	55.071971	30.675855
Belarus_239_2	55.071971	30.675855
Belarus_239_3	55.071971	30.675855
Belarus_239_4	55.071971	30.675855
Belarus_239_5	55.071971	30.675855
Belarus_239_6	55.071971	30.675855
Belarus_239_7	55.071971	30.675855
Belarus_239_8	55.071971	30.675855
Belarus_239_9	55.071971	30.675855
Belarus_239_10	55.071971	30.675855
Belarus_434_1	53.604	24.736667
Belarus_434_2	53.604	24.736667
Belarus_434_3	53.604	24.736667
Belarus_434_4	53.604	24.736667
Belarus_434_5	53.604	24.736667
Belarus_434_6	53.604	24.736667
Belarus_434_7	53.604	24.736667
Belarus_434_8	53.604	24.736667
Belarus_434_9	53.604	24.736667
Belarus_434_10	53.604	24.736667
Belarus_435_1	53.685833	23.792833
Belarus_435_2	53.685833	23.792833
Belarus_435_3	53.685833	23.792833
Belarus_435_4	53.685833	23.792833
Belarus_435_5	53.685833	23.792833
Belarus_435_6	53.685833	23.792833
Belarus_435_7	53.685833	23.792833
Belarus_435_8	53.685833	23.792833
Belarus_435_9	53.685833	23.792833
Belarus_435_10	53.685833	23.792833
Belarus_436_1	52.7055	25.336667
Belarus_436_2	52.7055	25.336667
Belarus_436_3	52.7055	25.336667
Belarus_436_4	52.7055	25.336667
Belarus_436_5	52.7055	25.336667
Belarus_436_6	52.7055	25.336667
Belarus_436_7	52.7055	25.336667
Belarus_436_8	52.7055	25.336667
Belarus_436_9	52.7055	25.336667
Belarus_436_10	52.7055	25.336667
Belarus_504_1	55.1517	30.1931
Belarus_504_2	55.1517	30.1931
Belarus_504_3	55.1517	30.1931
Belarus_504_4	55.1517	30.1931
Belarus_504_5	55.1517	30.1931
Belarus_504_6	55.1517	30.1931
Belarus_504_7	55.1517	30.1931
Belarus_504_8	55.1517	30.1931
Belarus_504_9	55.1517	30.1931
Belarus_504_10	55.1517	30.1931
Bosnia_HZG_1	45.097867	17.542733
Bosnia_HZG_2	45.097867	17.542733
Bosnia_HZG_3	45.097867	17.542733
Bosnia_HZG_4	45.097867	17.542733
Bosnia_HZG_5	45.097867	17.542733
Bosnia_HZG_6	45.097867	17.542733
Bosnia_HZG_7	45.097867	17.542733
Bosnia_HZG_8	45.097867	17.542733
Bosnia_HZG_9	45.097867	17.542733
Bosnia_HZG_10	45.097867	17.542733
Bulgaria_218_1	43.621314	25.473676
Bulgaria_218_2	43.621314	25.473676
Bulgaria_218_3	43.621314	25.473676
Bulgaria_218_4	43.621314	25.473676
Bulgaria_218_5	43.621314	25.473676
Bulgaria_218_6	43.621314	25.473676
Bulgaria_218_7	43.621314	25.473676
Bulgaria_218_8	43.621314	25.473676
Bulgaria_218_9	43.621314	25.473676
Bulgaria_218_10	43.621314	25.473676
Croatia_216_1	45.583333	18.133333
Croatia_216_2	45.583333	18.133333
Croatia_216_3	45.583333	18.133333
Croatia_216_4	45.583333	18.133333
Croatia_216_5	45.583333	18.133333
Croatia_216_6	45.583333	18.133333
Croatia_216_7	45.583333	18.133333
Croatia_216_8	45.583333	18.133333
Croatia_216_10	45.583333	18.133333
Croatia_219_1	45.258981	18.796536
Croatia_219_2	45.258981	18.796536
Croatia_219_3	45.258981	18.796536
Croatia_219_4	45.258981	18.796536
Croatia_219_5	45.258981	18.796536
Croatia_219_6	45.258981	18.796536
Croatia_219_7	45.258981	18.796536
Croatia_219_8	45.258981	18.796536
Croatia_219_9	45.258981	18.796536
Croatia_219_10	45.258981	18.796536
France_5_1	44.20583	0.0938
France_5_2	44.20583	0.0938
France_5_3	44.20583	0.0938
France_5_4	44.20583	0.0938
France_5_5	44.20583	0.0938
France_5_6	44.20583	0.0938
France_5_7	44.20583	0.0938
France_5_8	44.20583	0.0938
France_5_9	44.20583	0.0938
France_5_10	44.20583	0.0938
France_426_1	48.386498	2.540516
France_426_3	48.386498	2.540516
France_426_4	48.386498	2.540516
France_426_5	48.386498	2.540516
France_426_6	48.386498	2.540516
France_426_7	48.386498	2.540516
France_426_9	48.386498	2.540516
France_426_10	48.386498	2.540516
Germany_6_1	51.718617	6.805994
Germany_6_2	51.718617	6.805994
Germany_6_3	51.718617	6.805994
Germany_6_4	51.718617	6.805994
Germany_6_5	51.718617	6.805994
Germany_6_6	51.718617	6.805994
Germany_6_7	51.718617	6.805994
Germany_6_8	51.718617	6.805994
Germany_6_9	51.718617	6.805994
Germany_6_10	51.718617	6.805994
Germany_7_1	52.41139	8.57315
Germany_7_2	52.41139	8.57315
Germany_7_3	52.41139	8.57315
Germany_7_4	52.41139	8.57315
Germany_7_5	52.41139	8.57315
Germany_7_6	52.41139	8.57315
Germany_7_7	52.41139	8.57315
Germany_7_8	52.41139	8.57315
Germany_7_9	52.41139	8.57315
Germany_7_10	52.41139	8.57315
Germany_8_1	51.837764	8.113827
Germany_8_2	51.837764	8.113827
Germany_8_3	51.837764	8.113827
Germany_8_4	51.837764	8.113827
Germany_8_5	51.837764	8.113827
Germany_8_6	51.837764	8.113827
Germany_8_7	51.837764	8.113827
Germany_8_8	51.837764	8.113827
Germany_8_9	51.837764	8.113827
Germany_8_10	51.837764	8.113827
Germany_9_1	50.654931	7.07078
Germany_9_2	50.654931	7.07078
Germany_9_3	50.654931	7.07078
Germany_9_4	50.654931	7.07078
Germany_9_5	50.654931	7.07078
Germany_9_6	50.654931	7.07078
Germany_9_8	50.654931	7.07078
Germany_9_9	50.654931	7.07078
Germany_9_10	50.654931	7.07078
Germany_15_1	52.389589	8.688109
Germany_15_2	52.389589	8.688109
Germany_15_3	52.389589	8.688109
Germany_15_4	52.389589	8.688109
Germany_15_5	52.389589	8.688109
Germany_15_6	52.389589	8.688109
Germany_15_7	52.389589	8.688109
Germany_15_8	52.389589	8.688109
Germany_15_9	52.389589	8.688109
Germany_15_10	52.389589	8.688109
Germany_86_1	51.468871	8.116894
Germany_86_2	51.468871	8.116894
Germany_86_3	51.468871	8.116894
Germany_86_4	51.468871	8.116894
Germany_86_5	51.468871	8.116894
Germany_86_6	51.468871	8.116894
Germany_86_7	51.468871	8.116894
Germany_86_8	51.468871	8.116894
Germany_86_9	51.468871	8.116894
Germany_86_10	51.468871	8.116894
Germany_197_1	54.565185	9.499411
Germany_197_2	54.565185	9.499411
Germany_197_3	54.565185	9.499411
Germany_197_4	54.565185	9.499411
Germany_197_5	54.565185	9.499411
Germany_197_6	54.565185	9.499411
Germany_197_7	54.565185	9.499411
Germany_197_8	54.565185	9.499411
Germany_197_9	54.565185	9.499411
Germany_197_10	54.565185	9.499411
Germany_198_1	54.179007	9.742468
Germany_198_2	54.179007	9.742468
Germany_198_3	54.179007	9.742468
Germany_198_4	54.179007	9.742468
Germany_198_5	54.179007	9.742468
Germany_198_6	54.179007	9.742468
Germany_198_7	54.179007	9.742468
Germany_198_8	54.179007	9.742468
Germany_198_9	54.179007	9.742468
Germany_198_10	54.179007	9.742468
Germany_221_1	51.370125	8.31064
Germany_221_2	51.370125	8.31064
Germany_221_3	51.370125	8.31064
Germany_221_4	51.370125	8.31064
Germany_221_5	51.370125	8.31064
Germany_221_6	51.370125	8.31064
Germany_221_7	51.370125	8.31064
Germany_221_8	51.370125	8.31064
Germany_221_9	51.370125	8.31064
Germany_221_10	51.370125	8.31064
Germany_222_1	51.353921	8.001129
Germany_222_2	51.353921	8.001129
Germany_222_3	51.353921	8.001129
Germany_222_4	51.353921	8.001129
Germany_222_5	51.353921	8.001129
Germany_222_6	51.353921	8.001129
Germany_222_7	51.353921	8.001129
Germany_222_8	51.353921	8.001129
Germany_222_9	51.353921	8.001129
Germany_222_10	51.353921	8.001129
Germany_223_1	51.414216	7.892324
Germany_223_2	51.414216	7.892324
Germany_223_3	51.414216	7.892324
Germany_223_4	51.414216	7.892324
Germany_223_5	51.414216	7.892324
Germany_223_6	51.414216	7.892324
Germany_223_7	51.414216	7.892324
Germany_223_8	51.414216	7.892324
Germany_223_9	51.414216	7.892324
Germany_223_10	51.414216	7.892324
Germany_224_1	51.437224	8.085954
Germany_224_2	51.437224	8.085954
Germany_224_3	51.437224	8.085954
Germany_224_4	51.437224	8.085954
Germany_224_5	51.437224	8.085954
Germany_224_6	51.437224	8.085954
Germany_224_7	51.437224	8.085954
Germany_224_8	51.437224	8.085954
Germany_224_9	51.437224	8.085954
Germany_224_10	51.437224	8.085954
Germany_225_1	51.831353	8.111839
Germany_225_2	51.831353	8.111839
Germany_225_3	51.831353	8.111839
Germany_225_4	51.831353	8.111839
Germany_225_5	51.831353	8.111839
Germany_225_6	51.831353	8.111839
Germany_225_7	51.831353	8.111839
Germany_225_8	51.831353	8.111839
Germany_225_9	51.831353	8.111839
Germany_225_10	51.831353	8.111839
Germany_227_1	51.853099	7.588061
Germany_227_2	51.853099	7.588061
Germany_227_3	51.853099	7.588061
Germany_227_4	51.853099	7.588061
Germany_227_5	51.853099	7.588061
Germany_227_6	51.853099	7.588061
Germany_227_7	51.853099	7.588061
Germany_227_8	51.853099	7.588061
Germany_227_9	51.853099	7.588061
Germany_227_10	51.853099	7.588061
Germany_228_1	51.724523	7.53805
Germany_228_2	51.724523	7.53805
Germany_228_3	51.724523	7.53805
Germany_228_4	51.724523	7.53805
Germany_228_5	51.724523	7.53805
Germany_228_6	51.724523	7.53805
Germany_228_7	51.724523	7.53805
Germany_228_8	51.724523	7.53805
Germany_228_9	51.724523	7.53805
Germany_228_10	51.724523	7.53805
Germany_229_1	51.715865	6.799274
Germany_229_2	51.715865	6.799274
Germany_229_3	51.715865	6.799274
Germany_229_4	51.715865	6.799274
Germany_229_5	51.715865	6.799274
Germany_229_6	51.715865	6.799274
Germany_229_7	51.715865	6.799274
Germany_229_8	51.715865	6.799274
Germany_229_9	51.715865	6.799274
Germany_229_10	51.715865	6.799274
Germany_233_1	50.954421	7.156126
Germany_233_2	50.954421	7.156126
Germany_233_3	50.954421	7.156126
Germany_233_4	50.954421	7.156126
Germany_233_5	50.954421	7.156126
Germany_233_6	50.954421	7.156126
Germany_233_7	50.954421	7.156126
Germany_233_8	50.954421	7.156126
Germany_233_9	50.954421	7.156126
Germany_233_10	50.954421	7.156126
Germany_234_1	50.965535	7.566079
Germany_234_2	50.965535	7.566079
Germany_234_3	50.965535	7.566079
Germany_234_4	50.965535	7.566079
Germany_234_5	50.965535	7.566079
Germany_234_6	50.965535	7.566079
Germany_234_7	50.965535	7.566079
Germany_234_8	50.965535	7.566079
Germany_234_9	50.965535	7.566079
Germany_234_10	50.965535	7.566079
Germany_236_1	50.98927	12.52967
Germany_236_2	50.98927	12.52967
Germany_236_3	50.98927	12.52967
Germany_236_4	50.98927	12.52967
Germany_236_5	50.98927	12.52967
Germany_236_6	50.98927	12.52967
Germany_236_7	50.98927	12.52967
Germany_236_9	50.98927	12.52967
Germany_236_10	50.98927	12.52967
Germany_237_1	50.69505	12.23401
Germany_237_2	50.69505	12.23401
Germany_237_3	50.69505	12.23401
Germany_237_4	50.69505	12.23401
Germany_237_5	50.69505	12.23401
Germany_237_6	50.69505	12.23401
Germany_237_7	50.69505	12.23401
Germany_237_8	50.69505	12.23401
Germany_237_9	50.69505	12.23401
Germany_237_10	50.69505	12.23401
Germany_238_1	50.76844	11.66347
Germany_238_2	50.76844	11.66347
Germany_238_3	50.76844	11.66347
Germany_238_4	50.76844	11.66347
Germany_238_5	50.76844	11.66347
Germany_238_6	50.76844	11.66347
Germany_238_7	50.76844	11.66347
Germany_238_8	50.76844	11.66347
Germany_238_9	50.76844	11.66347
Germany_238_10	50.76844	11.66347
Germany_320_1	54.072056	11.956502
Germany_320_2	54.072056	11.956502
Germany_320_3	54.072056	11.956502
Germany_320_4	54.072056	11.956502
Germany_320_5	54.072056	11.956502
Germany_320_6	54.072056	11.956502
Germany_320_7	54.072056	11.956502
Germany_320_8	54.072056	11.956502
Germany_320_9	54.072056	11.956502
Germany_320_10	54.072056	11.956502
Germany_321_1	53.425271	12.05276
Germany_321_2	53.425271	12.05276
Germany_321_3	53.425271	12.05276
Germany_321_4	53.425271	12.05276
Germany_321_5	53.425271	12.05276
Germany_321_6	53.425271	12.05276
Germany_321_7	53.425271	12.05276
Germany_321_8	53.425271	12.05276
Germany_321_9	53.425271	12.05276
Germany_321_10	53.425271	12.05276
Germany_322_1	53.516171	11.211088
Germany_322_2	53.516171	11.211088
Germany_322_3	53.516171	11.211088
Germany_322_4	53.516171	11.211088
Germany_322_5	53.516171	11.211088
Germany_322_6	53.516171	11.211088
Germany_322_7	53.516171	11.211088
Germany_322_8	53.516171	11.211088
Germany_322_9	53.516171	11.211088
Germany_322_10	53.516171	11.211088
Germany_323_1	53.82613	11.9002
Germany_323_2	53.82613	11.9002
Germany_323_3	53.82613	11.9002
Germany_323_4	53.82613	11.9002
Germany_323_5	53.82613	11.9002
Germany_323_6	53.82613	11.9002
Germany_323_7	53.82613	11.9002
Germany_323_8	53.82613	11.9002
Germany_323_9	53.82613	11.9002
Germany_323_10	53.82613	11.9002
Germany_324_1	54.228678	12.886874
Germany_324_2	54.228678	12.886874
Germany_324_3	54.228678	12.886874
Germany_324_4	54.228678	12.886874
Germany_324_5	54.228678	12.886874
Germany_324_6	54.228678	12.886874
Germany_324_7	54.228678	12.886874
Germany_324_8	54.228678	12.886874
Germany_324_9	54.228678	12.886874
Germany_324_10	54.228678	12.886874
Germany_325_1	53.400369	13.134264
Germany_325_2	53.400369	13.134264
Germany_325_3	53.400369	13.134264
Germany_325_4	53.400369	13.134264
Germany_325_5	53.400369	13.134264
Germany_325_6	53.400369	13.134264
Germany_325_7	53.400369	13.134264
Germany_325_8	53.400369	13.134264
Germany_325_9	53.400369	13.134264
Germany_325_10	53.400369	13.134264
Germany_335_1	49.762349	6.707281
Germany_335_2	49.762349	6.707281
Germany_335_3	49.762349	6.707281
Germany_335_4	49.762349	6.707281
Germany_335_5	49.762349	6.707281
Germany_335_6	49.762349	6.707281
Germany_335_7	49.762349	6.707281
Germany_335_8	49.762349	6.707281
Germany_335_9	49.762349	6.707281
Germany_335_10	49.762349	6.707281
Germany_336_1	49.419248	8.370127
Germany_336_2	49.419248	8.370127
Germany_336_3	49.419248	8.370127
Germany_336_4	49.419248	8.370127
Germany_336_5	49.419248	8.370127
Germany_336_6	49.419248	8.370127
Germany_336_7	49.419248	8.370127
Germany_336_8	49.419248	8.370127
Germany_336_9	49.419248	8.370127
Germany_336_10	49.419248	8.370127
Germany_337_1	50.405173	7.780871
Germany_337_2	50.405173	7.780871
Germany_337_3	50.405173	7.780871
Germany_337_4	50.405173	7.780871
Germany_337_5	50.405173	7.780871
Germany_337_6	50.405173	7.780871
Germany_337_7	50.405173	7.780871
Germany_337_8	50.405173	7.780871
Germany_337_9	50.405173	7.780871
Germany_337_10	50.405173	7.780871
Germany_340_1	47.856755	9.635735
Germany_340_2	47.856755	9.635735
Germany_340_3	47.856755	9.635735
Germany_340_4	47.856755	9.635735
Germany_340_5	47.856755	9.635735
Germany_340_6	47.856755	9.635735
Germany_340_7	47.856755	9.635735
Germany_340_8	47.856755	9.635735
Germany_340_9	47.856755	9.635735
Germany_340_10	47.856755	9.635735
Germany_341_1	48.436644	8.890784
Germany_341_2	48.436644	8.890784
Germany_341_3	48.436644	8.890784
Germany_341_4	48.436644	8.890784
Germany_341_5	48.436644	8.890784
Germany_341_6	48.436644	8.890784
Germany_341_7	48.436644	8.890784
Germany_341_8	48.436644	8.890784
Germany_341_9	48.436644	8.890784
Germany_341_10	48.436644	8.890784
Germany_343_1	48.4998	9.710378
Germany_343_2	48.4998	9.710378
Germany_343_3	48.4998	9.710378
Germany_343_4	48.4998	9.710378
Germany_343_5	48.4998	9.710378
Germany_343_6	48.4998	9.710378
Germany_343_7	48.4998	9.710378
Germany_343_8	48.4998	9.710378
Germany_343_9	48.4998	9.710378
Germany_343_10	48.4998	9.710378
Germany_344_1	49.217367	8.560886
Germany_344_2	49.217367	8.560886
Germany_344_3	49.217367	8.560886
Germany_344_4	49.217367	8.560886
Germany_344_5	49.217367	8.560886
Germany_344_6	49.217367	8.560886
Germany_344_7	49.217367	8.560886
Germany_344_8	49.217367	8.560886
Germany_344_9	49.217367	8.560886
Germany_344_10	49.217367	8.560886
Germany_345_1	48.967139	8.755539
Germany_345_2	48.967139	8.755539
Germany_345_3	48.967139	8.755539
Germany_345_4	48.967139	8.755539
Germany_345_5	48.967139	8.755539
Germany_345_6	48.967139	8.755539
Germany_345_7	48.967139	8.755539
Germany_345_8	48.967139	8.755539
Germany_345_9	48.967139	8.755539
Germany_345_10	48.967139	8.755539
Germany_346_1	47.924344	8.604461
Germany_346_2	47.924344	8.604461
Germany_346_3	47.924344	8.604461
Germany_346_4	47.924344	8.604461
Germany_346_5	47.924344	8.604461
Germany_346_6	47.924344	8.604461
Germany_346_7	47.924344	8.604461
Germany_346_8	47.924344	8.604461
Germany_346_9	47.924344	8.604461
Germany_346_10	47.924344	8.604461
Germany_347_1	48.619192	7.93235
Germany_347_2	48.619192	7.93235
Germany_347_3	48.619192	7.93235
Germany_347_4	48.619192	7.93235
Germany_347_5	48.619192	7.93235
Germany_347_6	48.619192	7.93235
Germany_347_7	48.619192	7.93235
Germany_347_8	48.619192	7.93235
Germany_347_9	48.619192	7.93235
Germany_347_10	48.619192	7.93235
Germany_348_1	49.215903	8.606703
Germany_348_2	49.215903	8.606703
Germany_348_3	49.215903	8.606703
Germany_348_4	49.215903	8.606703
Germany_348_5	49.215903	8.606703
Germany_348_6	49.215903	8.606703
Germany_348_7	49.215903	8.606703
Germany_348_8	49.215903	8.606703
Germany_348_9	49.215903	8.606703
Germany_348_10	49.215903	8.606703
Germany_349_1	48.475558	7.887314
Germany_349_2	48.475558	7.887314
Germany_349_3	48.475558	7.887314
Germany_349_4	48.475558	7.887314
Germany_349_5	48.475558	7.887314
Germany_349_6	48.475558	7.887314
Germany_349_7	48.475558	7.887314
Germany_349_8	48.475558	7.887314
Germany_349_9	48.475558	7.887314
Germany_349_10	48.475558	7.887314
Germany_350_1	48.970361	8.891119
Germany_350_2	48.970361	8.891119
Germany_350_3	48.970361	8.891119
Germany_350_4	48.970361	8.891119
Germany_350_5	48.970361	8.891119
Germany_350_6	48.970361	8.891119
Germany_350_7	48.970361	8.891119
Germany_350_8	48.970361	8.891119
Germany_350_9	48.970361	8.891119
Germany_350_10	48.970361	8.891119
Germany_352_1	48.603017	7.966931
Germany_352_2	48.603017	7.966931
Germany_352_3	48.603017	7.966931
Germany_352_4	48.603017	7.966931
Germany_352_5	48.603017	7.966931
Germany_352_6	48.603017	7.966931
Germany_352_7	48.603017	7.966931
Germany_352_8	48.603017	7.966931
Germany_352_9	48.603017	7.966931
Germany_353_1	48.487752	7.871552
Germany_353_2	48.487752	7.871552
Germany_353_3	48.487752	7.871552
Germany_353_4	48.487752	7.871552
Germany_353_5	48.487752	7.871552
Germany_353_6	48.487752	7.871552
Germany_353_7	48.487752	7.871552
Germany_353_8	48.487752	7.871552
Germany_353_9	48.487752	7.871552
Germany_353_10	48.487752	7.871552
Germany_354_1	49.154948	8.55772
Germany_354_2	49.154948	8.55772
Germany_354_3	49.154948	8.55772
Germany_354_4	49.154948	8.55772
Germany_354_5	49.154948	8.55772
Germany_354_6	49.154948	8.55772
Germany_354_7	49.154948	8.55772
Germany_354_8	49.154948	8.55772
Germany_354_9	49.154948	8.55772
Germany_354_10	49.154948	8.55772
Germany_359_1	49.525	11.063333
Germany_359_2	49.525	11.063333
Germany_359_3	49.525	11.063333
Germany_359_4	49.525	11.063333
Germany_359_5	49.525	11.063333
Germany_359_6	49.525	11.063333
Germany_359_7	49.525	11.063333
Germany_359_8	49.525	11.063333
Germany_359_9	49.525	11.063333
Germany_359_10	49.525	11.063333
Germany_361_1	48.090833	10.459444
Germany_361_2	48.090833	10.459444
Germany_361_3	48.090833	10.459444
Germany_361_4	48.090833	10.459444
Germany_361_5	48.090833	10.459444
Germany_361_6	48.090833	10.459444
Germany_361_7	48.090833	10.459444
Germany_361_8	48.090833	10.459444
Germany_361_9	48.090833	10.459444
Germany_361_10	48.090833	10.459444
Germany_362_1	48.185833	12.793333
Germany_362_2	48.185833	12.793333
Germany_362_3	48.185833	12.793333
Germany_362_4	48.185833	12.793333
Germany_362_5	48.185833	12.793333
Germany_362_6	48.185833	12.793333
Germany_362_7	48.185833	12.793333
Germany_362_8	48.185833	12.793333
Germany_362_9	48.185833	12.793333
Germany_362_10	48.185833	12.793333
Germany_364_1	48.407222	11.652222
Germany_364_2	48.407222	11.652222
Germany_364_3	48.407222	11.652222
Germany_364_4	48.407222	11.652222
Germany_364_5	48.407222	11.652222
Germany_364_6	48.407222	11.652222
Germany_364_7	48.407222	11.652222
Germany_364_8	48.407222	11.652222
Germany_364_9	48.407222	11.652222
Germany_364_10	48.407222	11.652222
Germany_365_1	47.858056	12.967778
Germany_365_2	47.858056	12.967778
Germany_365_3	47.858056	12.967778
Germany_365_4	47.858056	12.967778
Germany_365_5	47.858056	12.967778
Germany_365_6	47.858056	12.967778
Germany_365_7	47.858056	12.967778
Germany_365_8	47.858056	12.967778
Germany_365_9	47.858056	12.967778
Germany_365_10	47.858056	12.967778
Germany_366_1	49.154444	11.481944
Germany_366_2	49.154444	11.481944
Germany_366_3	49.154444	11.481944
Germany_366_4	49.154444	11.481944
Germany_366_5	49.154444	11.481944
Germany_366_6	49.154444	11.481944
Germany_366_7	49.154444	11.481944
Germany_366_8	49.154444	11.481944
Germany_366_9	49.154444	11.481944
Germany_366_10	49.154444	11.481944
Germany_367_1	49.2025	11.435556
Germany_367_2	49.2025	11.435556
Germany_367_3	49.2025	11.435556
Germany_367_4	49.2025	11.435556
Germany_367_5	49.2025	11.435556
Germany_367_6	49.2025	11.435556
Germany_367_7	49.2025	11.435556
Germany_367_8	49.2025	11.435556
Germany_367_9	49.2025	11.435556
Germany_367_10	49.2025	11.435556
Germany_368_1	49.2075	11.986667
Germany_368_2	49.2075	11.986667
Germany_368_3	49.2075	11.986667
Germany_368_4	49.2075	11.986667
Germany_368_5	49.2075	11.986667
Germany_368_6	49.2075	11.986667
Germany_368_7	49.2075	11.986667
Germany_368_8	49.2075	11.986667
Germany_368_9	49.2075	11.986667
Germany_368_10	49.2075	11.986667
Germany_372_1	49.876944	11.448056
Germany_372_2	49.876944	11.448056
Germany_372_3	49.876944	11.448056
Germany_372_4	49.876944	11.448056
Germany_372_5	49.876944	11.448056
Germany_372_6	49.876944	11.448056
Germany_372_7	49.876944	11.448056
Germany_372_8	49.876944	11.448056
Germany_372_9	49.876944	11.448056
Germany_372_10	49.876944	11.448056
Germany_373_1	48.719167	11.598333
Germany_373_2	48.719167	11.598333
Germany_373_3	48.719167	11.598333
Germany_373_4	48.719167	11.598333
Germany_373_5	48.719167	11.598333
Germany_373_6	48.719167	11.598333
Germany_373_7	48.719167	11.598333
Germany_373_8	48.719167	11.598333
Germany_373_10	48.719167	11.598333
Germany_376_1	53.057557	8.50035
Germany_376_2	53.057557	8.50035
Germany_376_3	53.057557	8.50035
Germany_376_4	53.057557	8.50035
Germany_376_5	53.057557	8.50035
Germany_376_6	53.057557	8.50035
Germany_376_7	53.057557	8.50035
Germany_376_8	53.057557	8.50035
Germany_376_9	53.057557	8.50035
Germany_376_10	53.057557	8.50035
Germany_377_1	52.323231	8.381495
Germany_377_2	52.323231	8.381495
Germany_377_3	52.323231	8.381495
Germany_377_4	52.323231	8.381495
Germany_377_5	52.323231	8.381495
Germany_377_6	52.323231	8.381495
Germany_377_7	52.323231	8.381495
Germany_377_8	52.323231	8.381495
Germany_377_9	52.323231	8.381495
Germany_377_10	52.323231	8.381495
Germany_378_1	52.312168	8.093783
Germany_378_2	52.312168	8.093783
Germany_378_3	52.312168	8.093783
Germany_378_4	52.312168	8.093783
Germany_378_5	52.312168	8.093783
Germany_378_6	52.312168	8.093783
Germany_378_7	52.312168	8.093783
Germany_378_8	52.312168	8.093783
Germany_378_9	52.312168	8.093783
Germany_378_10	52.312168	8.093783
Germany_379_1	52.173676	9.546544
Germany_379_2	52.173676	9.546544
Germany_379_3	52.173676	9.546544
Germany_379_4	52.173676	9.546544
Germany_379_5	52.173676	9.546544
Germany_379_6	52.173676	9.546544
Germany_379_7	52.173676	9.546544
Germany_379_8	52.173676	9.546544
Germany_379_9	52.173676	9.546544
Germany_379_10	52.173676	9.546544
Germany_380_1	51.727859	9.520938
Germany_380_2	51.727859	9.520938
Germany_380_3	51.727859	9.520938
Germany_380_4	51.727859	9.520938
Germany_380_5	51.727859	9.520938
Germany_380_6	51.727859	9.520938
Germany_380_7	51.727859	9.520938
Germany_380_8	51.727859	9.520938
Germany_380_9	51.727859	9.520938
Germany_380_10	51.727859	9.520938
Germany_381_1	51.61101	10.076527
Germany_381_2	51.61101	10.076527
Germany_381_3	51.61101	10.076527
Germany_381_4	51.61101	10.076527
Germany_381_5	51.61101	10.076527
Germany_381_6	51.61101	10.076527
Germany_381_7	51.61101	10.076527
Germany_381_8	51.61101	10.076527
Germany_381_9	51.61101	10.076527
Germany_381_10	51.61101	10.076527
Germany_382_1	51.520008	10.123804
Germany_382_2	51.520008	10.123804
Germany_382_3	51.520008	10.123804
Germany_382_4	51.520008	10.123804
Germany_382_5	51.520008	10.123804
Germany_382_6	51.520008	10.123804
Germany_382_7	51.520008	10.123804
Germany_382_8	51.520008	10.123804
Germany_382_9	51.520008	10.123804
Germany_382_10	51.520008	10.123804
Germany_383_1	53.542799	9.195622
Germany_383_2	53.542799	9.195622
Germany_383_3	53.542799	9.195622
Germany_383_4	53.542799	9.195622
Germany_383_5	53.542799	9.195622
Germany_383_6	53.542799	9.195622
Germany_383_7	53.542799	9.195622
Germany_383_8	53.542799	9.195622
Germany_383_9	53.542799	9.195622
Germany_383_10	53.542799	9.195622
Germany_384_1	52.26121	10.291436
Germany_384_2	52.26121	10.291436
Germany_384_3	52.26121	10.291436
Germany_384_4	52.26121	10.291436
Germany_384_5	52.26121	10.291436
Germany_384_6	52.26121	10.291436
Germany_384_7	52.26121	10.291436
Germany_384_8	52.26121	10.291436
Germany_384_9	52.26121	10.291436
Germany_384_10	52.26121	10.291436
Germany_386_1	52.367007	10.711151
Germany_386_2	52.367007	10.711151
Germany_386_3	52.367007	10.711151
Germany_386_4	52.367007	10.711151
Germany_386_5	52.367007	10.711151
Germany_386_6	52.367007	10.711151
Germany_386_7	52.367007	10.711151
Germany_386_8	52.367007	10.711151
Germany_386_9	52.367007	10.711151
Germany_386_10	52.367007	10.711151
Germany_387_1	52.360779	10.995835
Germany_387_2	52.360779	10.995835
Germany_387_3	52.360779	10.995835
Germany_387_4	52.360779	10.995835
Germany_387_5	52.360779	10.995835
Germany_387_6	52.360779	10.995835
Germany_387_7	52.360779	10.995835
Germany_387_8	52.360779	10.995835
Germany_387_9	52.360779	10.995835
Germany_387_10	52.360779	10.995835
Germany_388_1	53.471071	8.964838
Germany_388_2	53.471071	8.964838
Germany_388_3	53.471071	8.964838
Germany_388_4	53.471071	8.964838
Germany_388_5	53.471071	8.964838
Germany_388_6	53.471071	8.964838
Germany_388_7	53.471071	8.964838
Germany_388_8	53.471071	8.964838
Germany_388_9	53.471071	8.964838
Germany_388_10	53.471071	8.964838
Germany_389_1	53.100156	11.176041
Germany_389_2	53.100156	11.176041
Germany_389_3	53.100156	11.176041
Germany_389_4	53.100156	11.176041
Germany_389_5	53.100156	11.176041
Germany_389_6	53.100156	11.176041
Germany_389_7	53.100156	11.176041
Germany_389_8	53.100156	11.176041
Germany_389_9	53.100156	11.176041
Germany_389_10	53.100156	11.176041
Germany_390_1	52.070818	12.088289
Germany_390_2	52.070818	12.088289
Germany_390_3	52.070818	12.088289
Germany_390_4	52.070818	12.088289
Germany_390_5	52.070818	12.088289
Germany_390_6	52.070818	12.088289
Germany_390_7	52.070818	12.088289
Germany_390_8	52.070818	12.088289
Germany_390_9	52.070818	12.088289
Germany_390_10	52.070818	12.088289
Germany_391_1	51.777256	12.27329
Germany_391_2	51.777256	12.27329
Germany_391_3	51.777256	12.27329
Germany_391_4	51.777256	12.27329
Germany_391_5	51.777256	12.27329
Germany_391_6	51.777256	12.27329
Germany_391_7	51.777256	12.27329
Germany_391_8	51.777256	12.27329
Germany_391_9	51.777256	12.27329
Germany_391_10	51.777256	12.27329
Germany_392_1	52.070483	12.08974
Germany_392_2	52.070483	12.08974
Germany_392_3	52.070483	12.08974
Germany_392_4	52.070483	12.08974
Germany_392_5	52.070483	12.08974
Germany_392_6	52.070483	12.08974
Germany_392_7	52.070483	12.08974
Germany_392_8	52.070483	12.08974
Germany_392_9	52.070483	12.08974
Germany_392_10	52.070483	12.08974
Germany_393_1	51.235671	11.777662
Germany_393_2	51.235671	11.777662
Germany_393_3	51.235671	11.777662
Germany_393_4	51.235671	11.777662
Germany_393_5	51.235671	11.777662
Germany_393_6	51.235671	11.777662
Germany_393_7	51.235671	11.777662
Germany_393_8	51.235671	11.777662
Germany_393_9	51.235671	11.777662
Germany_393_10	51.235671	11.777662
Germany_394_1	51.370552	12.160265
Germany_394_2	51.370552	12.160265
Germany_394_3	51.370552	12.160265
Germany_394_4	51.370552	12.160265
Germany_394_5	51.370552	12.160265
Germany_394_6	51.370552	12.160265
Germany_394_7	51.370552	12.160265
Germany_394_8	51.370552	12.160265
Germany_394_9	51.370552	12.160265
Germany_394_10	51.370552	12.160265
Germany_395_1	52.443476	11.767464
Germany_395_2	52.443476	11.767464
Germany_395_3	52.443476	11.767464
Germany_395_4	52.443476	11.767464
Germany_395_5	52.443476	11.767464
Germany_395_6	52.443476	11.767464
Germany_395_7	52.443476	11.767464
Germany_395_8	52.443476	11.767464
Germany_395_9	52.443476	11.767464
Germany_395_10	52.443476	11.767464
Germany_396_1	52.051738	12.333116
Germany_396_2	52.051738	12.333116
Germany_396_3	52.051738	12.333116
Germany_396_4	52.051738	12.333116
Germany_396_5	52.051738	12.333116
Germany_396_6	52.051738	12.333116
Germany_396_7	52.051738	12.333116
Germany_396_8	52.051738	12.333116
Germany_396_9	52.051738	12.333116
Germany_396_10	52.051738	12.333116
Germany_397_1	52.80206	11.119406
Germany_397_2	52.80206	11.119406
Germany_397_3	52.80206	11.119406
Germany_397_4	52.80206	11.119406
Germany_397_5	52.80206	11.119406
Germany_397_6	52.80206	11.119406
Germany_397_7	52.80206	11.119406
Germany_397_8	52.80206	11.119406
Germany_397_9	52.80206	11.119406
Germany_397_10	52.80206	11.119406
Germany_398_1	50.739886	9.103173
Germany_398_2	50.739886	9.103173
Germany_398_3	50.739886	9.103173
Germany_398_4	50.739886	9.103173
Germany_398_5	50.739886	9.103173
Germany_398_6	50.739886	9.103173
Germany_398_7	50.739886	9.103173
Germany_398_8	50.739886	9.103173
Germany_398_9	50.739886	9.103173
Germany_398_10	50.739886	9.103173
Germany_401_1	51.447784	9.617627
Germany_401_2	51.447784	9.617627
Germany_401_3	51.447784	9.617627
Germany_401_4	51.447784	9.617627
Germany_401_5	51.447784	9.617627
Germany_401_6	51.447784	9.617627
Germany_401_7	51.447784	9.617627
Germany_401_8	51.447784	9.617627
Germany_401_9	51.447784	9.617627
Germany_401_10	51.447784	9.617627
Germany_404_1	51.511927	9.436793
Germany_404_2	51.511927	9.436793
Germany_404_3	51.511927	9.436793
Germany_404_4	51.511927	9.436793
Germany_404_5	51.511927	9.436793
Germany_404_6	51.511927	9.436793
Germany_404_7	51.511927	9.436793
Germany_404_8	51.511927	9.436793
Germany_404_9	51.511927	9.436793
Germany_404_10	51.511927	9.436793
Germany_405_1	50.633377	8.911978
Germany_405_2	50.633377	8.911978
Germany_405_3	50.633377	8.911978
Germany_405_5	50.633377	8.911978
Germany_405_6	50.633377	8.911978
Germany_405_7	50.633377	8.911978
Germany_405_8	50.633377	8.911978
Germany_405_9	50.633377	8.911978
Germany_405_10	50.633377	8.911978
Germany_407_1	50.423354	8.985866
Germany_407_2	50.423354	8.985866
Germany_407_3	50.423354	8.985866
Germany_407_4	50.423354	8.985866
Germany_407_5	50.423354	8.985866
Germany_407_6	50.423354	8.985866
Germany_407_7	50.423354	8.985866
Germany_407_8	50.423354	8.985866
Germany_407_9	50.423354	8.985866
Germany_407_10	50.423354	8.985866
Germany_409_1	50.231326	9.302793
Germany_409_2	50.231326	9.302793
Germany_409_3	50.231326	9.302793
Germany_409_4	50.231326	9.302793
Germany_409_5	50.231326	9.302793
Germany_409_6	50.231326	9.302793
Germany_409_7	50.231326	9.302793
Germany_409_8	50.231326	9.302793
Germany_409_9	50.231326	9.302793
Germany_409_10	50.231326	9.302793
Germany_411_1	49.955538	8.545941
Germany_411_2	49.955538	8.545941
Germany_411_3	49.955538	8.545941
Germany_411_4	49.955538	8.545941
Germany_411_5	49.955538	8.545941
Germany_411_6	49.955538	8.545941
Germany_411_7	49.955538	8.545941
Germany_411_8	49.955538	8.545941
Germany_411_9	49.955538	8.545941
Germany_411_10	49.955538	8.545941
Germany_413_1	49.897235	8.878014
Germany_413_2	49.897235	8.878014
Germany_413_3	49.897235	8.878014
Germany_413_4	49.897235	8.878014
Germany_413_5	49.897235	8.878014
Germany_413_6	49.897235	8.878014
Germany_413_7	49.897235	8.878014
Germany_413_8	49.897235	8.878014
Germany_413_9	49.897235	8.878014
Germany_413_10	49.897235	8.878014
Germany_414_1	50.263731	9.403302
Germany_414_2	50.263731	9.403302
Germany_414_3	50.263731	9.403302
Germany_414_4	50.263731	9.403302
Germany_414_5	50.263731	9.403302
Germany_414_6	50.263731	9.403302
Germany_414_7	50.263731	9.403302
Germany_414_8	50.263731	9.403302
Germany_414_9	50.263731	9.403302
Germany_414_10	50.263731	9.403302
Germany_415_1	54.44618	9.214784
Germany_415_2	54.44618	9.214784
Germany_415_3	54.44618	9.214784
Germany_415_4	54.44618	9.214784
Germany_415_5	54.44618	9.214784
Germany_415_6	54.44618	9.214784
Germany_415_7	54.44618	9.214784
Germany_415_8	54.44618	9.214784
Germany_415_9	54.44618	9.214784
Germany_415_10	54.44618	9.214784
Germany_416_1	54.147445	9.616024
Germany_416_2	54.147445	9.616024
Germany_416_3	54.147445	9.616024
Germany_416_4	54.147445	9.616024
Germany_416_5	54.147445	9.616024
Germany_416_6	54.147445	9.616024
Germany_416_7	54.147445	9.616024
Germany_416_8	54.147445	9.616024
Germany_416_9	54.147445	9.616024
Germany_416_10	54.147445	9.616024
Germany_418_1	54.368764	9.842675
Germany_418_2	54.368764	9.842675
Germany_418_3	54.368764	9.842675
Germany_418_4	54.368764	9.842675
Germany_418_5	54.368764	9.842675
Germany_418_6	54.368764	9.842675
Germany_418_7	54.368764	9.842675
Germany_418_8	54.368764	9.842675
Germany_418_9	54.368764	9.842675
Germany_418_10	54.368764	9.842675
Germany_419_1	54.706167	9.572067
Germany_419_2	54.706167	9.572067
Germany_419_3	54.706167	9.572067
Germany_419_4	54.706167	9.572067
Germany_419_5	54.706167	9.572067
Germany_419_6	54.706167	9.572067
Germany_419_7	54.706167	9.572067
Germany_419_8	54.706167	9.572067
Germany_419_9	54.706167	9.572067
Germany_419_10	54.706167	9.572067
Germany_420_2	52.445028	13.094248
Germany_420_4	52.445028	13.094248
Germany_420_5	52.445028	13.094248
Germany_420_6	52.445028	13.094248
Germany_420_7	52.445028	13.094248
Germany_420_8	52.445028	13.094248
Germany_421_1	51.942342	13.884869
Germany_421_2	51.942342	13.884869
Germany_421_3	51.942342	13.884869
Germany_421_5	51.942342	13.884869
Germany_421_6	51.942342	13.884869
Germany_421_7	51.942342	13.884869
Germany_421_9	51.942342	13.884869
Germany_421_10	51.942342	13.884869
Germany_422_1	52.927123	13.736783
Germany_422_2	52.927123	13.736783
Germany_422_3	52.927123	13.736783
Germany_422_4	52.927123	13.736783
Germany_422_6	52.927123	13.736783
Germany_422_7	52.927123	13.736783
Germany_422_8	52.927123	13.736783
Germany_422_9	52.927123	13.736783
Germany_423_1	52.370062	14.122039
Germany_423_2	52.370062	14.122039
Germany_423_3	52.370062	14.122039
Germany_423_4	52.370062	14.122039
Germany_423_5	52.370062	14.122039
Germany_423_6	52.370062	14.122039
Germany_423_8	52.370062	14.122039
Germany_423_10	52.370062	14.122039
Germany_424_1	53.079218	11.414978
Germany_424_2	53.079218	11.414978
Germany_424_3	53.079218	11.414978
Germany_424_4	53.079218	11.414978
Germany_424_5	53.079218	11.414978
Germany_424_6	53.079218	11.414978
Germany_424_7	53.079218	11.414978
Germany_424_8	53.079218	11.414978
Germany_424_9	53.079218	11.414978
Germany_424_10	53.079218	11.414978
Germany_425_1	53.053048	11.669208
Germany_425_2	53.053048	11.669208
Germany_425_3	53.053048	11.669208
Germany_425_4	53.053048	11.669208
Germany_425_5	53.053048	11.669208
Germany_425_6	53.053048	11.669208
Germany_425_7	53.053048	11.669208
Germany_425_8	53.053048	11.669208
Germany_425_9	53.053048	11.669208
Germany_425_10	53.053048	11.669208
Germany_429_1	51.383087	8.098
Germany_429_3	51.383087	8.098
Germany_429_4	51.383087	8.098
Germany_429_5	51.383087	8.098
Germany_429_6	51.383087	8.098
Germany_429_7	51.383087	8.098
Germany_429_8	51.383087	8.098
Germany_429_9	51.383087	8.098
Germany_429_10	51.383087	8.098
Hungary_11_1	48.084753	20.688128
Hungary_11_2	48.084753	20.688128
Hungary_11_3	48.084753	20.688128
Hungary_11_4	48.084753	20.688128
Hungary_11_5	48.084753	20.688128
Hungary_11_6	48.084753	20.688128
Hungary_11_7	48.084753	20.688128
Hungary_11_8	48.084753	20.688128
Hungary_11_9	48.084753	20.688128
Hungary_11_10	48.084753	20.688128
Italy_12_1	45.42667	8.39583
Italy_12_2	45.42667	8.39583
Italy_12_3	45.42667	8.39583
Italy_12_4	45.42667	8.39583
Italy_12_5	45.42667	8.39583
Italy_12_6	45.42667	8.39583
Italy_12_7	45.42667	8.39583
Italy_12_8	45.42667	8.39583
Italy_12_9	45.42667	8.39583
Italy_12_10	45.42667	8.39583
Latvia_213_1	56.9357	24.086
Latvia_213_2	56.9357	24.086
Latvia_213_3	56.9357	24.086
Latvia_213_4	56.9357	24.086
Latvia_213_5	56.9357	24.086
Latvia_213_6	56.9357	24.086
Latvia_213_7	56.9357	24.086
Latvia_213_8	56.9357	24.086
Latvia_213_9	56.9357	24.086
Latvia_213_10	56.9357	24.086
Poland_14_1	51.468128	22.778264
Poland_14_2	51.468128	22.778264
Poland_14_3	51.468128	22.778264
Poland_14_4	51.468128	22.778264
Poland_14_5	51.468128	22.778264
Poland_14_6	51.468128	22.778264
Poland_14_7	51.468128	22.778264
Poland_14_8	51.468128	22.778264
Poland_14_9	51.468128	22.778264
Poland_14_10	51.468128	22.778264
Russia_240_1	51.3913	37.111
Russia_240_2	51.3913	37.111
Russia_240_3	51.3913	37.111
Russia_240_4	51.3913	37.111
Russia_240_5	51.3913	37.111
Russia_240_6	51.3913	37.111
Russia_240_7	51.3913	37.111
Russia_240_8	51.3913	37.111
Russia_240_9	51.3913	37.111
Russia_240_10	51.3913	37.111
Russia_241_1	52.455	46.4746
Russia_241_2	52.455	46.4746
Russia_241_3	52.455	46.4746
Russia_241_4	52.455	46.4746
Russia_241_5	52.455	46.4746
Russia_241_6	52.455	46.4746
Russia_241_7	52.455	46.4746
Russia_241_8	52.455	46.4746
Russia_241_9	52.455	46.4746
Russia_241_10	52.455	46.4746
Russia_242_1	50.1236	45.1951
Russia_242_2	50.1236	45.1951
Russia_242_3	50.1236	45.1951
Russia_242_4	50.1236	45.1951
Russia_242_5	50.1236	45.1951
Russia_242_6	50.1236	45.1951
Russia_242_7	50.1236	45.1951
Russia_242_8	50.1236	45.1951
Russia_242_9	50.1236	45.1951
Russia_242_10	50.1236	45.1951
Russia_243_1	53.3053	49.534
Russia_243_2	53.3053	49.534
Russia_243_3	53.3053	49.534
Russia_243_4	53.3053	49.534
Russia_243_5	53.3053	49.534
Russia_243_6	53.3053	49.534
Russia_243_7	53.3053	49.534
Russia_243_8	53.3053	49.534
Russia_243_9	53.3053	49.534
Russia_243_10	53.3053	49.534
Russia_244_1	56.220214	35.278129
Russia_244_2	56.220214	35.278129
Russia_244_3	56.220214	35.278129
Russia_244_4	56.220214	35.278129
Russia_244_5	56.220214	35.278129
Russia_244_6	56.220214	35.278129
Russia_244_7	56.220214	35.278129
Russia_244_8	56.220214	35.278129
Russia_244_9	56.220214	35.278129
Russia_244_10	56.220214	35.278129
Russia_245_1	56.1943	29.301
Russia_245_2	56.1943	29.301
Russia_245_3	56.1943	29.301
Russia_245_4	56.1943	29.301
Russia_245_5	56.1943	29.301
Russia_245_6	56.1943	29.301
Russia_245_7	56.1943	29.301
Russia_245_8	56.1943	29.301
Russia_245_9	56.1943	29.301
Russia_245_10	56.1943	29.301
Russia_246_1	49.59634	40.283258
Russia_246_2	49.59634	40.283258
Russia_246_3	49.59634	40.283258
Russia_246_4	49.59634	40.283258
Russia_246_5	49.59634	40.283258
Russia_246_6	49.59634	40.283258
Russia_246_7	49.59634	40.283258
Russia_246_8	49.59634	40.283258
Russia_246_9	49.59634	40.283258
Russia_246_10	49.59634	40.283258
Russia_247_1	52.445	41.171
Russia_247_2	52.445	41.171
Russia_247_3	52.445	41.171
Russia_247_4	52.445	41.171
Russia_247_5	52.445	41.171
Russia_247_6	52.445	41.171
Russia_247_7	52.445	41.171
Russia_247_8	52.445	41.171
Russia_247_9	52.445	41.171
Russia_247_10	52.445	41.171
Russia_248_1	51.3735	45.473
Russia_248_2	51.3735	45.473
Russia_248_3	51.3735	45.473
Russia_248_4	51.3735	45.473
Russia_248_5	51.3735	45.473
Russia_248_6	51.3735	45.473
Russia_248_7	51.3735	45.473
Russia_248_8	51.3735	45.473
Russia_248_9	51.3735	45.473
Russia_248_10	51.3735	45.473
Russia_249_1	48.457992	43.15911
Russia_249_2	48.457992	43.15911
Russia_249_3	48.457992	43.15911
Russia_249_4	48.457992	43.15911
Russia_249_5	48.457992	43.15911
Russia_249_6	48.457992	43.15911
Russia_249_7	48.457992	43.15911
Russia_249_8	48.457992	43.15911
Russia_249_9	48.457992	43.15911
Russia_249_10	48.457992	43.15911
Russia_250_1	53.4758	38.74
Russia_250_2	53.4758	38.74
Russia_250_3	53.4758	38.74
Russia_250_4	53.4758	38.74
Russia_250_5	53.4758	38.74
Russia_250_6	53.4758	38.74
Russia_250_7	53.4758	38.74
Russia_250_8	53.4758	38.74
Russia_250_9	53.4758	38.74
Russia_250_10	53.4758	38.74
Russia_251_1	52.37	54.918
Russia_251_2	52.37	54.918
Russia_251_3	52.37	54.918
Russia_251_4	52.37	54.918
Russia_251_5	52.37	54.918
Russia_251_6	52.37	54.918
Russia_251_7	52.37	54.918
Russia_251_8	52.37	54.918
Russia_251_9	52.37	54.918
Russia_251_10	52.37	54.918
Russia_252_1	53.184	39.239
Russia_252_2	53.184	39.239
Russia_252_3	53.184	39.239
Russia_252_4	53.184	39.239
Russia_252_5	53.184	39.239
Russia_252_6	53.184	39.239
Russia_252_7	53.184	39.239
Russia_252_8	53.184	39.239
Russia_252_9	53.184	39.239
Russia_252_10	53.184	39.239
Russia_253_1	54.5729	35.525
Russia_253_2	54.5729	35.525
Russia_253_3	54.5729	35.525
Russia_253_4	54.5729	35.525
Russia_253_5	54.5729	35.525
Russia_253_6	54.5729	35.525
Russia_253_7	54.5729	35.525
Russia_253_8	54.5729	35.525
Russia_253_9	54.5729	35.525
Russia_253_10	54.5729	35.525
Russia_254_1	54.3621	51.4419
Russia_254_2	54.3621	51.4419
Russia_254_3	54.3621	51.4419
Russia_254_4	54.3621	51.4419
Russia_254_5	54.3621	51.4419
Russia_254_6	54.3621	51.4419
Russia_254_7	54.3621	51.4419
Russia_254_8	54.3621	51.4419
Russia_254_9	54.3621	51.4419
Russia_254_10	54.3621	51.4419
Russia_256_1	54.1253	50.3456
Russia_256_2	54.1253	50.3456
Russia_256_3	54.1253	50.3456
Russia_256_4	54.1253	50.3456
Russia_256_5	54.1253	50.3456
Russia_256_6	54.1253	50.3456
Russia_256_7	54.1253	50.3456
Russia_256_8	54.1253	50.3456
Russia_256_9	54.1253	50.3456
Russia_256_10	54.1253	50.3456
Russia_257_1	52.5824	35.27
Russia_257_2	52.5824	35.27
Russia_257_3	52.5824	35.27
Russia_257_4	52.5824	35.27
Russia_257_5	52.5824	35.27
Russia_257_6	52.5824	35.27
Russia_257_7	52.5824	35.27
Russia_257_8	52.5824	35.27
Russia_257_9	52.5824	35.27
Russia_257_10	52.5824	35.27
Russia_258_1	54.164935	45.065192
Russia_258_2	54.164935	45.065192
Russia_258_3	54.164935	45.065192
Russia_258_4	54.164935	45.065192
Russia_258_5	54.164935	45.065192
Russia_258_6	54.164935	45.065192
Russia_258_7	54.164935	45.065192
Russia_258_8	54.164935	45.065192
Russia_258_9	54.164935	45.065192
Russia_258_10	54.164935	45.065192
Russia_259_1	52.817627	48.277136
Russia_259_2	52.817627	48.277136
Russia_259_3	52.817627	48.277136
Russia_259_4	52.817627	48.277136
Russia_259_5	52.817627	48.277136
Russia_259_6	52.817627	48.277136
Russia_259_7	52.817627	48.277136
Russia_259_8	52.817627	48.277136
Russia_259_9	52.817627	48.277136
Russia_259_10	52.817627	48.277136
Russia_260_1	54.255	46.3556
Russia_260_2	54.255	46.3556
Russia_260_3	54.255	46.3556
Russia_260_4	54.255	46.3556
Russia_260_5	54.255	46.3556
Russia_260_6	54.255	46.3556
Russia_260_7	54.255	46.3556
Russia_260_8	54.255	46.3556
Russia_260_9	54.255	46.3556
Russia_260_10	54.255	46.3556
Russia_261_1	51.3831	39.054
Russia_261_2	51.3831	39.054
Russia_261_3	51.3831	39.054
Russia_261_4	51.3831	39.054
Russia_261_5	51.3831	39.054
Russia_261_6	51.3831	39.054
Russia_261_7	51.3831	39.054
Russia_261_8	51.3831	39.054
Russia_261_9	51.3831	39.054
Russia_261_10	51.3831	39.054
Russia_262_1	54.1916	48.3021
Russia_262_2	54.1916	48.3021
Russia_262_3	54.1916	48.3021
Russia_262_4	54.1916	48.3021
Russia_262_5	54.1916	48.3021
Russia_262_6	54.1916	48.3021
Russia_262_7	54.1916	48.3021
Russia_262_8	54.1916	48.3021
Russia_262_9	54.1916	48.3021
Russia_262_10	54.1916	48.3021
Russia_263_1	53.023	43.67
Russia_263_2	53.023	43.67
Russia_263_3	53.023	43.67
Russia_263_4	53.023	43.67
Russia_263_5	53.023	43.67
Russia_263_6	53.023	43.67
Russia_263_7	53.023	43.67
Russia_263_8	53.023	43.67
Russia_263_9	53.023	43.67
Russia_263_10	53.023	43.67
Russia_264_1	53.164	34.1231
Russia_264_2	53.164	34.1231
Russia_264_3	53.164	34.1231
Russia_264_4	53.164	34.1231
Russia_264_5	53.164	34.1231
Russia_264_6	53.164	34.1231
Russia_264_7	53.164	34.1231
Russia_264_8	53.164	34.1231
Russia_264_9	53.164	34.1231
Russia_264_10	53.164	34.1231
Russia_265_1	54.449049	57.11635
Russia_265_2	54.449049	57.11635
Russia_265_3	54.449049	57.11635
Russia_265_4	54.449049	57.11635
Russia_265_5	54.449049	57.11635
Russia_265_6	54.449049	57.11635
Russia_265_7	54.449049	57.11635
Russia_265_8	54.449049	57.11635
Russia_265_9	54.449049	57.11635
Russia_265_10	54.449049	57.11635
Russia_266_1	54.517015	57.255834
Russia_266_2	54.517015	57.255834
Russia_266_3	54.517015	57.255834
Russia_266_4	54.517015	57.255834
Russia_266_5	54.517015	57.255834
Russia_266_6	54.517015	57.255834
Russia_266_7	54.517015	57.255834
Russia_266_8	54.517015	57.255834
Russia_266_9	54.517015	57.255834
Russia_266_10	54.517015	57.255834
Russia_267_1	54.3973	56.802758
Russia_267_2	54.3973	56.802758
Russia_267_3	54.3973	56.802758
Russia_267_4	54.3973	56.802758
Russia_267_5	54.3973	56.802758
Russia_267_6	54.3973	56.802758
Russia_267_7	54.3973	56.802758
Russia_267_8	54.3973	56.802758
Russia_267_10	54.3973	56.802758
Russia_268_1	54.420473	56.798293
Russia_268_2	54.420473	56.798293
Russia_268_3	54.420473	56.798293
Russia_268_4	54.420473	56.798293
Russia_268_5	54.420473	56.798293
Russia_268_6	54.420473	56.798293
Russia_268_7	54.420473	56.798293
Russia_268_8	54.420473	56.798293
Russia_268_9	54.420473	56.798293
Russia_268_10	54.420473	56.798293
Russia_269_1	54.6807	54.8053
Russia_269_2	54.6807	54.8053
Russia_269_3	54.6807	54.8053
Russia_269_4	54.6807	54.8053
Russia_269_5	54.6807	54.8053
Russia_269_6	54.6807	54.8053
Russia_269_7	54.6807	54.8053
Russia_269_8	54.6807	54.8053
Russia_269_9	54.6807	54.8053
Russia_269_10	54.6807	54.8053
Russia_270_1	53.5649	53.6335
Russia_270_2	53.5649	53.6335
Russia_270_3	53.5649	53.6335
Russia_270_4	53.5649	53.6335
Russia_270_5	53.5649	53.6335
Russia_270_6	53.5649	53.6335
Russia_270_7	53.5649	53.6335
Russia_270_8	53.5649	53.6335
Russia_270_9	53.5649	53.6335
Russia_270_10	53.5649	53.6335
Russia_271_1	52.1877	53.6335
Russia_271_2	52.1877	53.6335
Russia_271_3	52.1877	53.6335
Russia_271_4	52.1877	53.6335
Russia_271_5	52.1877	53.6335
Russia_271_6	52.1877	53.6335
Russia_271_7	52.1877	53.6335
Russia_271_8	52.1877	53.6335
Russia_271_9	52.1877	53.6335
Russia_271_10	52.1877	53.6335
Russia_272_1	53.0581	51.1033
Russia_272_2	53.0581	51.1033
Russia_272_3	53.0581	51.1033
Russia_272_4	53.0581	51.1033
Russia_272_5	53.0581	51.1033
Russia_272_6	53.0581	51.1033
Russia_272_7	53.0581	51.1033
Russia_272_8	53.0581	51.1033
Russia_272_9	53.0581	51.1033
Russia_272_10	53.0581	51.1033
Russia_273_1	54.4415	53.51211
Russia_273_2	54.4415	53.51211
Russia_273_3	54.4415	53.51211
Russia_273_4	54.4415	53.51211
Russia_273_5	54.4415	53.51211
Russia_273_6	54.4415	53.51211
Russia_273_7	54.4415	53.51211
Russia_273_8	54.4415	53.51211
Russia_273_9	54.4415	53.51211
Russia_273_10	54.4415	53.51211
Russia_274_1	56.2083	59.1465
Russia_274_2	56.2083	59.1465
Russia_274_3	56.2083	59.1465
Russia_274_4	56.2083	59.1465
Russia_274_5	56.2083	59.1465
Russia_274_6	56.2083	59.1465
Russia_274_7	56.2083	59.1465
Russia_274_8	56.2083	59.1465
Russia_274_9	56.2083	59.1465
Russia_274_10	56.2083	59.1465
Russia_275_1	56.7896	55.7793
Russia_275_2	56.7896	55.7793
Russia_275_3	56.7896	55.7793
Russia_275_4	56.7896	55.7793
Russia_275_5	56.7896	55.7793
Russia_275_6	56.7896	55.7793
Russia_275_7	56.7896	55.7793
Russia_275_8	56.7896	55.7793
Russia_275_9	56.7896	55.7793
Russia_275_10	56.7896	55.7793
Russia_276_1	55.4886	58.3167
Russia_276_2	55.4886	58.3167
Russia_276_3	55.4886	58.3167
Russia_276_4	55.4886	58.3167
Russia_276_5	55.4886	58.3167
Russia_276_6	55.4886	58.3167
Russia_276_7	55.4886	58.3167
Russia_276_8	55.4886	58.3167
Russia_276_9	55.4886	58.3167
Russia_276_10	55.4886	58.3167
Russia_277_1	55.8623	55.6473
Russia_277_2	55.8623	55.6473
Russia_277_3	55.8623	55.6473
Russia_277_4	55.8623	55.6473
Russia_277_5	55.8623	55.6473
Russia_277_6	55.8623	55.6473
Russia_277_7	55.8623	55.6473
Russia_277_8	55.8623	55.6473
Russia_277_9	55.8623	55.6473
Russia_277_10	55.8623	55.6473
Russia_278_1	56.205	58.7274
Russia_278_2	56.205	58.7274
Russia_278_3	56.205	58.7274
Russia_278_4	56.205	58.7274
Russia_278_5	56.205	58.7274
Russia_278_6	56.205	58.7274
Russia_278_7	56.205	58.7274
Russia_278_8	56.205	58.7274
Russia_278_9	56.205	58.7274
Russia_278_10	56.205	58.7274
Russia_279_1	54.8386	57.0294
Russia_279_2	54.8386	57.0294
Russia_279_3	54.8386	57.0294
Russia_279_4	54.8386	57.0294
Russia_279_5	54.8386	57.0294
Russia_279_6	54.8386	57.0294
Russia_279_7	54.8386	57.0294
Russia_279_8	54.8386	57.0294
Russia_279_9	54.8386	57.0294
Russia_279_10	54.8386	57.0294
Russia_282_1	55.4828	55.6012
Russia_282_2	55.4828	55.6012
Russia_282_3	55.4828	55.6012
Russia_282_4	55.4828	55.6012
Russia_282_5	55.4828	55.6012
Russia_282_6	55.4828	55.6012
Russia_282_7	55.4828	55.6012
Russia_282_8	55.4828	55.6012
Russia_282_9	55.4828	55.6012
Russia_282_10	55.4828	55.6012
Russia_284_1	55.645	50.0175
Russia_284_3	55.645	50.0175
Russia_284_4	55.645	50.0175
Russia_284_5	55.645	50.0175
Russia_284_6	55.645	50.0175
Russia_284_7	55.645	50.0175
Russia_284_8	55.645	50.0175
Russia_284_9	55.645	50.0175
Russia_284_10	55.645	50.0175
Russia_285_1	55.645556	52.622222
Russia_285_2	55.645556	52.622222
Russia_285_3	55.645556	52.622222
Russia_285_4	55.645556	52.622222
Russia_285_5	55.645556	52.622222
Russia_285_6	55.645556	52.622222
Russia_285_7	55.645556	52.622222
Russia_285_8	55.645556	52.622222
Russia_285_9	55.645556	52.622222
Russia_285_10	55.645556	52.622222
Russia_286_1	55.361944	41.694167
Russia_286_2	55.361944	41.694167
Russia_286_3	55.361944	41.694167
Russia_286_4	55.361944	41.694167
Russia_286_5	55.361944	41.694167
Russia_286_6	55.361944	41.694167
Russia_286_7	55.361944	41.694167
Russia_286_8	55.361944	41.694167
Russia_286_9	55.361944	41.694167
Russia_286_10	55.361944	41.694167
Russia_287_1	55.515556	41.941111
Russia_287_2	55.515556	41.941111
Russia_287_3	55.515556	41.941111
Russia_287_4	55.515556	41.941111
Russia_287_5	55.515556	41.941111
Russia_287_6	55.515556	41.941111
Russia_287_7	55.515556	41.941111
Russia_287_8	55.515556	41.941111
Russia_287_9	55.515556	41.941111
Russia_287_10	55.515556	41.941111
Russia_288_1	60.066389	32.348056
Russia_288_3	60.066389	32.348056
Russia_288_4	60.066389	32.348056
Russia_288_5	60.066389	32.348056
Russia_288_6	60.066389	32.348056
Russia_288_7	60.066389	32.348056
Russia_288_8	60.066389	32.348056
Russia_288_9	60.066389	32.348056
Russia_288_10	60.066389	32.348056
Russia_289_1	59.755	30.32
Russia_289_2	59.755	30.32
Russia_289_3	59.755	30.32
Russia_289_4	59.755	30.32
Russia_289_5	59.755	30.32
Russia_289_6	59.755	30.32
Russia_289_7	59.755	30.32
Russia_289_8	59.755	30.32
Russia_289_9	59.755	30.32
Russia_289_10	59.755	30.32
Russia_290_1	59.5625	30.1225
Russia_290_2	59.5625	30.1225
Russia_290_3	59.5625	30.1225
Russia_290_4	59.5625	30.1225
Russia_290_5	59.5625	30.1225
Russia_290_6	59.5625	30.1225
Russia_290_7	59.5625	30.1225
Russia_290_8	59.5625	30.1225
Russia_290_9	59.5625	30.1225
Russia_290_10	59.5625	30.1225
Russia_291_1	59.264722	31.391944
Russia_291_2	59.264722	31.391944
Russia_291_3	59.264722	31.391944
Russia_291_4	59.264722	31.391944
Russia_291_5	59.264722	31.391944
Russia_291_6	59.264722	31.391944
Russia_291_7	59.264722	31.391944
Russia_291_8	59.264722	31.391944
Russia_291_9	59.264722	31.391944
Russia_293_1	55.461389	38.193333
Russia_293_2	55.461389	38.193333
Russia_293_3	55.461389	38.193333
Russia_293_4	55.461389	38.193333
Russia_293_5	55.461389	38.193333
Russia_293_6	55.461389	38.193333
Russia_293_7	55.461389	38.193333
Russia_293_8	55.461389	38.193333
Russia_293_9	55.461389	38.193333
Russia_293_10	55.461389	38.193333
Russia_294_1	55.146944	38.758056
Russia_294_2	55.146944	38.758056
Russia_294_3	55.146944	38.758056
Russia_294_4	55.146944	38.758056
Russia_294_5	55.146944	38.758056
Russia_294_6	55.146944	38.758056
Russia_294_7	55.146944	38.758056
Russia_294_8	55.146944	38.758056
Russia_294_9	55.146944	38.758056
Russia_294_10	55.146944	38.758056
Russia_295_1	55.068333	38.900833
Russia_295_2	55.068333	38.900833
Russia_295_3	55.068333	38.900833
Russia_295_4	55.068333	38.900833
Russia_295_5	55.068333	38.900833
Russia_295_6	55.068333	38.900833
Russia_295_7	55.068333	38.900833
Russia_295_8	55.068333	38.900833
Russia_295_9	55.068333	38.900833
Russia_295_10	55.068333	38.900833
Russia_296_1	55.006667	38.95
Russia_296_2	55.006667	38.95
Russia_296_3	55.006667	38.95
Russia_296_4	55.006667	38.95
Russia_296_5	55.006667	38.95
Russia_296_6	55.006667	38.95
Russia_296_7	55.006667	38.95
Russia_296_8	55.006667	38.95
Russia_296_9	55.006667	38.95
Russia_296_10	55.006667	38.95
Russia_297_1	59.2275	39.912778
Russia_297_2	59.2275	39.912778
Russia_297_3	59.2275	39.912778
Russia_297_4	59.2275	39.912778
Russia_297_5	59.2275	39.912778
Russia_297_6	59.2275	39.912778
Russia_297_7	59.2275	39.912778
Russia_297_10	59.2275	39.912778
Russia_298_1	58.9375	36.847222
Russia_298_2	58.9375	36.847222
Russia_298_3	58.9375	36.847222
Russia_298_4	58.9375	36.847222
Russia_298_5	58.9375	36.847222
Russia_298_6	58.9375	36.847222
Russia_298_7	58.9375	36.847222
Russia_298_8	58.9375	36.847222
Russia_298_9	58.9375	36.847222
Russia_298_10	58.9375	36.847222
Russia_299_1	55.998889	43.306944
Russia_299_2	55.998889	43.306944
Russia_299_3	55.998889	43.306944
Russia_299_4	55.998889	43.306944
Russia_299_5	55.998889	43.306944
Russia_299_6	55.998889	43.306944
Russia_299_7	55.998889	43.306944
Russia_299_8	55.998889	43.306944
Russia_299_9	55.998889	43.306944
Russia_299_10	55.998889	43.306944
Russia_300_1	56.100278	44.304444
Russia_300_2	56.100278	44.304444
Russia_300_3	56.100278	44.304444
Russia_300_4	56.100278	44.304444
Russia_300_5	56.100278	44.304444
Russia_300_6	56.100278	44.304444
Russia_300_7	56.100278	44.304444
Russia_300_8	56.100278	44.304444
Russia_300_9	56.100278	44.304444
Russia_300_10	56.100278	44.304444
Russia_301_1	56.001667	46.05
Russia_301_2	56.001667	46.05
Russia_301_3	56.001667	46.05
Russia_301_4	56.001667	46.05
Russia_301_5	56.001667	46.05
Russia_301_6	56.001667	46.05
Russia_301_7	56.001667	46.05
Russia_301_8	56.001667	46.05
Russia_301_9	56.001667	46.05
Russia_301_10	56.001667	46.05
Russia_302_1	56.913611	35.592222
Russia_302_2	56.913611	35.592222
Russia_302_3	56.913611	35.592222
Russia_302_4	56.913611	35.592222
Russia_302_5	56.913611	35.592222
Russia_302_6	56.913611	35.592222
Russia_302_7	56.913611	35.592222
Russia_302_8	56.913611	35.592222
Russia_302_9	56.913611	35.592222
Russia_302_10	56.913611	35.592222
Russia_303_1	56.847222	35.916111
Russia_303_2	56.847222	35.916111
Russia_303_3	56.847222	35.916111
Russia_303_4	56.847222	35.916111
Russia_303_5	56.847222	35.916111
Russia_303_6	56.847222	35.916111
Russia_303_7	56.847222	35.916111
Russia_303_8	56.847222	35.916111
Russia_303_9	56.847222	35.916111
Russia_303_10	56.847222	35.916111
Russia_304_1	55.362778	54.478333
Russia_304_2	55.362778	54.478333
Russia_304_3	55.362778	54.478333
Russia_304_4	55.362778	54.478333
Russia_304_5	55.362778	54.478333
Russia_304_7	55.362778	54.478333
Russia_304_8	55.362778	54.478333
Russia_304_9	55.362778	54.478333
Russia_304_10	55.362778	54.478333
Russia_305_1	54.779167	39.368611
Russia_305_2	54.779167	39.368611
Russia_305_3	54.779167	39.368611
Russia_305_4	54.779167	39.368611
Russia_305_5	54.779167	39.368611
Russia_305_6	54.779167	39.368611
Russia_305_7	54.779167	39.368611
Russia_305_8	54.779167	39.368611
Russia_305_9	54.779167	39.368611
Russia_305_10	54.779167	39.368611
Russia_306_1	54.680556	39.559722
Russia_306_2	54.680556	39.559722
Russia_306_3	54.680556	39.559722
Russia_306_4	54.680556	39.559722
Russia_306_5	54.680556	39.559722
Russia_306_6	54.680556	39.559722
Russia_306_7	54.680556	39.559722
Russia_306_8	54.680556	39.559722
Russia_306_9	54.680556	39.559722
Russia_306_10	54.680556	39.559722
Russia_307_1	54.990556	39.961667
Russia_307_2	54.990556	39.961667
Russia_307_3	54.990556	39.961667
Russia_307_4	54.990556	39.961667
Russia_307_5	54.990556	39.961667
Russia_307_6	54.990556	39.961667
Russia_307_7	54.990556	39.961667
Russia_307_8	54.990556	39.961667
Russia_307_9	54.990556	39.961667
Russia_307_10	54.990556	39.961667
Russia_308_1	57.636111	50.156111
Russia_308_2	57.636111	50.156111
Russia_308_3	57.636111	50.156111
Russia_308_4	57.636111	50.156111
Russia_308_5	57.636111	50.156111
Russia_308_6	57.636111	50.156111
Russia_308_7	57.636111	50.156111
Russia_308_8	57.636111	50.156111
Russia_308_9	57.636111	50.156111
Russia_308_10	57.636111	50.156111
Russia_310_1	58.45	48.529722
Russia_310_2	58.45	48.529722
Russia_310_3	58.45	48.529722
Russia_310_4	58.45	48.529722
Russia_310_5	58.45	48.529722
Russia_310_6	58.45	48.529722
Russia_310_7	58.45	48.529722
Russia_310_8	58.45	48.529722
Russia_310_9	58.45	48.529722
Russia_310_10	58.45	48.529722
Russia_311_1	56.315556	54.0075
Russia_311_2	56.315556	54.0075
Russia_311_3	56.315556	54.0075
Russia_311_4	56.315556	54.0075
Russia_311_5	56.315556	54.0075
Russia_311_6	56.315556	54.0075
Russia_311_7	56.315556	54.0075
Russia_311_8	56.315556	54.0075
Russia_311_9	56.315556	54.0075
Russia_311_10	56.315556	54.0075
Russia_312_1	56.636667	53.745
Russia_312_2	56.636667	53.745
Russia_312_3	56.636667	53.745
Russia_312_4	56.636667	53.745
Russia_312_5	56.636667	53.745
Russia_312_6	56.636667	53.745
Russia_312_8	56.636667	53.745
Russia_312_9	56.636667	53.745
Russia_312_10	56.636667	53.745
Russia_316_1	58.482222	41.549722
Russia_316_2	58.482222	41.549722
Russia_316_3	58.482222	41.549722
Russia_316_4	58.482222	41.549722
Russia_316_5	58.482222	41.549722
Russia_316_6	58.482222	41.549722
Russia_316_7	58.482222	41.549722
Russia_316_8	58.482222	41.549722
Russia_316_9	58.482222	41.549722
Russia_316_10	58.482222	41.549722
Russia_317_1	56.176667	47.9325
Russia_317_2	56.176667	47.9325
Russia_317_3	56.176667	47.9325
Russia_317_4	56.176667	47.9325
Russia_317_5	56.176667	47.9325
Russia_317_6	56.176667	47.9325
Russia_317_7	56.176667	47.9325
Russia_317_8	56.176667	47.9325
Russia_317_9	56.176667	47.9325
Russia_317_10	56.176667	47.9325
Russia_318_1	55.892222	48.542778
Russia_318_2	55.892222	48.542778
Russia_318_3	55.892222	48.542778
Russia_318_4	55.892222	48.542778
Russia_318_5	55.892222	48.542778
Russia_318_6	55.892222	48.542778
Russia_318_7	55.892222	48.542778
Russia_318_8	55.892222	48.542778
Russia_318_9	55.892222	48.542778
Russia_318_10	55.892222	48.542778
Russia_328_1	55.172995	58.237667
Russia_328_2	55.172995	58.237667
Russia_328_3	55.172995	58.237667
Russia_328_4	55.172995	58.237667
Russia_328_5	55.172995	58.237667
Russia_328_6	55.172995	58.237667
Russia_328_7	55.172995	58.237667
Russia_328_8	55.172995	58.237667
Russia_328_9	55.172995	58.237667
Russia_328_10	55.172995	58.237667
Russia_329_1	56.551787	55.69288
Russia_329_2	56.551787	55.69288
Russia_329_3	56.551787	55.69288
Russia_329_4	56.551787	55.69288
Russia_329_5	56.551787	55.69288
Russia_329_6	56.551787	55.69288
Russia_329_7	56.551787	55.69288
Russia_329_8	56.551787	55.69288
Russia_329_9	56.551787	55.69288
Russia_329_10	56.551787	55.69288
Russia_437_1	52.23	57.32
Russia_437_2	52.23	57.32
Russia_437_3	52.23	57.32
Russia_437_4	52.23	57.32
Russia_437_5	52.23	57.32
Russia_437_6	52.23	57.32
Russia_437_7	52.23	57.32
Russia_437_8	52.23	57.32
Russia_437_9	52.23	57.32
Russia_437_10	52.23	57.32
Russia_500_1	55.154	55.8469
Russia_500_2	55.154	55.8469
Russia_500_3	55.154	55.8469
Russia_500_4	55.154	55.8469
Russia_500_5	55.154	55.8469
Russia_500_6	55.154	55.8469
Russia_500_7	55.154	55.8469
Russia_500_8	55.154	55.8469
Russia_500_9	55.154	55.8469
Russia_500_10	55.154	55.8469
Russia_501_1	55.4775	56.1366
Russia_501_2	55.4775	56.1366
Russia_501_3	55.4775	56.1366
Russia_501_4	55.4775	56.1366
Russia_501_5	55.4775	56.1366
Russia_501_6	55.4775	56.1366
Russia_501_7	55.4775	56.1366
Russia_501_8	55.4775	56.1366
Russia_501_9	55.4775	56.1366
Russia_501_10	55.4775	56.1366
Russia_502_1	55.8347	56.7219
Russia_502_2	55.8347	56.7219
Russia_502_3	55.8347	56.7219
Russia_502_4	55.8347	56.7219
Russia_502_5	55.8347	56.7219
Russia_502_6	55.8347	56.7219
Russia_502_7	55.8347	56.7219
Russia_502_8	55.8347	56.7219
Russia_502_9	55.8347	56.7219
Russia_502_10	55.8347	56.7219
Ukraine_210_1	49.2937	28.382
Ukraine_210_2	49.2937	28.382
Ukraine_210_3	49.2937	28.382
Ukraine_210_4	49.2937	28.382
Ukraine_210_5	49.2937	28.382
Ukraine_210_6	49.2937	28.382
Ukraine_210_7	49.2937	28.382
Ukraine_210_8	49.2937	28.382
Ukraine_210_9	49.2937	28.382
Ukraine_210_10	49.2937	28.382
Ukraine_211_1	50.9271	26.4714
Ukraine_211_2	50.9271	26.4714
Ukraine_211_3	50.9271	26.4714
Ukraine_211_4	50.9271	26.4714
Ukraine_211_5	50.9271	26.4714
Ukraine_211_6	50.9271	26.4714
Ukraine_211_7	50.9271	26.4714
Ukraine_211_8	50.9271	26.4714
Ukraine_211_9	50.9271	26.4714
Ukraine_211_10	50.9271	26.4714
Ukraine_212_1	51.4903	31.3258
Ukraine_212_2	51.4903	31.3258
Ukraine_212_3	51.4903	31.3258
Ukraine_212_4	51.4903	31.3258
Ukraine_212_5	51.4903	31.3258
Ukraine_212_6	51.4903	31.3258
Ukraine_212_7	51.4903	31.3258
Ukraine_212_8	51.4903	31.3258
Ukraine_212_9	51.4903	31.3258
Ukraine_212_10	51.4903	31.3258
Ukraine_255_1	48.2613	40.1543
Ukraine_255_2	48.2613	40.1543
Ukraine_255_3	48.2613	40.1543
Ukraine_255_4	48.2613	40.1543
Ukraine_255_5	48.2613	40.1543
Ukraine_255_6	48.2613	40.1543
Ukraine_255_7	48.2613	40.1543
Ukraine_255_8	48.2613	40.1543
Ukraine_255_9	48.2613	40.1543
Ukraine_255_10	48.2613	40.1543
Ukraine_430_1	49.052833	37.9295
Ukraine_430_2	49.052833	37.9295
Ukraine_430_3	49.052833	37.9295
Ukraine_430_4	49.052833	37.9295
Ukraine_430_5	49.052833	37.9295
Ukraine_430_6	49.052833	37.9295
Ukraine_430_7	49.052833	37.9295
Ukraine_430_8	49.052833	37.9295
Ukraine_430_9	49.052833	37.9295
Ukraine_430_10	49.052833	37.9295
