# Supplementary material for: Machine learning techniques for continuous genetic assignment of geographic origin of forest trees
Source: PLoS One. 2025 Jun 6;20(6):e0324994. doi: 10.1371/journal.pone.0324994 (PMC12143523; doi:10.1371/journal.pone.0324994)
Supplement: S6 “Supplementary 6.zip” — (ZIP) [file pone.0324994.s006.zip › methods/GP/readme.txt]

-------------------------------------------------------------------
Genomic Prediction (GP) Method for Continuous Geographic Assignment
-------------------------------------------------------------------

Overview
This R script implements the Genomic Prediction (GP) method described in the paper:
"Machine learning techniques for continuous genetic assignment of geographic origin of forest trees"
(Degen, Yanbaev & M�ller).

The approach uses the Genomic Best Linear Unbiased Prediction (gBLUP) model from the rrBLUP package to estimate geographic origin (latitude and longitude) based on genetic similarity among individuals.
A leave-one-out cross-validation is applied, and results are computed in parallel for efficiency.

System Requirements
* R (version > 4.0.0)
* Required packages: rrBLUP, geosphere, foreach, doFuture, progressr, doRNG
* Sufficient RAM for kinship matrix operations
* Multicore processor recommended for parallel processing

Directory Structure

C:/temp/GP/

- input_GP_genotypes_beech.txt     # Genotype matrix (individuals x SNPs)
- input_GP_phenotypes_beech.txt    # Phenotype file with latitude and longitude
- output_combined_beech.txt        # Final result table with predictions

Change the paths in the script as needed.

Input Files
1. Genotype File (input_GP_genotypes_beech.txt)
o No header
o Rows = individuals, Columns = SNPs
o Genotypes must be numeric (1 = homozygote first allel, 0 = heterozygote, -1 = homozygote second allele)

2. Phenotype File (input_GP_phenotypes_beech.txt)
o Must contain at least two columns: y.latitude and y.longitude
o Header must match exactly: y.latitude, y.longitude
o Row order must match the genotype file

What the Script Does
1. Reads Input Data
o Genotype matrix is used to calculate a kinship matrix (A.mat)
o Latitude and longitude are extracted as traits to predict

2. Performs Leave-One-Out Cross Validation
o For each individual:
* Temporarily sets that individual's latitude and longitude to NA
* Predicts values using kin.blup model with kinship matrix
* Computes prediction error variance (PEV)

3. Calculates Confidence Intervals & Errors
o 99.9% confidence bounds computed from PEV
o Geographic distance between true and predicted location is computed (in km)
o Individuals are flagged if actual prediction error exceeds upper confidence bound

4. Parallel Processing
o Latitude and longitude predictions are run in parallel using multiple cores
o Progress bars are displayed using the progressr package

5. Outputs
o Final table includes true coordinates, predicted coordinates, distance error, and flags
o Saved to output_combined_beech.txt

Output File
output_combined_beech.txt includes the following columns:
* individual: ID/index of the sample
* true_latitude, true_longitude: Actual geographic coordinates
* pred_lat, pred_long: Predicted coordinates from GP model
* distance: Distance (in km) between true and predicted coordinates
* upper_bound_distance: Radius derived from the prediction confidence
* flag: 1 = flagged as a potential outlier; 0 = within confidence bounds

Model Details
* Model: Genomic Best Linear Unbiased Prediction (gBLUP)
* Tool: kin.blup() from rrBLUP
* Variance Estimate: PEV (Prediction Error Variance) used to calculate confidence intervals
* Kernel: Kinship matrix calculated from genotype matrix (A.mat())

Performance Tips
* For large datasets, consider increasing system memory or reducing the number of parallel workers
* You can adjust the confidence level by modifying the z-score (qnorm(0.999) = 99.9%)

Citation
If you use this script or method, please cite the associated paper.
For assistance, contact:
Bernd Degen
Th�nen Institute of Forest Genetics
bernd.degen@thuenen.de
