# Supplementary material for: Machine learning techniques for continuous genetic assignment of geographic origin of forest trees
Source: PLoS One. 2025 Jun 6;20(6):e0324994. doi: 10.1371/journal.pone.0324994 (PMC12143523; doi:10.1371/journal.pone.0324994)
Supplement: S6 “Supplementary 6.zip” — (ZIP) [file pone.0324994.s006.zip › methods/GP/r_script_GP.r]

# Load required libraries
library(rrBLUP)
library(geosphere)
library(foreach)
library(doFuture)   
library(progressr)  
library(iterators)
library(doRNG)  

# Define file paths and working directory as variables
working_dir    <- "C:/temp/GP"                               # Modify this to your working directory
genotype_file  <- "input_GP_genotypes_beech.txt"             # Genotype file name (assumed to be in working_dir)
phenotype_file <- "input_GP_phenotypes_beech.txt"            # Phenotype file name (assumed to be in working_dir)
output_file    <- "output_combined_beech.txt"                # Output file name (will be created in working_dir)

# Optionally, define the number of individuals if it's fixed or known
num_individuals <- 856

# Set working directory
setwd(working_dir)

# Read genotype and phenotype data
G <- read.table(genotype_file, header = FALSE)
rownames(G) <- 1:num_individuals
A <- A.mat(G)

y <- read.table(phenotype_file, header = TRUE)
data <- data.frame(y = y, grid = 1:num_individuals)

# Output file setup: Ensure the output file is empty before starting
write.table(
  data.frame(
    individual = integer(), 
    true_latitude = numeric(), 
    true_longitude = numeric(), 
    pred_latitude = numeric(), 
    pred_longitude = numeric(), 
    distance = numeric(), 
    upper_bound_distance = numeric(), 
    flag = integer()
  ), 
  file = output_file, sep = "\t", row.names = FALSE, col.names = TRUE, quote = FALSE
)

# Setup parallel backend with doFuture
registerDoFuture()
no_cores <- parallel::detectCores() - 2
plan(multisession, workers = no_cores)

# Initialize progress tracking with 'progressr'
handlers(global = TRUE)  # Set up global handlers for progressr
total_individuals <- nrow(data)

# Parallel loop for latitude predictions with progress bar
results_lat <- with_progress({
  p <- progressor(along = 1:total_individuals)
  
  foreach(i = 1:total_individuals, .combine = 'rbind', 
          .packages = c('rrBLUP', 'geosphere'), .inorder = FALSE, 
          .options.future = list(seed = TRUE)) %dorng% {
    p()  # Update progress
    temp_data <- data
    temp_data$y.latitude[i] <- NA
    
    ans1 <- kin.blup(data = temp_data, geno = "grid", pheno = "y.latitude", K = A, PEV = TRUE)
    data.frame(individual = i, PEV_lat = ans1$PEV[i], pred_lat = ans1$pred[i])
  }
})

# Parallel loop for longitude predictions with progress bar
results_long <- with_progress({
  p <- progressor(along = 1:total_individuals)
  
  foreach(i = 1:total_individuals, .combine = 'rbind', 
          .packages = c('rrBLUP', 'geosphere'), .inorder = FALSE, 
          .options.future = list(seed = TRUE)) %dorng% {
    p()  # Update progress
    temp_data <- data
    temp_data$y.longitude[i] <- NA
    
    ans2 <- kin.blup(data = temp_data, geno = "grid", pheno = "y.longitude", K = A, PEV = TRUE)
    data.frame(individual = i, PEV_long = ans2$PEV[i], pred_long = ans2$pred[i])
  }
})

# Merge latitude and longitude predictions with the true values
results <- merge(results_lat, results_long, by = "individual")
results <- merge(results, data.frame(
  individual = 1:total_individuals, 
  true_latitude = data$y.latitude, 
  true_longitude = data$y.longitude
), by = "individual")

# Calculate upper bound of 99.9% confidence interval for predictions
z_999 <- qnorm(0.999)
results$upper_lat  <- results$pred_lat + z_999 * sqrt(results$PEV_lat)
results$upper_long <- results$pred_long + z_999 * sqrt(results$PEV_long)

# Calculate geographic distance using the Haversine formula and convert to kilometers
results$distance <- distHaversine(
  cbind(results$true_longitude, results$true_latitude), 
  cbind(results$pred_long, results$pred_lat)
) / 1000
results$distance <- round(results$distance, 1)

# Calculate geographic distance for upper bound predictions and convert to kilometers
results$upper_bound_distance <- distHaversine(
  cbind(results$pred_long, results$pred_lat), 
  cbind(results$upper_long, results$upper_lat)
) / 1000
results$upper_bound_distance <- round(results$upper_bound_distance, 1)

# Flagging individuals based on the distance comparison
results$flag <- ifelse(results$distance > results$upper_bound_distance, 1, 0)

# Debugging: Check the structure and column names of the results data frame
print(str(results))

# Write the combined results to the output file
write.table(
  results[, c("individual", "true_latitude", "true_longitude", "pred_lat", "pred_long", "distance", "upper_bound_distance", "flag")],
  file = output_file, sep = "\t", row.names = FALSE, col.names = TRUE, quote = FALSE
)

cat("Processing completed.\n")
