# Supplementary material for: Machine learning techniques for continuous genetic assignment of geographic origin of forest trees
Source: PLoS One. 2025 Jun 6;20(6):e0324994. doi: 10.1371/journal.pone.0324994 (PMC12143523; doi:10.1371/journal.pone.0324994)
Supplement: S6 “Supplementary 6.zip” — (ZIP) [file pone.0324994.s006.zip › methods/NN/input_NN_beech.txt]

id	latitude	longitude	allele1	allele2	allele3	allele4	allele5	allele6	allele7	allele8	allele9	allele10	allele11	allele12	allele13	allele14	allele15	allele16	allele17	allele18	allele19	allele20	allele21	allele22	allele23	allele24	allele25	allele26	allele27	allele28	allele29	allele30	allele31	allele32	allele33	allele34	allele35	allele36	allele37	allele38	allele39	allele40	allele41	allele42	allele43	allele44	allele45	allele46	allele47	allele48	allele49	allele50	allele51	allele52	allele53	allele54	allele55	allele56	allele57	allele58	allele59	allele60	allele61	allele62	allele63	allele64	allele65	allele66	allele67	allele68	allele69	allele70	allele71	allele72	allele73	allele74	allele75	allele76	allele77	allele78	allele79	allele80	allele81	allele82	allele83	allele84	allele85	allele86	allele87	allele88	allele89	allele90	allele91	allele92	allele93	allele94	allele95	allele96	allele97	allele98	allele99	allele100	allele101	allele102	allele103	allele104	allele105	allele106	allele107	allele108	allele109	allele110	allele111	allele112	allele113	allele114	allele115	allele116	allele117	allele118	allele119	allele120	allele121	allele122	allele123	allele124	allele125	allele126	allele127	allele128	allele129	allele130	allele131	allele132	allele133	allele134	allele135	allele136	allele137	allele138	allele139	allele140	allele141	allele142	allele143	allele144	allele145	allele146	allele147	allele148	allele149	allele150	allele151	allele152	allele153	allele154	allele155	allele156	allele157	allele158	allele159	allele160	allele161	allele162	allele163	allele164	allele165	allele166	allele167	allele168	allele169	allele170	allele171	allele172	allele173	allele174	allele175	allele176	allele177	allele178	allele179	allele180	allele181	allele182	allele183	allele184	allele185	allele186	allele187	allele188	allele189	allele190	allele191	allele192	allele193	allele194	allele195	allele196	allele197	allele198	allele199	allele200	allele201	allele202	allele203	allele204	allele205	allele206	allele207	allele208	allele209	allele210	allele211	allele212	allele213	allele214	allele215	allele216	allele217	allele218	allele219	allele220	allele221	allele222	allele223	allele224	allele225	allele226	allele227	allele228	allele229	allele230	allele231	allele232	allele233	allele234	allele235	allele236	allele237	allele238	allele239	allele240	allele241	allele242	allele243	allele244	allele245	allele246	allele247	allele248	allele249	allele250	allele251	allele252	allele253	allele254	allele255	allele256	allele257	allele258	allele259	allele260	allele261	allele262	allele263	allele264	allele265	allele266	allele267	allele268	allele269	allele270	allele271	allele272	allele273	allele274	allele275	allele276	allele277	allele278	allele279	allele280	allele281	allele282	allele283	allele284	allele285	allele286	allele287	allele288	allele289	allele290	allele291	allele292	allele293	allele294	allele295	allele296	allele297	allele298	allele299	allele300	allele301	allele302	allele303	allele304	allele305	allele306	allele307	allele308	allele309	allele310	allele311	allele312	allele313	allele314	allele315	allele316	allele317	allele318	allele319	allele320	allele321	allele322	allele323	allele324	allele325	allele326	allele327	allele328	allele329	allele330	allele331	allele332	allele333	allele334	allele335	allele336	allele337	allele338	allele339	allele340	allele341	allele342	allele343	allele344	allele345	allele346	allele347	allele348	allele349	allele350	allele351	allele352	allele353	allele354	allele355	allele356	allele357	allele358	allele359	allele360	allele361	allele362	allele363	allele364	allele365	allele366	allele367	allele368	allele369	allele370	allele371	allele372	allele373	allele374	allele375	allele376	allele377	allele378	allele379	allele380	allele381	allele382	allele383	allele384	allele385	allele386	allele387	allele388	allele389	allele390	allele391	allele392	allele393	allele394	allele395	allele396	allele397	allele398	allele399	allele400	allele401	allele402	allele403	allele404	allele405	allele406	allele407	allele408	allele409	allele410	allele411	allele412	allele413	allele414	allele415	allele416	allele417	allele418	allele419	allele420	allele421	allele422	allele423	allele424	allele425	allele426	allele427	allele428	allele429	allele430	allele431	allele432	allele433	allele434	allele435	allele436	allele437	allele438	allele439	allele440	allele441	allele442	allele443	allele444	allele445	allele446	allele447	allele448	allele449	allele450	allele451	allele452	allele453	allele454	allele455	allele456	allele457	allele458	allele459	allele460	allele461	allele462	allele463	allele464	allele465	allele466	allele467	allele468	allele469	allele470	allele471	allele472	allele473	allele474	allele475	allele476	allele477	allele478	allele479	allele480	allele481	allele482	allele483	allele484	allele485	allele486	allele487	allele488	allele489	allele490	allele491	allele492	allele493	allele494	allele495	allele496	allele497	allele498	allele499	allele500	allele501	allele502	allele503	allele504	allele505	allele506	allele507	allele508	allele509	allele510	allele511	allele512	allele513	allele514	allele515	allele516	allele517	allele518	allele519	allele520	allele521	allele522	allele523	allele524	allele525	allele526	allele527	allele528	allele529	allele530	allele531	allele532	allele533	allele534	allele535	allele536	allele537	allele538	allele539	allele540	allele541	allele542	allele543	allele544	allele545	allele546	allele547	allele548	allele549	allele550	allele551	allele552	allele553	allele554	allele555	allele556	allele557	allele558	allele559	allele560	allele561	allele562	allele563	allele564	allele565	allele566	allele567	allele568	allele569	allele570	allele571	allele572	allele573	allele574	allele575	allele576	allele577	allele578	allele579	allele580	allele581	allele582	allele583	allele584	allele585	allele586	allele587	allele588	allele589	allele590	allele591	allele592	allele593	allele594	allele595	allele596	allele597	allele598	allele599	allele600	allele601	allele602	allele603	allele604	allele605	allele606	allele607	allele608	allele609	allele610	allele611	allele612	allele613	allele614	allele615	allele616	allele617	allele618	allele619	allele620	allele621	allele622	allele623	allele624	allele625	allele626	allele627	allele628	allele629	allele630	allele631	allele632	allele633	allele634	allele635	allele636	allele637	allele638	allele639	allele640	allele641	allele642	allele643	allele644	allele645	allele646	allele647	allele648	allele649	allele650	allele651	allele652	allele653	allele654	allele655	allele656	allele657	allele658	allele659	allele660	allele661	allele662	allele663	allele664	allele665	allele666	allele667	allele668	allele669	allele670	allele671	allele672	allele673	allele674	allele675	allele676	allele677	allele678	allele679	allele680	allele681	allele682	allele683	allele684	allele685	allele686	allele687	allele688	allele689	allele690	allele691	allele692	allele693	allele694	allele695	allele696	allele697	allele698	allele699	allele700	allele701	allele702	allele703	allele704	allele705	allele706	allele707	allele708	allele709	allele710	allele711	allele712	allele713	allele714	allele715	allele716	allele717	allele718	allele719	allele720	allele721	allele722	allele723	allele724	allele725	allele726	allele727	allele728	allele729	allele730	allele731	allele732	allele733	allele734	allele735	allele736	allele737	allele738	allele739	allele740	allele741	allele742	allele743	allele744	allele745	allele746	allele747	allele748	allele749	allele750	allele751	allele752	allele753	allele754	allele755	allele756	allele757	allele758	allele759	allele760	allele761	allele762	allele763	allele764	allele765	allele766	allele767	allele768	allele769	allele770	allele771	allele772	allele773	allele774	allele775	allele776	allele777	allele778	allele779	allele780	allele781	allele782	allele783	allele784	allele785	allele786	allele787	allele788	allele789	allele790	allele791	allele792	allele793	allele794	allele795	allele796	allele797	allele798	allele799	allele800	allele801	allele802	allele803	allele804	allele805	allele806	allele807	allele808	allele809	allele810	allele811	allele812	allele813	allele814	allele815	allele816	allele817	allele818	allele819	allele820	allele821	allele822	allele823	allele824	allele825	allele826	allele827	allele828	allele829	allele830	allele831	allele832	allele833	allele834	allele835	allele836	allele837	allele838	allele839	allele840	allele841	allele842	allele843	allele844	allele845	allele846	allele847	allele848	allele849	allele850	allele851	allele852	allele853	allele854	allele855	allele856	allele857	allele858	allele859	allele860	allele861	allele862	allele863	allele864	allele865	allele866	allele867	allele868	allele869	allele870	allele871	allele872	allele873	allele874	allele875	allele876	allele877	allele878	allele879	allele880	allele881	allele882	allele883	allele884	allele885	allele886	allele887	allele888	allele889	allele890	allele891	allele892	allele893	allele894	allele895	allele896	allele897	allele898	allele899	allele900	allele901	allele902	allele903	allele904	allele905	allele906	allele907	allele908	allele909	allele910	allele911	allele912	allele913	allele914	allele915	allele916	allele917	allele918	allele919	allele920	allele921	allele922	allele923	allele924	allele925	allele926	allele927	allele928	allele929	allele930	allele931	allele932	allele933	allele934	allele935	allele936	allele937	allele938	allele939	allele940	allele941	allele942	allele943	allele944	allele945	allele946	allele947	allele948	allele949	allele950	allele951	allele952	allele953	allele954	allele955	allele956	allele957	allele958	allele959	allele960	allele961	allele962	allele963	allele964	allele965	allele966	allele967	allele968	allele969	allele970	allele971	allele972	allele973	allele974	allele975	allele976	allele977	allele978	allele979	allele980	allele981	allele982	allele983	allele984	allele985	allele986	allele987	allele988	allele989	allele990	allele991	allele992	allele993	allele994	allele995	allele996	allele997	allele998	allele999	allele1000	allele1001	allele1002	allele1003	allele1004	allele1005	allele1006	allele1007	allele1008	allele1009	allele1010	allele1011	allele1012	allele1013	allele1014	allele1015	allele1016	allele1017	allele1018	allele1019	allele1020	allele1021	allele1022	allele1023	allele1024	allele1025	allele1026	allele1027	allele1028	allele1029	allele1030	allele1031	allele1032	allele1033	allele1034	allele1035	allele1036	allele1037	allele1038	allele1039	allele1040	allele1041	allele1042	allele1043	allele1044	allele1045	allele1046	allele1047	allele1048	allele1049	allele1050	allele1051	allele1052	allele1053	allele1054	allele1055	allele1056	allele1057	allele1058	allele1059	allele1060	allele1061	allele1062	allele1063	allele1064	allele1065	allele1066	allele1067	allele1068	allele1069	allele1070	allele1071	allele1072	allele1073	allele1074	allele1075	allele1076	allele1077	allele1078	allele1079	allele1080	allele1081	allele1082	allele1083	allele1084	allele1085	allele1086	allele1087	allele1088	allele1089	allele1090	allele1091	allele1092	allele1093	allele1094	allele1095	allele1096	allele1097	allele1098	allele1099	allele1100	allele1101	allele1102	allele1103	allele1104	allele1105	allele1106	allele1107	allele1108	allele1109	allele1110	allele1111	allele1112	allele1113	allele1114	allele1115	allele1116	allele1117	allele1118	allele1119	allele1120	allele1121	allele1122	allele1123	allele1124	allele1125	allele1126	allele1127	allele1128	allele1129	allele1130	allele1131	allele1132	allele1133	allele1134	allele1135	allele1136	allele1137	allele1138	allele1139	allele1140	allele1141	allele1142	allele1143	allele1144	allele1145	allele1146	allele1147	allele1148	allele1149	allele1150	allele1151	allele1152	allele1153	allele1154	allele1155	allele1156	allele1157	allele1158	allele1159	allele1160	allele1161	allele1162	allele1163	allele1164	allele1165	allele1166	allele1167	allele1168	allele1169	allele1170	allele1171	allele1172	allele1173	allele1174	allele1175	allele1176	allele1177	allele1178	allele1179	allele1180	allele1181	allele1182	allele1183	allele1184	allele1185	allele1186	allele1187	allele1188	allele1189	allele1190	allele1191	allele1192	allele1193	allele1194	allele1195	allele1196	allele1197	allele1198	allele1199	allele1200	allele1201	allele1202	allele1203	allele1204	allele1205	allele1206	allele1207	allele1208	allele1209	allele1210	allele1211	allele1212	allele1213	allele1214	allele1215	allele1216	allele1217	allele1218	allele1219	allele1220	allele1221	allele1222	allele1223	allele1224	allele1225	allele1226	allele1227	allele1228	allele1229	allele1230	allele1231	allele1232	allele1233	allele1234	allele1235	allele1236	allele1237	allele1238	allele1239	allele1240	allele1241	allele1242	allele1243	allele1244	allele1245	allele1246	allele1247	allele1248	allele1249	allele1250	allele1251	allele1252	allele1253	allele1254	allele1255	allele1256	allele1257	allele1258	allele1259	allele1260	allele1261	allele1262	allele1263	allele1264	allele1265	allele1266	allele1267	allele1268	allele1269	allele1270	allele1271	allele1272	allele1273	allele1274	allele1275	allele1276	allele1277	allele1278	allele1279	allele1280	allele1281	allele1282	allele1283	allele1284	allele1285	allele1286	allele1287	allele1288	allele1289	allele1290	allele1291	allele1292	allele1293	allele1294	allele1295	allele1296	allele1297	allele1298	allele1299	allele1300	allele1301	allele1302	allele1303	allele1304	allele1305	allele1306	allele1307	allele1308	allele1309	allele1310	allele1311	allele1312	allele1313	allele1314	allele1315	allele1316	allele1317	allele1318	allele1319	allele1320	allele1321	allele1322	allele1323	allele1324	allele1325	allele1326	allele1327	allele1328	allele1329	allele1330	allele1331	allele1332	allele1333	allele1334	allele1335	allele1336	allele1337	allele1338	allele1339	allele1340	allele1341	allele1342	allele1343	allele1344	allele1345	allele1346	allele1347	allele1348	allele1349	allele1350	allele1351	allele1352	allele1353	allele1354	allele1355	allele1356	allele1357	allele1358	allele1359	allele1360	allele1361	allele1362	allele1363	allele1364	allele1365	allele1366	allele1367	allele1368	allele1369	allele1370	allele1371	allele1372	allele1373	allele1374	allele1375	allele1376	allele1377	allele1378	allele1379	allele1380	allele1381	allele1382	allele1383	allele1384	allele1385	allele1386	allele1387	allele1388	allele1389	allele1390	allele1391	allele1392	allele1393	allele1394	allele1395	allele1396	allele1397	allele1398	allele1399	allele1400	allele1401	allele1402	allele1403	allele1404	allele1405	allele1406	allele1407	allele1408	allele1409	allele1410	allele1411	allele1412	allele1413	allele1414	allele1415	allele1416	allele1417	allele1418	allele1419	allele1420	allele1421	allele1422	allele1423	allele1424	allele1425	allele1426	allele1427	allele1428	allele1429	allele1430	allele1431	allele1432	allele1433	allele1434	allele1435	allele1436	allele1437	allele1438	allele1439	allele1440	allele1441	allele1442	allele1443	allele1444	allele1445	allele1446	allele1447	allele1448	allele1449	allele1450	allele1451	allele1452	allele1453	allele1454	allele1455	allele1456	allele1457	allele1458	allele1459	allele1460	allele1461	allele1462	allele1463	allele1464	allele1465	allele1466	allele1467	allele1468	allele1469	allele1470	allele1471	allele1472	allele1473	allele1474	allele1475	allele1476	allele1477	allele1478	allele1479	allele1480	allele1481	allele1482	allele1483	allele1484	allele1485	allele1486	allele1487	allele1488	allele1489	allele1490	allele1491	allele1492	allele1493	allele1494	allele1495	allele1496	allele1497	allele1498	allele1499	allele1500	allele1501	allele1502	allele1503	allele1504	allele1505	allele1506	allele1507	allele1508	allele1509	allele1510	allele1511	allele1512	allele1513	allele1514	allele1515	allele1516	allele1517	allele1518	allele1519	allele1520	allele1521	allele1522	allele1523	allele1524	allele1525	allele1526	allele1527	allele1528	allele1529	allele1530	allele1531	allele1532	allele1533	allele1534	allele1535	allele1536	allele1537	allele1538	allele1539	allele1540	allele1541	allele1542	allele1543	allele1544	allele1545	allele1546	allele1547	allele1548	allele1549	allele1550	allele1551	allele1552	allele1553	allele1554	allele1555	allele1556	allele1557	allele1558	allele1559	allele1560	allele1561	allele1562	allele1563	allele1564	allele1565	allele1566	allele1567	allele1568	allele1569	allele1570	allele1571	allele1572	allele1573	allele1574	allele1575	allele1576	allele1577	allele1578	allele1579	allele1580	allele1581	allele1582	allele1583	allele1584	allele1585	allele1586	allele1587	allele1588	allele1589	allele1590	allele1591	allele1592	allele1593	allele1594	allele1595	allele1596	allele1597	allele1598	allele1599	allele1600	allele1601	allele1602	allele1603	allele1604	allele1605	allele1606	allele1607	allele1608	allele1609	allele1610	allele1611	allele1612	allele1613	allele1614	allele1615	allele1616	allele1617	allele1618	allele1619	allele1620	allele1621	allele1622	allele1623	allele1624	allele1625	allele1626	allele1627	allele1628	allele1629	allele1630	allele1631	allele1632	allele1633	allele1634	allele1635	allele1636	allele1637	allele1638	allele1639	allele1640	allele1641	allele1642	allele1643	allele1644	allele1645	allele1646	allele1647	allele1648	allele1649	allele1650	allele1651	allele1652	allele1653	allele1654	allele1655	allele1656	allele1657	allele1658	allele1659	allele1660	allele1661	allele1662	allele1663	allele1664	allele1665	allele1666	allele1667	allele1668	allele1669	allele1670	allele1671	allele1672	allele1673	allele1674	allele1675	allele1676	allele1677	allele1678	allele1679	allele1680	allele1681	allele1682	allele1683	allele1684	allele1685	allele1686	allele1687	allele1688	allele1689	allele1690	allele1691	allele1692	allele1693	allele1694	allele1695	allele1696	allele1697	allele1698	allele1699	allele1700	allele1701	allele1702	allele1703	allele1704	allele1705	allele1706	allele1707	allele1708	allele1709	allele1710	allele1711	allele1712	allele1713	allele1714	allele1715	allele1716	allele1717	allele1718	allele1719	allele1720	allele1721	allele1722	allele1723	allele1724	allele1725	allele1726	allele1727	allele1728	allele1729	allele1730	allele1731	allele1732	allele1733	allele1734	allele1735	allele1736	allele1737	allele1738	allele1739	allele1740	allele1741	allele1742	allele1743	allele1744	allele1745	allele1746	allele1747	allele1748	allele1749	allele1750	allele1751	allele1752	allele1753	allele1754	allele1755	allele1756	allele1757	allele1758	allele1759	allele1760	allele1761	allele1762	allele1763	allele1764	allele1765	allele1766	allele1767	allele1768	allele1769	allele1770	allele1771	allele1772	allele1773	allele1774	allele1775	allele1776	allele1777	allele1778	allele1779	allele1780	allele1781	allele1782	allele1783	allele1784	allele1785	allele1786	allele1787	allele1788	allele1789	allele1790	allele1791	allele1792	allele1793	allele1794	allele1795	allele1796	allele1797	allele1798	allele1799	allele1800	allele1801	allele1802	allele1803	allele1804	allele1805	allele1806	allele1807	allele1808	allele1809	allele1810	allele1811	allele1812	allele1813	allele1814	allele1815	allele1816	allele1817	allele1818	allele1819	allele1820	allele1821	allele1822	allele1823	allele1824	allele1825	allele1826	allele1827	allele1828	allele1829	allele1830	allele1831	allele1832	allele1833	allele1834	allele1835	allele1836	allele1837	allele1838	allele1839	allele1840	allele1841	allele1842	allele1843	allele1844	allele1845	allele1846	allele1847	allele1848	allele1849	allele1850	allele1851	allele1852	allele1853	allele1854	allele1855	allele1856	allele1857	allele1858	allele1859	allele1860	allele1861	allele1862	allele1863	allele1864	allele1865	allele1866	allele1867	allele1868	allele1869	allele1870	allele1871	allele1872	allele1873	allele1874	allele1875	allele1876	allele1877	allele1878	allele1879	allele1880	allele1881	allele1882	allele1883	allele1884	allele1885	allele1886	allele1887	allele1888	allele1889	allele1890	allele1891	allele1892	allele1893	allele1894	allele1895	allele1896	allele1897	allele1898	allele1899	allele1900	allele1901	allele1902	allele1903	allele1904	allele1905	allele1906	allele1907	allele1908	allele1909	allele1910	allele1911	allele1912	allele1913	allele1914	allele1915	allele1916	allele1917	allele1918	allele1919	allele1920	allele1921	allele1922	allele1923	allele1924	allele1925	allele1926	allele1927	allele1928	allele1929	allele1930	allele1931	allele1932	allele1933	allele1934	allele1935	allele1936	allele1937	allele1938	allele1939	allele1940	allele1941	allele1942	allele1943	allele1944	allele1945	allele1946	allele1947	allele1948	allele1949	allele1950	allele1951	allele1952	allele1953	allele1954	allele1955	allele1956	allele1957	allele1958	allele1959	allele1960	allele1961	allele1962	allele1963	allele1964	allele1965	allele1966	allele1967	allele1968	allele1969	allele1970	allele1971	allele1972	allele1973	allele1974	allele1975	allele1976	allele1977	allele1978	allele1979	allele1980	allele1981	allele1982	allele1983	allele1984	allele1985	allele1986	allele1987	allele1988	allele1989	allele1990	allele1991	allele1992	allele1993	allele1994	allele1995	allele1996	allele1997	allele1998	allele1999	allele2000	allele2001	allele2002	allele2003	allele2004	allele2005	allele2006	allele2007	allele2008	allele2009	allele2010	allele2011	allele2012	allele2013	allele2014	allele2015	allele2016	allele2017	allele2018	allele2019	allele2020	allele2021	allele2022	allele2023	allele2024	allele2025	allele2026	allele2027	allele2028	allele2029	allele2030	allele2031	allele2032	allele2033	allele2034	allele2035	allele2036	allele2037	allele2038	allele2039	allele2040	allele2041	allele2042	allele2043	allele2044	allele2045	allele2046	allele2047	allele2048	allele2049	allele2050	allele2051	allele2052	allele2053	allele2054	allele2055	allele2056	allele2057	allele2058	allele2059	allele2060	allele2061	allele2062	allele2063	allele2064	allele2065	allele2066	allele2067	allele2068	allele2069	allele2070	allele2071	allele2072	allele2073	allele2074	allele2075	allele2076	allele2077	allele2078	allele2079	allele2080	allele2081	allele2082	allele2083	allele2084	allele2085	allele2086	allele2087	allele2088	allele2089	allele2090	allele2091	allele2092	allele2093	allele2094	allele2095	allele2096	allele2097	allele2098	allele2099	allele2100	allele2101	allele2102	allele2103	allele2104	allele2105	allele2106	allele2107	allele2108	allele2109	allele2110	allele2111	allele2112	allele2113	allele2114	allele2115	allele2116	allele2117	allele2118	allele2119	allele2120	allele2121	allele2122	allele2123	allele2124	allele2125	allele2126	allele2127	allele2128	allele2129	allele2130	allele2131	allele2132	allele2133	allele2134	allele2135	allele2136	allele2137	allele2138	allele2139	allele2140	allele2141	allele2142	allele2143	allele2144	allele2145	allele2146	allele2147	allele2148	allele2149	allele2150	allele2151	allele2152	allele2153	allele2154	allele2155	allele2156	allele2157	allele2158	allele2159	allele2160	allele2161	allele2162	allele2163	allele2164	allele2165	allele2166	allele2167	allele2168	allele2169	allele2170	allele2171	allele2172	allele2173	allele2174	allele2175	allele2176	allele2177	allele2178	allele2179	allele2180	allele2181	allele2182	allele2183	allele2184	allele2185	allele2186	allele2187	allele2188	allele2189	allele2190	allele2191	allele2192	allele2193	allele2194	allele2195	allele2196	allele2197	allele2198	allele2199	allele2200	allele2201	allele2202	allele2203	allele2204	allele2205	allele2206	allele2207	allele2208	allele2209	allele2210	allele2211	allele2212	allele2213	allele2214	allele2215	allele2216	allele2217	allele2218	allele2219	allele2220	allele2221	allele2222	allele2223	allele2224	allele2225	allele2226	allele2227	allele2228	allele2229	allele2230	allele2231	allele2232	allele2233	allele2234	allele2235	allele2236	allele2237	allele2238	allele2239	allele2240	allele2241	allele2242	allele2243	allele2244	allele2245	allele2246	allele2247	allele2248	allele2249	allele2250	allele2251	allele2252	allele2253	allele2254	allele2255	allele2256	allele2257	allele2258	allele2259	allele2260	allele2261	allele2262	allele2263	allele2264	allele2265	allele2266	allele2267	allele2268	allele2269	allele2270	allele2271	allele2272	allele2273	allele2274	allele2275	allele2276	allele2277	allele2278	allele2279	allele2280	allele2281	allele2282	allele2283	allele2284	allele2285	allele2286	allele2287	allele2288	allele2289	allele2290	allele2291	allele2292	allele2293	allele2294	allele2295	allele2296	allele2297	allele2298	allele2299	allele2300	allele2301	allele2302	allele2303	allele2304	allele2305	allele2306	allele2307	allele2308	allele2309	allele2310	allele2311	allele2312	allele2313	allele2314	allele2315	allele2316	allele2317	allele2318	allele2319	allele2320	allele2321	allele2322	allele2323	allele2324	allele2325	allele2326	allele2327	allele2328	allele2329	allele2330	allele2331	allele2332	allele2333	allele2334	allele2335	allele2336	allele2337	allele2338	allele2339	allele2340	allele2341	allele2342	allele2343	allele2344	allele2345	allele2346	allele2347	allele2348	allele2349	allele2350	allele2351	allele2352	allele2353	allele2354	allele2355	allele2356	allele2357	allele2358	allele2359	allele2360	allele2361	allele2362	allele2363	allele2364	allele2365	allele2366	allele2367	allele2368	allele2369	allele2370	allele2371	allele2372	allele2373	allele2374	allele2375	allele2376	allele2377	allele2378	allele2379	allele2380	allele2381	allele2382	allele2383	allele2384	allele2385	allele2386	allele2387	allele2388	allele2389	allele2390	allele2391	allele2392	allele2393	allele2394	allele2395	allele2396	allele2397	allele2398	allele2399	allele2400	allele2401	allele2402	allele2403	allele2404	allele2405	allele2406	allele2407	allele2408	allele2409	allele2410	allele2411	allele2412	allele2413	allele2414	allele2415	allele2416	allele2417	allele2418	allele2419	allele2420	allele2421	allele2422	allele2423	allele2424	allele2425	allele2426	allele2427	allele2428	allele2429	allele2430	allele2431	allele2432	allele2433	allele2434	allele2435	allele2436	allele2437	allele2438	allele2439	allele2440	allele2441	allele2442	allele2443	allele2444	allele2445	allele2446	allele2447	allele2448	allele2449	allele2450	allele2451	allele2452	allele2453	allele2454	allele2455	allele2456	allele2457	allele2458	allele2459	allele2460	allele2461	allele2462	allele2463	allele2464	allele2465	allele2466	allele2467	allele2468	allele2469	allele2470	allele2471	allele2472	allele2473	allele2474	allele2475	allele2476	allele2477	allele2478	allele2479	allele2480	allele2481	allele2482	allele2483	allele2484	allele2485	allele2486	allele2487	allele2488	allele2489	allele2490	allele2491	allele2492	allele2493	allele2494	allele2495	allele2496	allele2497	allele2498	allele2499	allele2500	allele2501	allele2502	allele2503	allele2504	allele2505	allele2506	allele2507	allele2508	allele2509	allele2510	allele2511	allele2512	allele2513	allele2514	allele2515	allele2516	allele2517	allele2518	allele2519	allele2520	allele2521	allele2522	allele2523	allele2524	allele2525	allele2526	allele2527	allele2528	allele2529	allele2530	allele2531	allele2532	allele2533	allele2534	allele2535	allele2536	allele2537	allele2538	allele2539	allele2540	allele2541	allele2542	allele2543	allele2544	allele2545	allele2546	allele2547	allele2548	allele2549	allele2550	allele2551	allele2552	allele2553	allele2554	allele2555	allele2556	allele2557	allele2558	allele2559	allele2560	allele2561	allele2562	allele2563	allele2564	allele2565	allele2566	allele2567	allele2568	allele2569	allele2570	allele2571	allele2572	allele2573	allele2574	allele2575	allele2576	allele2577	allele2578	allele2579	allele2580	allele2581	allele2582	allele2583	allele2584	allele2585	allele2586	allele2587	allele2588	allele2589	allele2590	allele2591	allele2592	allele2593	allele2594	allele2595	allele2596	allele2597	allele2598	allele2599	allele2600	allele2601	allele2602	allele2603	allele2604	allele2605	allele2606	allele2607	allele2608	allele2609	allele2610	allele2611	allele2612	allele2613	allele2614	allele2615	allele2616	allele2617	allele2618	allele2619	allele2620	allele2621	allele2622	allele2623	allele2624	allele2625	allele2626	allele2627	allele2628	allele2629	allele2630	allele2631	allele2632	allele2633	allele2634	allele2635	allele2636	allele2637	allele2638	allele2639	allele2640	allele2641	allele2642	allele2643	allele2644	allele2645	allele2646	allele2647	allele2648	allele2649	allele2650	allele2651	allele2652	allele2653	allele2654	allele2655	allele2656	allele2657	allele2658	allele2659	allele2660	allele2661	allele2662	allele2663	allele2664	allele2665	allele2666	allele2667	allele2668	allele2669	allele2670	allele2671	allele2672	allele2673	allele2674	allele2675	allele2676	allele2677	allele2678	allele2679	allele2680	allele2681	allele2682	allele2683	allele2684	allele2685	allele2686	allele2687	allele2688	allele2689	allele2690	allele2691	allele2692	allele2693	allele2694	allele2695	allele2696	allele2697	allele2698	allele2699	allele2700	allele2701	allele2702	allele2703	allele2704	allele2705	allele2706	allele2707	allele2708	allele2709	allele2710	allele2711	allele2712	allele2713	allele2714	allele2715	allele2716	allele2717	allele2718	allele2719	allele2720	allele2721	allele2722	allele2723	allele2724	allele2725	allele2726	allele2727	allele2728	allele2729	allele2730	allele2731	allele2732	allele2733	allele2734	allele2735	allele2736	allele2737	allele2738	allele2739	allele2740	allele2741	allele2742	allele2743	allele2744	allele2745	allele2746	allele2747	allele2748	allele2749	allele2750	allele2751	allele2752	allele2753	allele2754	allele2755	allele2756	allele2757	allele2758	allele2759	allele2760	allele2761	allele2762	allele2763	allele2764	allele2765	allele2766	allele2767	allele2768	allele2769	allele2770	allele2771	allele2772	allele2773	allele2774	allele2775	allele2776	allele2777	allele2778	allele2779	allele2780	allele2781	allele2782	allele2783	allele2784	allele2785	allele2786	allele2787	allele2788	allele2789	allele2790	allele2791	allele2792	allele2793	allele2794	allele2795	allele2796	allele2797	allele2798	allele2799	allele2800	allele2801	allele2802	allele2803	allele2804	allele2805	allele2806	allele2807	allele2808	allele2809	allele2810	allele2811	allele2812	allele2813	allele2814	allele2815	allele2816	allele2817	allele2818	allele2819	allele2820	allele2821	allele2822	allele2823	allele2824	allele2825	allele2826	allele2827	allele2828	allele2829	allele2830	allele2831	allele2832	allele2833	allele2834	allele2835	allele2836	allele2837	allele2838	allele2839	allele2840	allele2841	allele2842	allele2843	allele2844	allele2845	allele2846	allele2847	allele2848	allele2849	allele2850	allele2851	allele2852	allele2853	allele2854	allele2855	allele2856	allele2857	allele2858	allele2859	allele2860	allele2861	allele2862	allele2863	allele2864	allele2865	allele2866	allele2867	allele2868	allele2869	allele2870	allele2871	allele2872	allele2873	allele2874	allele2875	allele2876	allele2877	allele2878	allele2879	allele2880	allele2881	allele2882	allele2883	allele2884	allele2885	allele2886	allele2887	allele2888	allele2889	allele2890	allele2891	allele2892	allele2893	allele2894	allele2895	allele2896	allele2897	allele2898	allele2899	allele2900	allele2901	allele2902	allele2903	allele2904	allele2905	allele2906	allele2907	allele2908	allele2909	allele2910	allele2911	allele2912	allele2913	allele2914	allele2915	allele2916	allele2917	allele2918	allele2919	allele2920	allele2921	allele2922	allele2923	allele2924	allele2925	allele2926	allele2927	allele2928	allele2929	allele2930	allele2931	allele2932	allele2933	allele2934	allele2935	allele2936	allele2937	allele2938	allele2939	allele2940	allele2941	allele2942	allele2943	allele2944	allele2945	allele2946	allele2947	allele2948	allele2949	allele2950	allele2951	allele2952	allele2953	allele2954	allele2955	allele2956	allele2957	allele2958	allele2959	allele2960	allele2961	allele2962	allele2963	allele2964	allele2965	allele2966	allele2967	allele2968	allele2969	allele2970	allele2971	allele2972	allele2973	allele2974	allele2975	allele2976	allele2977	allele2978	allele2979	allele2980	allele2981	allele2982	allele2983	allele2984	allele2985	allele2986	allele2987	allele2988	allele2989	allele2990	allele2991	allele2992	allele2993	allele2994	allele2995	allele2996	allele2997	allele2998	allele2999	allele3000	allele3001	allele3002	allele3003	allele3004	allele3005	allele3006	allele3007	allele3008	allele3009	allele3010	allele3011	allele3012	allele3013	allele3014	allele3015	allele3016	allele3017	allele3018	allele3019	allele3020	allele3021	allele3022	allele3023	allele3024	allele3025	allele3026	allele3027	allele3028	allele3029	allele3030	allele3031	allele3032	allele3033	allele3034	allele3035	allele3036	allele3037	allele3038	allele3039	allele3040	allele3041	allele3042	allele3043	allele3044	allele3045	allele3046	allele3047	allele3048	allele3049	allele3050	allele3051	allele3052	allele3053	allele3054	allele3055	allele3056	allele3057	allele3058	allele3059	allele3060	allele3061	allele3062	allele3063	allele3064	allele3065	allele3066	allele3067	allele3068	allele3069	allele3070	allele3071	allele3072	allele3073	allele3074	allele3075	allele3076	allele3077	allele3078	allele3079	allele3080	allele3081	allele3082	allele3083	allele3084	allele3085	allele3086	allele3087	allele3088	allele3089	allele3090	allele3091	allele3092	allele3093	allele3094	allele3095	allele3096	allele3097	allele3098	allele3099	allele3100	allele3101	allele3102	allele3103	allele3104	allele3105	allele3106	allele3107	allele3108	allele3109	allele3110	allele3111	allele3112	allele3113	allele3114	allele3115	allele3116	allele3117	allele3118	allele3119	allele3120	allele3121	allele3122	allele3123	allele3124	allele3125	allele3126	allele3127	allele3128	allele3129	allele3130	allele3131	allele3132	allele3133	allele3134	allele3135	allele3136	allele3137	allele3138	allele3139	allele3140	allele3141	allele3142	allele3143	allele3144	allele3145	allele3146	allele3147	allele3148	allele3149	allele3150	allele3151	allele3152	allele3153	allele3154	allele3155	allele3156	allele3157	allele3158	allele3159	allele3160	allele3161	allele3162	allele3163	allele3164	allele3165	allele3166	allele3167	allele3168	allele3169	allele3170	allele3171	allele3172	allele3173	allele3174	allele3175	allele3176	allele3177	allele3178	allele3179	allele3180	allele3181	allele3182	allele3183	allele3184	allele3185	allele3186	allele3187	allele3188	allele3189	allele3190	allele3191	allele3192	allele3193	allele3194	allele3195	allele3196	allele3197	allele3198	allele3199	allele3200	allele3201	allele3202	allele3203	allele3204	allele3205	allele3206	allele3207	allele3208	allele3209	allele3210	allele3211	allele3212	allele3213	allele3214	allele3215	allele3216	allele3217	allele3218	allele3219	allele3220	allele3221	allele3222	allele3223	allele3224	allele3225	allele3226	allele3227	allele3228	allele3229	allele3230	allele3231	allele3232	allele3233	allele3234	allele3235	allele3236	allele3237	allele3238	allele3239	allele3240	allele3241	allele3242	allele3243	allele3244	allele3245	allele3246	allele3247	allele3248	allele3249	allele3250	allele3251	allele3252	allele3253	allele3254	allele3255	allele3256	allele3257	allele3258	allele3259	allele3260	allele3261	allele3262	allele3263	allele3264	allele3265	allele3266	allele3267	allele3268	allele3269	allele3270	allele3271	allele3272	allele3273	allele3274	allele3275	allele3276	allele3277	allele3278	allele3279	allele3280	allele3281	allele3282	allele3283	allele3284	allele3285	allele3286	allele3287	allele3288	allele3289	allele3290	allele3291	allele3292	allele3293	allele3294	allele3295	allele3296	allele3297	allele3298	allele3299	allele3300	allele3301	allele3302	allele3303	allele3304	allele3305	allele3306	allele3307	allele3308	allele3309	allele3310	allele3311	allele3312	allele3313	allele3314	allele3315	allele3316	allele3317	allele3318	allele3319	allele3320	allele3321	allele3322	allele3323	allele3324	allele3325	allele3326	allele3327	allele3328	allele3329	allele3330	allele3331	allele3332	allele3333	allele3334	allele3335	allele3336	allele3337	allele3338	allele3339	allele3340	allele3341	allele3342	allele3343	allele3344	allele3345	allele3346	allele3347	allele3348	allele3349	allele3350	allele3351	allele3352	allele3353	allele3354	allele3355	allele3356	allele3357	allele3358	allele3359	allele3360	allele3361	allele3362	allele3363	allele3364	allele3365	allele3366	allele3367	allele3368	allele3369	allele3370	allele3371	allele3372	allele3373	allele3374	allele3375	allele3376	allele3377	allele3378	allele3379	allele3380	allele3381	allele3382	allele3383	allele3384	allele3385	allele3386	allele3387	allele3388	allele3389	allele3390	allele3391	allele3392	allele3393	allele3394	allele3395	allele3396	allele3397	allele3398	allele3399	allele3400	allele3401	allele3402	allele3403	allele3404	allele3405	allele3406	allele3407	allele3408	allele3409	allele3410	allele3411	allele3412	allele3413	allele3414	allele3415	allele3416	allele3417	allele3418	allele3419	allele3420	allele3421	allele3422	allele3423	allele3424	allele3425	allele3426	allele3427	allele3428	allele3429	allele3430	allele3431	allele3432	allele3433	allele3434	allele3435	allele3436	allele3437	allele3438	allele3439	allele3440	allele3441	allele3442	allele3443	allele3444	allele3445	allele3446	allele3447	allele3448	allele3449	allele3450	allele3451	allele3452	allele3453	allele3454	allele3455	allele3456	allele3457	allele3458	allele3459	allele3460	allele3461	allele3462	allele3463	allele3464	allele3465	allele3466	allele3467	allele3468	allele3469	allele3470	allele3471	allele3472	allele3473	allele3474	allele3475	allele3476	allele3477	allele3478	allele3479	allele3480	allele3481	allele3482	allele3483	allele3484	allele3485	allele3486	allele3487	allele3488	allele3489	allele3490	allele3491	allele3492	allele3493	allele3494	allele3495	allele3496	allele3497	allele3498	allele3499	allele3500	allele3501	allele3502	allele3503	allele3504	allele3505	allele3506	allele3507	allele3508	allele3509	allele3510	allele3511	allele3512	allele3513	allele3514	allele3515	allele3516	allele3517	allele3518	allele3519	allele3520	allele3521	allele3522	allele3523	allele3524	allele3525	allele3526	allele3527	allele3528	allele3529	allele3530	allele3531	allele3532	allele3533	allele3534	allele3535	allele3536	allele3537	allele3538	allele3539	allele3540	allele3541	allele3542	allele3543	allele3544	allele3545	allele3546	allele3547	allele3548	allele3549	allele3550	allele3551	allele3552	allele3553	allele3554	allele3555	allele3556	allele3557	allele3558	allele3559	allele3560	allele3561	allele3562	allele3563	allele3564	allele3565	allele3566	allele3567	allele3568	allele3569	allele3570	allele3571	allele3572	allele3573	allele3574	allele3575	allele3576	allele3577	allele3578	allele3579	allele3580	allele3581	allele3582	allele3583	allele3584	allele3585	allele3586	allele3587	allele3588	allele3589	allele3590	allele3591	allele3592	allele3593	allele3594	allele3595	allele3596	allele3597	allele3598	allele3599	allele3600	allele3601	allele3602	allele3603	allele3604	allele3605	allele3606	allele3607	allele3608	allele3609	allele3610	allele3611	allele3612	allele3613	allele3614	allele3615	allele3616	allele3617	allele3618	allele3619	allele3620	allele3621	allele3622	allele3623	allele3624	allele3625	allele3626	allele3627	allele3628	allele3629	allele3630	allele3631	allele3632	allele3633	allele3634	allele3635	allele3636	allele3637	allele3638	allele3639	allele3640	allele3641	allele3642	allele3643	allele3644	allele3645	allele3646	allele3647	allele3648	allele3649	allele3650	allele3651	allele3652	allele3653	allele3654	allele3655	allele3656	allele3657	allele3658	allele3659	allele3660	allele3661	allele3662	allele3663	allele3664	allele3665	allele3666	allele3667	allele3668	allele3669	allele3670	allele3671	allele3672	allele3673	allele3674	allele3675	allele3676	allele3677	allele3678	allele3679	allele3680	allele3681	allele3682	allele3683	allele3684	allele3685	allele3686	allele3687	allele3688	allele3689	allele3690	allele3691	allele3692	allele3693	allele3694	allele3695	allele3696	allele3697	allele3698	allele3699	allele3700	allele3701	allele3702	allele3703	allele3704	allele3705	allele3706	allele3707	allele3708	allele3709	allele3710	allele3711	allele3712	allele3713	allele3714	allele3715	allele3716	allele3717	allele3718	allele3719	allele3720	allele3721	allele3722	allele3723	allele3724	allele3725	allele3726	allele3727	allele3728	allele3729	allele3730	allele3731	allele3732	allele3733	allele3734	allele3735	allele3736	allele3737	allele3738	allele3739	allele3740	allele3741	allele3742	allele3743	allele3744	allele3745	allele3746	allele3747	allele3748	allele3749	allele3750	allele3751	allele3752	allele3753	allele3754	allele3755	allele3756	allele3757	allele3758	allele3759	allele3760	allele3761	allele3762	allele3763	allele3764	allele3765	allele3766	allele3767	allele3768	allele3769	allele3770	allele3771	allele3772	allele3773	allele3774	allele3775	allele3776	allele3777	allele3778	allele3779	allele3780	allele3781	allele3782	allele3783	allele3784	allele3785	allele3786	allele3787	allele3788	allele3789	allele3790	allele3791	allele3792	allele3793	allele3794	allele3795	allele3796	allele3797	allele3798	allele3799	allele3800	allele3801	allele3802	allele3803	allele3804	allele3805	allele3806	allele3807	allele3808	allele3809	allele3810	allele3811	allele3812	allele3813	allele3814	allele3815	allele3816	allele3817	allele3818	allele3819	allele3820	allele3821	allele3822	allele3823	allele3824	allele3825	allele3826	allele3827	allele3828	allele3829	allele3830	allele3831	allele3832	allele3833	allele3834	allele3835	allele3836	allele3837	allele3838	allele3839	allele3840	allele3841	allele3842	allele3843	allele3844	allele3845	allele3846	allele3847	allele3848	allele3849	allele3850	allele3851	allele3852	allele3853	allele3854	allele3855	allele3856	allele3857	allele3858	allele3859	allele3860	allele3861	allele3862	allele3863	allele3864	allele3865	allele3866	allele3867	allele3868	allele3869	allele3870	allele3871	allele3872	allele3873	allele3874	allele3875	allele3876	allele3877	allele3878	allele3879	allele3880	allele3881	allele3882	allele3883	allele3884	allele3885	allele3886	allele3887	allele3888	allele3889	allele3890	allele3891	allele3892	allele3893	allele3894	allele3895	allele3896	allele3897	allele3898	allele3899	allele3900	allele3901	allele3902	allele3903	allele3904	allele3905	allele3906	allele3907	allele3908	allele3909	allele3910	allele3911	allele3912	allele3913	allele3914	allele3915	allele3916	allele3917	allele3918	allele3919	allele3920	allele3921	allele3922	allele3923	allele3924	allele3925	allele3926	allele3927	allele3928	allele3929	allele3930	allele3931	allele3932	allele3933	allele3934	allele3935	allele3936	allele3937	allele3938	allele3939	allele3940	allele3941	allele3942	allele3943	allele3944	allele3945	allele3946	allele3947	allele3948	allele3949	allele3950	allele3951	allele3952	allele3953	allele3954	allele3955	allele3956	allele3957	allele3958	allele3959	allele3960	allele3961	allele3962	allele3963	allele3964	allele3965	allele3966	allele3967	allele3968	allele3969	allele3970	allele3971	allele3972	allele3973	allele3974	allele3975	allele3976	allele3977	allele3978	allele3979	allele3980	allele3981	allele3982	allele3983	allele3984	allele3985	allele3986	allele3987	allele3988	allele3989	allele3990	allele3991	allele3992	allele3993	allele3994	allele3995	allele3996	allele3997	allele3998	allele3999	allele4000	allele4001	allele4002	allele4003	allele4004	allele4005	allele4006	allele4007	allele4008	allele4009	allele4010	allele4011	allele4012	allele4013	allele4014	allele4015	allele4016	allele4017	allele4018	allele4019	allele4020	allele4021	allele4022	allele4023	allele4024	allele4025	allele4026	allele4027	allele4028	allele4029	allele4030	allele4031	allele4032	allele4033	allele4034	allele4035	allele4036	allele4037	allele4038	allele4039	allele4040	allele4041	allele4042	allele4043	allele4044	allele4045	allele4046	allele4047	allele4048	allele4049	allele4050	allele4051	allele4052	allele4053	allele4054	allele4055	allele4056	allele4057	allele4058	allele4059	allele4060	allele4061	allele4062	allele4063	allele4064	allele4065	allele4066	allele4067	allele4068	allele4069	allele4070	allele4071	allele4072	allele4073	allele4074	allele4075	allele4076	allele4077	allele4078	allele4079	allele4080	allele4081	allele4082	allele4083	allele4084	allele4085	allele4086	allele4087	allele4088	allele4089	allele4090	allele4091	allele4092	allele4093	allele4094	allele4095	allele4096	allele4097	allele4098	allele4099	allele4100	allele4101	allele4102	allele4103	allele4104	allele4105	allele4106	allele4107	allele4108	allele4109	allele4110	allele4111	allele4112	allele4113	allele4114	allele4115	allele4116	allele4117	allele4118	allele4119	allele4120	allele4121	allele4122	allele4123	allele4124	allele4125	allele4126	allele4127	allele4128	allele4129	allele4130	allele4131	allele4132	allele4133	allele4134	allele4135	allele4136	allele4137	allele4138	allele4139	allele4140	allele4141	allele4142	allele4143	allele4144	allele4145	allele4146	allele4147	allele4148	allele4149	allele4150	allele4151	allele4152	allele4153	allele4154	allele4155	allele4156	allele4157	allele4158	allele4159	allele4160	allele4161	allele4162	allele4163	allele4164	allele4165	allele4166	allele4167	allele4168	allele4169	allele4170	allele4171	allele4172	allele4173	allele4174	allele4175	allele4176	allele4177	allele4178	allele4179	allele4180	allele4181	allele4182	allele4183	allele4184	allele4185	allele4186	allele4187	allele4188	allele4189	allele4190	allele4191	allele4192	allele4193	allele4194	allele4195	allele4196	allele4197	allele4198	allele4199	allele4200	allele4201	allele4202	allele4203	allele4204	allele4205	allele4206	allele4207	allele4208	allele4209	allele4210	allele4211	allele4212	allele4213	allele4214	allele4215	allele4216	allele4217	allele4218	allele4219	allele4220	allele4221	allele4222	allele4223	allele4224	allele4225	allele4226	allele4227	allele4228	allele4229	allele4230	allele4231	allele4232	allele4233	allele4234	allele4235	allele4236	allele4237	allele4238	allele4239	allele4240	allele4241	allele4242	allele4243	allele4244	allele4245	allele4246	allele4247	allele4248	allele4249	allele4250	allele4251	allele4252	allele4253	allele4254	allele4255	allele4256	allele4257	allele4258	allele4259	allele4260	allele4261	allele4262	allele4263	allele4264	allele4265	allele4266	allele4267	allele4268	allele4269	allele4270	allele4271	allele4272	allele4273	allele4274	allele4275	allele4276	allele4277	allele4278	allele4279	allele4280	allele4281	allele4282	allele4283	allele4284	allele4285	allele4286	allele4287	allele4288	allele4289	allele4290	allele4291	allele4292	allele4293	allele4294	allele4295	allele4296	allele4297	allele4298	allele4299	allele4300	allele4301	allele4302	allele4303	allele4304	allele4305	allele4306	allele4307	allele4308	allele4309	allele4310	allele4311	allele4312	allele4313	allele4314	allele4315	allele4316	allele4317	allele4318	allele4319	allele4320	allele4321	allele4322	allele4323	allele4324	allele4325	allele4326	allele4327	allele4328	allele4329	allele4330	allele4331	allele4332	allele4333	allele4334	allele4335	allele4336	allele4337	allele4338	allele4339	allele4340	allele4341	allele4342	allele4343	allele4344	allele4345	allele4346	allele4347	allele4348	allele4349	allele4350	allele4351	allele4352	allele4353	allele4354	allele4355	allele4356	allele4357	allele4358	allele4359	allele4360	allele4361	allele4362	allele4363	allele4364	allele4365	allele4366	allele4367	allele4368	allele4369	allele4370	allele4371	allele4372	allele4373	allele4374	allele4375	allele4376	allele4377	allele4378	allele4379	allele4380	allele4381	allele4382	allele4383	allele4384	allele4385	allele4386	allele4387	allele4388	allele4389	allele4390	allele4391	allele4392	allele4393	allele4394	allele4395	allele4396	allele4397	allele4398	allele4399	allele4400	allele4401	allele4402	allele4403	allele4404	allele4405	allele4406	allele4407	allele4408	allele4409	allele4410	allele4411	allele4412	allele4413	allele4414	allele4415	allele4416	allele4417	allele4418	allele4419	allele4420	allele4421	allele4422	allele4423	allele4424	allele4425	allele4426	allele4427	allele4428	allele4429	allele4430	allele4431	allele4432	allele4433	allele4434	allele4435	allele4436	allele4437	allele4438	allele4439	allele4440	allele4441	allele4442	allele4443	allele4444	allele4445	allele4446	allele4447	allele4448	allele4449	allele4450	allele4451	allele4452	allele4453	allele4454	allele4455	allele4456	allele4457	allele4458	allele4459	allele4460	allele4461	allele4462	allele4463	allele4464	allele4465	allele4466	allele4467	allele4468	allele4469	allele4470	allele4471	allele4472	allele4473	allele4474	allele4475	allele4476	allele4477	allele4478	allele4479	allele4480	allele4481	allele4482	allele4483	allele4484	allele4485	allele4486	allele4487	allele4488	allele4489	allele4490	allele4491	allele4492	allele4493	allele4494	allele4495	allele4496	allele4497	allele4498	allele4499	allele4500	allele4501	allele4502	allele4503	allele4504	allele4505	allele4506	allele4507	allele4508	allele4509	allele4510	allele4511	allele4512	allele4513	allele4514	allele4515	allele4516	allele4517	allele4518	allele4519	allele4520	allele4521	allele4522	allele4523	allele4524	allele4525	allele4526	allele4527	allele4528	allele4529	allele4530	allele4531	allele4532	allele4533	allele4534	allele4535	allele4536	allele4537	allele4538	allele4539	allele4540	allele4541	allele4542	allele4543	allele4544	allele4545	allele4546	allele4547	allele4548	allele4549	allele4550	allele4551	allele4552	allele4553	allele4554	allele4555	allele4556	allele4557	allele4558	allele4559	allele4560	allele4561	allele4562	allele4563	allele4564	allele4565	allele4566	allele4567	allele4568	allele4569	allele4570	allele4571	allele4572	allele4573	allele4574	allele4575	allele4576	allele4577	allele4578	allele4579	allele4580	allele4581	allele4582	allele4583	allele4584	allele4585	allele4586	allele4587	allele4588	allele4589	allele4590	allele4591	allele4592	allele4593	allele4594	allele4595	allele4596	allele4597	allele4598	allele4599	allele4600	allele4601	allele4602	allele4603	allele4604	allele4605	allele4606	allele4607	allele4608	allele4609	allele4610	allele4611	allele4612	allele4613	allele4614	allele4615	allele4616	allele4617	allele4618	allele4619	allele4620	allele4621	allele4622	allele4623	allele4624	allele4625	allele4626	allele4627	allele4628	allele4629	allele4630	allele4631	allele4632	allele4633	allele4634	allele4635	allele4636	allele4637	allele4638	allele4639	allele4640	allele4641	allele4642	allele4643	allele4644	allele4645	allele4646	allele4647	allele4648	allele4649	allele4650	allele4651	allele4652	allele4653	allele4654	allele4655	allele4656	allele4657	allele4658	allele4659	allele4660	allele4661	allele4662	allele4663	allele4664	allele4665	allele4666	allele4667	allele4668	allele4669	allele4670	allele4671	allele4672	allele4673	allele4674	allele4675	allele4676	allele4677	allele4678	allele4679	allele4680	allele4681	allele4682	allele4683	allele4684	allele4685	allele4686	allele4687	allele4688	allele4689	allele4690	allele4691	allele4692	allele4693	allele4694	allele4695	allele4696	allele4697	allele4698	allele4699	allele4700	allele4701	allele4702	allele4703	allele4704	allele4705	allele4706	allele4707	allele4708	allele4709	allele4710	allele4711	allele4712	allele4713	allele4714	allele4715	allele4716	allele4717	allele4718	allele4719	allele4720	allele4721	allele4722	allele4723	allele4724	allele4725	allele4726	allele4727	allele4728	allele4729	allele4730	allele4731	allele4732	allele4733	allele4734	allele4735	allele4736	allele4737	allele4738	allele4739	allele4740	allele4741	allele4742	allele4743	allele4744	allele4745	allele4746	allele4747	allele4748	allele4749	allele4750	allele4751	allele4752	allele4753	allele4754	allele4755	allele4756	allele4757	allele4758	allele4759	allele4760	allele4761	allele4762	allele4763	allele4764	allele4765	allele4766	allele4767	allele4768	allele4769	allele4770	allele4771	allele4772	allele4773	allele4774	allele4775	allele4776	allele4777	allele4778	allele4779	allele4780	allele4781	allele4782	allele4783	allele4784	allele4785	allele4786	allele4787	allele4788	allele4789	allele4790	allele4791	allele4792	allele4793	allele4794	allele4795	allele4796	allele4797	allele4798	allele4799	allele4800	allele4801	allele4802	allele4803	allele4804	allele4805	allele4806	allele4807	allele4808	allele4809	allele4810	allele4811	allele4812	allele4813	allele4814	allele4815	allele4816	allele4817	allele4818	allele4819	allele4820	allele4821	allele4822	allele4823	allele4824	allele4825	allele4826	allele4827	allele4828	allele4829	allele4830	allele4831	allele4832	allele4833	allele4834	allele4835	allele4836	allele4837	allele4838	allele4839	allele4840	allele4841	allele4842	allele4843	allele4844	allele4845	allele4846	allele4847	allele4848	allele4849	allele4850	allele4851	allele4852	allele4853	allele4854	allele4855	allele4856	allele4857	allele4858	allele4859	allele4860	allele4861	allele4862	allele4863	allele4864	allele4865	allele4866	allele4867	allele4868	allele4869	allele4870	allele4871	allele4872	allele4873	allele4874	allele4875	allele4876	allele4877	allele4878	allele4879	allele4880	allele4881	allele4882	allele4883	allele4884	allele4885	allele4886	allele4887	allele4888	allele4889	allele4890	allele4891	allele4892	allele4893	allele4894	allele4895	allele4896	allele4897	allele4898	allele4899	allele4900	allele4901	allele4902	allele4903	allele4904	allele4905	allele4906	allele4907	allele4908	allele4909	allele4910	allele4911	allele4912	allele4913	allele4914	allele4915	allele4916	allele4917	allele4918	allele4919	allele4920	allele4921	allele4922	allele4923	allele4924	allele4925	allele4926	allele4927	allele4928	allele4929	allele4930	allele4931	allele4932	allele4933	allele4934	allele4935	allele4936	allele4937	allele4938	allele4939	allele4940	allele4941	allele4942	allele4943	allele4944	allele4945	allele4946	allele4947	allele4948	allele4949	allele4950	allele4951	allele4952	allele4953	allele4954	allele4955	allele4956	allele4957	allele4958	allele4959	allele4960	allele4961	allele4962	allele4963	allele4964	allele4965	allele4966	allele4967	allele4968	allele4969	allele4970	allele4971	allele4972	allele4973	allele4974	allele4975	allele4976	allele4977	allele4978	allele4979	allele4980	allele4981	allele4982	allele4983	allele4984	allele4985	allele4986	allele4987	allele4988	allele4989	allele4990	allele4991	allele4992	allele4993	allele4994	allele4995	allele4996	allele4997	allele4998	allele4999	allele5000	allele5001	allele5002	allele5003	allele5004	allele5005	allele5006	allele5007	allele5008	allele5009	allele5010	allele5011	allele5012	allele5013	allele5014	allele5015	allele5016	allele5017	allele5018	allele5019	allele5020	allele5021	allele5022	allele5023	allele5024	allele5025	allele5026	allele5027	allele5028	allele5029	allele5030	allele5031	allele5032	allele5033	allele5034	allele5035	allele5036	allele5037	allele5038	allele5039	allele5040	allele5041	allele5042	allele5043	allele5044	allele5045	allele5046	allele5047	allele5048	allele5049	allele5050	allele5051	allele5052	allele5053	allele5054	allele5055	allele5056	allele5057	allele5058	allele5059	allele5060	allele5061	allele5062	allele5063	allele5064	allele5065	allele5066	allele5067	allele5068	allele5069	allele5070	allele5071	allele5072	allele5073	allele5074	allele5075	allele5076	allele5077	allele5078	allele5079	allele5080	allele5081	allele5082	allele5083	allele5084	allele5085	allele5086	allele5087	allele5088	allele5089	allele5090	allele5091	allele5092	allele5093	allele5094	allele5095	allele5096	allele5097	allele5098	allele5099	allele5100	allele5101	allele5102	allele5103	allele5104	allele5105	allele5106	allele5107	allele5108	allele5109	allele5110	allele5111	allele5112	allele5113	allele5114	allele5115	allele5116	allele5117	allele5118	allele5119	allele5120	allele5121	allele5122	allele5123	allele5124	allele5125	allele5126	allele5127	allele5128	allele5129	allele5130	allele5131	allele5132	allele5133	allele5134	allele5135	allele5136	allele5137	allele5138	allele5139	allele5140	allele5141	allele5142	allele5143	allele5144	allele5145	allele5146	allele5147	allele5148	allele5149	allele5150	allele5151	allele5152	allele5153	allele5154	allele5155	allele5156	allele5157	allele5158	allele5159	allele5160	allele5161	allele5162	allele5163	allele5164	allele5165	allele5166	allele5167	allele5168	allele5169	allele5170	allele5171	allele5172	allele5173	allele5174	allele5175	allele5176	allele5177	allele5178	allele5179	allele5180	allele5181	allele5182	allele5183	allele5184	allele5185	allele5186	allele5187	allele5188	allele5189	allele5190	allele5191	allele5192	allele5193	allele5194	allele5195	allele5196	allele5197	allele5198	allele5199	allele5200	allele5201	allele5202	allele5203	allele5204	allele5205	allele5206	allele5207	allele5208	allele5209	allele5210	allele5211	allele5212	allele5213	allele5214	allele5215	allele5216	allele5217	allele5218	allele5219	allele5220	allele5221	allele5222	allele5223	allele5224	allele5225	allele5226	allele5227	allele5228	allele5229	allele5230	allele5231	allele5232	allele5233	allele5234	allele5235	allele5236	allele5237	allele5238	allele5239	allele5240	allele5241	allele5242	allele5243	allele5244	allele5245	allele5246	allele5247	allele5248	allele5249	allele5250	allele5251	allele5252	allele5253	allele5254	allele5255	allele5256	allele5257	allele5258	allele5259	allele5260	allele5261	allele5262	allele5263	allele5264	allele5265	allele5266	allele5267	allele5268	allele5269	allele5270	allele5271	allele5272	allele5273	allele5274	allele5275	allele5276	allele5277	allele5278	allele5279	allele5280	allele5281	allele5282	allele5283	allele5284	allele5285	allele5286	allele5287	allele5288	allele5289	allele5290	allele5291	allele5292	allele5293	allele5294	allele5295	allele5296	allele5297	allele5298	allele5299	allele5300	allele5301	allele5302	allele5303	allele5304	allele5305	allele5306	allele5307	allele5308	allele5309	allele5310	allele5311	allele5312	allele5313	allele5314	allele5315	allele5316	allele5317	allele5318	allele5319	allele5320	allele5321	allele5322	allele5323	allele5324	allele5325	allele5326	allele5327	allele5328	allele5329	allele5330	allele5331	allele5332	allele5333	allele5334	allele5335	allele5336	allele5337	allele5338	allele5339	allele5340	allele5341	allele5342	allele5343	allele5344	allele5345	allele5346	allele5347	allele5348	allele5349	allele5350	allele5351	allele5352	allele5353	allele5354	allele5355	allele5356	allele5357	allele5358	allele5359	allele5360	allele5361	allele5362	allele5363	allele5364	allele5365	allele5366	allele5367	allele5368	allele5369	allele5370	allele5371	allele5372	allele5373	allele5374	allele5375	allele5376	allele5377	allele5378	allele5379	allele5380	allele5381	allele5382	allele5383	allele5384	allele5385	allele5386	allele5387	allele5388	allele5389	allele5390	allele5391	allele5392	allele5393	allele5394	allele5395	allele5396	allele5397	allele5398	allele5399	allele5400	allele5401	allele5402	allele5403	allele5404	allele5405	allele5406	allele5407	allele5408	allele5409	allele5410	allele5411	allele5412	allele5413	allele5414	allele5415	allele5416	allele5417	allele5418	allele5419	allele5420	allele5421	allele5422	allele5423	allele5424	allele5425	allele5426	allele5427	allele5428	allele5429	allele5430	allele5431	allele5432	allele5433	allele5434	allele5435	allele5436	allele5437	allele5438	allele5439	allele5440	allele5441	allele5442	allele5443	allele5444	allele5445	allele5446	allele5447	allele5448	allele5449	allele5450	allele5451	allele5452	allele5453	allele5454	allele5455	allele5456	allele5457	allele5458	allele5459	allele5460	allele5461	allele5462	allele5463	allele5464	allele5465	allele5466	allele5467	allele5468	allele5469	allele5470	allele5471	allele5472	allele5473	allele5474	allele5475	allele5476	allele5477	allele5478	allele5479	allele5480	allele5481	allele5482	allele5483	allele5484	allele5485	allele5486	allele5487	allele5488	allele5489	allele5490	allele5491	allele5492	allele5493	allele5494	allele5495	allele5496	allele5497	allele5498	allele5499	allele5500	allele5501	allele5502	allele5503	allele5504	allele5505	allele5506	allele5507	allele5508	allele5509	allele5510	allele5511	allele5512	allele5513	allele5514	allele5515	allele5516	allele5517	allele5518	allele5519	allele5520	allele5521	allele5522	allele5523	allele5524	allele5525	allele5526	allele5527	allele5528	allele5529	allele5530	allele5531	allele5532	allele5533	allele5534	allele5535	allele5536	allele5537	allele5538	allele5539	allele5540	allele5541	allele5542	allele5543	allele5544	allele5545	allele5546	allele5547	allele5548	allele5549	allele5550	allele5551	allele5552	allele5553	allele5554	allele5555	allele5556	allele5557	allele5558	allele5559	allele5560	allele5561	allele5562	allele5563	allele5564	allele5565	allele5566	allele5567	allele5568	allele5569	allele5570	allele5571	allele5572	allele5573	allele5574	allele5575	allele5576	allele5577	allele5578	allele5579	allele5580	allele5581	allele5582	allele5583	allele5584	allele5585	allele5586	allele5587	allele5588	allele5589	allele5590	allele5591	allele5592	allele5593	allele5594	allele5595	allele5596	allele5597	allele5598	allele5599	allele5600	allele5601	allele5602	allele5603	allele5604	allele5605	allele5606	allele5607	allele5608	allele5609	allele5610	allele5611	allele5612	allele5613	allele5614	allele5615	allele5616	allele5617	allele5618	allele5619	allele5620	allele5621	allele5622	allele5623	allele5624	allele5625	allele5626	allele5627	allele5628	allele5629	allele5630	allele5631	allele5632	allele5633	allele5634	allele5635	allele5636	allele5637	allele5638	allele5639	allele5640	allele5641	allele5642	allele5643	allele5644	allele5645	allele5646	allele5647	allele5648	allele5649	allele5650	allele5651	allele5652	allele5653	allele5654	allele5655	allele5656	allele5657	allele5658	allele5659	allele5660	allele5661	allele5662	allele5663	allele5664	allele5665	allele5666	allele5667	allele5668	allele5669	allele5670	allele5671	allele5672	allele5673	allele5674	allele5675	allele5676	allele5677	allele5678	allele5679	allele5680	allele5681	allele5682	allele5683	allele5684	allele5685	allele5686	allele5687	allele5688	allele5689	allele5690	allele5691	allele5692	allele5693	allele5694	allele5695	allele5696	allele5697	allele5698	allele5699	allele5700	allele5701	allele5702	allele5703	allele5704	allele5705	allele5706	allele5707	allele5708	allele5709	allele5710	allele5711	allele5712	allele5713	allele5714	allele5715	allele5716	allele5717	allele5718	allele5719	allele5720	allele5721	allele5722	allele5723	allele5724	allele5725	allele5726	allele5727	allele5728	allele5729	allele5730	allele5731	allele5732	allele5733	allele5734	allele5735	allele5736	allele5737	allele5738	allele5739	allele5740	allele5741	allele5742	allele5743	allele5744	allele5745	allele5746	allele5747	allele5748	allele5749	allele5750	allele5751	allele5752	allele5753	allele5754	allele5755	allele5756	allele5757	allele5758	allele5759	allele5760	allele5761	allele5762	allele5763	allele5764	allele5765	allele5766	allele5767	allele5768	allele5769	allele5770	allele5771	allele5772	allele5773	allele5774	allele5775	allele5776	allele5777	allele5778	allele5779	allele5780	allele5781	allele5782	allele5783	allele5784	allele5785	allele5786	allele5787	allele5788	allele5789	allele5790	allele5791	allele5792	allele5793	allele5794	allele5795	allele5796	allele5797	allele5798	allele5799	allele5800	allele5801	allele5802	allele5803	allele5804	allele5805	allele5806	allele5807	allele5808	allele5809	allele5810	allele5811	allele5812	allele5813	allele5814	allele5815	allele5816	allele5817	allele5818	allele5819	allele5820	allele5821	allele5822	allele5823	allele5824	allele5825	allele5826	allele5827	allele5828	allele5829	allele5830	allele5831	allele5832	allele5833	allele5834	allele5835	allele5836	allele5837	allele5838	allele5839	allele5840	allele5841	allele5842	allele5843	allele5844	allele5845	allele5846	allele5847	allele5848	allele5849	allele5850	allele5851	allele5852	allele5853	allele5854	allele5855	allele5856	allele5857	allele5858	allele5859	allele5860	allele5861	allele5862	allele5863	allele5864	allele5865	allele5866	allele5867	allele5868	allele5869	allele5870	allele5871	allele5872	allele5873	allele5874	allele5875	allele5876	allele5877	allele5878	allele5879	allele5880	allele5881	allele5882	allele5883	allele5884	allele5885	allele5886	allele5887	allele5888	allele5889	allele5890	allele5891	allele5892	allele5893	allele5894	allele5895	allele5896	allele5897	allele5898	allele5899	allele5900	allele5901	allele5902	allele5903	allele5904	allele5905	allele5906	allele5907	allele5908	allele5909	allele5910	allele5911	allele5912	allele5913	allele5914	allele5915	allele5916	allele5917	allele5918	allele5919	allele5920	allele5921	allele5922	allele5923	allele5924	allele5925	allele5926	allele5927	allele5928	allele5929	allele5930	allele5931	allele5932	allele5933	allele5934	allele5935	allele5936	allele5937	allele5938	allele5939	allele5940	allele5941	allele5942	allele5943	allele5944	allele5945	allele5946	allele5947	allele5948	allele5949	allele5950	allele5951	allele5952	allele5953	allele5954	allele5955	allele5956	allele5957	allele5958	allele5959	allele5960	allele5961	allele5962	allele5963	allele5964	allele5965	allele5966	allele5967	allele5968	allele5969	allele5970	allele5971	allele5972	allele5973	allele5974	allele5975	allele5976	allele5977	allele5978	allele5979	allele5980	allele5981	allele5982	allele5983	allele5984	allele5985	allele5986	allele5987	allele5988	allele5989	allele5990	allele5991	allele5992	allele5993	allele5994	allele5995	allele5996	allele5997	allele5998	allele5999	allele6000	allele6001	allele6002	allele6003	allele6004	allele6005	allele6006	allele6007	allele6008	allele6009	allele6010	allele6011	allele6012	allele6013	allele6014	allele6015	allele6016	allele6017	allele6018	allele6019	allele6020	allele6021	allele6022	allele6023	allele6024	allele6025	allele6026	allele6027	allele6028	allele6029	allele6030	allele6031	allele6032	allele6033	allele6034	allele6035	allele6036	allele6037	allele6038	allele6039	allele6040	allele6041	allele6042	allele6043	allele6044	allele6045	allele6046	allele6047	allele6048	allele6049	allele6050	allele6051	allele6052	allele6053	allele6054	allele6055	allele6056	allele6057	allele6058	allele6059	allele6060	allele6061	allele6062	allele6063	allele6064	allele6065	allele6066	allele6067	allele6068	allele6069	allele6070	allele6071	allele6072	allele6073	allele6074	allele6075	allele6076	allele6077	allele6078	allele6079	allele6080	allele6081	allele6082	allele6083	allele6084	allele6085	allele6086	allele6087	allele6088	allele6089	allele6090	allele6091	allele6092	allele6093	allele6094	allele6095	allele6096	allele6097	allele6098	allele6099	allele6100	allele6101	allele6102	allele6103	allele6104	allele6105	allele6106	allele6107	allele6108	allele6109	allele6110	allele6111	allele6112	allele6113	allele6114	allele6115	allele6116	allele6117	allele6118	allele6119	allele6120	allele6121	allele6122	allele6123	allele6124	allele6125	allele6126	allele6127	allele6128	allele6129	allele6130	allele6131	allele6132	allele6133	allele6134	allele6135	allele6136	allele6137	allele6138	allele6139	allele6140	allele6141	allele6142	allele6143	allele6144	allele6145	allele6146	allele6147	allele6148	allele6149	allele6150	allele6151	allele6152	allele6153	allele6154	allele6155	allele6156	allele6157	allele6158	allele6159	allele6160	allele6161	allele6162	allele6163	allele6164	allele6165	allele6166	allele6167	allele6168	allele6169	allele6170	allele6171	allele6172	allele6173	allele6174	allele6175	allele6176	allele6177	allele6178	allele6179	allele6180	allele6181	allele6182	allele6183	allele6184	allele6185	allele6186	allele6187	allele6188	allele6189	allele6190	allele6191	allele6192	allele6193	allele6194	allele6195	allele6196	allele6197	allele6198	allele6199	allele6200	allele6201	allele6202	allele6203	allele6204	allele6205	allele6206	allele6207	allele6208	allele6209	allele6210	allele6211	allele6212	allele6213	allele6214	allele6215	allele6216	allele6217	allele6218	allele6219	allele6220	allele6221	allele6222	allele6223	allele6224	allele6225	allele6226	allele6227	allele6228	allele6229	allele6230	allele6231	allele6232	allele6233	allele6234	allele6235	allele6236	allele6237	allele6238	allele6239	allele6240	allele6241	allele6242	allele6243	allele6244	allele6245	allele6246	allele6247	allele6248	allele6249	allele6250	allele6251	allele6252	allele6253	allele6254	allele6255	allele6256	allele6257	allele6258	allele6259	allele6260	allele6261	allele6262	allele6263	allele6264	allele6265	allele6266	allele6267	allele6268	allele6269	allele6270	allele6271	allele6272	allele6273	allele6274	allele6275	allele6276	allele6277	allele6278	allele6279	allele6280	allele6281	allele6282	allele6283	allele6284	allele6285	allele6286	allele6287	allele6288	allele6289	allele6290	allele6291	allele6292	allele6293	allele6294	allele6295	allele6296	allele6297	allele6298	allele6299	allele6300	allele6301	allele6302	allele6303	allele6304	allele6305	allele6306	allele6307	allele6308	allele6309	allele6310	allele6311	allele6312	allele6313	allele6314	allele6315	allele6316	allele6317	allele6318	allele6319	allele6320	allele6321	allele6322	allele6323	allele6324	allele6325	allele6326	allele6327	allele6328	allele6329	allele6330	allele6331	allele6332	allele6333	allele6334	allele6335	allele6336	allele6337	allele6338	allele6339	allele6340	allele6341	allele6342	allele6343	allele6344	allele6345	allele6346	allele6347	allele6348	allele6349	allele6350	allele6351	allele6352	allele6353	allele6354	allele6355	allele6356	allele6357	allele6358	allele6359	allele6360	allele6361	allele6362	allele6363	allele6364	allele6365	allele6366	allele6367	allele6368	allele6369	allele6370	allele6371	allele6372	allele6373	allele6374	allele6375	allele6376	allele6377	allele6378	allele6379	allele6380	allele6381	allele6382	allele6383	allele6384	allele6385	allele6386	allele6387	allele6388	allele6389	allele6390	allele6391	allele6392	allele6393	allele6394	allele6395	allele6396	allele6397	allele6398	allele6399	allele6400	allele6401	allele6402	allele6403	allele6404	allele6405	allele6406	allele6407	allele6408	allele6409	allele6410	allele6411	allele6412	allele6413	allele6414	allele6415	allele6416	allele6417	allele6418	allele6419	allele6420	allele6421	allele6422	allele6423	allele6424	allele6425	allele6426	allele6427	allele6428	allele6429	allele6430	allele6431	allele6432	allele6433	allele6434	allele6435	allele6436	allele6437	allele6438	allele6439	allele6440	allele6441	allele6442	allele6443	allele6444	allele6445	allele6446	allele6447	allele6448	allele6449	allele6450	allele6451	allele6452	allele6453	allele6454	allele6455	allele6456	allele6457	allele6458	allele6459	allele6460	allele6461	allele6462	allele6463	allele6464	allele6465	allele6466	allele6467	allele6468	allele6469	allele6470	allele6471	allele6472	allele6473	allele6474	allele6475	allele6476	allele6477	allele6478	allele6479	allele6480	allele6481	allele6482	allele6483	allele6484	allele6485	allele6486	allele6487	allele6488	allele6489	allele6490	allele6491	allele6492	allele6493	allele6494	allele6495	allele6496	allele6497	allele6498	allele6499	allele6500	allele6501	allele6502	allele6503	allele6504	allele6505	allele6506	allele6507	allele6508	allele6509	allele6510	allele6511	allele6512	allele6513	allele6514	allele6515	allele6516	allele6517	allele6518	allele6519	allele6520	allele6521	allele6522	allele6523	allele6524	allele6525	allele6526	allele6527	allele6528	allele6529	allele6530	allele6531	allele6532	allele6533	allele6534	allele6535	allele6536	allele6537	allele6538	allele6539	allele6540	allele6541	allele6542	allele6543	allele6544	allele6545	allele6546	allele6547	allele6548	allele6549	allele6550	allele6551	allele6552	allele6553	allele6554	allele6555	allele6556	allele6557	allele6558	allele6559	allele6560	allele6561	allele6562	allele6563	allele6564	allele6565	allele6566	allele6567	allele6568	allele6569	allele6570	allele6571	allele6572	allele6573	allele6574	allele6575	allele6576	allele6577	allele6578	allele6579	allele6580	allele6581	allele6582	allele6583	allele6584	allele6585	allele6586	allele6587	allele6588	allele6589	allele6590	allele6591	allele6592	allele6593	allele6594	allele6595	allele6596	allele6597	allele6598	allele6599	allele6600	allele6601	allele6602	allele6603	allele6604	allele6605	allele6606	allele6607	allele6608	allele6609	allele6610	allele6611	allele6612	allele6613	allele6614	allele6615	allele6616	allele6617	allele6618	allele6619	allele6620	allele6621	allele6622	allele6623	allele6624	allele6625	allele6626	allele6627	allele6628	allele6629	allele6630	allele6631	allele6632	allele6633	allele6634	allele6635	allele6636	allele6637	allele6638	allele6639	allele6640	allele6641	allele6642	allele6643	allele6644	allele6645	allele6646	allele6647	allele6648	allele6649	allele6650	allele6651	allele6652	allele6653	allele6654	allele6655	allele6656	allele6657	allele6658	allele6659	allele6660	allele6661	allele6662	allele6663	allele6664	allele6665	allele6666	allele6667	allele6668	allele6669	allele6670	allele6671	allele6672	allele6673	allele6674	allele6675	allele6676	allele6677	allele6678	allele6679	allele6680	allele6681	allele6682	allele6683	allele6684	allele6685	allele6686	allele6687	allele6688	allele6689	allele6690	allele6691	allele6692	allele6693	allele6694	allele6695	allele6696	allele6697	allele6698	allele6699	allele6700	allele6701	allele6702	allele6703	allele6704	allele6705	allele6706	allele6707	allele6708	allele6709	allele6710	allele6711	allele6712	allele6713	allele6714	allele6715	allele6716	allele6717	allele6718	allele6719	allele6720	allele6721	allele6722	allele6723	allele6724	allele6725	allele6726	allele6727	allele6728	allele6729	allele6730	allele6731	allele6732	allele6733	allele6734	allele6735	allele6736	allele6737	allele6738	allele6739	allele6740	allele6741	allele6742	allele6743	allele6744	allele6745	allele6746	allele6747	allele6748	allele6749	allele6750	allele6751	allele6752	allele6753	allele6754	allele6755	allele6756	allele6757	allele6758	allele6759	allele6760	allele6761	allele6762	allele6763	allele6764	allele6765	allele6766	allele6767	allele6768	allele6769	allele6770	allele6771	allele6772	allele6773	allele6774	allele6775	allele6776	allele6777	allele6778	allele6779	allele6780	allele6781	allele6782	allele6783	allele6784	allele6785	allele6786	allele6787	allele6788	allele6789	allele6790	allele6791	allele6792	allele6793	allele6794	allele6795	allele6796	allele6797	allele6798	allele6799	allele6800	allele6801	allele6802	allele6803	allele6804	allele6805	allele6806	allele6807	allele6808	allele6809	allele6810	allele6811	allele6812	allele6813	allele6814	allele6815	allele6816	allele6817	allele6818	allele6819	allele6820	allele6821	allele6822	allele6823	allele6824	allele6825	allele6826	allele6827	allele6828	allele6829	allele6830	allele6831	allele6832	allele6833	allele6834	allele6835	allele6836	allele6837	allele6838	allele6839	allele6840	allele6841	allele6842	allele6843	allele6844	allele6845	allele6846	allele6847	allele6848	allele6849	allele6850	allele6851	allele6852	allele6853	allele6854	allele6855	allele6856	allele6857	allele6858	allele6859	allele6860	allele6861	allele6862	allele6863	allele6864	allele6865	allele6866	allele6867	allele6868	allele6869	allele6870	allele6871	allele6872	allele6873	allele6874	allele6875	allele6876	allele6877	allele6878	allele6879	allele6880	allele6881	allele6882	allele6883	allele6884	allele6885	allele6886	allele6887	allele6888	allele6889	allele6890	allele6891	allele6892	allele6893	allele6894	allele6895	allele6896	allele6897	allele6898	allele6899	allele6900	allele6901	allele6902	allele6903	allele6904	allele6905	allele6906	allele6907	allele6908	allele6909	allele6910	allele6911	allele6912	allele6913	allele6914	allele6915	allele6916	allele6917	allele6918	allele6919	allele6920	allele6921	allele6922	allele6923	allele6924	allele6925	allele6926	allele6927	allele6928	allele6929	allele6930	allele6931	allele6932	allele6933	allele6934	allele6935	allele6936	allele6937	allele6938	allele6939	allele6940	allele6941	allele6942	allele6943	allele6944	allele6945	allele6946	allele6947	allele6948	allele6949	allele6950	allele6951	allele6952	allele6953	allele6954	allele6955	allele6956	allele6957	allele6958	allele6959	allele6960	allele6961	allele6962	allele6963	allele6964	allele6965	allele6966	allele6967	allele6968	allele6969	allele6970	allele6971	allele6972	allele6973	allele6974	allele6975	allele6976	allele6977	allele6978	allele6979	allele6980	allele6981	allele6982	allele6983	allele6984	allele6985	allele6986	allele6987	allele6988	allele6989	allele6990	allele6991	allele6992	allele6993	allele6994	allele6995	allele6996	allele6997	allele6998	allele6999	allele7000	allele7001	allele7002	allele7003	allele7004	allele7005	allele7006	allele7007	allele7008	allele7009	allele7010	allele7011	allele7012	allele7013	allele7014	allele7015	allele7016	allele7017	allele7018	allele7019	allele7020	allele7021	allele7022	allele7023	allele7024	allele7025	allele7026	allele7027	allele7028	allele7029	allele7030	allele7031	allele7032	allele7033	allele7034	allele7035	allele7036	allele7037	allele7038	allele7039	allele7040	allele7041	allele7042	allele7043	allele7044	allele7045	allele7046	allele7047	allele7048	allele7049	allele7050	allele7051	allele7052	allele7053	allele7054	allele7055	allele7056	allele7057	allele7058	allele7059	allele7060	allele7061	allele7062	allele7063	allele7064	allele7065	allele7066	allele7067	allele7068	allele7069	allele7070	allele7071	allele7072	allele7073	allele7074	allele7075	allele7076	allele7077	allele7078	allele7079	allele7080	allele7081	allele7082	allele7083	allele7084	allele7085	allele7086	allele7087	allele7088	allele7089	allele7090	allele7091	allele7092	allele7093	allele7094	allele7095	allele7096	allele7097	allele7098	allele7099	allele7100	allele7101	allele7102	allele7103	allele7104	allele7105	allele7106	allele7107	allele7108	allele7109	allele7110	allele7111	allele7112	allele7113	allele7114	allele7115	allele7116	allele7117	allele7118	allele7119	allele7120	allele7121	allele7122	allele7123	allele7124	allele7125	allele7126	allele7127	allele7128	allele7129	allele7130	allele7131	allele7132	allele7133	allele7134	allele7135	allele7136	allele7137	allele7138	allele7139	allele7140	allele7141	allele7142	allele7143	allele7144	allele7145	allele7146	allele7147	allele7148	allele7149	allele7150	allele7151	allele7152	allele7153	allele7154	allele7155	allele7156	allele7157	allele7158	allele7159	allele7160	allele7161	allele7162	allele7163	allele7164	allele7165	allele7166	allele7167	allele7168	allele7169	allele7170	allele7171	allele7172	allele7173	allele7174	allele7175	allele7176	allele7177	allele7178	allele7179	allele7180	allele7181	allele7182	allele7183	allele7184	allele7185	allele7186	allele7187	allele7188	allele7189	allele7190	allele7191	allele7192	allele7193	allele7194	allele7195	allele7196	allele7197	allele7198	allele7199	allele7200	allele7201	allele7202	allele7203	allele7204	allele7205	allele7206	allele7207	allele7208	allele7209	allele7210	allele7211	allele7212	allele7213	allele7214	allele7215	allele7216	allele7217	allele7218	allele7219	allele7220	allele7221	allele7222	allele7223	allele7224	allele7225	allele7226	allele7227	allele7228	allele7229	allele7230	allele7231	allele7232	allele7233	allele7234	allele7235	allele7236	allele7237	allele7238	allele7239	allele7240	allele7241	allele7242	allele7243	allele7244	allele7245	allele7246	allele7247	allele7248	allele7249	allele7250	allele7251	allele7252	allele7253	allele7254	allele7255	allele7256	allele7257	allele7258	allele7259	allele7260	allele7261	allele7262	allele7263	allele7264	allele7265	allele7266	allele7267	allele7268	allele7269	allele7270	allele7271	allele7272	allele7273	allele7274	allele7275	allele7276	allele7277	allele7278	allele7279	allele7280	allele7281	allele7282	allele7283	allele7284	allele7285	allele7286	allele7287	allele7288	allele7289	allele7290	allele7291	allele7292	allele7293	allele7294	allele7295	allele7296	allele7297	allele7298	allele7299	allele7300	allele7301	allele7302	allele7303	allele7304	allele7305	allele7306	allele7307	allele7308	allele7309	allele7310	allele7311	allele7312	allele7313	allele7314	allele7315	allele7316	allele7317	allele7318	allele7319	allele7320	allele7321	allele7322	allele7323	allele7324	allele7325	allele7326	allele7327	allele7328	allele7329	allele7330	allele7331	allele7332	allele7333	allele7334	allele7335	allele7336	allele7337	allele7338	allele7339	allele7340	allele7341	allele7342	allele7343	allele7344	allele7345	allele7346	allele7347	allele7348	allele7349	allele7350	allele7351	allele7352	allele7353	allele7354	allele7355	allele7356	allele7357	allele7358	allele7359	allele7360	allele7361	allele7362	allele7363	allele7364	allele7365	allele7366	allele7367	allele7368	allele7369	allele7370	allele7371	allele7372	allele7373	allele7374	allele7375	allele7376	allele7377	allele7378	allele7379	allele7380	allele7381	allele7382	allele7383	allele7384	allele7385	allele7386	allele7387	allele7388	allele7389	allele7390	allele7391	allele7392	allele7393	allele7394	allele7395	allele7396	allele7397	allele7398	allele7399	allele7400	allele7401	allele7402	allele7403	allele7404	allele7405	allele7406	allele7407	allele7408	allele7409	allele7410	allele7411	allele7412	allele7413	allele7414	allele7415	allele7416	allele7417	allele7418	allele7419	allele7420	allele7421	allele7422	allele7423	allele7424	allele7425	allele7426	allele7427	allele7428	allele7429	allele7430	allele7431	allele7432	allele7433	allele7434	allele7435	allele7436	allele7437	allele7438	allele7439	allele7440	allele7441	allele7442	allele7443	allele7444	allele7445	allele7446	allele7447	allele7448	allele7449	allele7450	allele7451	allele7452	allele7453	allele7454	allele7455	allele7456	allele7457	allele7458	allele7459	allele7460	allele7461	allele7462	allele7463	allele7464	allele7465	allele7466	allele7467	allele7468	allele7469	allele7470	allele7471	allele7472	allele7473	allele7474	allele7475	allele7476	allele7477	allele7478	allele7479	allele7480	allele7481	allele7482	allele7483	allele7484	allele7485	allele7486	allele7487	allele7488	allele7489	allele7490	allele7491	allele7492	allele7493	allele7494	allele7495	allele7496	allele7497	allele7498	allele7499	allele7500	allele7501	allele7502	allele7503	allele7504	allele7505	allele7506	allele7507	allele7508	allele7509	allele7510	allele7511	allele7512	allele7513	allele7514	allele7515	allele7516	allele7517	allele7518	allele7519	allele7520	allele7521	allele7522	allele7523	allele7524	allele7525	allele7526	allele7527	allele7528	allele7529	allele7530	allele7531	allele7532	allele7533	allele7534	allele7535	allele7536	allele7537	allele7538	allele7539	allele7540	allele7541	allele7542	allele7543	allele7544	allele7545	allele7546	allele7547	allele7548	allele7549	allele7550	allele7551	allele7552	allele7553	allele7554	allele7555	allele7556	allele7557	allele7558	allele7559	allele7560	allele7561	allele7562	allele7563	allele7564	allele7565	allele7566	allele7567	allele7568	allele7569	allele7570	allele7571	allele7572	allele7573	allele7574	allele7575	allele7576	allele7577	allele7578	allele7579	allele7580	allele7581	allele7582	allele7583	allele7584	allele7585	allele7586	allele7587	allele7588	allele7589	allele7590	allele7591	allele7592	allele7593	allele7594	allele7595	allele7596	allele7597	allele7598	allele7599	allele7600	allele7601	allele7602	allele7603	allele7604	allele7605	allele7606	allele7607	allele7608	allele7609	allele7610	allele7611	allele7612	allele7613	allele7614	allele7615	allele7616	allele7617	allele7618	allele7619	allele7620	allele7621	allele7622	allele7623	allele7624	allele7625	allele7626	allele7627	allele7628	allele7629	allele7630	allele7631	allele7632	allele7633	allele7634	allele7635	allele7636	allele7637	allele7638	allele7639	allele7640	allele7641	allele7642	allele7643	allele7644	allele7645	allele7646	allele7647	allele7648	allele7649	allele7650	allele7651	allele7652	allele7653	allele7654	allele7655	allele7656	allele7657	allele7658	allele7659	allele7660	allele7661	allele7662	allele7663	allele7664	allele7665	allele7666	allele7667	allele7668	allele7669	allele7670	allele7671	allele7672	allele7673	allele7674	allele7675	allele7676	allele7677	allele7678	allele7679	allele7680	allele7681	allele7682	allele7683	allele7684	allele7685	allele7686	allele7687	allele7688	allele7689	allele7690	allele7691	allele7692	allele7693	allele7694	allele7695	allele7696	allele7697	allele7698	allele7699	allele7700	allele7701	allele7702	allele7703	allele7704	allele7705	allele7706	allele7707	allele7708	allele7709	allele7710	allele7711	allele7712	allele7713	allele7714	allele7715	allele7716	allele7717	allele7718	allele7719	allele7720	allele7721	allele7722	allele7723	allele7724	allele7725	allele7726	allele7727	allele7728	allele7729	allele7730	allele7731	allele7732	allele7733	allele7734	allele7735	allele7736	allele7737	allele7738	allele7739	allele7740	allele7741	allele7742	allele7743	allele7744	allele7745	allele7746	allele7747	allele7748	allele7749	allele7750	allele7751	allele7752	allele7753	allele7754	allele7755	allele7756	allele7757	allele7758	allele7759	allele7760	allele7761	allele7762	allele7763	allele7764	allele7765	allele7766	allele7767	allele7768	allele7769	allele7770	allele7771	allele7772	allele7773	allele7774	allele7775	allele7776	allele7777	allele7778	allele7779	allele7780	allele7781	allele7782	allele7783	allele7784	allele7785	allele7786	allele7787	allele7788	allele7789	allele7790	allele7791	allele7792	allele7793	allele7794	allele7795	allele7796	allele7797	allele7798	allele7799	allele7800	allele7801	allele7802	allele7803	allele7804	allele7805	allele7806	allele7807	allele7808	allele7809	allele7810	allele7811	allele7812	allele7813	allele7814	allele7815	allele7816	allele7817	allele7818	allele7819	allele7820	allele7821	allele7822	allele7823	allele7824	allele7825	allele7826	allele7827	allele7828	allele7829	allele7830	allele7831	allele7832	allele7833	allele7834	allele7835	allele7836	allele7837	allele7838	allele7839	allele7840	allele7841	allele7842	allele7843	allele7844	allele7845	allele7846	allele7847	allele7848	allele7849	allele7850	allele7851	allele7852	allele7853	allele7854	allele7855	allele7856	allele7857	allele7858	allele7859	allele7860	allele7861	allele7862	allele7863	allele7864	allele7865	allele7866	allele7867	allele7868	allele7869	allele7870	allele7871	allele7872	allele7873	allele7874	allele7875	allele7876	allele7877	allele7878	allele7879	allele7880	allele7881	allele7882	allele7883	allele7884	allele7885	allele7886	allele7887	allele7888	allele7889	allele7890	allele7891	allele7892	allele7893	allele7894	allele7895	allele7896	allele7897	allele7898	allele7899	allele7900	allele7901	allele7902	allele7903	allele7904	allele7905	allele7906	allele7907	allele7908	allele7909	allele7910	allele7911	allele7912	allele7913	allele7914	allele7915	allele7916	allele7917	allele7918	allele7919	allele7920	allele7921	allele7922	allele7923	allele7924	allele7925	allele7926	allele7927	allele7928	allele7929	allele7930	allele7931	allele7932	allele7933	allele7934	allele7935	allele7936	allele7937	allele7938	allele7939	allele7940	allele7941	allele7942	allele7943	allele7944	allele7945	allele7946	allele7947	allele7948	allele7949	allele7950	allele7951	allele7952	allele7953	allele7954	allele7955	allele7956	allele7957	allele7958	allele7959	allele7960	allele7961	allele7962	allele7963	allele7964	allele7965	allele7966	allele7967	allele7968	allele7969	allele7970	allele7971	allele7972	allele7973	allele7974	allele7975	allele7976	allele7977	allele7978	allele7979	allele7980	allele7981	allele7982	allele7983	allele7984	allele7985	allele7986	allele7987	allele7988	allele7989	allele7990	allele7991	allele7992	allele7993	allele7994	allele7995	allele7996	allele7997	allele7998	allele7999	allele8000	allele8001	allele8002	allele8003	allele8004	allele8005	allele8006	allele8007	allele8008	allele8009	allele8010	allele8011	allele8012	allele8013	allele8014	allele8015	allele8016	allele8017	allele8018	allele8019	allele8020	allele8021	allele8022	allele8023	allele8024	allele8025	allele8026	allele8027	allele8028	allele8029	allele8030	allele8031	allele8032	allele8033	allele8034	allele8035	allele8036	allele8037	allele8038	allele8039	allele8040	allele8041	allele8042	allele8043	allele8044	allele8045	allele8046	allele8047	allele8048	allele8049	allele8050	allele8051	allele8052	allele8053	allele8054	allele8055	allele8056	allele8057	allele8058	allele8059	allele8060	allele8061	allele8062	allele8063	allele8064	allele8065	allele8066	allele8067	allele8068	allele8069	allele8070	allele8071	allele8072	allele8073	allele8074	allele8075	allele8076	allele8077	allele8078	allele8079	allele8080	allele8081	allele8082	allele8083	allele8084	allele8085	allele8086	allele8087	allele8088	allele8089	allele8090	allele8091	allele8092	allele8093	allele8094	allele8095	allele8096	allele8097	allele8098	allele8099	allele8100	allele8101	allele8102	allele8103	allele8104	allele8105	allele8106	allele8107	allele8108	allele8109	allele8110	allele8111	allele8112	allele8113	allele8114	allele8115	allele8116	allele8117	allele8118	allele8119	allele8120	allele8121	allele8122	allele8123	allele8124	allele8125	allele8126	allele8127	allele8128	allele8129	allele8130	allele8131	allele8132	allele8133	allele8134	allele8135	allele8136	allele8137	allele8138	allele8139	allele8140	allele8141	allele8142	allele8143	allele8144	allele8145	allele8146	allele8147	allele8148	allele8149	allele8150	allele8151	allele8152	allele8153	allele8154	allele8155	allele8156	allele8157	allele8158	allele8159	allele8160	allele8161	allele8162	allele8163	allele8164	allele8165	allele8166	allele8167	allele8168	allele8169	allele8170	allele8171	allele8172	allele8173	allele8174	allele8175	allele8176	allele8177	allele8178	allele8179	allele8180	allele8181	allele8182	allele8183	allele8184	allele8185	allele8186	allele8187	allele8188	allele8189	allele8190	allele8191	allele8192	allele8193	allele8194	allele8195	allele8196	allele8197	allele8198	allele8199	allele8200	allele8201	allele8202	allele8203	allele8204	allele8205	allele8206	allele8207	allele8208	allele8209	allele8210	allele8211	allele8212	allele8213	allele8214	allele8215	allele8216	allele8217	allele8218	allele8219	allele8220	allele8221	allele8222	allele8223	allele8224	allele8225	allele8226	allele8227	allele8228	allele8229	allele8230	allele8231	allele8232	allele8233	allele8234	allele8235	allele8236	allele8237	allele8238	allele8239	allele8240	allele8241	allele8242	allele8243	allele8244	allele8245	allele8246	allele8247	allele8248	allele8249	allele8250	allele8251	allele8252	allele8253	allele8254	allele8255	allele8256	allele8257	allele8258	allele8259	allele8260	allele8261	allele8262	allele8263	allele8264	allele8265	allele8266	allele8267	allele8268	allele8269	allele8270	allele8271	allele8272	allele8273	allele8274	allele8275	allele8276	allele8277	allele8278	allele8279	allele8280	allele8281	allele8282	allele8283	allele8284	allele8285	allele8286	allele8287	allele8288	allele8289	allele8290	allele8291	allele8292	allele8293	allele8294	allele8295	allele8296	allele8297	allele8298	allele8299	allele8300	allele8301	allele8302	allele8303	allele8304	allele8305	allele8306	allele8307	allele8308	allele8309	allele8310	allele8311	allele8312	allele8313	allele8314	allele8315	allele8316	allele8317	allele8318	allele8319	allele8320	allele8321	allele8322	allele8323	allele8324	allele8325	allele8326	allele8327	allele8328	allele8329	allele8330	allele8331	allele8332	allele8333	allele8334	allele8335	allele8336	allele8337	allele8338	allele8339	allele8340	allele8341	allele8342	allele8343	allele8344	allele8345	allele8346	allele8347	allele8348	allele8349	allele8350	allele8351	allele8352	allele8353	allele8354	allele8355	allele8356	allele8357	allele8358	allele8359	allele8360	allele8361	allele8362	allele8363	allele8364	allele8365	allele8366	allele8367	allele8368	allele8369	allele8370	allele8371	allele8372	allele8373	allele8374	allele8375	allele8376	allele8377	allele8378	allele8379	allele8380	allele8381	allele8382	allele8383	allele8384	allele8385	allele8386	allele8387	allele8388	allele8389	allele8390	allele8391	allele8392	allele8393	allele8394	allele8395	allele8396	allele8397	allele8398	allele8399	allele8400	allele8401	allele8402	allele8403	allele8404	allele8405	allele8406	allele8407	allele8408	allele8409	allele8410	allele8411	allele8412	allele8413	allele8414	allele8415	allele8416	allele8417	allele8418	allele8419	allele8420	allele8421	allele8422	allele8423	allele8424	allele8425	allele8426	allele8427	allele8428	allele8429	allele8430	allele8431	allele8432	allele8433	allele8434	allele8435	allele8436	allele8437	allele8438	allele8439	allele8440	allele8441	allele8442	allele8443	allele8444	allele8445	allele8446	allele8447	allele8448	allele8449	allele8450	allele8451	allele8452	allele8453	allele8454	allele8455	allele8456	allele8457	allele8458	allele8459	allele8460	allele8461	allele8462	allele8463	allele8464	allele8465	allele8466	allele8467	allele8468	allele8469	allele8470	allele8471	allele8472	allele8473	allele8474	allele8475	allele8476	allele8477	allele8478	allele8479	allele8480	allele8481	allele8482	allele8483	allele8484	allele8485	allele8486	allele8487	allele8488	allele8489	allele8490	allele8491	allele8492	allele8493	allele8494	allele8495	allele8496	allele8497	allele8498	allele8499	allele8500	allele8501	allele8502	allele8503	allele8504	allele8505	allele8506	allele8507	allele8508	allele8509	allele8510	allele8511	allele8512	allele8513	allele8514	allele8515	allele8516	allele8517	allele8518	allele8519	allele8520	allele8521	allele8522	allele8523	allele8524	allele8525	allele8526	allele8527	allele8528	allele8529	allele8530	allele8531	allele8532	allele8533	allele8534	allele8535	allele8536	allele8537	allele8538	allele8539	allele8540	allele8541	allele8542	allele8543	allele8544	allele8545	allele8546	allele8547	allele8548	allele8549	allele8550	allele8551	allele8552	allele8553	allele8554	allele8555	allele8556	allele8557	allele8558	allele8559	allele8560	allele8561	allele8562	allele8563	allele8564	allele8565	allele8566	allele8567	allele8568	allele8569	allele8570	allele8571	allele8572	allele8573	allele8574	allele8575	allele8576	allele8577	allele8578	allele8579	allele8580	allele8581	allele8582	allele8583	allele8584	allele8585	allele8586	allele8587	allele8588	allele8589	allele8590	allele8591	allele8592	allele8593	allele8594	allele8595	allele8596	allele8597	allele8598	allele8599	allele8600	allele8601	allele8602	allele8603	allele8604	allele8605	allele8606	allele8607	allele8608	allele8609	allele8610	allele8611	allele8612	allele8613	allele8614	allele8615	allele8616	allele8617	allele8618	allele8619	allele8620	allele8621	allele8622	allele8623	allele8624	allele8625	allele8626	allele8627	allele8628	allele8629	allele8630	allele8631	allele8632	allele8633	allele8634	allele8635	allele8636	allele8637	allele8638	allele8639	allele8640	allele8641	allele8642	allele8643	allele8644	allele8645	allele8646	allele8647	allele8648	allele8649	allele8650	allele8651	allele8652	allele8653	allele8654	allele8655	allele8656	allele8657	allele8658	allele8659	allele8660	allele8661	allele8662	allele8663	allele8664	allele8665	allele8666	allele8667	allele8668	allele8669	allele8670	allele8671	allele8672	allele8673	allele8674	allele8675	allele8676	allele8677	allele8678	allele8679	allele8680	allele8681	allele8682	allele8683	allele8684	allele8685	allele8686	allele8687	allele8688	allele8689	allele8690	allele8691	allele8692	allele8693	allele8694	allele8695	allele8696	allele8697	allele8698	allele8699	allele8700	allele8701	allele8702	allele8703	allele8704	allele8705	allele8706	allele8707	allele8708	allele8709	allele8710	allele8711	allele8712	allele8713	allele8714	allele8715	allele8716	allele8717	allele8718	allele8719	allele8720	allele8721	allele8722	allele8723	allele8724	allele8725	allele8726	allele8727	allele8728	allele8729	allele8730	allele8731	allele8732	allele8733	allele8734	allele8735	allele8736	allele8737	allele8738	allele8739	allele8740	allele8741	allele8742	allele8743	allele8744	allele8745	allele8746	allele8747	allele8748	allele8749	allele8750	allele8751	allele8752	allele8753	allele8754	allele8755	allele8756	allele8757	allele8758	allele8759	allele8760	allele8761	allele8762	allele8763	allele8764	allele8765	allele8766	allele8767	allele8768	allele8769	allele8770	allele8771	allele8772	allele8773	allele8774	allele8775	allele8776	allele8777	allele8778	allele8779	allele8780	allele8781	allele8782	allele8783	allele8784	allele8785	allele8786	allele8787	allele8788	allele8789	allele8790	allele8791	allele8792	allele8793	allele8794	allele8795	allele8796	allele8797	allele8798	allele8799	allele8800	allele8801	allele8802	allele8803	allele8804	allele8805	allele8806	allele8807	allele8808	allele8809	allele8810	allele8811	allele8812	allele8813	allele8814	allele8815	allele8816	allele8817	allele8818	allele8819	allele8820	allele8821	allele8822	allele8823	allele8824	allele8825	allele8826	allele8827	allele8828	allele8829	allele8830	allele8831	allele8832	allele8833	allele8834	allele8835	allele8836	allele8837	allele8838	allele8839	allele8840	allele8841	allele8842	allele8843	allele8844	allele8845	allele8846	allele8847	allele8848	allele8849	allele8850	allele8851	allele8852	allele8853	allele8854	allele8855	allele8856	allele8857	allele8858	allele8859	allele8860	allele8861	allele8862	allele8863	allele8864	allele8865	allele8866	allele8867	allele8868	allele8869	allele8870	allele8871	allele8872	allele8873	allele8874	allele8875	allele8876	allele8877	allele8878	allele8879	allele8880	allele8881	allele8882	allele8883	allele8884	allele8885	allele8886	allele8887	allele8888	allele8889	allele8890	allele8891	allele8892	allele8893	allele8894	allele8895	allele8896	allele8897	allele8898	allele8899	allele8900	allele8901	allele8902	allele8903	allele8904	allele8905	allele8906	allele8907	allele8908	allele8909	allele8910	allele8911	allele8912	allele8913	allele8914	allele8915	allele8916	allele8917	allele8918	allele8919	allele8920	allele8921	allele8922	allele8923	allele8924	allele8925	allele8926	allele8927	allele8928	allele8929	allele8930	allele8931	allele8932	allele8933	allele8934	allele8935	allele8936	allele8937	allele8938	allele8939	allele8940	allele8941	allele8942	allele8943	allele8944	allele8945	allele8946	allele8947	allele8948	allele8949	allele8950	allele8951	allele8952	allele8953	allele8954	allele8955	allele8956	allele8957	allele8958	allele8959	allele8960	allele8961	allele8962	allele8963	allele8964	allele8965	allele8966	allele8967	allele8968	allele8969	allele8970	allele8971	allele8972	allele8973	allele8974	allele8975	allele8976	allele8977	allele8978	allele8979	allele8980	allele8981	allele8982	allele8983	allele8984	allele8985	allele8986	allele8987	allele8988	allele8989	allele8990	allele8991	allele8992	allele8993	allele8994	allele8995	allele8996	allele8997	allele8998	allele8999	allele9000	allele9001	allele9002	allele9003	allele9004	allele9005	allele9006	allele9007	allele9008	allele9009	allele9010	allele9011	allele9012	allele9013	allele9014	allele9015	allele9016	allele9017	allele9018	allele9019	allele9020	allele9021	allele9022	allele9023	allele9024	allele9025	allele9026	allele9027	allele9028	allele9029	allele9030	allele9031	allele9032	allele9033	allele9034	allele9035	allele9036	allele9037	allele9038	allele9039	allele9040	allele9041	allele9042	allele9043	allele9044	allele9045	allele9046	allele9047	allele9048	allele9049	allele9050	allele9051	allele9052	allele9053	allele9054	allele9055	allele9056	allele9057	allele9058	allele9059	allele9060	allele9061	allele9062	allele9063	allele9064	allele9065	allele9066	allele9067	allele9068	allele9069	allele9070	allele9071	allele9072	allele9073	allele9074	allele9075	allele9076	allele9077	allele9078	allele9079	allele9080	allele9081	allele9082	allele9083	allele9084	allele9085	allele9086	allele9087	allele9088	allele9089	allele9090	allele9091	allele9092	allele9093	allele9094	allele9095	allele9096	allele9097	allele9098	allele9099	allele9100	allele9101	allele9102	allele9103	allele9104	allele9105	allele9106	allele9107	allele9108	allele9109	allele9110	allele9111	allele9112	allele9113	allele9114	allele9115	allele9116	allele9117	allele9118	allele9119	allele9120	allele9121	allele9122	allele9123	allele9124	allele9125	allele9126	allele9127	allele9128	allele9129	allele9130	allele9131	allele9132	allele9133	allele9134	allele9135	allele9136	allele9137	allele9138	allele9139	allele9140	allele9141	allele9142	allele9143	allele9144	allele9145	allele9146	allele9147	allele9148	allele9149	allele9150	allele9151	allele9152	allele9153	allele9154	allele9155	allele9156	allele9157	allele9158	allele9159	allele9160	allele9161	allele9162	allele9163	allele9164	allele9165	allele9166	allele9167	allele9168	allele9169	allele9170	allele9171	allele9172	allele9173	allele9174	allele9175	allele9176	allele9177	allele9178	allele9179	allele9180	allele9181	allele9182	allele9183	allele9184	allele9185	allele9186	allele9187	allele9188	allele9189	allele9190	allele9191	allele9192	allele9193	allele9194	allele9195	allele9196	allele9197	allele9198	allele9199	allele9200	allele9201	allele9202	allele9203	allele9204	allele9205	allele9206	allele9207	allele9208	allele9209	allele9210	allele9211	allele9212	allele9213	allele9214	allele9215	allele9216	allele9217	allele9218	allele9219	allele9220	allele9221	allele9222	allele9223	allele9224	allele9225	allele9226	allele9227	allele9228	allele9229	allele9230	allele9231	allele9232	allele9233	allele9234	allele9235	allele9236	allele9237	allele9238	allele9239	allele9240	allele9241	allele9242	allele9243	allele9244	allele9245	allele9246	allele9247	allele9248	allele9249	allele9250	allele9251	allele9252	allele9253	allele9254	allele9255	allele9256	allele9257	allele9258	allele9259	allele9260	allele9261	allele9262	allele9263	allele9264	allele9265	allele9266	allele9267	allele9268	allele9269	allele9270	allele9271	allele9272	allele9273	allele9274	allele9275	allele9276	allele9277	allele9278	allele9279	allele9280	allele9281	allele9282	allele9283	allele9284	allele9285	allele9286	allele9287	allele9288	allele9289	allele9290	allele9291	allele9292	allele9293	allele9294	allele9295	allele9296	allele9297	allele9298	allele9299	allele9300	allele9301	allele9302	allele9303	allele9304	allele9305	allele9306	allele9307	allele9308	allele9309	allele9310	allele9311	allele9312	allele9313	allele9314	allele9315	allele9316	allele9317	allele9318	allele9319	allele9320	allele9321	allele9322	allele9323	allele9324	allele9325	allele9326	allele9327	allele9328	allele9329	allele9330	allele9331	allele9332	allele9333	allele9334	allele9335	allele9336	allele9337	allele9338	allele9339	allele9340	allele9341	allele9342	allele9343	allele9344	allele9345	allele9346	allele9347	allele9348	allele9349	allele9350	allele9351	allele9352	allele9353	allele9354	allele9355	allele9356	allele9357	allele9358	allele9359	allele9360	allele9361	allele9362	allele9363	allele9364	allele9365	allele9366	allele9367	allele9368	allele9369	allele9370	allele9371	allele9372	allele9373	allele9374	allele9375	allele9376	allele9377	allele9378	allele9379	allele9380	allele9381	allele9382	allele9383	allele9384	allele9385	allele9386	allele9387	allele9388	allele9389	allele9390	allele9391	allele9392	allele9393	allele9394	allele9395	allele9396	allele9397	allele9398	allele9399	allele9400	allele9401	allele9402	allele9403	allele9404	allele9405	allele9406	allele9407	allele9408	allele9409	allele9410	allele9411	allele9412	allele9413	allele9414	allele9415	allele9416	allele9417	allele9418	allele9419	allele9420	allele9421	allele9422	allele9423	allele9424	allele9425	allele9426	allele9427	allele9428	allele9429	allele9430	allele9431	allele9432	allele9433	allele9434	allele9435	allele9436	allele9437	allele9438	allele9439	allele9440	allele9441	allele9442	allele9443	allele9444	allele9445	allele9446	allele9447	allele9448	allele9449	allele9450	allele9451	allele9452	allele9453	allele9454	allele9455	allele9456	allele9457	allele9458	allele9459	allele9460	allele9461	allele9462	allele9463	allele9464	allele9465	allele9466	allele9467	allele9468	allele9469	allele9470	allele9471	allele9472	allele9473	allele9474	allele9475	allele9476	allele9477	allele9478	allele9479	allele9480	allele9481	allele9482	allele9483	allele9484	allele9485	allele9486	allele9487	allele9488	allele9489	allele9490	allele9491	allele9492	allele9493	allele9494	allele9495	allele9496	allele9497	allele9498	allele9499	allele9500	allele9501	allele9502	allele9503	allele9504	allele9505	allele9506	allele9507	allele9508	allele9509	allele9510	allele9511	allele9512	allele9513	allele9514	allele9515	allele9516	allele9517	allele9518	allele9519	allele9520	allele9521	allele9522	allele9523	allele9524	allele9525	allele9526	allele9527	allele9528	allele9529	allele9530	allele9531	allele9532	allele9533	allele9534	allele9535	allele9536	allele9537	allele9538	allele9539	allele9540	allele9541	allele9542	allele9543	allele9544	allele9545	allele9546	allele9547	allele9548	allele9549	allele9550	allele9551	allele9552	allele9553	allele9554	allele9555	allele9556	allele9557	allele9558	allele9559	allele9560	allele9561	allele9562	allele9563	allele9564	allele9565	allele9566	allele9567	allele9568	allele9569	allele9570	allele9571	allele9572	allele9573	allele9574	allele9575	allele9576	allele9577	allele9578	allele9579	allele9580	allele9581	allele9582	allele9583	allele9584	allele9585	allele9586	allele9587	allele9588	allele9589	allele9590	allele9591	allele9592	allele9593	allele9594	allele9595	allele9596	allele9597	allele9598	allele9599	allele9600	allele9601	allele9602	allele9603	allele9604	allele9605	allele9606	allele9607	allele9608	allele9609	allele9610	allele9611	allele9612	allele9613	allele9614	allele9615	allele9616	allele9617	allele9618	allele9619	allele9620	allele9621	allele9622	allele9623	allele9624	allele9625	allele9626	allele9627	allele9628	allele9629	allele9630	allele9631	allele9632	allele9633	allele9634	allele9635	allele9636	allele9637	allele9638	allele9639	allele9640	allele9641	allele9642	allele9643	allele9644	allele9645	allele9646	allele9647	allele9648	allele9649	allele9650	allele9651	allele9652	allele9653	allele9654	allele9655	allele9656	allele9657	allele9658	allele9659	allele9660	allele9661	allele9662	allele9663	allele9664	allele9665	allele9666	allele9667	allele9668	allele9669	allele9670	allele9671	allele9672	allele9673	allele9674	allele9675	allele9676	allele9677	allele9678	allele9679	allele9680	allele9681	allele9682	allele9683	allele9684	allele9685	allele9686	allele9687	allele9688	allele9689	allele9690	allele9691	allele9692	allele9693	allele9694	allele9695	allele9696	allele9697	allele9698	allele9699	allele9700	allele9701	allele9702	allele9703	allele9704	allele9705	allele9706	allele9707	allele9708	allele9709	allele9710	allele9711	allele9712	allele9713	allele9714	allele9715	allele9716	allele9717	allele9718	allele9719	allele9720	allele9721	allele9722	allele9723	allele9724	allele9725	allele9726	allele9727	allele9728	allele9729	allele9730	allele9731	allele9732	allele9733	allele9734	allele9735	allele9736	allele9737	allele9738	allele9739	allele9740	allele9741	allele9742	allele9743	allele9744	allele9745	allele9746	allele9747	allele9748	allele9749	allele9750	allele9751	allele9752	allele9753	allele9754	allele9755	allele9756	allele9757	allele9758	allele9759	allele9760	allele9761	allele9762	allele9763	allele9764	allele9765	allele9766	allele9767	allele9768	allele9769	allele9770	allele9771	allele9772	allele9773	allele9774	allele9775	allele9776	allele9777	allele9778	allele9779	allele9780	allele9781	allele9782	allele9783	allele9784	allele9785	allele9786	allele9787	allele9788	allele9789	allele9790	allele9791	allele9792	allele9793	allele9794	allele9795	allele9796	allele9797	allele9798	allele9799	allele9800	allele9801	allele9802	allele9803	allele9804	allele9805	allele9806	allele9807	allele9808	allele9809	allele9810	allele9811	allele9812	allele9813	allele9814	allele9815	allele9816	allele9817	allele9818	allele9819	allele9820	allele9821	allele9822	allele9823	allele9824	allele9825	allele9826	allele9827	allele9828	allele9829	allele9830	allele9831	allele9832	allele9833	allele9834	allele9835	allele9836	allele9837	allele9838	allele9839	allele9840	allele9841	allele9842	allele9843	allele9844	allele9845	allele9846	allele9847	allele9848	allele9849	allele9850	allele9851	allele9852	allele9853	allele9854	allele9855	allele9856	allele9857	allele9858	allele9859	allele9860	allele9861	allele9862	allele9863	allele9864	allele9865	allele9866	allele9867	allele9868	allele9869	allele9870	allele9871	allele9872	allele9873	allele9874	allele9875	allele9876	allele9877	allele9878	allele9879	allele9880	allele9881	allele9882	allele9883	allele9884	allele9885	allele9886	allele9887	allele9888	allele9889	allele9890	allele9891	allele9892	allele9893	allele9894	allele9895	allele9896	allele9897	allele9898	allele9899	allele9900	allele9901	allele9902	allele9903	allele9904	allele9905	allele9906	allele9907	allele9908	allele9909	allele9910	allele9911	allele9912	allele9913	allele9914	allele9915	allele9916	allele9917	allele9918	allele9919	allele9920	allele9921	allele9922	allele9923	allele9924	allele9925	allele9926	allele9927	allele9928	allele9929	allele9930	allele9931	allele9932	allele9933	allele9934	allele9935	allele9936	allele9937	allele9938	allele9939	allele9940	allele9941	allele9942	allele9943	allele9944	allele9945	allele9946	allele9947	allele9948	allele9949	allele9950	allele9951	allele9952	allele9953	allele9954	allele9955	allele9956	allele9957	allele9958	allele9959	allele9960	allele9961	allele9962	allele9963	allele9964	allele9965	allele9966	allele9967	allele9968	allele9969	allele9970	allele9971	allele9972	allele9973	allele9974	allele9975	allele9976	allele9977	allele9978	allele9979	allele9980	allele9981	allele9982	allele9983	allele9984	allele9985	allele9986	allele9987	allele9988	allele9989	allele9990	allele9991	allele9992	allele9993	allele9994	allele9995	allele9996	allele9997	allele9998	allele9999	allele10000	allele10001	allele10002	allele10003	allele10004	allele10005	allele10006	allele10007	allele10008	allele10009	allele10010	allele10011	allele10012	allele10013	allele10014	allele10015	allele10016	allele10017	allele10018	allele10019	allele10020	allele10021	allele10022	allele10023	allele10024	allele10025	allele10026	allele10027	allele10028	allele10029	allele10030	allele10031	allele10032	allele10033	allele10034	allele10035	allele10036	allele10037	allele10038	allele10039	allele10040	allele10041	allele10042	allele10043	allele10044	allele10045	allele10046	allele10047	allele10048	allele10049	allele10050	allele10051	allele10052	allele10053	allele10054	allele10055	allele10056	allele10057	allele10058	allele10059	allele10060	allele10061	allele10062	allele10063	allele10064	allele10065	allele10066	allele10067	allele10068	allele10069	allele10070	allele10071	allele10072	allele10073	allele10074	allele10075	allele10076	allele10077	allele10078	allele10079	allele10080	allele10081	allele10082	allele10083	allele10084	allele10085	allele10086	allele10087	allele10088	allele10089	allele10090	allele10091	allele10092	allele10093	allele10094	allele10095	allele10096	allele10097	allele10098	allele10099	allele10100	allele10101	allele10102	allele10103	allele10104	allele10105	allele10106	allele10107	allele10108	allele10109	allele10110	allele10111	allele10112	allele10113	allele10114	allele10115	allele10116	allele10117	allele10118	allele10119	allele10120	allele10121	allele10122	allele10123	allele10124	allele10125	allele10126	allele10127	allele10128	allele10129	allele10130	allele10131	allele10132	allele10133	allele10134	allele10135	allele10136	allele10137	allele10138	allele10139	allele10140	allele10141	allele10142	allele10143	allele10144	allele10145	allele10146	allele10147	allele10148	allele10149	allele10150	allele10151	allele10152	allele10153	allele10154	allele10155	allele10156	allele10157	allele10158	allele10159	allele10160	allele10161	allele10162	allele10163	allele10164	allele10165	allele10166	allele10167	allele10168	allele10169	allele10170	allele10171	allele10172	allele10173	allele10174	allele10175	allele10176	allele10177	allele10178	allele10179	allele10180	allele10181	allele10182	allele10183	allele10184	allele10185	allele10186	allele10187	allele10188	allele10189	allele10190	allele10191	allele10192	allele10193	allele10194	allele10195	allele10196	allele10197	allele10198	allele10199	allele10200	allele10201	allele10202	allele10203	allele10204	allele10205	allele10206	allele10207	allele10208	allele10209	allele10210	allele10211	allele10212	allele10213	allele10214	allele10215	allele10216	allele10217	allele10218	allele10219	allele10220	allele10221	allele10222	allele10223	allele10224	allele10225	allele10226	allele10227	allele10228	allele10229	allele10230	allele10231	allele10232	allele10233	allele10234	allele10235	allele10236	allele10237	allele10238	allele10239	allele10240	allele10241	allele10242	allele10243	allele10244	allele10245	allele10246	allele10247	allele10248	allele10249	allele10250	allele10251	allele10252	allele10253	allele10254	allele10255	allele10256	allele10257	allele10258	allele10259	allele10260	allele10261	allele10262	allele10263	allele10264	allele10265	allele10266	allele10267	allele10268	allele10269	allele10270	allele10271	allele10272	allele10273	allele10274	allele10275	allele10276	allele10277	allele10278	allele10279	allele10280	allele10281	allele10282	allele10283	allele10284	allele10285	allele10286	allele10287	allele10288	allele10289	allele10290	allele10291	allele10292	allele10293	allele10294	allele10295	allele10296	allele10297	allele10298	allele10299	allele10300	allele10301	allele10302	allele10303	allele10304	allele10305	allele10306	allele10307	allele10308	allele10309	allele10310	allele10311	allele10312	allele10313	allele10314	allele10315	allele10316	allele10317	allele10318	allele10319	allele10320	allele10321	allele10322	allele10323	allele10324	allele10325	allele10326	allele10327	allele10328	allele10329	allele10330	allele10331	allele10332	allele10333	allele10334	allele10335	allele10336	allele10337	allele10338	allele10339	allele10340	allele10341	allele10342	allele10343	allele10344	allele10345	allele10346	allele10347	allele10348	allele10349	allele10350	allele10351	allele10352	allele10353	allele10354	allele10355	allele10356	allele10357	allele10358	allele10359	allele10360	allele10361	allele10362	allele10363	allele10364	allele10365	allele10366	allele10367	allele10368	allele10369	allele10370	allele10371	allele10372	allele10373	allele10374	allele10375	allele10376	allele10377	allele10378	allele10379	allele10380	allele10381	allele10382	allele10383	allele10384	allele10385	allele10386	allele10387	allele10388	allele10389	allele10390	allele10391	allele10392	allele10393	allele10394	allele10395	allele10396	allele10397	allele10398	allele10399	allele10400	allele10401	allele10402	allele10403	allele10404	allele10405	allele10406	allele10407	allele10408	allele10409	allele10410	allele10411	allele10412	allele10413	allele10414	allele10415	allele10416	allele10417	allele10418	allele10419	allele10420	allele10421	allele10422	allele10423	allele10424	allele10425	allele10426	allele10427	allele10428	allele10429	allele10430	allele10431	allele10432	allele10433	allele10434	allele10435	allele10436	allele10437	allele10438	allele10439	allele10440	allele10441	allele10442	allele10443	allele10444	allele10445	allele10446	allele10447	allele10448	allele10449	allele10450	allele10451	allele10452	allele10453	allele10454	allele10455	allele10456	allele10457	allele10458	allele10459	allele10460	allele10461	allele10462	allele10463	allele10464	allele10465	allele10466	allele10467	allele10468	allele10469	allele10470	allele10471	allele10472	allele10473	allele10474	allele10475	allele10476	allele10477	allele10478	allele10479	allele10480	allele10481	allele10482	allele10483	allele10484	allele10485	allele10486	allele10487	allele10488	allele10489	allele10490	allele10491	allele10492	allele10493	allele10494	allele10495	allele10496	allele10497	allele10498	allele10499	allele10500	allele10501	allele10502	allele10503	allele10504	allele10505	allele10506	allele10507	allele10508	allele10509	allele10510	allele10511	allele10512	allele10513	allele10514	allele10515	allele10516	allele10517	allele10518	allele10519	allele10520	allele10521	allele10522	allele10523	allele10524	allele10525	allele10526	allele10527	allele10528	allele10529	allele10530	allele10531	allele10532	allele10533	allele10534	allele10535	allele10536	allele10537	allele10538	allele10539	allele10540	allele10541	allele10542	allele10543	allele10544	allele10545	allele10546	allele10547	allele10548	allele10549	allele10550	allele10551	allele10552	allele10553	allele10554	allele10555	allele10556	allele10557	allele10558	allele10559	allele10560	allele10561	allele10562	allele10563	allele10564	allele10565	allele10566	allele10567	allele10568	allele10569	allele10570	allele10571	allele10572	allele10573	allele10574	allele10575	allele10576	allele10577	allele10578	allele10579	allele10580	allele10581	allele10582	allele10583	allele10584	allele10585	allele10586	allele10587	allele10588	allele10589	allele10590	allele10591	allele10592	allele10593	allele10594	allele10595	allele10596	allele10597	allele10598	allele10599	allele10600	allele10601	allele10602	allele10603	allele10604	allele10605	allele10606	allele10607	allele10608	allele10609	allele10610	allele10611	allele10612	allele10613	allele10614	allele10615	allele10616	allele10617	allele10618	allele10619	allele10620	allele10621	allele10622	allele10623	allele10624	allele10625	allele10626	allele10627	allele10628	allele10629	allele10630	allele10631	allele10632	allele10633	allele10634	allele10635	allele10636	allele10637	allele10638	allele10639	allele10640	allele10641	allele10642	allele10643	allele10644	allele10645	allele10646	allele10647	allele10648	allele10649	allele10650	allele10651	allele10652	allele10653	allele10654	allele10655	allele10656	allele10657	allele10658	allele10659	allele10660	allele10661	allele10662	allele10663	allele10664	allele10665	allele10666	allele10667	allele10668	allele10669	allele10670	allele10671	allele10672	allele10673	allele10674	allele10675	allele10676	allele10677	allele10678	allele10679	allele10680	allele10681	allele10682	allele10683	allele10684	allele10685	allele10686	allele10687	allele10688	allele10689	allele10690	allele10691	allele10692	allele10693	allele10694	allele10695	allele10696	allele10697	allele10698	allele10699	allele10700	allele10701	allele10702	allele10703	allele10704	allele10705	allele10706	allele10707	allele10708	allele10709	allele10710	allele10711	allele10712	allele10713	allele10714	allele10715	allele10716	allele10717	allele10718	allele10719	allele10720	allele10721	allele10722	allele10723	allele10724	allele10725	allele10726	allele10727	allele10728	allele10729	allele10730	allele10731	allele10732	allele10733	allele10734	allele10735	allele10736	allele10737	allele10738	allele10739	allele10740	allele10741	allele10742	allele10743	allele10744	allele10745	allele10746	allele10747	allele10748	allele10749	allele10750	allele10751	allele10752	allele10753	allele10754	allele10755	allele10756	allele10757	allele10758	allele10759	allele10760	allele10761	allele10762	allele10763	allele10764	allele10765	allele10766	allele10767	allele10768	allele10769	allele10770	allele10771	allele10772	allele10773	allele10774	allele10775	allele10776	allele10777	allele10778	allele10779	allele10780	allele10781	allele10782	allele10783	allele10784	allele10785	allele10786	allele10787	allele10788	allele10789	allele10790	allele10791	allele10792	allele10793	allele10794	allele10795	allele10796	allele10797	allele10798	allele10799	allele10800	allele10801	allele10802	allele10803	allele10804	allele10805	allele10806	allele10807	allele10808	allele10809	allele10810	allele10811	allele10812	allele10813	allele10814	allele10815	allele10816	allele10817	allele10818	allele10819	allele10820	allele10821	allele10822	allele10823	allele10824	allele10825	allele10826	allele10827	allele10828	allele10829	allele10830	allele10831	allele10832	allele10833	allele10834	allele10835	allele10836	allele10837	allele10838	allele10839	allele10840	allele10841	allele10842	allele10843	allele10844	allele10845	allele10846	allele10847	allele10848	allele10849	allele10850	allele10851	allele10852	allele10853	allele10854	allele10855	allele10856	allele10857	allele10858	allele10859	allele10860	allele10861	allele10862	allele10863	allele10864	allele10865	allele10866	allele10867	allele10868	allele10869	allele10870	allele10871	allele10872	allele10873	allele10874	allele10875	allele10876	allele10877	allele10878	allele10879	allele10880	allele10881	allele10882	allele10883	allele10884	allele10885	allele10886	allele10887	allele10888	allele10889	allele10890	allele10891	allele10892	allele10893	allele10894	allele10895	allele10896	allele10897	allele10898	allele10899	allele10900	allele10901	allele10902	allele10903	allele10904	allele10905	allele10906	allele10907	allele10908	allele10909	allele10910	allele10911	allele10912	allele10913	allele10914	allele10915	allele10916	allele10917	allele10918	allele10919	allele10920	allele10921	allele10922	allele10923	allele10924	allele10925	allele10926	allele10927	allele10928	allele10929	allele10930	allele10931	allele10932	allele10933	allele10934	allele10935	allele10936	allele10937	allele10938	allele10939	allele10940	allele10941	allele10942	allele10943	allele10944	allele10945	allele10946	allele10947	allele10948	allele10949	allele10950	allele10951	allele10952	allele10953	allele10954	allele10955	allele10956	allele10957	allele10958	allele10959	allele10960	allele10961	allele10962	allele10963	allele10964	allele10965	allele10966	allele10967	allele10968	allele10969	allele10970	allele10971	allele10972	allele10973	allele10974	allele10975	allele10976	allele10977	allele10978	allele10979	allele10980	allele10981	allele10982	allele10983	allele10984	allele10985	allele10986	allele10987	allele10988	allele10989	allele10990	allele10991	allele10992	allele10993	allele10994	allele10995	allele10996	allele10997	allele10998	allele10999	allele11000	allele11001	allele11002	allele11003	allele11004	allele11005	allele11006	allele11007	allele11008	allele11009	allele11010	allele11011	allele11012	allele11013	allele11014	allele11015	allele11016	allele11017	allele11018	allele11019	allele11020	allele11021	allele11022	allele11023	allele11024	allele11025	allele11026	allele11027	allele11028	allele11029	allele11030	allele11031	allele11032	allele11033	allele11034	allele11035	allele11036	allele11037	allele11038	allele11039	allele11040	allele11041	allele11042	allele11043	allele11044	allele11045	allele11046	allele11047	allele11048	allele11049	allele11050	allele11051	allele11052	allele11053	allele11054	allele11055	allele11056	allele11057	allele11058	allele11059	allele11060	allele11061	allele11062	allele11063	allele11064	allele11065	allele11066	allele11067	allele11068	allele11069	allele11070	allele11071	allele11072	allele11073	allele11074	allele11075	allele11076	allele11077	allele11078	allele11079	allele11080	allele11081	allele11082	allele11083	allele11084	allele11085	allele11086	allele11087	allele11088	allele11089	allele11090	allele11091	allele11092	allele11093	allele11094	allele11095	allele11096	allele11097	allele11098	allele11099	allele11100	allele11101	allele11102	allele11103	allele11104	allele11105	allele11106	allele11107	allele11108	allele11109	allele11110	allele11111	allele11112	allele11113	allele11114	allele11115	allele11116	allele11117	allele11118	allele11119	allele11120	allele11121	allele11122	allele11123	allele11124	allele11125	allele11126	allele11127	allele11128	allele11129	allele11130	allele11131	allele11132	allele11133	allele11134	allele11135	allele11136	allele11137	allele11138	allele11139	allele11140	allele11141	allele11142	allele11143	allele11144	allele11145	allele11146	allele11147	allele11148	allele11149	allele11150	allele11151	allele11152	allele11153	allele11154	allele11155	allele11156	allele11157	allele11158	allele11159	allele11160	allele11161	allele11162	allele11163	allele11164	allele11165	allele11166	allele11167	allele11168	allele11169	allele11170	allele11171	allele11172	allele11173	allele11174	allele11175	allele11176	allele11177	allele11178	allele11179	allele11180	allele11181	allele11182	allele11183	allele11184	allele11185	allele11186	allele11187	allele11188	allele11189	allele11190	allele11191	allele11192	allele11193	allele11194	allele11195	allele11196	allele11197	allele11198	allele11199	allele11200	allele11201	allele11202	allele11203	allele11204	allele11205	allele11206	allele11207	allele11208	allele11209	allele11210	allele11211	allele11212	allele11213	allele11214	allele11215	allele11216	allele11217	allele11218	allele11219	allele11220	allele11221	allele11222	allele11223	allele11224	allele11225	allele11226	allele11227	allele11228	allele11229	allele11230	allele11231	allele11232	allele11233	allele11234	allele11235	allele11236	allele11237	allele11238	allele11239	allele11240	allele11241	allele11242	allele11243	allele11244	allele11245	allele11246	allele11247	allele11248	allele11249	allele11250	allele11251	allele11252	allele11253	allele11254	allele11255	allele11256	allele11257	allele11258	allele11259	allele11260	allele11261	allele11262	allele11263	allele11264	allele11265	allele11266	allele11267	allele11268	allele11269	allele11270	allele11271	allele11272	allele11273	allele11274	allele11275	allele11276	allele11277	allele11278	allele11279	allele11280	allele11281	allele11282	allele11283	allele11284	allele11285	allele11286	allele11287	allele11288	allele11289	allele11290	allele11291	allele11292	allele11293	allele11294	allele11295	allele11296	allele11297	allele11298	allele11299	allele11300	allele11301	allele11302	allele11303	allele11304	allele11305	allele11306	allele11307	allele11308	allele11309	allele11310	allele11311	allele11312	allele11313	allele11314	allele11315	allele11316	allele11317	allele11318	allele11319	allele11320	allele11321	allele11322	allele11323	allele11324	allele11325	allele11326	allele11327	allele11328	allele11329	allele11330	allele11331	allele11332	allele11333	allele11334	allele11335	allele11336	allele11337	allele11338	allele11339	allele11340	allele11341	allele11342	allele11343	allele11344	allele11345	allele11346	allele11347	allele11348	allele11349	allele11350	allele11351	allele11352	allele11353	allele11354	allele11355	allele11356	allele11357	allele11358	allele11359	allele11360	allele11361	allele11362	allele11363	allele11364	allele11365	allele11366	allele11367	allele11368	allele11369	allele11370	allele11371	allele11372	allele11373	allele11374	allele11375	allele11376	allele11377	allele11378	allele11379	allele11380	allele11381	allele11382	allele11383	allele11384	allele11385	allele11386	allele11387	allele11388	allele11389	allele11390	allele11391	allele11392	allele11393	allele11394	allele11395	allele11396	allele11397	allele11398	allele11399	allele11400	allele11401	allele11402	allele11403	allele11404	allele11405	allele11406	allele11407	allele11408	allele11409	allele11410	allele11411	allele11412	allele11413	allele11414	allele11415	allele11416	allele11417	allele11418	allele11419	allele11420	allele11421	allele11422	allele11423	allele11424	allele11425	allele11426	allele11427	allele11428	allele11429	allele11430	allele11431	allele11432	allele11433	allele11434	allele11435	allele11436	allele11437	allele11438	allele11439	allele11440	allele11441	allele11442	allele11443	allele11444	allele11445	allele11446	allele11447	allele11448	allele11449	allele11450	allele11451	allele11452	allele11453	allele11454	allele11455	allele11456	allele11457	allele11458	allele11459	allele11460	allele11461	allele11462	allele11463	allele11464	allele11465	allele11466	allele11467	allele11468	allele11469	allele11470	allele11471	allele11472	allele11473	allele11474	allele11475	allele11476	allele11477	allele11478	allele11479	allele11480	allele11481	allele11482	allele11483	allele11484	allele11485	allele11486	allele11487	allele11488	allele11489	allele11490	allele11491	allele11492	allele11493	allele11494	allele11495	allele11496	allele11497	allele11498	allele11499	allele11500	allele11501	allele11502	allele11503	allele11504	allele11505	allele11506	allele11507	allele11508	allele11509	allele11510	allele11511	allele11512	allele11513	allele11514	allele11515	allele11516	allele11517	allele11518	allele11519	allele11520	allele11521	allele11522	allele11523	allele11524	allele11525	allele11526	allele11527	allele11528	allele11529	allele11530	allele11531	allele11532	allele11533	allele11534	allele11535	allele11536	allele11537	allele11538	allele11539	allele11540	allele11541	allele11542	allele11543	allele11544	allele11545	allele11546	allele11547	allele11548	allele11549	allele11550	allele11551	allele11552	allele11553	allele11554	allele11555	allele11556	allele11557	allele11558	allele11559	allele11560	allele11561	allele11562	allele11563	allele11564	allele11565	allele11566	allele11567	allele11568	allele11569	allele11570	allele11571	allele11572	allele11573	allele11574	allele11575	allele11576	allele11577	allele11578	allele11579	allele11580	allele11581	allele11582	allele11583	allele11584	allele11585	allele11586	allele11587	allele11588	allele11589	allele11590	allele11591	allele11592	allele11593	allele11594	allele11595	allele11596	allele11597	allele11598	allele11599	allele11600	allele11601	allele11602	allele11603	allele11604	allele11605	allele11606	allele11607	allele11608	allele11609	allele11610	allele11611	allele11612	allele11613	allele11614	allele11615	allele11616	allele11617	allele11618	allele11619	allele11620	allele11621	allele11622	allele11623	allele11624	allele11625	allele11626	allele11627	allele11628	allele11629	allele11630	allele11631	allele11632	allele11633	allele11634	allele11635	allele11636	allele11637	allele11638	allele11639	allele11640	allele11641	allele11642	allele11643	allele11644	allele11645	allele11646	allele11647	allele11648	allele11649	allele11650	allele11651	allele11652	allele11653	allele11654	allele11655	allele11656	allele11657	allele11658	allele11659	allele11660	allele11661	allele11662	allele11663	allele11664	allele11665	allele11666	allele11667	allele11668	allele11669	allele11670	allele11671	allele11672	allele11673	allele11674	allele11675	allele11676	allele11677	allele11678	allele11679	allele11680	allele11681	allele11682	allele11683	allele11684	allele11685	allele11686	allele11687	allele11688	allele11689	allele11690	allele11691	allele11692	allele11693	allele11694	allele11695	allele11696	allele11697	allele11698	allele11699	allele11700	allele11701	allele11702	allele11703	allele11704	allele11705	allele11706	allele11707	allele11708	allele11709	allele11710	allele11711	allele11712	allele11713	allele11714	allele11715	allele11716	allele11717	allele11718	allele11719	allele11720	allele11721	allele11722	allele11723	allele11724	allele11725	allele11726	allele11727	allele11728	allele11729	allele11730	allele11731	allele11732	allele11733	allele11734	allele11735	allele11736	allele11737	allele11738	allele11739	allele11740	allele11741	allele11742	allele11743	allele11744	allele11745	allele11746	allele11747	allele11748	allele11749	allele11750	allele11751	allele11752	allele11753	allele11754	allele11755	allele11756	allele11757	allele11758	allele11759	allele11760	allele11761	allele11762	allele11763	allele11764	allele11765	allele11766	allele11767	allele11768	allele11769	allele11770	allele11771	allele11772	allele11773	allele11774	allele11775	allele11776	allele11777	allele11778	allele11779	allele11780	allele11781	allele11782	allele11783	allele11784	allele11785	allele11786	allele11787	allele11788	allele11789	allele11790	allele11791	allele11792	allele11793	allele11794	allele11795	allele11796	allele11797	allele11798	allele11799	allele11800	allele11801	allele11802	allele11803	allele11804	allele11805	allele11806	allele11807	allele11808	allele11809	allele11810	allele11811	allele11812	allele11813	allele11814	allele11815	allele11816	allele11817	allele11818	allele11819	allele11820	allele11821	allele11822	allele11823	allele11824	allele11825	allele11826	allele11827	allele11828	allele11829	allele11830	allele11831	allele11832	allele11833	allele11834	allele11835	allele11836	allele11837	allele11838	allele11839	allele11840	allele11841	allele11842	allele11843	allele11844	allele11845	allele11846	allele11847	allele11848	allele11849	allele11850	allele11851	allele11852	allele11853	allele11854	allele11855	allele11856	allele11857	allele11858	allele11859	allele11860	allele11861	allele11862	allele11863	allele11864	allele11865	allele11866	allele11867	allele11868	allele11869	allele11870	allele11871	allele11872	allele11873	allele11874	allele11875	allele11876	allele11877	allele11878	allele11879	allele11880	allele11881	allele11882	allele11883	allele11884	allele11885	allele11886	allele11887	allele11888	allele11889	allele11890	allele11891	allele11892	allele11893	allele11894	allele11895	allele11896	allele11897	allele11898	allele11899	allele11900	allele11901	allele11902	allele11903	allele11904	allele11905	allele11906	allele11907	allele11908	allele11909	allele11910	allele11911	allele11912	allele11913	allele11914	allele11915	allele11916	allele11917	allele11918	allele11919	allele11920	allele11921	allele11922	allele11923	allele11924	allele11925	allele11926	allele11927	allele11928	allele11929	allele11930	allele11931	allele11932	allele11933	allele11934	allele11935	allele11936	allele11937	allele11938	allele11939	allele11940	allele11941	allele11942	allele11943	allele11944	allele11945	allele11946	allele11947	allele11948	allele11949	allele11950	allele11951	allele11952	allele11953	allele11954	allele11955	allele11956	allele11957	allele11958	allele11959	allele11960	allele11961	allele11962	allele11963	allele11964	allele11965	allele11966	allele11967	allele11968	allele11969	allele11970	allele11971	allele11972	allele11973	allele11974	allele11975	allele11976	allele11977	allele11978	allele11979	allele11980	allele11981	allele11982	allele11983	allele11984	allele11985	allele11986	allele11987	allele11988	allele11989	allele11990	allele11991	allele11992	allele11993	allele11994	allele11995	allele11996	allele11997	allele11998	allele11999	allele12000	allele12001	allele12002	allele12003	allele12004	allele12005	allele12006	allele12007	allele12008	allele12009	allele12010	allele12011	allele12012	allele12013	allele12014	allele12015	allele12016	allele12017	allele12018	allele12019	allele12020	allele12021	allele12022	allele12023	allele12024	allele12025	allele12026	allele12027	allele12028	allele12029	allele12030	allele12031	allele12032	allele12033	allele12034	allele12035	allele12036	allele12037	allele12038	allele12039	allele12040	allele12041	allele12042	allele12043	allele12044	allele12045	allele12046	allele12047	allele12048	allele12049	allele12050	allele12051	allele12052	allele12053	allele12054	allele12055	allele12056	allele12057	allele12058	allele12059	allele12060	allele12061	allele12062	allele12063	allele12064	allele12065	allele12066	allele12067	allele12068	allele12069	allele12070	allele12071	allele12072	allele12073	allele12074	allele12075	allele12076	allele12077	allele12078	allele12079	allele12080	allele12081	allele12082	allele12083	allele12084	allele12085	allele12086	allele12087	allele12088	allele12089	allele12090	allele12091	allele12092	allele12093	allele12094	allele12095	allele12096	allele12097	allele12098	allele12099	allele12100	allele12101	allele12102	allele12103	allele12104	allele12105	allele12106	allele12107	allele12108	allele12109	allele12110	allele12111	allele12112	allele12113	allele12114	allele12115	allele12116	allele12117	allele12118	allele12119	allele12120	allele12121	allele12122	allele12123	allele12124	allele12125	allele12126	allele12127	allele12128	allele12129	allele12130	allele12131	allele12132	allele12133	allele12134	allele12135	allele12136	allele12137	allele12138	allele12139	allele12140	allele12141	allele12142	allele12143	allele12144	allele12145	allele12146	allele12147	allele12148	allele12149	allele12150	allele12151	allele12152	allele12153	allele12154	allele12155	allele12156	allele12157	allele12158	allele12159	allele12160	allele12161	allele12162	allele12163	allele12164	allele12165	allele12166	allele12167	allele12168	allele12169	allele12170	allele12171	allele12172	allele12173	allele12174	allele12175	allele12176	allele12177	allele12178	allele12179	allele12180	allele12181	allele12182	allele12183	allele12184	allele12185	allele12186	allele12187	allele12188	allele12189	allele12190	allele12191	allele12192	allele12193	allele12194	allele12195	allele12196	allele12197	allele12198	allele12199	allele12200	allele12201	allele12202	allele12203	allele12204	allele12205	allele12206	allele12207	allele12208	allele12209	allele12210	allele12211	allele12212	allele12213	allele12214	allele12215	allele12216	allele12217	allele12218	allele12219	allele12220	allele12221	allele12222	allele12223	allele12224	allele12225	allele12226	allele12227	allele12228	allele12229	allele12230	allele12231	allele12232	allele12233	allele12234	allele12235	allele12236	allele12237	allele12238	allele12239	allele12240	allele12241	allele12242	allele12243	allele12244	allele12245	allele12246	allele12247	allele12248	allele12249	allele12250	allele12251	allele12252	allele12253	allele12254	allele12255	allele12256	allele12257	allele12258	allele12259	allele12260	allele12261	allele12262	allele12263	allele12264	allele12265	allele12266	allele12267	allele12268	allele12269	allele12270	allele12271	allele12272	allele12273	allele12274	allele12275	allele12276	allele12277	allele12278	allele12279	allele12280	allele12281	allele12282	allele12283	allele12284	allele12285	allele12286	allele12287	allele12288	allele12289	allele12290	allele12291	allele12292	allele12293	allele12294	allele12295	allele12296	allele12297	allele12298	allele12299	allele12300	allele12301	allele12302	allele12303	allele12304	allele12305	allele12306	allele12307	allele12308	allele12309	allele12310	allele12311	allele12312	allele12313	allele12314	allele12315	allele12316	allele12317	allele12318	allele12319	allele12320	allele12321	allele12322	allele12323	allele12324	allele12325	allele12326	allele12327	allele12328	allele12329	allele12330	allele12331	allele12332	allele12333	allele12334	allele12335	allele12336	allele12337	allele12338	allele12339	allele12340	allele12341	allele12342	allele12343	allele12344	allele12345	allele12346	allele12347	allele12348	allele12349	allele12350	allele12351	allele12352	allele12353	allele12354	allele12355	allele12356	allele12357	allele12358	allele12359	allele12360	allele12361	allele12362	allele12363	allele12364	allele12365	allele12366	allele12367	allele12368	allele12369	allele12370	allele12371	allele12372	allele12373	allele12374	allele12375	allele12376	allele12377	allele12378	allele12379	allele12380	allele12381	allele12382	allele12383	allele12384	allele12385	allele12386	allele12387	allele12388	allele12389	allele12390	allele12391	allele12392	allele12393	allele12394	allele12395	allele12396	allele12397	allele12398	allele12399	allele12400	allele12401	allele12402	allele12403	allele12404	allele12405	allele12406	allele12407	allele12408	allele12409	allele12410	allele12411	allele12412	allele12413	allele12414	allele12415	allele12416	allele12417	allele12418	allele12419	allele12420	allele12421	allele12422	allele12423	allele12424	allele12425	allele12426	allele12427	allele12428	allele12429	allele12430	allele12431	allele12432	allele12433	allele12434	allele12435	allele12436	allele12437	allele12438	allele12439	allele12440	allele12441	allele12442	allele12443	allele12444	allele12445	allele12446	allele12447	allele12448	allele12449	allele12450	allele12451	allele12452	allele12453	allele12454	allele12455	allele12456	allele12457	allele12458	allele12459	allele12460	allele12461	allele12462	allele12463	allele12464	allele12465	allele12466	allele12467	allele12468	allele12469	allele12470	allele12471	allele12472	allele12473	allele12474	allele12475	allele12476	allele12477	allele12478	allele12479	allele12480	allele12481	allele12482	allele12483	allele12484	allele12485	allele12486	allele12487	allele12488	allele12489	allele12490	allele12491	allele12492	allele12493	allele12494	allele12495	allele12496	allele12497	allele12498	allele12499	allele12500	allele12501	allele12502	allele12503	allele12504	allele12505	allele12506	allele12507	allele12508	allele12509	allele12510	allele12511	allele12512	allele12513	allele12514	allele12515	allele12516	allele12517	allele12518	allele12519	allele12520	allele12521	allele12522	allele12523	allele12524	allele12525	allele12526	allele12527	allele12528	allele12529	allele12530	allele12531	allele12532	allele12533	allele12534	allele12535	allele12536	allele12537	allele12538	allele12539	allele12540	allele12541	allele12542	allele12543	allele12544	allele12545	allele12546	allele12547	allele12548	allele12549	allele12550	allele12551	allele12552	allele12553	allele12554	allele12555	allele12556	allele12557	allele12558	allele12559	allele12560	allele12561	allele12562	allele12563	allele12564	allele12565	allele12566	allele12567	allele12568	allele12569	allele12570	allele12571	allele12572	allele12573	allele12574	allele12575	allele12576	allele12577	allele12578	allele12579	allele12580	allele12581	allele12582	allele12583	allele12584	allele12585	allele12586	allele12587	allele12588	allele12589	allele12590	allele12591	allele12592	allele12593	allele12594	allele12595	allele12596	allele12597	allele12598	allele12599	allele12600	allele12601	allele12602	allele12603	allele12604	allele12605	allele12606	allele12607	allele12608	allele12609	allele12610	allele12611	allele12612	allele12613	allele12614	allele12615	allele12616	allele12617	allele12618	allele12619	allele12620	allele12621	allele12622	allele12623	allele12624	allele12625	allele12626	allele12627	allele12628	allele12629	allele12630	allele12631	allele12632	allele12633	allele12634	allele12635	allele12636	allele12637	allele12638	allele12639	allele12640	allele12641	allele12642	allele12643	allele12644	allele12645	allele12646	allele12647	allele12648	allele12649	allele12650	allele12651	allele12652	allele12653	allele12654	allele12655	allele12656	allele12657	allele12658	allele12659	allele12660	allele12661	allele12662	allele12663	allele12664	allele12665	allele12666	allele12667	allele12668	allele12669	allele12670	allele12671	allele12672	allele12673	allele12674	allele12675	allele12676	allele12677	allele12678	allele12679	allele12680	allele12681	allele12682	allele12683	allele12684	allele12685	allele12686	allele12687	allele12688	allele12689	allele12690	allele12691	allele12692	allele12693	allele12694	allele12695	allele12696	allele12697	allele12698	allele12699	allele12700	allele12701	allele12702	allele12703	allele12704	allele12705	allele12706	allele12707	allele12708	allele12709	allele12710	allele12711	allele12712	allele12713	allele12714	allele12715	allele12716	allele12717	allele12718	allele12719	allele12720	allele12721	allele12722	allele12723	allele12724	allele12725	allele12726	allele12727	allele12728	allele12729	allele12730	allele12731	allele12732	allele12733	allele12734	allele12735	allele12736	allele12737	allele12738	allele12739	allele12740	allele12741	allele12742	allele12743	allele12744	allele12745	allele12746	allele12747	allele12748	allele12749	allele12750	allele12751	allele12752	allele12753	allele12754	allele12755	allele12756	allele12757	allele12758	allele12759	allele12760	allele12761	allele12762	allele12763	allele12764	allele12765	allele12766	allele12767	allele12768	allele12769	allele12770	allele12771	allele12772	allele12773	allele12774	allele12775	allele12776	allele12777	allele12778	allele12779	allele12780	allele12781	allele12782	allele12783	allele12784	allele12785	allele12786	allele12787	allele12788	allele12789	allele12790	allele12791	allele12792	allele12793	allele12794	allele12795	allele12796	allele12797	allele12798	allele12799	allele12800	allele12801	allele12802	allele12803	allele12804	allele12805	allele12806	allele12807	allele12808	allele12809	allele12810	allele12811	allele12812	allele12813	allele12814	allele12815	allele12816	allele12817	allele12818	allele12819	allele12820	allele12821	allele12822	allele12823	allele12824	allele12825	allele12826	allele12827	allele12828	allele12829	allele12830	allele12831	allele12832	allele12833	allele12834	allele12835	allele12836	allele12837	allele12838	allele12839	allele12840	allele12841	allele12842	allele12843	allele12844	allele12845	allele12846	allele12847	allele12848	allele12849	allele12850	allele12851	allele12852	allele12853	allele12854	allele12855	allele12856	allele12857	allele12858	allele12859	allele12860	allele12861	allele12862	allele12863	allele12864	allele12865	allele12866	allele12867	allele12868	allele12869	allele12870	allele12871	allele12872	allele12873	allele12874	allele12875	allele12876	allele12877	allele12878	allele12879	allele12880	allele12881	allele12882	allele12883	allele12884	allele12885	allele12886	allele12887	allele12888	allele12889	allele12890	allele12891	allele12892	allele12893	allele12894	allele12895	allele12896	allele12897	allele12898	allele12899	allele12900	allele12901	allele12902	allele12903	allele12904	allele12905	allele12906	allele12907	allele12908	allele12909	allele12910	allele12911	allele12912	allele12913	allele12914	allele12915	allele12916	allele12917	allele12918	allele12919	allele12920	allele12921	allele12922	allele12923	allele12924	allele12925	allele12926	allele12927	allele12928	allele12929	allele12930	allele12931	allele12932	allele12933	allele12934	allele12935	allele12936	allele12937	allele12938	allele12939	allele12940	allele12941	allele12942	allele12943	allele12944	allele12945	allele12946	allele12947	allele12948	allele12949	allele12950	allele12951	allele12952	allele12953	allele12954	allele12955	allele12956	allele12957	allele12958	allele12959	allele12960	allele12961	allele12962	allele12963	allele12964	allele12965	allele12966	allele12967	allele12968	allele12969	allele12970	allele12971	allele12972	allele12973	allele12974	allele12975	allele12976	allele12977	allele12978	allele12979	allele12980	allele12981	allele12982	allele12983	allele12984	allele12985	allele12986	allele12987	allele12988	allele12989	allele12990	allele12991	allele12992	allele12993	allele12994	allele12995	allele12996	allele12997	allele12998	allele12999	allele13000	allele13001	allele13002	allele13003	allele13004	allele13005	allele13006	allele13007	allele13008	allele13009	allele13010	allele13011	allele13012	allele13013	allele13014	allele13015	allele13016	allele13017	allele13018	allele13019	allele13020	allele13021	allele13022	allele13023	allele13024	allele13025	allele13026	allele13027	allele13028	allele13029	allele13030	allele13031	allele13032	allele13033	allele13034	allele13035	allele13036	allele13037	allele13038	allele13039	allele13040	allele13041	allele13042	allele13043	allele13044	allele13045	allele13046	allele13047	allele13048	allele13049	allele13050	allele13051	allele13052	allele13053	allele13054	allele13055	allele13056	allele13057	allele13058	allele13059	allele13060	allele13061	allele13062	allele13063	allele13064	allele13065	allele13066	allele13067	allele13068	allele13069	allele13070	allele13071	allele13072	allele13073	allele13074	allele13075	allele13076	allele13077	allele13078	allele13079	allele13080	allele13081	allele13082	allele13083	allele13084	allele13085	allele13086	allele13087	allele13088	allele13089	allele13090	allele13091	allele13092	allele13093	allele13094	allele13095	allele13096	allele13097	allele13098	allele13099	allele13100	allele13101	allele13102	allele13103	allele13104	allele13105	allele13106	allele13107	allele13108	allele13109	allele13110	allele13111	allele13112	allele13113	allele13114	allele13115	allele13116	allele13117	allele13118	allele13119	allele13120	allele13121	allele13122	allele13123	allele13124	allele13125	allele13126	allele13127	allele13128	allele13129	allele13130	allele13131	allele13132	allele13133	allele13134	allele13135	allele13136	allele13137	allele13138	allele13139	allele13140	allele13141	allele13142	allele13143	allele13144	allele13145	allele13146	allele13147	allele13148	allele13149	allele13150	allele13151	allele13152	allele13153	allele13154	allele13155	allele13156	allele13157	allele13158	allele13159	allele13160	allele13161	allele13162	allele13163	allele13164	allele13165	allele13166	allele13167	allele13168	allele13169	allele13170	allele13171	allele13172	allele13173	allele13174	allele13175	allele13176	allele13177	allele13178	allele13179	allele13180	allele13181	allele13182	allele13183	allele13184	allele13185	allele13186	allele13187	allele13188	allele13189	allele13190	allele13191	allele13192	allele13193	allele13194	allele13195	allele13196	allele13197	allele13198	allele13199	allele13200	allele13201	allele13202	allele13203	allele13204	allele13205	allele13206	allele13207	allele13208	allele13209	allele13210	allele13211	allele13212	allele13213	allele13214	allele13215	allele13216	allele13217	allele13218	allele13219	allele13220	allele13221	allele13222	allele13223	allele13224	allele13225	allele13226	allele13227	allele13228	allele13229	allele13230	allele13231	allele13232	allele13233	allele13234	allele13235	allele13236	allele13237	allele13238	allele13239	allele13240	allele13241	allele13242	allele13243	allele13244	allele13245	allele13246	allele13247	allele13248	allele13249	allele13250	allele13251	allele13252	allele13253	allele13254	allele13255	allele13256	allele13257	allele13258	allele13259	allele13260	allele13261	allele13262	allele13263	allele13264	allele13265	allele13266	allele13267	allele13268	allele13269	allele13270	allele13271	allele13272	allele13273	allele13274	allele13275	allele13276	allele13277	allele13278	allele13279	allele13280	allele13281	allele13282	allele13283	allele13284	allele13285	allele13286	allele13287	allele13288	allele13289	allele13290	allele13291	allele13292	allele13293	allele13294	allele13295	allele13296	allele13297	allele13298	allele13299	allele13300	allele13301	allele13302	allele13303	allele13304	allele13305	allele13306	allele13307	allele13308	allele13309	allele13310	allele13311	allele13312	allele13313	allele13314	allele13315	allele13316	allele13317	allele13318	allele13319	allele13320	allele13321	allele13322	allele13323	allele13324	allele13325	allele13326	allele13327	allele13328	allele13329	allele13330	allele13331	allele13332	allele13333	allele13334	allele13335	allele13336	allele13337	allele13338	allele13339	allele13340	allele13341	allele13342	allele13343	allele13344	allele13345	allele13346	allele13347	allele13348	allele13349	allele13350	allele13351	allele13352	allele13353	allele13354	allele13355	allele13356	allele13357	allele13358	allele13359	allele13360	allele13361	allele13362	allele13363	allele13364	allele13365	allele13366	allele13367	allele13368	allele13369	allele13370	allele13371	allele13372	allele13373	allele13374	allele13375	allele13376	allele13377	allele13378	allele13379	allele13380	allele13381	allele13382	allele13383	allele13384	allele13385	allele13386	allele13387	allele13388	allele13389	allele13390	allele13391	allele13392	allele13393	allele13394	allele13395	allele13396	allele13397	allele13398	allele13399	allele13400	allele13401	allele13402	allele13403	allele13404	allele13405	allele13406	allele13407	allele13408	allele13409	allele13410	allele13411	allele13412	allele13413	allele13414	allele13415	allele13416	allele13417	allele13418	allele13419	allele13420	allele13421	allele13422	allele13423	allele13424	allele13425	allele13426	allele13427	allele13428	allele13429	allele13430	allele13431	allele13432	allele13433	allele13434	allele13435	allele13436	allele13437	allele13438	allele13439	allele13440	allele13441	allele13442	allele13443	allele13444	allele13445	allele13446	allele13447	allele13448	allele13449	allele13450	allele13451	allele13452	allele13453	allele13454	allele13455	allele13456	allele13457	allele13458	allele13459	allele13460	allele13461	allele13462	allele13463	allele13464	allele13465	allele13466	allele13467	allele13468	allele13469	allele13470	allele13471	allele13472	allele13473	allele13474	allele13475	allele13476	allele13477	allele13478	allele13479	allele13480	allele13481	allele13482	allele13483	allele13484	allele13485	allele13486	allele13487	allele13488	allele13489	allele13490	allele13491	allele13492	allele13493	allele13494	allele13495	allele13496	allele13497	allele13498	allele13499	allele13500	allele13501	allele13502	allele13503	allele13504	allele13505	allele13506	allele13507	allele13508	allele13509	allele13510	allele13511	allele13512	allele13513	allele13514	allele13515	allele13516	allele13517	allele13518	allele13519	allele13520	allele13521	allele13522	allele13523	allele13524	allele13525	allele13526	allele13527	allele13528	allele13529	allele13530	allele13531	allele13532	allele13533	allele13534	allele13535	allele13536	allele13537	allele13538	allele13539	allele13540	allele13541	allele13542	allele13543	allele13544	allele13545	allele13546	allele13547	allele13548	allele13549	allele13550	allele13551	allele13552	allele13553	allele13554	allele13555	allele13556	allele13557	allele13558	allele13559	allele13560	allele13561	allele13562	allele13563	allele13564	allele13565	allele13566	allele13567	allele13568	allele13569	allele13570	allele13571	allele13572	allele13573	allele13574	allele13575	allele13576	allele13577	allele13578	allele13579	allele13580	allele13581	allele13582	allele13583	allele13584	allele13585	allele13586	allele13587	allele13588	allele13589	allele13590	allele13591	allele13592	allele13593	allele13594	allele13595	allele13596	allele13597	allele13598	allele13599	allele13600	allele13601	allele13602	allele13603	allele13604	allele13605	allele13606	allele13607	allele13608	allele13609	allele13610	allele13611	allele13612	allele13613	allele13614	allele13615	allele13616	allele13617	allele13618	allele13619	allele13620	allele13621	allele13622	allele13623	allele13624	allele13625	allele13626	allele13627	allele13628	allele13629	allele13630	allele13631	allele13632	allele13633	allele13634	allele13635	allele13636	allele13637	allele13638	allele13639	allele13640	allele13641	allele13642	allele13643	allele13644	allele13645	allele13646	allele13647	allele13648	allele13649	allele13650	allele13651	allele13652	allele13653	allele13654	allele13655	allele13656	allele13657	allele13658	allele13659	allele13660	allele13661	allele13662	allele13663	allele13664	allele13665	allele13666	allele13667	allele13668	allele13669	allele13670	allele13671	allele13672	allele13673	allele13674	allele13675	allele13676	allele13677	allele13678	allele13679	allele13680	allele13681	allele13682	allele13683	allele13684	allele13685	allele13686	allele13687	allele13688	allele13689	allele13690	allele13691	allele13692	allele13693	allele13694	allele13695	allele13696	allele13697	allele13698	allele13699	allele13700	allele13701	allele13702	allele13703	allele13704	allele13705	allele13706	allele13707	allele13708	allele13709	allele13710	allele13711	allele13712	allele13713	allele13714	allele13715	allele13716	allele13717	allele13718	allele13719	allele13720	allele13721	allele13722	allele13723	allele13724	allele13725	allele13726	allele13727	allele13728	allele13729	allele13730	allele13731	allele13732	allele13733	allele13734	allele13735	allele13736	allele13737	allele13738	allele13739	allele13740	allele13741	allele13742	allele13743	allele13744	allele13745	allele13746	allele13747	allele13748	allele13749	allele13750	allele13751	allele13752	allele13753	allele13754	allele13755	allele13756	allele13757	allele13758	allele13759	allele13760	allele13761	allele13762	allele13763	allele13764	allele13765	allele13766	allele13767	allele13768	allele13769	allele13770	allele13771	allele13772	allele13773	allele13774	allele13775	allele13776	allele13777	allele13778	allele13779	allele13780	allele13781	allele13782	allele13783	allele13784	allele13785	allele13786	allele13787	allele13788	allele13789	allele13790	allele13791	allele13792	allele13793	allele13794	allele13795	allele13796	allele13797	allele13798	allele13799	allele13800	allele13801	allele13802	allele13803	allele13804	allele13805	allele13806	allele13807	allele13808	allele13809	allele13810	allele13811	allele13812	allele13813	allele13814	allele13815	allele13816	allele13817	allele13818	allele13819	allele13820	allele13821	allele13822	allele13823	allele13824	allele13825	allele13826	allele13827	allele13828	allele13829	allele13830	allele13831	allele13832	allele13833	allele13834	allele13835	allele13836	allele13837	allele13838	allele13839	allele13840	allele13841	allele13842	allele13843	allele13844	allele13845	allele13846	allele13847	allele13848	allele13849	allele13850	allele13851	allele13852	allele13853	allele13854	allele13855	allele13856	allele13857	allele13858	allele13859	allele13860	allele13861	allele13862	allele13863	allele13864	allele13865	allele13866	allele13867	allele13868	allele13869	allele13870	allele13871	allele13872	allele13873	allele13874	allele13875	allele13876	allele13877	allele13878	allele13879	allele13880	allele13881	allele13882	allele13883	allele13884	allele13885	allele13886	allele13887	allele13888	allele13889	allele13890	allele13891	allele13892	allele13893	allele13894	allele13895	allele13896	allele13897	allele13898	allele13899	allele13900	allele13901	allele13902	allele13903	allele13904	allele13905	allele13906	allele13907	allele13908	allele13909	allele13910	allele13911	allele13912	allele13913	allele13914	allele13915	allele13916	allele13917	allele13918	allele13919	allele13920	allele13921	allele13922	allele13923	allele13924	allele13925	allele13926	allele13927	allele13928	allele13929	allele13930	allele13931	allele13932	allele13933	allele13934	allele13935	allele13936	allele13937	allele13938	allele13939	allele13940	allele13941	allele13942	allele13943	allele13944	allele13945	allele13946	allele13947	allele13948	allele13949	allele13950	allele13951	allele13952	allele13953	allele13954	allele13955	allele13956	allele13957	allele13958	allele13959	allele13960	allele13961	allele13962	allele13963	allele13964	allele13965	allele13966	allele13967	allele13968	allele13969	allele13970	allele13971	allele13972	allele13973	allele13974	allele13975	allele13976	allele13977	allele13978	allele13979	allele13980	allele13981	allele13982	allele13983	allele13984	allele13985	allele13986	allele13987	allele13988	allele13989	allele13990	allele13991	allele13992	allele13993	allele13994	allele13995	allele13996	allele13997	allele13998	allele13999	allele14000	allele14001	allele14002	allele14003	allele14004	allele14005	allele14006	allele14007	allele14008	allele14009	allele14010	allele14011	allele14012	allele14013	allele14014	allele14015	allele14016	allele14017	allele14018	allele14019	allele14020	allele14021	allele14022	allele14023	allele14024	allele14025	allele14026	allele14027	allele14028	allele14029	allele14030	allele14031	allele14032	allele14033	allele14034	allele14035	allele14036	allele14037	allele14038	allele14039	allele14040	allele14041	allele14042	allele14043	allele14044	allele14045	allele14046	allele14047	allele14048	allele14049	allele14050	allele14051	allele14052	allele14053	allele14054	allele14055	allele14056	allele14057	allele14058	allele14059	allele14060	allele14061	allele14062	allele14063	allele14064	allele14065	allele14066	allele14067	allele14068	allele14069	allele14070	allele14071	allele14072	allele14073	allele14074	allele14075	allele14076	allele14077	allele14078	allele14079	allele14080	allele14081	allele14082	allele14083	allele14084	allele14085	allele14086	allele14087	allele14088	allele14089	allele14090	allele14091	allele14092	allele14093	allele14094	allele14095	allele14096	allele14097	allele14098	allele14099	allele14100	allele14101	allele14102	allele14103	allele14104	allele14105	allele14106	allele14107	allele14108	allele14109	allele14110	allele14111	allele14112	allele14113	allele14114	allele14115	allele14116	allele14117	allele14118	allele14119	allele14120	allele14121	allele14122	allele14123	allele14124	allele14125	allele14126	allele14127	allele14128	allele14129	allele14130	allele14131	allele14132	allele14133	allele14134	allele14135	allele14136	allele14137	allele14138	allele14139	allele14140	allele14141	allele14142	allele14143	allele14144	allele14145	allele14146	allele14147	allele14148	allele14149	allele14150	allele14151	allele14152	allele14153	allele14154	allele14155	allele14156	allele14157	allele14158	allele14159	allele14160	allele14161	allele14162	allele14163	allele14164	allele14165	allele14166	allele14167	allele14168	allele14169	allele14170	allele14171	allele14172	allele14173	allele14174	allele14175	allele14176	allele14177	allele14178	allele14179	allele14180	allele14181	allele14182	allele14183	allele14184	allele14185	allele14186	allele14187	allele14188	allele14189	allele14190	allele14191	allele14192	allele14193	allele14194	allele14195	allele14196	allele14197	allele14198	allele14199	allele14200	allele14201	allele14202	allele14203	allele14204	allele14205	allele14206	allele14207	allele14208	allele14209	allele14210	allele14211	allele14212	allele14213	allele14214	allele14215	allele14216	allele14217	allele14218	allele14219	allele14220	allele14221	allele14222	allele14223	allele14224	allele14225	allele14226	allele14227	allele14228	allele14229	allele14230	allele14231	allele14232	allele14233	allele14234	allele14235	allele14236	allele14237	allele14238	allele14239	allele14240	allele14241	allele14242	allele14243	allele14244	allele14245	allele14246	allele14247	allele14248	allele14249	allele14250	allele14251	allele14252	allele14253	allele14254	allele14255	allele14256	allele14257	allele14258	allele14259	allele14260	allele14261	allele14262	allele14263	allele14264	allele14265	allele14266	allele14267	allele14268	allele14269	allele14270	allele14271	allele14272	allele14273	allele14274	allele14275	allele14276	allele14277	allele14278	allele14279	allele14280	allele14281	allele14282	allele14283	allele14284	allele14285	allele14286	allele14287	allele14288	allele14289	allele14290	allele14291	allele14292	allele14293	allele14294	allele14295	allele14296	allele14297	allele14298	allele14299	allele14300	allele14301	allele14302	allele14303	allele14304	allele14305	allele14306	allele14307	allele14308	allele14309	allele14310	allele14311	allele14312	allele14313	allele14314	allele14315	allele14316	allele14317	allele14318	allele14319	allele14320	allele14321	allele14322	allele14323	allele14324	allele14325	allele14326	allele14327	allele14328	allele14329	allele14330	allele14331	allele14332	allele14333	allele14334	allele14335	allele14336	allele14337	allele14338	allele14339	allele14340	allele14341	allele14342	allele14343	allele14344	allele14345	allele14346	allele14347	allele14348	allele14349	allele14350	allele14351	allele14352	allele14353	allele14354	allele14355	allele14356	allele14357	allele14358	allele14359	allele14360	allele14361	allele14362	allele14363	allele14364	allele14365	allele14366	allele14367	allele14368	allele14369	allele14370	allele14371	allele14372	allele14373	allele14374	allele14375	allele14376	allele14377	allele14378	allele14379	allele14380	allele14381	allele14382	allele14383	allele14384	allele14385	allele14386	allele14387	allele14388	allele14389	allele14390	allele14391	allele14392	allele14393	allele14394	allele14395	allele14396	allele14397	allele14398	allele14399	allele14400	allele14401	allele14402	allele14403	allele14404	allele14405	allele14406	allele14407	allele14408	allele14409	allele14410	allele14411	allele14412	allele14413	allele14414	allele14415	allele14416	allele14417	allele14418	allele14419	allele14420	allele14421	allele14422	allele14423	allele14424	allele14425	allele14426	allele14427	allele14428	allele14429	allele14430	allele14431	allele14432	allele14433	allele14434	allele14435	allele14436	allele14437	allele14438	allele14439	allele14440	allele14441	allele14442	allele14443	allele14444	allele14445	allele14446	allele14447	allele14448	allele14449	allele14450	allele14451	allele14452	allele14453	allele14454	allele14455	allele14456	allele14457	allele14458	allele14459	allele14460	allele14461	allele14462	allele14463	allele14464	allele14465	allele14466	allele14467	allele14468	allele14469	allele14470	allele14471	allele14472	allele14473	allele14474	allele14475	allele14476	allele14477	allele14478	allele14479	allele14480	allele14481	allele14482	allele14483	allele14484	allele14485	allele14486	allele14487	allele14488	allele14489	allele14490	allele14491	allele14492	allele14493	allele14494	allele14495	allele14496	allele14497	allele14498	allele14499	allele14500	allele14501	allele14502	allele14503	allele14504	allele14505	allele14506	allele14507	allele14508	allele14509	allele14510	allele14511	allele14512	allele14513	allele14514	allele14515	allele14516	allele14517	allele14518	allele14519	allele14520	allele14521	allele14522	allele14523	allele14524	allele14525	allele14526	allele14527	allele14528	allele14529	allele14530	allele14531	allele14532	allele14533	allele14534	allele14535	allele14536	allele14537	allele14538	allele14539	allele14540	allele14541	allele14542	allele14543	allele14544	allele14545	allele14546	allele14547	allele14548	allele14549	allele14550	allele14551	allele14552	allele14553	allele14554	allele14555	allele14556	allele14557	allele14558	allele14559	allele14560	allele14561	allele14562	allele14563	allele14564	allele14565	allele14566	allele14567	allele14568	allele14569	allele14570	allele14571	allele14572	allele14573	allele14574	allele14575	allele14576	allele14577	allele14578	allele14579	allele14580	allele14581	allele14582	allele14583	allele14584	allele14585	allele14586	allele14587	allele14588	allele14589	allele14590	allele14591	allele14592	allele14593	allele14594	allele14595	allele14596	allele14597	allele14598	allele14599	allele14600	allele14601	allele14602	allele14603	allele14604	allele14605	allele14606	allele14607	allele14608	allele14609	allele14610	allele14611	allele14612	allele14613	allele14614	allele14615	allele14616	allele14617	allele14618	allele14619	allele14620	allele14621	allele14622	allele14623	allele14624	allele14625	allele14626	allele14627	allele14628	allele14629	allele14630	allele14631	allele14632	allele14633	allele14634	allele14635	allele14636	allele14637	allele14638	allele14639	allele14640	allele14641	allele14642	allele14643	allele14644	allele14645	allele14646	allele14647	allele14648	allele14649	allele14650	allele14651	allele14652	allele14653	allele14654	allele14655	allele14656	allele14657	allele14658	allele14659	allele14660	allele14661	allele14662	allele14663	allele14664	allele14665	allele14666	allele14667	allele14668	allele14669	allele14670	allele14671	allele14672	allele14673	allele14674	allele14675	allele14676	allele14677	allele14678	allele14679	allele14680	allele14681	allele14682	allele14683	allele14684	allele14685	allele14686	allele14687	allele14688	allele14689	allele14690	allele14691	allele14692	allele14693	allele14694	allele14695	allele14696	allele14697	allele14698	allele14699	allele14700	allele14701	allele14702	allele14703	allele14704	allele14705	allele14706	allele14707	allele14708	allele14709	allele14710	allele14711	allele14712	allele14713	allele14714	allele14715	allele14716	allele14717	allele14718	allele14719	allele14720	allele14721	allele14722	allele14723	allele14724	allele14725	allele14726	allele14727	allele14728	allele14729	allele14730	allele14731	allele14732	allele14733	allele14734	allele14735	allele14736	allele14737	allele14738	allele14739	allele14740	allele14741	allele14742	allele14743	allele14744	allele14745	allele14746	allele14747	allele14748	allele14749	allele14750	allele14751	allele14752	allele14753	allele14754	allele14755	allele14756	allele14757	allele14758	allele14759	allele14760	allele14761	allele14762	allele14763	allele14764	allele14765	allele14766	allele14767	allele14768	allele14769	allele14770	allele14771	allele14772	allele14773	allele14774	allele14775	allele14776	allele14777	allele14778	allele14779	allele14780	allele14781	allele14782	allele14783	allele14784	allele14785	allele14786	allele14787	allele14788	allele14789	allele14790	allele14791	allele14792	allele14793	allele14794	allele14795	allele14796	allele14797	allele14798	allele14799	allele14800	allele14801	allele14802	allele14803	allele14804	allele14805	allele14806	allele14807	allele14808	allele14809	allele14810	allele14811	allele14812	allele14813	allele14814	allele14815	allele14816	allele14817	allele14818	allele14819	allele14820	allele14821	allele14822	allele14823	allele14824	allele14825	allele14826	allele14827	allele14828	allele14829	allele14830	allele14831	allele14832	allele14833	allele14834	allele14835	allele14836	allele14837	allele14838	allele14839	allele14840	allele14841	allele14842	allele14843	allele14844	allele14845	allele14846	allele14847	allele14848	allele14849	allele14850	allele14851	allele14852	allele14853	allele14854	allele14855	allele14856	allele14857	allele14858	allele14859	allele14860	allele14861	allele14862	allele14863	allele14864	allele14865	allele14866	allele14867	allele14868	allele14869	allele14870	allele14871	allele14872	allele14873	allele14874	allele14875	allele14876	allele14877	allele14878	allele14879	allele14880	allele14881	allele14882	allele14883	allele14884	allele14885	allele14886	allele14887	allele14888	allele14889	allele14890	allele14891	allele14892	allele14893	allele14894	allele14895	allele14896	allele14897	allele14898	allele14899	allele14900	allele14901	allele14902	allele14903	allele14904	allele14905	allele14906	allele14907	allele14908	allele14909	allele14910	allele14911	allele14912	allele14913	allele14914	allele14915	allele14916	allele14917	allele14918	allele14919	allele14920	allele14921	allele14922	allele14923	allele14924	allele14925	allele14926	allele14927	allele14928	allele14929	allele14930	allele14931	allele14932	allele14933	allele14934	allele14935	allele14936	allele14937	allele14938	allele14939	allele14940	allele14941	allele14942	allele14943	allele14944	allele14945	allele14946	allele14947	allele14948	allele14949	allele14950	allele14951	allele14952	allele14953	allele14954	allele14955	allele14956	allele14957	allele14958	allele14959	allele14960	allele14961	allele14962	allele14963	allele14964	allele14965	allele14966	allele14967	allele14968	allele14969	allele14970	allele14971	allele14972	allele14973	allele14974	allele14975	allele14976	allele14977	allele14978	allele14979	allele14980	allele14981	allele14982	allele14983	allele14984	allele14985	allele14986	allele14987	allele14988	allele14989	allele14990	allele14991	allele14992	allele14993	allele14994	allele14995	allele14996	allele14997	allele14998	allele14999	allele15000	allele15001	allele15002	allele15003	allele15004	allele15005	allele15006	allele15007	allele15008	allele15009	allele15010	allele15011	allele15012	allele15013	allele15014	allele15015	allele15016	allele15017	allele15018	allele15019	allele15020	allele15021	allele15022	allele15023	allele15024	allele15025	allele15026	allele15027	allele15028	allele15029	allele15030	allele15031	allele15032	allele15033	allele15034	allele15035	allele15036	allele15037	allele15038	allele15039	allele15040	allele15041	allele15042	allele15043	allele15044	allele15045	allele15046	allele15047	allele15048	allele15049	allele15050	allele15051	allele15052	allele15053	allele15054	allele15055	allele15056	allele15057	allele15058	allele15059	allele15060	allele15061	allele15062	allele15063	allele15064	allele15065	allele15066	allele15067	allele15068	allele15069	allele15070	allele15071	allele15072	allele15073	allele15074	allele15075	allele15076	allele15077	allele15078	allele15079	allele15080	allele15081	allele15082	allele15083	allele15084	allele15085	allele15086	allele15087	allele15088	allele15089	allele15090	allele15091	allele15092	allele15093	allele15094	allele15095	allele15096	allele15097	allele15098	allele15099	allele15100	allele15101	allele15102	allele15103	allele15104	allele15105	allele15106	allele15107	allele15108	allele15109	allele15110	allele15111	allele15112	allele15113	allele15114	allele15115	allele15116	allele15117	allele15118	allele15119	allele15120	allele15121	allele15122	allele15123	allele15124	allele15125	allele15126	allele15127	allele15128	allele15129	allele15130	allele15131	allele15132	allele15133	allele15134	allele15135	allele15136	allele15137	allele15138	allele15139	allele15140	allele15141	allele15142	allele15143	allele15144	allele15145	allele15146	allele15147	allele15148	allele15149	allele15150	allele15151	allele15152	allele15153	allele15154	allele15155	allele15156	allele15157	allele15158	allele15159	allele15160	allele15161	allele15162	allele15163	allele15164	allele15165	allele15166	allele15167	allele15168	allele15169	allele15170	allele15171	allele15172	allele15173	allele15174	allele15175	allele15176	allele15177	allele15178	allele15179	allele15180	allele15181	allele15182	allele15183	allele15184	allele15185	allele15186	allele15187	allele15188	allele15189	allele15190	allele15191	allele15192	allele15193	allele15194	allele15195	allele15196	allele15197	allele15198	allele15199	allele15200	allele15201	allele15202	allele15203	allele15204	allele15205	allele15206	allele15207	allele15208	allele15209	allele15210	allele15211	allele15212	allele15213	allele15214	allele15215	allele15216	allele15217	allele15218	allele15219	allele15220	allele15221	allele15222	allele15223	allele15224	allele15225	allele15226	allele15227	allele15228	allele15229	allele15230	allele15231	allele15232	allele15233	allele15234	allele15235	allele15236	allele15237	allele15238	allele15239	allele15240	allele15241	allele15242	allele15243	allele15244	allele15245	allele15246	allele15247	allele15248	allele15249	allele15250	allele15251	allele15252	allele15253	allele15254	allele15255	allele15256	allele15257	allele15258	allele15259	allele15260	allele15261	allele15262	allele15263	allele15264	allele15265	allele15266	allele15267	allele15268	allele15269	allele15270	allele15271	allele15272	allele15273	allele15274	allele15275	allele15276	allele15277	allele15278	allele15279	allele15280	allele15281	allele15282	allele15283	allele15284	allele15285	allele15286	allele15287	allele15288	allele15289	allele15290	allele15291	allele15292	allele15293	allele15294	allele15295	allele15296	allele15297	allele15298	allele15299	allele15300	allele15301	allele15302	allele15303	allele15304	allele15305	allele15306	allele15307	allele15308	allele15309	allele15310	allele15311	allele15312	allele15313	allele15314	allele15315	allele15316	allele15317	allele15318	allele15319	allele15320	allele15321	allele15322	allele15323	allele15324	allele15325	allele15326	allele15327	allele15328	allele15329	allele15330	allele15331	allele15332	allele15333	allele15334	allele15335	allele15336	allele15337	allele15338	allele15339	allele15340	allele15341	allele15342	allele15343	allele15344	allele15345	allele15346	allele15347	allele15348	allele15349	allele15350	allele15351	allele15352	allele15353	allele15354	allele15355	allele15356	allele15357	allele15358	allele15359	allele15360	allele15361	allele15362	allele15363	allele15364	allele15365	allele15366	allele15367	allele15368	allele15369	allele15370	allele15371	allele15372	allele15373	allele15374	allele15375	allele15376	allele15377	allele15378	allele15379	allele15380	allele15381	allele15382	allele15383	allele15384	allele15385	allele15386	allele15387	allele15388	allele15389	allele15390	allele15391	allele15392	allele15393	allele15394	allele15395	allele15396	allele15397	allele15398	allele15399	allele15400	allele15401	allele15402	allele15403	allele15404	allele15405	allele15406	allele15407	allele15408	allele15409	allele15410	allele15411	allele15412	allele15413	allele15414	allele15415	allele15416	allele15417	allele15418	allele15419	allele15420	allele15421	allele15422	allele15423	allele15424	allele15425	allele15426	allele15427	allele15428	allele15429	allele15430	allele15431	allele15432	allele15433	allele15434	allele15435	allele15436	allele15437	allele15438	allele15439	allele15440	allele15441	allele15442	allele15443	allele15444	allele15445	allele15446	allele15447	allele15448	allele15449	allele15450	allele15451	allele15452	allele15453	allele15454	allele15455	allele15456	allele15457	allele15458	allele15459	allele15460	allele15461	allele15462	allele15463	allele15464	allele15465	allele15466	allele15467	allele15468	allele15469	allele15470	allele15471	allele15472	allele15473	allele15474	allele15475	allele15476	allele15477	allele15478	allele15479	allele15480	allele15481	allele15482	allele15483	allele15484	allele15485	allele15486	allele15487	allele15488	allele15489	allele15490	allele15491	allele15492	allele15493	allele15494	allele15495	allele15496	allele15497	allele15498	allele15499	allele15500	allele15501	allele15502	allele15503	allele15504	allele15505	allele15506	allele15507	allele15508	allele15509	allele15510	allele15511	allele15512	allele15513	allele15514	allele15515	allele15516	allele15517	allele15518	allele15519	allele15520	allele15521	allele15522	allele15523	allele15524	allele15525	allele15526	allele15527	allele15528	allele15529	allele15530	allele15531	allele15532	allele15533	allele15534	allele15535	allele15536	allele15537	allele15538	allele15539	allele15540	allele15541	allele15542	allele15543	allele15544	allele15545	allele15546	allele15547	allele15548	allele15549	allele15550	allele15551	allele15552	allele15553	allele15554	allele15555	allele15556	allele15557	allele15558	allele15559	allele15560	allele15561	allele15562	allele15563	allele15564	allele15565	allele15566	allele15567	allele15568	allele15569	allele15570	allele15571	allele15572	allele15573	allele15574	allele15575	allele15576	allele15577	allele15578	allele15579	allele15580	allele15581	allele15582	allele15583	allele15584	allele15585	allele15586	allele15587	allele15588	allele15589	allele15590	allele15591	allele15592	allele15593	allele15594	allele15595	allele15596	allele15597	allele15598	allele15599	allele15600	allele15601	allele15602	allele15603	allele15604	allele15605	allele15606	allele15607	allele15608	allele15609	allele15610	allele15611	allele15612	allele15613	allele15614	allele15615	allele15616	allele15617	allele15618	allele15619	allele15620	allele15621	allele15622	allele15623	allele15624	allele15625	allele15626	allele15627	allele15628	allele15629	allele15630	allele15631	allele15632	allele15633	allele15634	allele15635	allele15636	allele15637	allele15638	allele15639	allele15640	allele15641	allele15642	allele15643	allele15644	allele15645	allele15646	allele15647	allele15648	allele15649	allele15650	allele15651	allele15652	allele15653	allele15654	allele15655	allele15656	allele15657	allele15658	allele15659	allele15660	allele15661	allele15662	allele15663	allele15664	allele15665	allele15666	allele15667	allele15668	allele15669	allele15670	allele15671	allele15672	allele15673	allele15674	allele15675	allele15676	allele15677	allele15678	allele15679	allele15680	allele15681	allele15682	allele15683	allele15684	allele15685	allele15686	allele15687	allele15688	allele15689	allele15690	allele15691	allele15692	allele15693	allele15694	allele15695	allele15696	allele15697	allele15698	allele15699	allele15700	allele15701	allele15702	allele15703	allele15704	allele15705	allele15706	allele15707	allele15708	allele15709	allele15710	allele15711	allele15712	allele15713	allele15714	allele15715	allele15716	allele15717	allele15718	allele15719	allele15720	allele15721	allele15722	allele15723	allele15724	allele15725	allele15726	allele15727	allele15728	allele15729	allele15730	allele15731	allele15732	allele15733	allele15734	allele15735	allele15736	allele15737	allele15738	allele15739	allele15740	allele15741	allele15742	allele15743	allele15744	allele15745	allele15746	allele15747	allele15748	allele15749	allele15750	allele15751	allele15752	allele15753	allele15754	allele15755	allele15756	allele15757	allele15758	allele15759	allele15760	allele15761	allele15762	allele15763	allele15764	allele15765	allele15766	allele15767	allele15768	allele15769	allele15770	allele15771	allele15772	allele15773	allele15774	allele15775	allele15776	allele15777	allele15778	allele15779	allele15780	allele15781	allele15782	allele15783	allele15784	allele15785	allele15786	allele15787	allele15788	allele15789	allele15790	allele15791	allele15792	allele15793	allele15794	allele15795	allele15796	allele15797	allele15798	allele15799	allele15800	allele15801	allele15802	allele15803	allele15804	allele15805	allele15806	allele15807	allele15808	allele15809	allele15810	allele15811	allele15812	allele15813	allele15814	allele15815	allele15816	allele15817	allele15818	allele15819	allele15820	allele15821	allele15822	allele15823	allele15824	allele15825	allele15826	allele15827	allele15828	allele15829	allele15830	allele15831	allele15832	allele15833	allele15834	allele15835	allele15836	allele15837	allele15838	allele15839	allele15840	allele15841	allele15842	allele15843	allele15844	allele15845	allele15846	allele15847	allele15848	allele15849	allele15850	allele15851	allele15852	allele15853	allele15854	allele15855	allele15856	allele15857	allele15858	allele15859	allele15860	allele15861	allele15862	allele15863	allele15864	allele15865	allele15866	allele15867	allele15868	allele15869	allele15870	allele15871	allele15872	allele15873	allele15874	allele15875	allele15876	allele15877	allele15878	allele15879	allele15880	allele15881	allele15882	allele15883	allele15884	allele15885	allele15886	allele15887	allele15888	allele15889	allele15890	allele15891	allele15892	allele15893	allele15894	allele15895	allele15896	allele15897	allele15898	allele15899	allele15900	allele15901	allele15902	allele15903	allele15904	allele15905	allele15906	allele15907	allele15908	allele15909	allele15910	allele15911	allele15912	allele15913	allele15914	allele15915	allele15916	allele15917	allele15918	allele15919	allele15920	allele15921	allele15922	allele15923	allele15924	allele15925	allele15926	allele15927	allele15928	allele15929	allele15930	allele15931	allele15932	allele15933	allele15934	allele15935	allele15936	allele15937	allele15938	allele15939	allele15940	allele15941	allele15942	allele15943	allele15944	allele15945	allele15946	allele15947	allele15948	allele15949	allele15950	allele15951	allele15952	allele15953	allele15954	allele15955	allele15956	allele15957	allele15958	allele15959	allele15960	allele15961	allele15962	allele15963	allele15964	allele15965	allele15966	allele15967	allele15968	allele15969	allele15970	allele15971	allele15972	allele15973	allele15974	allele15975	allele15976	allele15977	allele15978	allele15979	allele15980	allele15981	allele15982	allele15983	allele15984	allele15985	allele15986	allele15987	allele15988	allele15989	allele15990	allele15991	allele15992	allele15993	allele15994	allele15995	allele15996	allele15997	allele15998	allele15999	allele16000	allele16001	allele16002	allele16003	allele16004	allele16005	allele16006	allele16007	allele16008	allele16009	allele16010	allele16011	allele16012	allele16013	allele16014	allele16015	allele16016	allele16017	allele16018	allele16019	allele16020	allele16021	allele16022	allele16023	allele16024	allele16025	allele16026	allele16027	allele16028	allele16029	allele16030	allele16031	allele16032	allele16033	allele16034	allele16035	allele16036	allele16037	allele16038	allele16039	allele16040	allele16041	allele16042	allele16043	allele16044	allele16045	allele16046	allele16047	allele16048	allele16049	allele16050	allele16051	allele16052	allele16053	allele16054	allele16055	allele16056	allele16057	allele16058	allele16059	allele16060	allele16061	allele16062	allele16063	allele16064	allele16065	allele16066	allele16067	allele16068	allele16069	allele16070	allele16071	allele16072	allele16073	allele16074	allele16075	allele16076	allele16077	allele16078	allele16079	allele16080	allele16081	allele16082	allele16083	allele16084	allele16085	allele16086	allele16087	allele16088	allele16089	allele16090	allele16091	allele16092	allele16093	allele16094	allele16095	allele16096	allele16097	allele16098	allele16099	allele16100	allele16101	allele16102	allele16103	allele16104	allele16105	allele16106	allele16107	allele16108	allele16109	allele16110	allele16111	allele16112	allele16113	allele16114	allele16115	allele16116	allele16117	allele16118	allele16119	allele16120	allele16121	allele16122	allele16123	allele16124	allele16125	allele16126	allele16127	allele16128	allele16129	allele16130	allele16131	allele16132	allele16133	allele16134	allele16135	allele16136	allele16137	allele16138	allele16139	allele16140	allele16141	allele16142	allele16143	allele16144	allele16145	allele16146	allele16147	allele16148	allele16149	allele16150	allele16151	allele16152	allele16153	allele16154	allele16155	allele16156	allele16157	allele16158	allele16159	allele16160	allele16161	allele16162	allele16163	allele16164	allele16165	allele16166	allele16167	allele16168	allele16169	allele16170	allele16171	allele16172	allele16173	allele16174	allele16175	allele16176	allele16177	allele16178	allele16179	allele16180	allele16181	allele16182	allele16183	allele16184	allele16185	allele16186	allele16187	allele16188	allele16189	allele16190	allele16191	allele16192	allele16193	allele16194	allele16195	allele16196	allele16197	allele16198	allele16199	allele16200	allele16201	allele16202	allele16203	allele16204	allele16205	allele16206	allele16207	allele16208	allele16209	allele16210	allele16211	allele16212	allele16213	allele16214	allele16215	allele16216	allele16217	allele16218	allele16219	allele16220	allele16221	allele16222	allele16223	allele16224	allele16225	allele16226	allele16227	allele16228	allele16229	allele16230	allele16231	allele16232	allele16233	allele16234	allele16235	allele16236	allele16237	allele16238	allele16239	allele16240	allele16241	allele16242	allele16243	allele16244	allele16245	allele16246	allele16247	allele16248	allele16249	allele16250	allele16251	allele16252	allele16253	allele16254	allele16255	allele16256	allele16257	allele16258	allele16259	allele16260	allele16261	allele16262	allele16263	allele16264	allele16265	allele16266	allele16267	allele16268	allele16269	allele16270	allele16271	allele16272	allele16273	allele16274	allele16275	allele16276	allele16277	allele16278	allele16279	allele16280	allele16281	allele16282	allele16283	allele16284	allele16285	allele16286	allele16287	allele16288	allele16289	allele16290	allele16291	allele16292	allele16293	allele16294	allele16295	allele16296	allele16297	allele16298	allele16299	allele16300	allele16301	allele16302	allele16303	allele16304	allele16305	allele16306	allele16307	allele16308	allele16309	allele16310	allele16311	allele16312	allele16313	allele16314	allele16315	allele16316	allele16317	allele16318	allele16319	allele16320	allele16321	allele16322	allele16323	allele16324	allele16325	allele16326	allele16327	allele16328	allele16329	allele16330	allele16331	allele16332	allele16333	allele16334	allele16335	allele16336	allele16337	allele16338	allele16339	allele16340	allele16341	allele16342	allele16343	allele16344	allele16345	allele16346	allele16347	allele16348	allele16349	allele16350	allele16351	allele16352	allele16353	allele16354	allele16355	allele16356	allele16357	allele16358	allele16359	allele16360	allele16361	allele16362	allele16363	allele16364	allele16365	allele16366	allele16367	allele16368	allele16369	allele16370	allele16371	allele16372	allele16373	allele16374	allele16375	allele16376	allele16377	allele16378	allele16379	allele16380	allele16381	allele16382	allele16383	allele16384	allele16385	allele16386	allele16387	allele16388	allele16389	allele16390	allele16391	allele16392	allele16393	allele16394	allele16395	allele16396	allele16397	allele16398	allele16399	allele16400	allele16401	allele16402	allele16403	allele16404	allele16405	allele16406	allele16407	allele16408	allele16409	allele16410	allele16411	allele16412	allele16413	allele16414	allele16415	allele16416	allele16417	allele16418	allele16419	allele16420	allele16421	allele16422	allele16423	allele16424	allele16425	allele16426	allele16427	allele16428	allele16429	allele16430	allele16431	allele16432	allele16433	allele16434	allele16435	allele16436	allele16437	allele16438	allele16439	allele16440	allele16441	allele16442	allele16443	allele16444	allele16445	allele16446	allele16447	allele16448	allele16449	allele16450	allele16451	allele16452	allele16453	allele16454	allele16455	allele16456	allele16457	allele16458	allele16459	allele16460	allele16461	allele16462	allele16463	allele16464	allele16465	allele16466	allele16467	allele16468	allele16469	allele16470	allele16471	allele16472	allele16473	allele16474	allele16475	allele16476	allele16477	allele16478	allele16479	allele16480	allele16481	allele16482	allele16483	allele16484	allele16485	allele16486	allele16487	allele16488	allele16489	allele16490	allele16491	allele16492	allele16493	allele16494	allele16495	allele16496	allele16497	allele16498	allele16499	allele16500	allele16501	allele16502	allele16503	allele16504	allele16505	allele16506	allele16507	allele16508	allele16509	allele16510	allele16511	allele16512	allele16513	allele16514	allele16515	allele16516	allele16517	allele16518	allele16519	allele16520	allele16521	allele16522	allele16523	allele16524	allele16525	allele16526	allele16527	allele16528	allele16529	allele16530	allele16531	allele16532	allele16533	allele16534	allele16535	allele16536	allele16537	allele16538	allele16539	allele16540	allele16541	allele16542	allele16543	allele16544	allele16545	allele16546	allele16547	allele16548	allele16549	allele16550	allele16551	allele16552	allele16553	allele16554	allele16555	allele16556	allele16557	allele16558	allele16559	allele16560	allele16561	allele16562	allele16563	allele16564	allele16565	allele16566	allele16567	allele16568	allele16569	allele16570	allele16571	allele16572	allele16573	allele16574	allele16575	allele16576	allele16577	allele16578	allele16579	allele16580	allele16581	allele16582	allele16583	allele16584	allele16585	allele16586	allele16587	allele16588	allele16589	allele16590	allele16591	allele16592	allele16593	allele16594	allele16595	allele16596	allele16597	allele16598	allele16599	allele16600	allele16601	allele16602	allele16603	allele16604	allele16605	allele16606	allele16607	allele16608	allele16609	allele16610	allele16611	allele16612	allele16613	allele16614	allele16615	allele16616	allele16617	allele16618	allele16619	allele16620	allele16621	allele16622	allele16623	allele16624	allele16625	allele16626	allele16627	allele16628	allele16629	allele16630	allele16631	allele16632	allele16633	allele16634	allele16635	allele16636	allele16637	allele16638	allele16639	allele16640	allele16641	allele16642	allele16643	allele16644	allele16645	allele16646	allele16647	allele16648	allele16649	allele16650	allele16651	allele16652	allele16653	allele16654	allele16655	allele16656	allele16657	allele16658	allele16659	allele16660	allele16661	allele16662	allele16663	allele16664	allele16665	allele16666	allele16667	allele16668	allele16669	allele16670	allele16671	allele16672	allele16673	allele16674	allele16675	allele16676	allele16677	allele16678	allele16679	allele16680	allele16681	allele16682	allele16683	allele16684	allele16685	allele16686	allele16687	allele16688	allele16689	allele16690	allele16691	allele16692	allele16693	allele16694	allele16695	allele16696	allele16697	allele16698	allele16699	allele16700	allele16701	allele16702	allele16703	allele16704	allele16705	allele16706	allele16707	allele16708	allele16709	allele16710	allele16711	allele16712	allele16713	allele16714	allele16715	allele16716	allele16717	allele16718	allele16719	allele16720	allele16721	allele16722	allele16723	allele16724	allele16725	allele16726	allele16727	allele16728	allele16729	allele16730	allele16731	allele16732	allele16733	allele16734	allele16735	allele16736	allele16737	allele16738	allele16739	allele16740	allele16741	allele16742	allele16743	allele16744	allele16745	allele16746	allele16747	allele16748	allele16749	allele16750	allele16751	allele16752	allele16753	allele16754	allele16755	allele16756	allele16757	allele16758	allele16759	allele16760	allele16761	allele16762	allele16763	allele16764	allele16765	allele16766	allele16767	allele16768	allele16769	allele16770	allele16771	allele16772	allele16773	allele16774	allele16775	allele16776	allele16777	allele16778	allele16779	allele16780	allele16781	allele16782	allele16783	allele16784	allele16785	allele16786	allele16787	allele16788	allele16789	allele16790	allele16791	allele16792	allele16793	allele16794	allele16795	allele16796	allele16797	allele16798	allele16799	allele16800	allele16801	allele16802	allele16803	allele16804	allele16805	allele16806	allele16807	allele16808	allele16809	allele16810	allele16811	allele16812	allele16813	allele16814	allele16815	allele16816	allele16817	allele16818	allele16819	allele16820	allele16821	allele16822	allele16823	allele16824	allele16825	allele16826	allele16827	allele16828	allele16829	allele16830	allele16831	allele16832	allele16833	allele16834	allele16835	allele16836	allele16837	allele16838	allele16839	allele16840	allele16841	allele16842	allele16843	allele16844	allele16845	allele16846	allele16847	allele16848	allele16849	allele16850	allele16851	allele16852	allele16853	allele16854	allele16855	allele16856	allele16857	allele16858	allele16859	allele16860	allele16861	allele16862	allele16863	allele16864	allele16865	allele16866	allele16867	allele16868	allele16869	allele16870	allele16871	allele16872	allele16873	allele16874	allele16875	allele16876	allele16877	allele16878	allele16879	allele16880	allele16881	allele16882	allele16883	allele16884	allele16885	allele16886	allele16887	allele16888	allele16889	allele16890	allele16891	allele16892	allele16893	allele16894	allele16895	allele16896	allele16897	allele16898	allele16899	allele16900	allele16901	allele16902	allele16903	allele16904	allele16905	allele16906	allele16907	allele16908	allele16909	allele16910	allele16911	allele16912	allele16913	allele16914	allele16915	allele16916	allele16917	allele16918	allele16919	allele16920	allele16921	allele16922	allele16923	allele16924	allele16925	allele16926	allele16927	allele16928	allele16929	allele16930	allele16931	allele16932	allele16933	allele16934	allele16935	allele16936	allele16937	allele16938	allele16939	allele16940	allele16941	allele16942	allele16943	allele16944	allele16945	allele16946	allele16947	allele16948	allele16949	allele16950	allele16951	allele16952	allele16953	allele16954	allele16955	allele16956	allele16957	allele16958	allele16959	allele16960	allele16961	allele16962	allele16963	allele16964	allele16965	allele16966	allele16967	allele16968	allele16969	allele16970	allele16971	allele16972	allele16973	allele16974	allele16975	allele16976	allele16977	allele16978	allele16979	allele16980	allele16981	allele16982	allele16983	allele16984	allele16985	allele16986	allele16987	allele16988	allele16989	allele16990	allele16991	allele16992	allele16993	allele16994	allele16995	allele16996	allele16997	allele16998	allele16999	allele17000	allele17001	allele17002	allele17003	allele17004	allele17005	allele17006	allele17007	allele17008	allele17009	allele17010	allele17011	allele17012	allele17013	allele17014	allele17015	allele17016	allele17017	allele17018	allele17019	allele17020	allele17021	allele17022	allele17023	allele17024	allele17025	allele17026	allele17027	allele17028	allele17029	allele17030	allele17031	allele17032	allele17033	allele17034	allele17035	allele17036	allele17037	allele17038	allele17039	allele17040	allele17041	allele17042	allele17043	allele17044	allele17045	allele17046	allele17047	allele17048	allele17049	allele17050	allele17051	allele17052	allele17053	allele17054	allele17055	allele17056	allele17057	allele17058	allele17059	allele17060	allele17061	allele17062	allele17063	allele17064	allele17065	allele17066	allele17067	allele17068	allele17069	allele17070	allele17071	allele17072	allele17073	allele17074	allele17075	allele17076	allele17077	allele17078	allele17079	allele17080	allele17081	allele17082	allele17083	allele17084	allele17085	allele17086	allele17087	allele17088	allele17089	allele17090	allele17091	allele17092	allele17093	allele17094	allele17095	allele17096	allele17097	allele17098	allele17099	allele17100	allele17101	allele17102	allele17103	allele17104	allele17105	allele17106	allele17107	allele17108	allele17109	allele17110	allele17111	allele17112	allele17113	allele17114	allele17115	allele17116	allele17117	allele17118	allele17119	allele17120	allele17121	allele17122	allele17123	allele17124	allele17125	allele17126	allele17127	allele17128	allele17129	allele17130	allele17131	allele17132	allele17133	allele17134	allele17135	allele17136	allele17137	allele17138	allele17139	allele17140	allele17141	allele17142	allele17143	allele17144	allele17145	allele17146	allele17147	allele17148	allele17149	allele17150	allele17151	allele17152	allele17153	allele17154	allele17155	allele17156	allele17157	allele17158	allele17159	allele17160	allele17161	allele17162	allele17163	allele17164	allele17165	allele17166	allele17167	allele17168	allele17169	allele17170	allele17171	allele17172	allele17173	allele17174	allele17175	allele17176	allele17177	allele17178	allele17179	allele17180	allele17181	allele17182	allele17183	allele17184	allele17185	allele17186	allele17187	allele17188	allele17189	allele17190	allele17191	allele17192	allele17193	allele17194	allele17195	allele17196	allele17197	allele17198	allele17199	allele17200	allele17201	allele17202	allele17203	allele17204	allele17205	allele17206	allele17207	allele17208	allele17209	allele17210	allele17211	allele17212	allele17213	allele17214	allele17215	allele17216	allele17217	allele17218	allele17219	allele17220	allele17221	allele17222	allele17223	allele17224	allele17225	allele17226	allele17227	allele17228	allele17229	allele17230	allele17231	allele17232	allele17233	allele17234	allele17235	allele17236	allele17237	allele17238	allele17239	allele17240	allele17241	allele17242	allele17243	allele17244	allele17245	allele17246	allele17247	allele17248	allele17249	allele17250	allele17251	allele17252	allele17253	allele17254	allele17255	allele17256	allele17257	allele17258	allele17259	allele17260	allele17261	allele17262	allele17263	allele17264	allele17265	allele17266	allele17267	allele17268	allele17269	allele17270	allele17271	allele17272	allele17273	allele17274	allele17275	allele17276	allele17277	allele17278	allele17279	allele17280	allele17281	allele17282	allele17283	allele17284	allele17285	allele17286	allele17287	allele17288	allele17289	allele17290	allele17291	allele17292	allele17293	allele17294	allele17295	allele17296	allele17297	allele17298	allele17299	allele17300	allele17301	allele17302	allele17303	allele17304	allele17305	allele17306	allele17307	allele17308	allele17309	allele17310	allele17311	allele17312	allele17313	allele17314	allele17315	allele17316	allele17317	allele17318	allele17319	allele17320	allele17321	allele17322	allele17323	allele17324	allele17325	allele17326	allele17327	allele17328	allele17329	allele17330	allele17331	allele17332	allele17333	allele17334	allele17335	allele17336	allele17337	allele17338	allele17339	allele17340	allele17341	allele17342	allele17343	allele17344	allele17345	allele17346	allele17347	allele17348	allele17349	allele17350	allele17351	allele17352	allele17353	allele17354	allele17355	allele17356	allele17357	allele17358	allele17359	allele17360	allele17361	allele17362	allele17363	allele17364	allele17365	allele17366	allele17367	allele17368	allele17369	allele17370	allele17371	allele17372	allele17373	allele17374	allele17375	allele17376	allele17377	allele17378	allele17379	allele17380	allele17381	allele17382	allele17383	allele17384	allele17385	allele17386	allele17387	allele17388	allele17389	allele17390	allele17391	allele17392	allele17393	allele17394	allele17395	allele17396	allele17397	allele17398	allele17399	allele17400	allele17401	allele17402	allele17403	allele17404	allele17405	allele17406	allele17407	allele17408	allele17409	allele17410	allele17411	allele17412	allele17413	allele17414	allele17415	allele17416	allele17417	allele17418	allele17419	allele17420	allele17421	allele17422	allele17423	allele17424	allele17425	allele17426	allele17427	allele17428	allele17429	allele17430	allele17431	allele17432	allele17433	allele17434	allele17435	allele17436	allele17437	allele17438	allele17439	allele17440	allele17441	allele17442	allele17443	allele17444	allele17445	allele17446	allele17447	allele17448	allele17449	allele17450	allele17451	allele17452	allele17453	allele17454	allele17455	allele17456	allele17457	allele17458	allele17459	allele17460	allele17461	allele17462	allele17463	allele17464	allele17465	allele17466	allele17467	allele17468	allele17469	allele17470	allele17471	allele17472	allele17473	allele17474	allele17475	allele17476	allele17477	allele17478	allele17479	allele17480	allele17481	allele17482	allele17483	allele17484	allele17485	allele17486	allele17487	allele17488	allele17489	allele17490	allele17491	allele17492	allele17493	allele17494	allele17495	allele17496	allele17497	allele17498	allele17499	allele17500	allele17501	allele17502	allele17503	allele17504	allele17505	allele17506	allele17507	allele17508	allele17509	allele17510	allele17511	allele17512	allele17513	allele17514	allele17515	allele17516	allele17517	allele17518	allele17519	allele17520	allele17521	allele17522	allele17523	allele17524	allele17525	allele17526	allele17527	allele17528	allele17529	allele17530	allele17531	allele17532	allele17533	allele17534	allele17535	allele17536	allele17537	allele17538	allele17539	allele17540	allele17541	allele17542	allele17543	allele17544	allele17545	allele17546	allele17547	allele17548	allele17549	allele17550	allele17551	allele17552	allele17553	allele17554	allele17555	allele17556	allele17557	allele17558	allele17559	allele17560	allele17561	allele17562	allele17563	allele17564	allele17565	allele17566	allele17567	allele17568	allele17569	allele17570	allele17571	allele17572	allele17573	allele17574	allele17575	allele17576	allele17577	allele17578	allele17579	allele17580	allele17581	allele17582	allele17583	allele17584	allele17585	allele17586	allele17587	allele17588	allele17589	allele17590	allele17591	allele17592	allele17593	allele17594	allele17595	allele17596	allele17597	allele17598	allele17599	allele17600	allele17601	allele17602	allele17603	allele17604	allele17605	allele17606	allele17607	allele17608	allele17609	allele17610	allele17611	allele17612	allele17613	allele17614	allele17615	allele17616	allele17617	allele17618	allele17619	allele17620	allele17621	allele17622	allele17623	allele17624	allele17625	allele17626	allele17627	allele17628	allele17629	allele17630	allele17631	allele17632	allele17633	allele17634	allele17635	allele17636	allele17637	allele17638	allele17639	allele17640	allele17641	allele17642	allele17643	allele17644	allele17645	allele17646	allele17647	allele17648	allele17649	allele17650	allele17651	allele17652	allele17653	allele17654	allele17655	allele17656	allele17657	allele17658	allele17659	allele17660	allele17661	allele17662	allele17663	allele17664	allele17665	allele17666	allele17667	allele17668	allele17669	allele17670	allele17671	allele17672	allele17673	allele17674	allele17675	allele17676	allele17677	allele17678	allele17679	allele17680	allele17681	allele17682	allele17683	allele17684	allele17685	allele17686	allele17687	allele17688	allele17689	allele17690	allele17691	allele17692	allele17693	allele17694	allele17695	allele17696	allele17697	allele17698	allele17699	allele17700	allele17701	allele17702	allele17703	allele17704	allele17705	allele17706	allele17707	allele17708	allele17709	allele17710	allele17711	allele17712	allele17713	allele17714	allele17715	allele17716	allele17717	allele17718	allele17719	allele17720	allele17721	allele17722	allele17723	allele17724	allele17725	allele17726	allele17727	allele17728	allele17729	allele17730	allele17731	allele17732	allele17733	allele17734	allele17735	allele17736	allele17737	allele17738	allele17739	allele17740	allele17741	allele17742	allele17743	allele17744	allele17745	allele17746	allele17747	allele17748	allele17749	allele17750	allele17751	allele17752	allele17753	allele17754	allele17755	allele17756	allele17757	allele17758	allele17759	allele17760	allele17761	allele17762	allele17763	allele17764	allele17765	allele17766	allele17767	allele17768	allele17769	allele17770	allele17771	allele17772	allele17773	allele17774	allele17775	allele17776	allele17777	allele17778	allele17779	allele17780	allele17781	allele17782	allele17783	allele17784	allele17785	allele17786	allele17787	allele17788	allele17789	allele17790	allele17791	allele17792	allele17793	allele17794	allele17795	allele17796	allele17797	allele17798	allele17799	allele17800	allele17801	allele17802	allele17803	allele17804	allele17805	allele17806	allele17807	allele17808	allele17809	allele17810	allele17811	allele17812	allele17813	allele17814	allele17815	allele17816	allele17817	allele17818	allele17819	allele17820	allele17821	allele17822	allele17823	allele17824	allele17825	allele17826	allele17827	allele17828	allele17829	allele17830	allele17831	allele17832	allele17833	allele17834	allele17835	allele17836	allele17837	allele17838	allele17839	allele17840	allele17841	allele17842	allele17843	allele17844	allele17845	allele17846	allele17847	allele17848	allele17849	allele17850	allele17851	allele17852	allele17853	allele17854	allele17855	allele17856	allele17857	allele17858	allele17859	allele17860	allele17861	allele17862	allele17863	allele17864	allele17865	allele17866	allele17867	allele17868	allele17869	allele17870	allele17871	allele17872	allele17873	allele17874	allele17875	allele17876	allele17877	allele17878	allele17879	allele17880	allele17881	allele17882	allele17883	allele17884	allele17885	allele17886	allele17887	allele17888	allele17889	allele17890	allele17891	allele17892	allele17893	allele17894	allele17895	allele17896	allele17897	allele17898	allele17899	allele17900	allele17901	allele17902	allele17903	allele17904	allele17905	allele17906	allele17907	allele17908	allele17909	allele17910	allele17911	allele17912	allele17913	allele17914	allele17915	allele17916	allele17917	allele17918	allele17919	allele17920	allele17921	allele17922	allele17923	allele17924	allele17925	allele17926	allele17927	allele17928	allele17929	allele17930	allele17931	allele17932	allele17933	allele17934	allele17935	allele17936	allele17937	allele17938	allele17939	allele17940	allele17941	allele17942	allele17943	allele17944	allele17945	allele17946	allele17947	allele17948	allele17949	allele17950	allele17951	allele17952	allele17953	allele17954	allele17955	allele17956	allele17957	allele17958	allele17959	allele17960	allele17961	allele17962	allele17963	allele17964	allele17965	allele17966	allele17967	allele17968	allele17969	allele17970	allele17971	allele17972	allele17973	allele17974	allele17975	allele17976	allele17977	allele17978	allele17979	allele17980	allele17981	allele17982	allele17983	allele17984	allele17985	allele17986	allele17987	allele17988	allele17989	allele17990	allele17991	allele17992	allele17993	allele17994	allele17995	allele17996	allele17997	allele17998	allele17999	allele18000	allele18001	allele18002	allele18003	allele18004	allele18005	allele18006	allele18007	allele18008	allele18009	allele18010	allele18011	allele18012	allele18013	allele18014	allele18015	allele18016	allele18017	allele18018	allele18019	allele18020	allele18021	allele18022	allele18023	allele18024	allele18025	allele18026	allele18027	allele18028	allele18029	allele18030	allele18031	allele18032	allele18033	allele18034	allele18035	allele18036	allele18037	allele18038	allele18039	allele18040	allele18041	allele18042	allele18043	allele18044	allele18045	allele18046	allele18047	allele18048	allele18049	allele18050	allele18051	allele18052	allele18053	allele18054	allele18055	allele18056	allele18057	allele18058	allele18059	allele18060	allele18061	allele18062	allele18063	allele18064	allele18065	allele18066	allele18067	allele18068	allele18069	allele18070	allele18071	allele18072	allele18073	allele18074	allele18075	allele18076	allele18077	allele18078	allele18079	allele18080	allele18081	allele18082	allele18083	allele18084	allele18085	allele18086	allele18087	allele18088	allele18089	allele18090	allele18091	allele18092	allele18093	allele18094	allele18095	allele18096	allele18097	allele18098	allele18099	allele18100	allele18101	allele18102	allele18103	allele18104	allele18105	allele18106	allele18107	allele18108	allele18109	allele18110	allele18111	allele18112	allele18113	allele18114	allele18115	allele18116	allele18117	allele18118	allele18119	allele18120	allele18121	allele18122	allele18123	allele18124	allele18125	allele18126	allele18127	allele18128	allele18129	allele18130	allele18131	allele18132	allele18133	allele18134	allele18135	allele18136	allele18137	allele18138	allele18139	allele18140	allele18141	allele18142	allele18143	allele18144	allele18145	allele18146	allele18147	allele18148	allele18149	allele18150	allele18151	allele18152	allele18153	allele18154	allele18155	allele18156	allele18157	allele18158	allele18159	allele18160	allele18161	allele18162	allele18163	allele18164	allele18165	allele18166	allele18167	allele18168	allele18169	allele18170	allele18171	allele18172	allele18173	allele18174	allele18175	allele18176	allele18177	allele18178	allele18179	allele18180	allele18181	allele18182	allele18183	allele18184	allele18185	allele18186	allele18187	allele18188	allele18189	allele18190	allele18191	allele18192	allele18193	allele18194	allele18195	allele18196	allele18197	allele18198	allele18199	allele18200	allele18201	allele18202	allele18203	allele18204	allele18205	allele18206	allele18207	allele18208	allele18209	allele18210	allele18211	allele18212	allele18213	allele18214	allele18215	allele18216	allele18217	allele18218	allele18219	allele18220	allele18221	allele18222	allele18223	allele18224	allele18225	allele18226	allele18227	allele18228	allele18229	allele18230	allele18231	allele18232	allele18233	allele18234	allele18235	allele18236	allele18237	allele18238	allele18239	allele18240	allele18241	allele18242	allele18243	allele18244	allele18245	allele18246	allele18247	allele18248	allele18249	allele18250	allele18251	allele18252	allele18253	allele18254	allele18255	allele18256	allele18257	allele18258	allele18259	allele18260	allele18261	allele18262	allele18263	allele18264	allele18265	allele18266	allele18267	allele18268	allele18269	allele18270	allele18271	allele18272	allele18273	allele18274	allele18275	allele18276	allele18277	allele18278	allele18279	allele18280	allele18281	allele18282	allele18283	allele18284	allele18285	allele18286	allele18287	allele18288	allele18289	allele18290	allele18291	allele18292	allele18293	allele18294	allele18295	allele18296	allele18297	allele18298	allele18299	allele18300	allele18301	allele18302	allele18303	allele18304	allele18305	allele18306	allele18307	allele18308	allele18309	allele18310	allele18311	allele18312	allele18313	allele18314	allele18315	allele18316	allele18317	allele18318	allele18319	allele18320	allele18321	allele18322	allele18323	allele18324	allele18325	allele18326	allele18327	allele18328	allele18329	allele18330	allele18331	allele18332	allele18333	allele18334	allele18335	allele18336	allele18337	allele18338	allele18339	allele18340	allele18341	allele18342	allele18343	allele18344	allele18345	allele18346	allele18347	allele18348	allele18349	allele18350	allele18351	allele18352	allele18353	allele18354	allele18355	allele18356	allele18357	allele18358	allele18359	allele18360	allele18361	allele18362	allele18363	allele18364	allele18365	allele18366	allele18367	allele18368	allele18369	allele18370	allele18371	allele18372	allele18373	allele18374	allele18375	allele18376	allele18377	allele18378	allele18379	allele18380	allele18381	allele18382	allele18383	allele18384	allele18385	allele18386	allele18387	allele18388	allele18389	allele18390	allele18391	allele18392	allele18393	allele18394	allele18395	allele18396	allele18397	allele18398	allele18399	allele18400	allele18401	allele18402	allele18403	allele18404	allele18405	allele18406	allele18407	allele18408	allele18409	allele18410	allele18411	allele18412	allele18413	allele18414	allele18415	allele18416	allele18417	allele18418	allele18419	allele18420	allele18421	allele18422	allele18423	allele18424	allele18425	allele18426	allele18427	allele18428	allele18429	allele18430	allele18431	allele18432	allele18433	allele18434	allele18435	allele18436	allele18437	allele18438	allele18439	allele18440	allele18441	allele18442	allele18443	allele18444	allele18445	allele18446	allele18447	allele18448	allele18449	allele18450	allele18451	allele18452	allele18453	allele18454	allele18455	allele18456	allele18457	allele18458	allele18459	allele18460	allele18461	allele18462	allele18463	allele18464	allele18465	allele18466	allele18467	allele18468	allele18469	allele18470	allele18471	allele18472	allele18473	allele18474	allele18475	allele18476	allele18477	allele18478	allele18479	allele18480	allele18481	allele18482	allele18483	allele18484	allele18485	allele18486	allele18487	allele18488	allele18489	allele18490	allele18491	allele18492	allele18493	allele18494	allele18495	allele18496	allele18497	allele18498	allele18499	allele18500	allele18501	allele18502	allele18503	allele18504	allele18505	allele18506	allele18507	allele18508	allele18509	allele18510	allele18511	allele18512	allele18513	allele18514	allele18515	allele18516	allele18517	allele18518	allele18519	allele18520	allele18521	allele18522	allele18523	allele18524	allele18525	allele18526	allele18527	allele18528	allele18529	allele18530	allele18531	allele18532	allele18533	allele18534	allele18535	allele18536	allele18537	allele18538	allele18539	allele18540	allele18541	allele18542	allele18543	allele18544	allele18545	allele18546	allele18547	allele18548	allele18549	allele18550	allele18551	allele18552	allele18553	allele18554	allele18555	allele18556	allele18557	allele18558	allele18559	allele18560	allele18561	allele18562	allele18563	allele18564	allele18565	allele18566	allele18567	allele18568	allele18569	allele18570	allele18571	allele18572	allele18573	allele18574	allele18575	allele18576	allele18577	allele18578	allele18579	allele18580	allele18581	allele18582	allele18583	allele18584	allele18585	allele18586	allele18587	allele18588	allele18589	allele18590	allele18591	allele18592	allele18593	allele18594	allele18595	allele18596	allele18597	allele18598	allele18599	allele18600	allele18601	allele18602	allele18603	allele18604	allele18605	allele18606	allele18607	allele18608	allele18609	allele18610	allele18611	allele18612	allele18613	allele18614	allele18615	allele18616	allele18617	allele18618	allele18619	allele18620	allele18621	allele18622	allele18623	allele18624	allele18625	allele18626	allele18627	allele18628	allele18629	allele18630	allele18631	allele18632	allele18633	allele18634	allele18635	allele18636	allele18637	allele18638	allele18639	allele18640	allele18641	allele18642	allele18643	allele18644	allele18645	allele18646	allele18647	allele18648	allele18649	allele18650	allele18651	allele18652	allele18653	allele18654	allele18655	allele18656	allele18657	allele18658	allele18659	allele18660	allele18661	allele18662	allele18663	allele18664	allele18665	allele18666	allele18667	allele18668	allele18669	allele18670	allele18671	allele18672	allele18673	allele18674	allele18675	allele18676	allele18677	allele18678	allele18679	allele18680	allele18681	allele18682	allele18683	allele18684	allele18685	allele18686	allele18687	allele18688	allele18689	allele18690	allele18691	allele18692	allele18693	allele18694	allele18695	allele18696	allele18697	allele18698	allele18699	allele18700	allele18701	allele18702	allele18703	allele18704	allele18705	allele18706	allele18707	allele18708	allele18709	allele18710	allele18711	allele18712	allele18713	allele18714	allele18715	allele18716	allele18717	allele18718	allele18719	allele18720	allele18721	allele18722	allele18723	allele18724	allele18725	allele18726	allele18727	allele18728	allele18729	allele18730	allele18731	allele18732	allele18733	allele18734	allele18735	allele18736	allele18737	allele18738	allele18739	allele18740	allele18741	allele18742	allele18743	allele18744	allele18745	allele18746	allele18747	allele18748	allele18749	allele18750	allele18751	allele18752	allele18753	allele18754	allele18755	allele18756	allele18757	allele18758	allele18759	allele18760	allele18761	allele18762	allele18763	allele18764	allele18765	allele18766	allele18767	allele18768	allele18769	allele18770	allele18771	allele18772	allele18773	allele18774	allele18775	allele18776	allele18777	allele18778	allele18779	allele18780	allele18781	allele18782	allele18783	allele18784	allele18785	allele18786	allele18787	allele18788	allele18789	allele18790	allele18791	allele18792	allele18793	allele18794	allele18795	allele18796	allele18797	allele18798	allele18799	allele18800	allele18801	allele18802	allele18803	allele18804	allele18805	allele18806	allele18807	allele18808	allele18809	allele18810	allele18811	allele18812	allele18813	allele18814	allele18815	allele18816	allele18817	allele18818	allele18819	allele18820	allele18821	allele18822	allele18823	allele18824	allele18825	allele18826	allele18827	allele18828	allele18829	allele18830	allele18831	allele18832	allele18833	allele18834	allele18835	allele18836	allele18837	allele18838	allele18839	allele18840	allele18841	allele18842	allele18843	allele18844	allele18845	allele18846	allele18847	allele18848	allele18849	allele18850	allele18851	allele18852	allele18853	allele18854	allele18855	allele18856	allele18857	allele18858	allele18859	allele18860	allele18861	allele18862	allele18863	allele18864	allele18865	allele18866	allele18867	allele18868	allele18869	allele18870	allele18871	allele18872	allele18873	allele18874	allele18875	allele18876	allele18877	allele18878	allele18879	allele18880	allele18881	allele18882	allele18883	allele18884	allele18885	allele18886	allele18887	allele18888	allele18889	allele18890	allele18891	allele18892	allele18893	allele18894	allele18895	allele18896	allele18897	allele18898	allele18899	allele18900	allele18901	allele18902	allele18903	allele18904	allele18905	allele18906	allele18907	allele18908	allele18909	allele18910	allele18911	allele18912	allele18913	allele18914	allele18915	allele18916	allele18917	allele18918	allele18919	allele18920	allele18921	allele18922	allele18923	allele18924	allele18925	allele18926	allele18927	allele18928	allele18929	allele18930	allele18931	allele18932	allele18933	allele18934	allele18935	allele18936	allele18937	allele18938	allele18939	allele18940	allele18941	allele18942	allele18943	allele18944	allele18945	allele18946	allele18947	allele18948	allele18949	allele18950	allele18951	allele18952	allele18953	allele18954	allele18955	allele18956	allele18957	allele18958	allele18959	allele18960	allele18961	allele18962	allele18963	allele18964	allele18965	allele18966	allele18967	allele18968	allele18969	allele18970	allele18971	allele18972	allele18973	allele18974	allele18975	allele18976	allele18977	allele18978	allele18979	allele18980	allele18981	allele18982	allele18983	allele18984	allele18985	allele18986	allele18987	allele18988	allele18989	allele18990	allele18991	allele18992	allele18993	allele18994	allele18995	allele18996	allele18997	allele18998	allele18999	allele19000	allele19001	allele19002	allele19003	allele19004	allele19005	allele19006	allele19007	allele19008	allele19009	allele19010	allele19011	allele19012	allele19013	allele19014	allele19015	allele19016	allele19017	allele19018	allele19019	allele19020	allele19021	allele19022	allele19023	allele19024	allele19025	allele19026	allele19027	allele19028	allele19029	allele19030	allele19031	allele19032	allele19033	allele19034	allele19035	allele19036	allele19037	allele19038	allele19039	allele19040	allele19041	allele19042	allele19043	allele19044	allele19045	allele19046	allele19047	allele19048	allele19049	allele19050	allele19051	allele19052	allele19053	allele19054	allele19055	allele19056	allele19057	allele19058	allele19059	allele19060	allele19061	allele19062	allele19063	allele19064	allele19065	allele19066	allele19067	allele19068	allele19069	allele19070	allele19071	allele19072	allele19073	allele19074	allele19075	allele19076	allele19077	allele19078	allele19079	allele19080	allele19081	allele19082	allele19083	allele19084	allele19085	allele19086	allele19087	allele19088	allele19089	allele19090	allele19091	allele19092	allele19093	allele19094	allele19095	allele19096	allele19097	allele19098	allele19099	allele19100	allele19101	allele19102	allele19103	allele19104	allele19105	allele19106	allele19107	allele19108	allele19109	allele19110	allele19111	allele19112	allele19113	allele19114	allele19115	allele19116	allele19117	allele19118	allele19119	allele19120	allele19121	allele19122	allele19123	allele19124	allele19125	allele19126	allele19127	allele19128	allele19129	allele19130	allele19131	allele19132	allele19133	allele19134	allele19135	allele19136	allele19137	allele19138	allele19139	allele19140	allele19141	allele19142	allele19143	allele19144	allele19145	allele19146	allele19147	allele19148	allele19149	allele19150	allele19151	allele19152	allele19153	allele19154	allele19155	allele19156	allele19157	allele19158	allele19159	allele19160	allele19161	allele19162	allele19163	allele19164	allele19165	allele19166	allele19167	allele19168	allele19169	allele19170	allele19171	allele19172	allele19173	allele19174	allele19175	allele19176	allele19177	allele19178	allele19179	allele19180	allele19181	allele19182	allele19183	allele19184	allele19185	allele19186	allele19187	allele19188	allele19189	allele19190	allele19191	allele19192	allele19193	allele19194	allele19195	allele19196	allele19197	allele19198	allele19199	allele19200	allele19201	allele19202	allele19203	allele19204	allele19205	allele19206	allele19207	allele19208	allele19209	allele19210	allele19211	allele19212	allele19213	allele19214	allele19215	allele19216	allele19217	allele19218	allele19219	allele19220	allele19221	allele19222	allele19223	allele19224	allele19225	allele19226	allele19227	allele19228	allele19229	allele19230	allele19231	allele19232	allele19233	allele19234	allele19235	allele19236	allele19237	allele19238	allele19239	allele19240	allele19241	allele19242	allele19243	allele19244	allele19245	allele19246	allele19247	allele19248	allele19249	allele19250	allele19251	allele19252	allele19253	allele19254	allele19255	allele19256	allele19257	allele19258	allele19259	allele19260	allele19261	allele19262	allele19263	allele19264	allele19265	allele19266	allele19267	allele19268	allele19269	allele19270	allele19271	allele19272	allele19273	allele19274	allele19275	allele19276	allele19277	allele19278	allele19279	allele19280	allele19281	allele19282	allele19283	allele19284	allele19285	allele19286	allele19287	allele19288	allele19289	allele19290	allele19291	allele19292	allele19293	allele19294	allele19295	allele19296	allele19297	allele19298	allele19299	allele19300	allele19301	allele19302	allele19303	allele19304	allele19305	allele19306	allele19307	allele19308	allele19309	allele19310	allele19311	allele19312	allele19313	allele19314	allele19315	allele19316	allele19317	allele19318	allele19319	allele19320	allele19321	allele19322	allele19323	allele19324	allele19325	allele19326	allele19327	allele19328	allele19329	allele19330	allele19331	allele19332	allele19333	allele19334	allele19335	allele19336	allele19337	allele19338	allele19339	allele19340	allele19341	allele19342	allele19343	allele19344	allele19345	allele19346	allele19347	allele19348	allele19349	allele19350	allele19351	allele19352	allele19353	allele19354	allele19355	allele19356	allele19357	allele19358	allele19359	allele19360	allele19361	allele19362	allele19363	allele19364	allele19365	allele19366	allele19367	allele19368	allele19369	allele19370	allele19371	allele19372	allele19373	allele19374	allele19375	allele19376	allele19377	allele19378	allele19379	allele19380	allele19381	allele19382	allele19383	allele19384	allele19385	allele19386	allele19387	allele19388	allele19389	allele19390	allele19391	allele19392	allele19393	allele19394	allele19395	allele19396	allele19397	allele19398	allele19399	allele19400	allele19401	allele19402	allele19403	allele19404	allele19405	allele19406	allele19407	allele19408	allele19409	allele19410	allele19411	allele19412	allele19413	allele19414	allele19415	allele19416	allele19417	allele19418	allele19419	allele19420	allele19421	allele19422	allele19423	allele19424	allele19425	allele19426	allele19427	allele19428	allele19429	allele19430	allele19431	allele19432	allele19433	allele19434	allele19435	allele19436	allele19437	allele19438	allele19439	allele19440	allele19441	allele19442	allele19443	allele19444	allele19445	allele19446	allele19447	allele19448	allele19449	allele19450	allele19451	allele19452	allele19453	allele19454	allele19455	allele19456	allele19457	allele19458	allele19459	allele19460	allele19461	allele19462	allele19463	allele19464	allele19465	allele19466	allele19467	allele19468	allele19469	allele19470	allele19471	allele19472	allele19473	allele19474	allele19475	allele19476	allele19477	allele19478	allele19479	allele19480	allele19481	allele19482	allele19483	allele19484	allele19485	allele19486	allele19487	allele19488	allele19489	allele19490	allele19491	allele19492	allele19493	allele19494	allele19495	allele19496	allele19497	allele19498	allele19499	allele19500	allele19501	allele19502	allele19503	allele19504	allele19505	allele19506	allele19507	allele19508	allele19509	allele19510	allele19511	allele19512	allele19513	allele19514	allele19515	allele19516	allele19517	allele19518	allele19519	allele19520	allele19521	allele19522	allele19523	allele19524	allele19525	allele19526	allele19527	allele19528	allele19529	allele19530	allele19531	allele19532	allele19533	allele19534	allele19535	allele19536	allele19537	allele19538	allele19539	allele19540	allele19541	allele19542	allele19543	allele19544	allele19545	allele19546	allele19547	allele19548	allele19549	allele19550	allele19551	allele19552	allele19553	allele19554	allele19555	allele19556	allele19557	allele19558	allele19559	allele19560	allele19561	allele19562	allele19563	allele19564	allele19565	allele19566	allele19567	allele19568	allele19569	allele19570	allele19571	allele19572	allele19573	allele19574	allele19575	allele19576	allele19577	allele19578	allele19579	allele19580	allele19581	allele19582	allele19583	allele19584	allele19585	allele19586	allele19587	allele19588	allele19589	allele19590	allele19591	allele19592	allele19593	allele19594	allele19595	allele19596	allele19597	allele19598	allele19599	allele19600	allele19601	allele19602	allele19603	allele19604	allele19605	allele19606	allele19607	allele19608	allele19609	allele19610	allele19611	allele19612	allele19613	allele19614	allele19615	allele19616	allele19617	allele19618	allele19619	allele19620	allele19621	allele19622	allele19623	allele19624	allele19625	allele19626	allele19627	allele19628	allele19629	allele19630	allele19631	allele19632	allele19633	allele19634	allele19635	allele19636	allele19637	allele19638	allele19639	allele19640	allele19641	allele19642	allele19643	allele19644	allele19645	allele19646	allele19647	allele19648	allele19649	allele19650	allele19651	allele19652	allele19653	allele19654	allele19655	allele19656	allele19657	allele19658	allele19659	allele19660	allele19661	allele19662	allele19663	allele19664	allele19665	allele19666	allele19667	allele19668	allele19669	allele19670	allele19671	allele19672	allele19673	allele19674	allele19675	allele19676	allele19677	allele19678	allele19679	allele19680	allele19681	allele19682	allele19683	allele19684	allele19685	allele19686	allele19687	allele19688	allele19689	allele19690	allele19691	allele19692	allele19693	allele19694	allele19695	allele19696	allele19697	allele19698	allele19699	allele19700	allele19701	allele19702	allele19703	allele19704	allele19705	allele19706	allele19707	allele19708	allele19709	allele19710	allele19711	allele19712	allele19713	allele19714	allele19715	allele19716	allele19717	allele19718	allele19719	allele19720	allele19721	allele19722	allele19723	allele19724	allele19725	allele19726	allele19727	allele19728	allele19729	allele19730	allele19731	allele19732	allele19733	allele19734	allele19735	allele19736	allele19737	allele19738	allele19739	allele19740	allele19741	allele19742	allele19743	allele19744	allele19745	allele19746	allele19747	allele19748	allele19749	allele19750	allele19751	allele19752	allele19753	allele19754	allele19755	allele19756	allele19757	allele19758	allele19759	allele19760	allele19761	allele19762	allele19763	allele19764	allele19765	allele19766	allele19767	allele19768	allele19769	allele19770	allele19771	allele19772	allele19773	allele19774	allele19775	allele19776	allele19777	allele19778	allele19779	allele19780	allele19781	allele19782	allele19783	allele19784	allele19785	allele19786	allele19787	allele19788	allele19789	allele19790	allele19791	allele19792	allele19793	allele19794	allele19795	allele19796	allele19797	allele19798	allele19799	allele19800	allele19801	allele19802	allele19803	allele19804	allele19805	allele19806	allele19807	allele19808	allele19809	allele19810	allele19811	allele19812	allele19813	allele19814	allele19815	allele19816	allele19817	allele19818	allele19819	allele19820	allele19821	allele19822	allele19823	allele19824	allele19825	allele19826	allele19827	allele19828	allele19829	allele19830	allele19831	allele19832	allele19833	allele19834	allele19835	allele19836	allele19837	allele19838	allele19839	allele19840	allele19841	allele19842	allele19843	allele19844	allele19845	allele19846	allele19847	allele19848	allele19849	allele19850	allele19851	allele19852	allele19853	allele19854	allele19855	allele19856	allele19857	allele19858	allele19859	allele19860	allele19861	allele19862	allele19863	allele19864	allele19865	allele19866	allele19867	allele19868	allele19869	allele19870	allele19871	allele19872	allele19873	allele19874	allele19875	allele19876	allele19877	allele19878	allele19879	allele19880	allele19881	allele19882	allele19883	allele19884	allele19885	allele19886	allele19887	allele19888	allele19889	allele19890	allele19891	allele19892	allele19893	allele19894	allele19895	allele19896	allele19897	allele19898	allele19899	allele19900	allele19901	allele19902	allele19903	allele19904	allele19905	allele19906	allele19907	allele19908	allele19909	allele19910	allele19911	allele19912	allele19913	allele19914	allele19915	allele19916	allele19917	allele19918	allele19919	allele19920	allele19921	allele19922	allele19923	allele19924	allele19925	allele19926	allele19927	allele19928	allele19929	allele19930	allele19931	allele19932	allele19933	allele19934	allele19935	allele19936	allele19937	allele19938	allele19939	allele19940	allele19941	allele19942	allele19943	allele19944	allele19945	allele19946	allele19947	allele19948	allele19949	allele19950	allele19951	allele19952	allele19953	allele19954	allele19955	allele19956	allele19957	allele19958	allele19959	allele19960	allele19961	allele19962	allele19963	allele19964	allele19965	allele19966	allele19967	allele19968	allele19969	allele19970	allele19971	allele19972	allele19973	allele19974	allele19975	allele19976	allele19977	allele19978	allele19979	allele19980	allele19981	allele19982	allele19983	allele19984	allele19985	allele19986	allele19987	allele19988	allele19989	allele19990	allele19991	allele19992	allele19993	allele19994	allele19995	allele19996	allele19997	allele19998	allele19999	allele20000	allele20001	allele20002	allele20003	allele20004	allele20005	allele20006	allele20007	allele20008	allele20009	allele20010	allele20011	allele20012	allele20013	allele20014	allele20015	allele20016	allele20017	allele20018	allele20019	allele20020	allele20021	allele20022	allele20023	allele20024	allele20025	allele20026	allele20027	allele20028	allele20029	allele20030	allele20031	allele20032	allele20033	allele20034	allele20035	allele20036	allele20037	allele20038	allele20039	allele20040	allele20041	allele20042	allele20043	allele20044	allele20045	allele20046	allele20047	allele20048	allele20049	allele20050	allele20051	allele20052	allele20053	allele20054	allele20055	allele20056	allele20057	allele20058	allele20059	allele20060	allele20061	allele20062	allele20063	allele20064	allele20065	allele20066	allele20067	allele20068	allele20069	allele20070	allele20071	allele20072	allele20073	allele20074	allele20075	allele20076	allele20077	allele20078	allele20079	allele20080	allele20081	allele20082	allele20083	allele20084	allele20085	allele20086	allele20087	allele20088	allele20089	allele20090	allele20091	allele20092	allele20093	allele20094	allele20095	allele20096	allele20097	allele20098	allele20099	allele20100	allele20101	allele20102	allele20103	allele20104	allele20105	allele20106	allele20107	allele20108	allele20109	allele20110	allele20111	allele20112	allele20113	allele20114	allele20115	allele20116	allele20117	allele20118	allele20119	allele20120	allele20121	allele20122	allele20123	allele20124	allele20125	allele20126	allele20127	allele20128	allele20129	allele20130	allele20131	allele20132	allele20133	allele20134	allele20135	allele20136	allele20137	allele20138	allele20139	allele20140	allele20141	allele20142	allele20143	allele20144	allele20145	allele20146	allele20147	allele20148	allele20149	allele20150	allele20151	allele20152	allele20153	allele20154	allele20155	allele20156	allele20157	allele20158	allele20159	allele20160	allele20161	allele20162	allele20163	allele20164	allele20165	allele20166	allele20167	allele20168	allele20169	allele20170	allele20171	allele20172	allele20173	allele20174	allele20175	allele20176	allele20177	allele20178	allele20179	allele20180	allele20181	allele20182	allele20183	allele20184	allele20185	allele20186	allele20187	allele20188	allele20189	allele20190	allele20191	allele20192	allele20193	allele20194	allele20195	allele20196	allele20197	allele20198	allele20199	allele20200	allele20201	allele20202	allele20203	allele20204	allele20205	allele20206	allele20207	allele20208	allele20209	allele20210	allele20211	allele20212	allele20213	allele20214	allele20215	allele20216	allele20217	allele20218	allele20219	allele20220	allele20221	allele20222	allele20223	allele20224	allele20225	allele20226	allele20227	allele20228	allele20229	allele20230	allele20231	allele20232	allele20233	allele20234	allele20235	allele20236	allele20237	allele20238	allele20239	allele20240	allele20241	allele20242	allele20243	allele20244	allele20245	allele20246	allele20247	allele20248	allele20249	allele20250	allele20251	allele20252	allele20253	allele20254	allele20255	allele20256	allele20257	allele20258	allele20259	allele20260	allele20261	allele20262	allele20263	allele20264	allele20265	allele20266	allele20267	allele20268	allele20269	allele20270	allele20271	allele20272	allele20273	allele20274	allele20275	allele20276	allele20277	allele20278	allele20279	allele20280	allele20281	allele20282	allele20283	allele20284	allele20285	allele20286	allele20287	allele20288	allele20289	allele20290	allele20291	allele20292	allele20293	allele20294	allele20295	allele20296	allele20297	allele20298	allele20299	allele20300	allele20301	allele20302	allele20303	allele20304	allele20305	allele20306	allele20307	allele20308	allele20309	allele20310	allele20311	allele20312	allele20313	allele20314	allele20315	allele20316	allele20317	allele20318	allele20319	allele20320	allele20321	allele20322	allele20323	allele20324	allele20325	allele20326	allele20327	allele20328	allele20329	allele20330	allele20331	allele20332	allele20333	allele20334	allele20335	allele20336	allele20337	allele20338	allele20339	allele20340	allele20341	allele20342	allele20343	allele20344	allele20345	allele20346	allele20347	allele20348	allele20349	allele20350	allele20351	allele20352	allele20353	allele20354	allele20355	allele20356	allele20357	allele20358	allele20359	allele20360	allele20361	allele20362	allele20363	allele20364	allele20365	allele20366	allele20367	allele20368	allele20369	allele20370	allele20371	allele20372	allele20373	allele20374	allele20375	allele20376	allele20377	allele20378	allele20379	allele20380	allele20381	allele20382	allele20383	allele20384	allele20385	allele20386	allele20387	allele20388	allele20389	allele20390	allele20391	allele20392	allele20393	allele20394	allele20395	allele20396	allele20397	allele20398	allele20399	allele20400	allele20401	allele20402	allele20403	allele20404	allele20405	allele20406	allele20407	allele20408	allele20409	allele20410	allele20411	allele20412	allele20413	allele20414	allele20415	allele20416	allele20417	allele20418	allele20419	allele20420	allele20421	allele20422	allele20423	allele20424	allele20425	allele20426	allele20427	allele20428	allele20429	allele20430	allele20431	allele20432	allele20433	allele20434	allele20435	allele20436	allele20437	allele20438	allele20439	allele20440	allele20441	allele20442	allele20443	allele20444	allele20445	allele20446	allele20447	allele20448	allele20449	allele20450	allele20451	allele20452	allele20453	allele20454	allele20455	allele20456	allele20457	allele20458	allele20459	allele20460	allele20461	allele20462	allele20463	allele20464	allele20465	allele20466	allele20467	allele20468	allele20469	allele20470	allele20471	allele20472	allele20473	allele20474	allele20475	allele20476	allele20477	allele20478	allele20479	allele20480	allele20481	allele20482	allele20483	allele20484	allele20485	allele20486	allele20487	allele20488	allele20489	allele20490	allele20491	allele20492	allele20493	allele20494	allele20495	allele20496	allele20497	allele20498	allele20499	allele20500	allele20501	allele20502	allele20503	allele20504	allele20505	allele20506	allele20507	allele20508	allele20509	allele20510	allele20511	allele20512	allele20513	allele20514	allele20515	allele20516	allele20517	allele20518	allele20519	allele20520	allele20521	allele20522	allele20523	allele20524	allele20525	allele20526	allele20527	allele20528	allele20529	allele20530	allele20531	allele20532	allele20533	allele20534	allele20535	allele20536	allele20537	allele20538	allele20539	allele20540	allele20541	allele20542	allele20543	allele20544	allele20545	allele20546	allele20547	allele20548	allele20549	allele20550	allele20551	allele20552	allele20553	allele20554	allele20555	allele20556	allele20557	allele20558	allele20559	allele20560	allele20561	allele20562	allele20563	allele20564	allele20565	allele20566	allele20567	allele20568	allele20569	allele20570	allele20571	allele20572	allele20573	allele20574	allele20575	allele20576	allele20577	allele20578	allele20579	allele20580	allele20581	allele20582	allele20583	allele20584	allele20585	allele20586	allele20587	allele20588	allele20589	allele20590	allele20591	allele20592	allele20593	allele20594	allele20595	allele20596	allele20597	allele20598	allele20599	allele20600	allele20601	allele20602	allele20603	allele20604	allele20605	allele20606	allele20607	allele20608	allele20609	allele20610	allele20611	allele20612	allele20613	allele20614	allele20615	allele20616	allele20617	allele20618	allele20619	allele20620	allele20621	allele20622	allele20623	allele20624	allele20625	allele20626	allele20627	allele20628	allele20629	allele20630	allele20631	allele20632	allele20633	allele20634	allele20635	allele20636	allele20637	allele20638	allele20639	allele20640	allele20641	allele20642	allele20643	allele20644	allele20645	allele20646	allele20647	allele20648	allele20649	allele20650	allele20651	allele20652	allele20653	allele20654	allele20655	allele20656	allele20657	allele20658	allele20659	allele20660	allele20661	allele20662	allele20663	allele20664	allele20665	allele20666	allele20667	allele20668	allele20669	allele20670	allele20671	allele20672	allele20673	allele20674	allele20675	allele20676	allele20677	allele20678	allele20679	allele20680	allele20681	allele20682	allele20683	allele20684	allele20685	allele20686	allele20687	allele20688	allele20689	allele20690	allele20691	allele20692	allele20693	allele20694	allele20695	allele20696	allele20697	allele20698	allele20699	allele20700	allele20701	allele20702	allele20703	allele20704	allele20705	allele20706	allele20707	allele20708	allele20709	allele20710	allele20711	allele20712	allele20713	allele20714	allele20715	allele20716	allele20717	allele20718	allele20719	allele20720	allele20721	allele20722	allele20723	allele20724	allele20725	allele20726	allele20727	allele20728	allele20729	allele20730	allele20731	allele20732	allele20733	allele20734	allele20735	allele20736	allele20737	allele20738	allele20739	allele20740	allele20741	allele20742	allele20743	allele20744	allele20745	allele20746	allele20747	allele20748	allele20749	allele20750	allele20751	allele20752	allele20753	allele20754	allele20755	allele20756	allele20757	allele20758	allele20759	allele20760	allele20761	allele20762	allele20763	allele20764	allele20765	allele20766	allele20767	allele20768	allele20769	allele20770	allele20771	allele20772	allele20773	allele20774	allele20775	allele20776	allele20777	allele20778	allele20779	allele20780	allele20781	allele20782	allele20783	allele20784	allele20785	allele20786	allele20787	allele20788	allele20789	allele20790	allele20791	allele20792	allele20793	allele20794	allele20795	allele20796	allele20797	allele20798	allele20799	allele20800	allele20801	allele20802	allele20803	allele20804	allele20805	allele20806	allele20807	allele20808	allele20809	allele20810	allele20811	allele20812	allele20813	allele20814	allele20815	allele20816	allele20817	allele20818	allele20819	allele20820	allele20821	allele20822	allele20823	allele20824	allele20825	allele20826	allele20827	allele20828	allele20829	allele20830	allele20831	allele20832	allele20833	allele20834	allele20835	allele20836	allele20837	allele20838	allele20839	allele20840	allele20841	allele20842	allele20843	allele20844	allele20845	allele20846	allele20847	allele20848	allele20849	allele20850	allele20851	allele20852	allele20853	allele20854	allele20855	allele20856	allele20857	allele20858	allele20859	allele20860	allele20861	allele20862	allele20863	allele20864	allele20865	allele20866	allele20867	allele20868	allele20869	allele20870	allele20871	allele20872	allele20873	allele20874	allele20875	allele20876	allele20877	allele20878	allele20879	allele20880	allele20881	allele20882	allele20883	allele20884	allele20885	allele20886	allele20887	allele20888	allele20889	allele20890	allele20891	allele20892	allele20893	allele20894	allele20895	allele20896	allele20897	allele20898	allele20899	allele20900	allele20901	allele20902	allele20903	allele20904	allele20905	allele20906	allele20907	allele20908	allele20909	allele20910	allele20911	allele20912	allele20913	allele20914	allele20915	allele20916	allele20917	allele20918	allele20919	allele20920	allele20921	allele20922	allele20923	allele20924	allele20925	allele20926	allele20927	allele20928	allele20929	allele20930	allele20931	allele20932	allele20933	allele20934	allele20935	allele20936	allele20937	allele20938	allele20939	allele20940	allele20941	allele20942	allele20943	allele20944	allele20945	allele20946	allele20947	allele20948	allele20949	allele20950	allele20951	allele20952	allele20953	allele20954	allele20955	allele20956	allele20957	allele20958	allele20959	allele20960	allele20961	allele20962	allele20963	allele20964	allele20965	allele20966	allele20967	allele20968	allele20969	allele20970	allele20971	allele20972	allele20973	allele20974	allele20975	allele20976	allele20977	allele20978	allele20979	allele20980	allele20981	allele20982	allele20983	allele20984	allele20985	allele20986	allele20987	allele20988	allele20989	allele20990	allele20991	allele20992	allele20993	allele20994	allele20995	allele20996	allele20997	allele20998	allele20999	allele21000	allele21001	allele21002	allele21003	allele21004	allele21005	allele21006	allele21007	allele21008	allele21009	allele21010	allele21011	allele21012	allele21013	allele21014	allele21015	allele21016	allele21017	allele21018	allele21019	allele21020	allele21021	allele21022	allele21023	allele21024	allele21025	allele21026	allele21027	allele21028	allele21029	allele21030	allele21031	allele21032	allele21033	allele21034	allele21035	allele21036	allele21037	allele21038	allele21039	allele21040	allele21041	allele21042	allele21043	allele21044	allele21045	allele21046	allele21047	allele21048	allele21049	allele21050	allele21051	allele21052	allele21053	allele21054	allele21055	allele21056	allele21057	allele21058	allele21059	allele21060	allele21061	allele21062	allele21063	allele21064	allele21065	allele21066	allele21067	allele21068	allele21069	allele21070	allele21071	allele21072	allele21073	allele21074	allele21075	allele21076	allele21077	allele21078	allele21079	allele21080	allele21081	allele21082	allele21083	allele21084	allele21085	allele21086	allele21087	allele21088	allele21089	allele21090	allele21091	allele21092	allele21093	allele21094	allele21095	allele21096	allele21097	allele21098	allele21099	allele21100	allele21101	allele21102	allele21103	allele21104	allele21105	allele21106	allele21107	allele21108	allele21109	allele21110	allele21111	allele21112	allele21113	allele21114	allele21115	allele21116	allele21117	allele21118	allele21119	allele21120	allele21121	allele21122	allele21123	allele21124	allele21125	allele21126	allele21127	allele21128	allele21129	allele21130	allele21131	allele21132	allele21133	allele21134	allele21135	allele21136	allele21137	allele21138	allele21139	allele21140	allele21141	allele21142	allele21143	allele21144	allele21145	allele21146	allele21147	allele21148	allele21149	allele21150	allele21151	allele21152	allele21153	allele21154	allele21155	allele21156	allele21157	allele21158	allele21159	allele21160	allele21161	allele21162	allele21163	allele21164	allele21165	allele21166	allele21167	allele21168	allele21169	allele21170	allele21171	allele21172	allele21173	allele21174	allele21175	allele21176	allele21177	allele21178	allele21179	allele21180	allele21181	allele21182	allele21183	allele21184	allele21185	allele21186	allele21187	allele21188	allele21189	allele21190	allele21191	allele21192	allele21193	allele21194	allele21195	allele21196	allele21197	allele21198	allele21199	allele21200	allele21201	allele21202	allele21203	allele21204	allele21205	allele21206	allele21207	allele21208	allele21209	allele21210	allele21211	allele21212	allele21213	allele21214	allele21215	allele21216	allele21217	allele21218	allele21219	allele21220	allele21221	allele21222	allele21223	allele21224	allele21225	allele21226	allele21227	allele21228	allele21229	allele21230	allele21231	allele21232	allele21233	allele21234	allele21235	allele21236	allele21237	allele21238	allele21239	allele21240	allele21241	allele21242	allele21243	allele21244	allele21245	allele21246	allele21247	allele21248	allele21249	allele21250	allele21251	allele21252	allele21253	allele21254	allele21255	allele21256	allele21257	allele21258	allele21259	allele21260	allele21261	allele21262	allele21263	allele21264	allele21265	allele21266	allele21267	allele21268	allele21269	allele21270	allele21271	allele21272	allele21273	allele21274	allele21275	allele21276	allele21277	allele21278	allele21279	allele21280	allele21281	allele21282	allele21283	allele21284	allele21285	allele21286	allele21287	allele21288	allele21289	allele21290	allele21291	allele21292	allele21293	allele21294	allele21295	allele21296	allele21297	allele21298	allele21299	allele21300	allele21301	allele21302	allele21303	allele21304	allele21305	allele21306	allele21307	allele21308	allele21309	allele21310	allele21311	allele21312	allele21313	allele21314	allele21315	allele21316	allele21317	allele21318	allele21319	allele21320	allele21321	allele21322	allele21323	allele21324	allele21325	allele21326	allele21327	allele21328	allele21329	allele21330	allele21331	allele21332	allele21333	allele21334	allele21335	allele21336	allele21337	allele21338	allele21339	allele21340	allele21341	allele21342	allele21343	allele21344	allele21345	allele21346	allele21347	allele21348	allele21349	allele21350	allele21351	allele21352	allele21353	allele21354	allele21355	allele21356	allele21357	allele21358	allele21359	allele21360	allele21361	allele21362	allele21363	allele21364	allele21365	allele21366	allele21367	allele21368	allele21369	allele21370	allele21371	allele21372	allele21373	allele21374	allele21375	allele21376	allele21377	allele21378	allele21379	allele21380	allele21381	allele21382	allele21383	allele21384	allele21385	allele21386	allele21387	allele21388	allele21389	allele21390	allele21391	allele21392	allele21393	allele21394	allele21395	allele21396	allele21397	allele21398	allele21399	allele21400	allele21401	allele21402	allele21403	allele21404	allele21405	allele21406	allele21407	allele21408	allele21409	allele21410	allele21411	allele21412	allele21413	allele21414	allele21415	allele21416	allele21417	allele21418	allele21419	allele21420	allele21421	allele21422	allele21423	allele21424	allele21425	allele21426	allele21427	allele21428	allele21429	allele21430	allele21431	allele21432	allele21433	allele21434	allele21435	allele21436	allele21437	allele21438	allele21439	allele21440	allele21441	allele21442	allele21443	allele21444	allele21445	allele21446	allele21447	allele21448	allele21449	allele21450	allele21451	allele21452	allele21453	allele21454	allele21455	allele21456	allele21457	allele21458	allele21459	allele21460	allele21461	allele21462	allele21463	allele21464	allele21465	allele21466	allele21467	allele21468	allele21469	allele21470	allele21471	allele21472	allele21473	allele21474	allele21475	allele21476	allele21477	allele21478	allele21479	allele21480	allele21481	allele21482	allele21483	allele21484	allele21485	allele21486	allele21487	allele21488	allele21489	allele21490	allele21491	allele21492	allele21493	allele21494	allele21495	allele21496	allele21497	allele21498	allele21499	allele21500	allele21501	allele21502	allele21503	allele21504	allele21505	allele21506	allele21507	allele21508	allele21509	allele21510	allele21511	allele21512	allele21513	allele21514	allele21515	allele21516	allele21517	allele21518	allele21519	allele21520	allele21521	allele21522	allele21523	allele21524	allele21525	allele21526	allele21527	allele21528	allele21529	allele21530	allele21531	allele21532	allele21533	allele21534	allele21535	allele21536	allele21537	allele21538	allele21539	allele21540	allele21541	allele21542	allele21543	allele21544	allele21545	allele21546	allele21547	allele21548	allele21549	allele21550	allele21551	allele21552	allele21553	allele21554	allele21555	allele21556	allele21557	allele21558	allele21559	allele21560	allele21561	allele21562	allele21563	allele21564	allele21565	allele21566	allele21567	allele21568	allele21569	allele21570	allele21571	allele21572	allele21573	allele21574	allele21575	allele21576	allele21577	allele21578	allele21579	allele21580	allele21581	allele21582	allele21583	allele21584	allele21585	allele21586	allele21587	allele21588	allele21589	allele21590	allele21591	allele21592	allele21593	allele21594	allele21595	allele21596	allele21597	allele21598	allele21599	allele21600	allele21601	allele21602	allele21603	allele21604	allele21605	allele21606	allele21607	allele21608	allele21609	allele21610	allele21611	allele21612	allele21613	allele21614	allele21615	allele21616	allele21617	allele21618	allele21619	allele21620	allele21621	allele21622	allele21623	allele21624	allele21625	allele21626	allele21627	allele21628	allele21629	allele21630	allele21631	allele21632	allele21633	allele21634	allele21635	allele21636	allele21637	allele21638	allele21639	allele21640	allele21641	allele21642	allele21643	allele21644	allele21645	allele21646	allele21647	allele21648	allele21649	allele21650	allele21651	allele21652	allele21653	allele21654	allele21655	allele21656	allele21657	allele21658	allele21659	allele21660	allele21661	allele21662	allele21663	allele21664	allele21665	allele21666	allele21667	allele21668	allele21669	allele21670	allele21671	allele21672	allele21673	allele21674	allele21675	allele21676	allele21677	allele21678	allele21679	allele21680	allele21681	allele21682	allele21683	allele21684	allele21685	allele21686	allele21687	allele21688	allele21689	allele21690	allele21691	allele21692	allele21693	allele21694	allele21695	allele21696	allele21697	allele21698	allele21699	allele21700	allele21701	allele21702	allele21703	allele21704	allele21705	allele21706	allele21707	allele21708	allele21709	allele21710	allele21711	allele21712	allele21713	allele21714	allele21715	allele21716	allele21717	allele21718	allele21719	allele21720	allele21721	allele21722	allele21723	allele21724	allele21725	allele21726	allele21727	allele21728	allele21729	allele21730	allele21731	allele21732	allele21733	allele21734	allele21735	allele21736	allele21737	allele21738	allele21739	allele21740	allele21741	allele21742	allele21743	allele21744	allele21745	allele21746	allele21747	allele21748	allele21749	allele21750	allele21751	allele21752	allele21753	allele21754	allele21755	allele21756	allele21757	allele21758	allele21759	allele21760	allele21761	allele21762	allele21763	allele21764	allele21765	allele21766	allele21767	allele21768	allele21769	allele21770	allele21771	allele21772	allele21773	allele21774	allele21775	allele21776	allele21777	allele21778	allele21779	allele21780	allele21781	allele21782	allele21783	allele21784	allele21785	allele21786	allele21787	allele21788	allele21789	allele21790	allele21791	allele21792	allele21793	allele21794	allele21795	allele21796	allele21797	allele21798	allele21799	allele21800	allele21801	allele21802	allele21803	allele21804	allele21805	allele21806	allele21807	allele21808	allele21809	allele21810	allele21811	allele21812	allele21813	allele21814	allele21815	allele21816	allele21817	allele21818	allele21819	allele21820	allele21821	allele21822	allele21823	allele21824	allele21825	allele21826	allele21827	allele21828	allele21829	allele21830	allele21831	allele21832	allele21833	allele21834	allele21835	allele21836	allele21837	allele21838	allele21839	allele21840	allele21841	allele21842	allele21843	allele21844	allele21845	allele21846	allele21847	allele21848	allele21849	allele21850	allele21851	allele21852	allele21853	allele21854	allele21855	allele21856	allele21857	allele21858	allele21859	allele21860	allele21861	allele21862	allele21863	allele21864	allele21865	allele21866	allele21867	allele21868	allele21869	allele21870	allele21871	allele21872	allele21873	allele21874	allele21875	allele21876	allele21877	allele21878	allele21879	allele21880	allele21881	allele21882	allele21883	allele21884	allele21885	allele21886	allele21887	allele21888	allele21889	allele21890	allele21891	allele21892	allele21893	allele21894	allele21895	allele21896	allele21897	allele21898	allele21899	allele21900	allele21901	allele21902	allele21903	allele21904	allele21905	allele21906	allele21907	allele21908	allele21909	allele21910	allele21911	allele21912	allele21913	allele21914	allele21915	allele21916	allele21917	allele21918	allele21919	allele21920	allele21921	allele21922	allele21923	allele21924	allele21925	allele21926	allele21927	allele21928	allele21929	allele21930	allele21931	allele21932	allele21933	allele21934	allele21935	allele21936	allele21937	allele21938	allele21939	allele21940	allele21941	allele21942	allele21943	allele21944	allele21945	allele21946	allele21947	allele21948	allele21949	allele21950	allele21951	allele21952	allele21953	allele21954	allele21955	allele21956	allele21957	allele21958	allele21959	allele21960	allele21961	allele21962	allele21963	allele21964	allele21965	allele21966	allele21967	allele21968	allele21969	allele21970	allele21971	allele21972	allele21973	allele21974	allele21975	allele21976	allele21977	allele21978	allele21979	allele21980	allele21981	allele21982	allele21983	allele21984	allele21985	allele21986	allele21987	allele21988	allele21989	allele21990	allele21991	allele21992	allele21993	allele21994	allele21995	allele21996	allele21997	allele21998	allele21999	allele22000	allele22001	allele22002	allele22003	allele22004	allele22005	allele22006	allele22007	allele22008	allele22009	allele22010	allele22011	allele22012	allele22013	allele22014	allele22015	allele22016	allele22017	allele22018	allele22019	allele22020	allele22021	allele22022	allele22023	allele22024	allele22025	allele22026	allele22027	allele22028	allele22029	allele22030	allele22031	allele22032	allele22033	allele22034	allele22035	allele22036	allele22037	allele22038	allele22039	allele22040	allele22041	allele22042	allele22043	allele22044	allele22045	allele22046	allele22047	allele22048	allele22049	allele22050	allele22051	allele22052	allele22053	allele22054	allele22055	allele22056	allele22057	allele22058	allele22059	allele22060	allele22061	allele22062	allele22063	allele22064	allele22065	allele22066	allele22067	allele22068	allele22069	allele22070	allele22071	allele22072	allele22073	allele22074	allele22075	allele22076	allele22077	allele22078	allele22079	allele22080	allele22081	allele22082	allele22083	allele22084	allele22085	allele22086	allele22087	allele22088	allele22089	allele22090	allele22091	allele22092	allele22093	allele22094	allele22095	allele22096	allele22097	allele22098	allele22099	allele22100	allele22101	allele22102	allele22103	allele22104	allele22105	allele22106	allele22107	allele22108	allele22109	allele22110	allele22111	allele22112	allele22113	allele22114	allele22115	allele22116	allele22117	allele22118	allele22119	allele22120	allele22121	allele22122	allele22123	allele22124	allele22125	allele22126	allele22127	allele22128	allele22129	allele22130	allele22131	allele22132	allele22133	allele22134	allele22135	allele22136	allele22137	allele22138	allele22139	allele22140	allele22141	allele22142	allele22143	allele22144	allele22145	allele22146	allele22147	allele22148	allele22149	allele22150	allele22151	allele22152	allele22153	allele22154	allele22155	allele22156	allele22157	allele22158	allele22159	allele22160	allele22161	allele22162	allele22163	allele22164	allele22165	allele22166	allele22167	allele22168	allele22169	allele22170	allele22171	allele22172	allele22173	allele22174	allele22175	allele22176	allele22177	allele22178	allele22179	allele22180	allele22181	allele22182	allele22183	allele22184	allele22185	allele22186	allele22187	allele22188	allele22189	allele22190	allele22191	allele22192	allele22193	allele22194	allele22195	allele22196	allele22197	allele22198	allele22199	allele22200	allele22201	allele22202	allele22203	allele22204	allele22205	allele22206	allele22207	allele22208	allele22209	allele22210	allele22211	allele22212	allele22213	allele22214	allele22215	allele22216	allele22217	allele22218	allele22219	allele22220	allele22221	allele22222	allele22223	allele22224	allele22225	allele22226	allele22227	allele22228	allele22229	allele22230	allele22231	allele22232	allele22233	allele22234	allele22235	allele22236	allele22237	allele22238	allele22239	allele22240	allele22241	allele22242	allele22243	allele22244	allele22245	allele22246	allele22247	allele22248	allele22249	allele22250	allele22251	allele22252	allele22253	allele22254	allele22255	allele22256	allele22257	allele22258	allele22259	allele22260	allele22261	allele22262	allele22263	allele22264	allele22265	allele22266	allele22267	allele22268	allele22269	allele22270	allele22271	allele22272	allele22273	allele22274	allele22275	allele22276	allele22277	allele22278	allele22279	allele22280	allele22281	allele22282	allele22283	allele22284	allele22285	allele22286	allele22287	allele22288	allele22289	allele22290	allele22291	allele22292	allele22293	allele22294	allele22295	allele22296	allele22297	allele22298	allele22299	allele22300	allele22301	allele22302	allele22303	allele22304	allele22305	allele22306	allele22307	allele22308	allele22309	allele22310	allele22311	allele22312	allele22313	allele22314	allele22315	allele22316	allele22317	allele22318	allele22319	allele22320	allele22321	allele22322	allele22323	allele22324	allele22325	allele22326	allele22327	allele22328	allele22329	allele22330	allele22331	allele22332	allele22333	allele22334	allele22335	allele22336	allele22337	allele22338	allele22339	allele22340	allele22341	allele22342	allele22343	allele22344	allele22345	allele22346	allele22347	allele22348	allele22349	allele22350	allele22351	allele22352	allele22353	allele22354	allele22355	allele22356	allele22357	allele22358	allele22359	allele22360	allele22361	allele22362	allele22363	allele22364	allele22365	allele22366	allele22367	allele22368	allele22369	allele22370	allele22371	allele22372	allele22373	allele22374	allele22375	allele22376	allele22377	allele22378	allele22379	allele22380	allele22381	allele22382	allele22383	allele22384	allele22385	allele22386	allele22387	allele22388	allele22389	allele22390	allele22391	allele22392	allele22393	allele22394	allele22395	allele22396	allele22397	allele22398	allele22399	allele22400	allele22401	allele22402	allele22403	allele22404	allele22405	allele22406	allele22407	allele22408	allele22409	allele22410	allele22411	allele22412	allele22413	allele22414	allele22415	allele22416	allele22417	allele22418	allele22419	allele22420	allele22421	allele22422	allele22423	allele22424	allele22425	allele22426	allele22427	allele22428	allele22429	allele22430	allele22431	allele22432	allele22433	allele22434	allele22435	allele22436	allele22437	allele22438	allele22439	allele22440	allele22441	allele22442	allele22443	allele22444	allele22445	allele22446	allele22447	allele22448	allele22449	allele22450	allele22451	allele22452	allele22453	allele22454	allele22455	allele22456	allele22457	allele22458	allele22459	allele22460	allele22461	allele22462	allele22463	allele22464	allele22465	allele22466	allele22467	allele22468	allele22469	allele22470	allele22471	allele22472	allele22473	allele22474	allele22475	allele22476	allele22477	allele22478	allele22479	allele22480	allele22481	allele22482	allele22483	allele22484	allele22485	allele22486	allele22487	allele22488	allele22489	allele22490	allele22491	allele22492	allele22493	allele22494	allele22495	allele22496	allele22497	allele22498	allele22499	allele22500	allele22501	allele22502	allele22503	allele22504	allele22505	allele22506	allele22507	allele22508	allele22509	allele22510	allele22511	allele22512	allele22513	allele22514	allele22515	allele22516	allele22517	allele22518	allele22519	allele22520	allele22521	allele22522	allele22523	allele22524	allele22525	allele22526	allele22527	allele22528	allele22529	allele22530	allele22531	allele22532	allele22533	allele22534	allele22535	allele22536	allele22537	allele22538	allele22539	allele22540	allele22541	allele22542	allele22543	allele22544	allele22545	allele22546	allele22547	allele22548	allele22549	allele22550	allele22551	allele22552	allele22553	allele22554	allele22555	allele22556	allele22557	allele22558	allele22559	allele22560	allele22561	allele22562	allele22563	allele22564	allele22565	allele22566	allele22567	allele22568	allele22569	allele22570	allele22571	allele22572	allele22573	allele22574	allele22575	allele22576	allele22577	allele22578	allele22579	allele22580	allele22581	allele22582	allele22583	allele22584	allele22585	allele22586	allele22587	allele22588	allele22589	allele22590	allele22591	allele22592	allele22593	allele22594	allele22595	allele22596	allele22597	allele22598	allele22599	allele22600	allele22601	allele22602	allele22603	allele22604	allele22605	allele22606	allele22607	allele22608	allele22609	allele22610	allele22611	allele22612	allele22613	allele22614	allele22615	allele22616	allele22617	allele22618	allele22619	allele22620	allele22621	allele22622	allele22623	allele22624	allele22625	allele22626	allele22627	allele22628	allele22629	allele22630	allele22631	allele22632	allele22633	allele22634	allele22635	allele22636	allele22637	allele22638	allele22639	allele22640	allele22641	allele22642	allele22643	allele22644	allele22645	allele22646	allele22647	allele22648	allele22649	allele22650	allele22651	allele22652	allele22653	allele22654	allele22655	allele22656	allele22657	allele22658	allele22659	allele22660	allele22661	allele22662	allele22663	allele22664	allele22665	allele22666	allele22667	allele22668	allele22669	allele22670	allele22671	allele22672	allele22673	allele22674	allele22675	allele22676	allele22677	allele22678	allele22679	allele22680	allele22681	allele22682	allele22683	allele22684	allele22685	allele22686	allele22687	allele22688	allele22689	allele22690	allele22691	allele22692	allele22693	allele22694	allele22695	allele22696	allele22697	allele22698	allele22699	allele22700	allele22701	allele22702	allele22703	allele22704	allele22705	allele22706	allele22707	allele22708	allele22709	allele22710	allele22711	allele22712	allele22713	allele22714	allele22715	allele22716	allele22717	allele22718	allele22719	allele22720	allele22721	allele22722	allele22723	allele22724	allele22725	allele22726	allele22727	allele22728	allele22729	allele22730	allele22731	allele22732	allele22733	allele22734	allele22735	allele22736	allele22737	allele22738	allele22739	allele22740	allele22741	allele22742	allele22743	allele22744	allele22745	allele22746	allele22747	allele22748	allele22749	allele22750	allele22751	allele22752	allele22753	allele22754	allele22755	allele22756	allele22757	allele22758	allele22759	allele22760	allele22761	allele22762	allele22763	allele22764	allele22765	allele22766	allele22767	allele22768	allele22769	allele22770	allele22771	allele22772	allele22773	allele22774	allele22775	allele22776	allele22777	allele22778	allele22779	allele22780	allele22781	allele22782	allele22783	allele22784	allele22785	allele22786	allele22787	allele22788	allele22789	allele22790	allele22791	allele22792	allele22793	allele22794	allele22795	allele22796	allele22797	allele22798	allele22799	allele22800	allele22801	allele22802	allele22803	allele22804	allele22805	allele22806	allele22807	allele22808	allele22809	allele22810	allele22811	allele22812	allele22813	allele22814	allele22815	allele22816	allele22817	allele22818	allele22819	allele22820	allele22821	allele22822	allele22823	allele22824	allele22825	allele22826	allele22827	allele22828	allele22829	allele22830	allele22831	allele22832	allele22833	allele22834	allele22835	allele22836	allele22837	allele22838	allele22839	allele22840	allele22841	allele22842	allele22843	allele22844	allele22845	allele22846	allele22847	allele22848	allele22849	allele22850	allele22851	allele22852	allele22853	allele22854	allele22855	allele22856	allele22857	allele22858	allele22859	allele22860	allele22861	allele22862	allele22863	allele22864	allele22865	allele22866	allele22867	allele22868	allele22869	allele22870	allele22871	allele22872	allele22873	allele22874	allele22875	allele22876	allele22877	allele22878	allele22879	allele22880	allele22881	allele22882	allele22883	allele22884	allele22885	allele22886	allele22887	allele22888	allele22889	allele22890	allele22891	allele22892	allele22893	allele22894	allele22895	allele22896	allele22897	allele22898	allele22899	allele22900	allele22901	allele22902	allele22903	allele22904	allele22905	allele22906	allele22907	allele22908	allele22909	allele22910	allele22911	allele22912	allele22913	allele22914	allele22915	allele22916	allele22917	allele22918	allele22919	allele22920	allele22921	allele22922	allele22923	allele22924	allele22925	allele22926	allele22927	allele22928	allele22929	allele22930	allele22931	allele22932	allele22933	allele22934	allele22935	allele22936	allele22937	allele22938	allele22939	allele22940	allele22941	allele22942	allele22943	allele22944	allele22945	allele22946	allele22947	allele22948	allele22949	allele22950	allele22951	allele22952	allele22953	allele22954	allele22955	allele22956	allele22957	allele22958	allele22959	allele22960	allele22961	allele22962	allele22963	allele22964	allele22965	allele22966	allele22967	allele22968	allele22969	allele22970	allele22971	allele22972	allele22973	allele22974	allele22975	allele22976	allele22977	allele22978	allele22979	allele22980	allele22981	allele22982	allele22983	allele22984	allele22985	allele22986	allele22987	allele22988	allele22989	allele22990	allele22991	allele22992	allele22993	allele22994	allele22995	allele22996	allele22997	allele22998	allele22999	allele23000	allele23001	allele23002	allele23003	allele23004	allele23005	allele23006	allele23007	allele23008	allele23009	allele23010	allele23011	allele23012	allele23013	allele23014	allele23015	allele23016	allele23017	allele23018	allele23019	allele23020	allele23021	allele23022	allele23023	allele23024	allele23025	allele23026	allele23027	allele23028	allele23029	allele23030	allele23031	allele23032	allele23033	allele23034	allele23035	allele23036	allele23037	allele23038	allele23039	allele23040	allele23041	allele23042	allele23043	allele23044	allele23045	allele23046	allele23047	allele23048	allele23049	allele23050	allele23051	allele23052	allele23053	allele23054	allele23055	allele23056	allele23057	allele23058	allele23059	allele23060	allele23061	allele23062	allele23063	allele23064	allele23065	allele23066	allele23067	allele23068	allele23069	allele23070	allele23071	allele23072	allele23073	allele23074	allele23075	allele23076	allele23077	allele23078	allele23079	allele23080	allele23081	allele23082	allele23083	allele23084	allele23085	allele23086	allele23087	allele23088	allele23089	allele23090	allele23091	allele23092	allele23093	allele23094	allele23095	allele23096	allele23097	allele23098	allele23099	allele23100	allele23101	allele23102	allele23103	allele23104	allele23105	allele23106	allele23107	allele23108	allele23109	allele23110	allele23111	allele23112	allele23113	allele23114	allele23115	allele23116	allele23117	allele23118	allele23119	allele23120	allele23121	allele23122	allele23123	allele23124	allele23125	allele23126	allele23127	allele23128	allele23129	allele23130	allele23131	allele23132	allele23133	allele23134	allele23135	allele23136	allele23137	allele23138	allele23139	allele23140	allele23141	allele23142	allele23143	allele23144	allele23145	allele23146	allele23147	allele23148	allele23149	allele23150	allele23151	allele23152	allele23153	allele23154	allele23155	allele23156	allele23157	allele23158	allele23159	allele23160	allele23161	allele23162	allele23163	allele23164	allele23165	allele23166	allele23167	allele23168	allele23169	allele23170	allele23171	allele23172	allele23173	allele23174	allele23175	allele23176	allele23177	allele23178	allele23179	allele23180	allele23181	allele23182	allele23183	allele23184	allele23185	allele23186	allele23187	allele23188	allele23189	allele23190	allele23191	allele23192	allele23193	allele23194	allele23195	allele23196	allele23197	allele23198	allele23199	allele23200	allele23201	allele23202	allele23203	allele23204	allele23205	allele23206	allele23207	allele23208	allele23209	allele23210	allele23211	allele23212	allele23213	allele23214	allele23215	allele23216	allele23217	allele23218	allele23219	allele23220	allele23221	allele23222	allele23223	allele23224	allele23225	allele23226	allele23227	allele23228	allele23229	allele23230	allele23231	allele23232	allele23233	allele23234	allele23235	allele23236	allele23237	allele23238	allele23239	allele23240	allele23241	allele23242	allele23243	allele23244	allele23245	allele23246	allele23247	allele23248	allele23249	allele23250	allele23251	allele23252	allele23253	allele23254	allele23255	allele23256	allele23257	allele23258	allele23259	allele23260	allele23261	allele23262	allele23263	allele23264	allele23265	allele23266	allele23267	allele23268	allele23269	allele23270	allele23271	allele23272	allele23273	allele23274	allele23275	allele23276	allele23277	allele23278	allele23279	allele23280	allele23281	allele23282	allele23283	allele23284	allele23285	allele23286	allele23287	allele23288	allele23289	allele23290	allele23291	allele23292	allele23293	allele23294	allele23295	allele23296	allele23297	allele23298	allele23299	allele23300	allele23301	allele23302	allele23303	allele23304	allele23305	allele23306	allele23307	allele23308	allele23309	allele23310	allele23311	allele23312	allele23313	allele23314	allele23315	allele23316	allele23317	allele23318	allele23319	allele23320	allele23321	allele23322	allele23323	allele23324	allele23325	allele23326	allele23327	allele23328	allele23329	allele23330	allele23331	allele23332	allele23333	allele23334	allele23335	allele23336	allele23337	allele23338	allele23339	allele23340	allele23341	allele23342	allele23343	allele23344	allele23345	allele23346	allele23347	allele23348	allele23349	allele23350	allele23351	allele23352	allele23353	allele23354	allele23355	allele23356	allele23357	allele23358	allele23359	allele23360	allele23361	allele23362	allele23363	allele23364	allele23365	allele23366	allele23367	allele23368	allele23369	allele23370	allele23371	allele23372	allele23373	allele23374	allele23375	allele23376	allele23377	allele23378	allele23379	allele23380	allele23381	allele23382	allele23383	allele23384	allele23385	allele23386	allele23387	allele23388	allele23389	allele23390	allele23391	allele23392	allele23393	allele23394	allele23395	allele23396	allele23397	allele23398	allele23399	allele23400	allele23401	allele23402	allele23403	allele23404	allele23405	allele23406	allele23407	allele23408	allele23409	allele23410	allele23411	allele23412	allele23413	allele23414	allele23415	allele23416	allele23417	allele23418	allele23419	allele23420	allele23421	allele23422	allele23423	allele23424	allele23425	allele23426	allele23427	allele23428	allele23429	allele23430	allele23431	allele23432	allele23433	allele23434	allele23435	allele23436	allele23437	allele23438	allele23439	allele23440	allele23441	allele23442	allele23443	allele23444	allele23445	allele23446	allele23447	allele23448	allele23449	allele23450	allele23451	allele23452	allele23453	allele23454	allele23455	allele23456	allele23457	allele23458	allele23459	allele23460	allele23461	allele23462	allele23463	allele23464	allele23465	allele23466	allele23467	allele23468	allele23469	allele23470	allele23471	allele23472	allele23473	allele23474	allele23475	allele23476	allele23477	allele23478	allele23479	allele23480	allele23481	allele23482	allele23483	allele23484	allele23485	allele23486	allele23487	allele23488	allele23489	allele23490	allele23491	allele23492	allele23493	allele23494	allele23495	allele23496	allele23497	allele23498	allele23499	allele23500	allele23501	allele23502	allele23503	allele23504	allele23505	allele23506	allele23507	allele23508	allele23509	allele23510	allele23511	allele23512	allele23513	allele23514	allele23515	allele23516	allele23517	allele23518	allele23519	allele23520	allele23521	allele23522	allele23523	allele23524	allele23525	allele23526	allele23527	allele23528	allele23529	allele23530	allele23531	allele23532	allele23533	allele23534	allele23535	allele23536	allele23537	allele23538	allele23539	allele23540	allele23541	allele23542	allele23543	allele23544	allele23545	allele23546	allele23547	allele23548	allele23549	allele23550	allele23551	allele23552	allele23553	allele23554	allele23555	allele23556	allele23557	allele23558	allele23559	allele23560	allele23561	allele23562	allele23563	allele23564	allele23565	allele23566	allele23567	allele23568	allele23569	allele23570	allele23571	allele23572	allele23573	allele23574	allele23575	allele23576	allele23577	allele23578	allele23579	allele23580	allele23581	allele23582	allele23583	allele23584	allele23585	allele23586	allele23587	allele23588	allele23589	allele23590	allele23591	allele23592	allele23593	allele23594	allele23595	allele23596	allele23597	allele23598	allele23599	allele23600	allele23601	allele23602	allele23603	allele23604	allele23605	allele23606	allele23607	allele23608	allele23609	allele23610	allele23611	allele23612	allele23613	allele23614	allele23615	allele23616	allele23617	allele23618	allele23619	allele23620	allele23621	allele23622	allele23623	allele23624	allele23625	allele23626	allele23627	allele23628	allele23629	allele23630	allele23631	allele23632	allele23633	allele23634	allele23635	allele23636	allele23637	allele23638	allele23639	allele23640	allele23641	allele23642	allele23643	allele23644	allele23645	allele23646	allele23647	allele23648	allele23649	allele23650	allele23651	allele23652	allele23653	allele23654	allele23655	allele23656	allele23657	allele23658	allele23659	allele23660	allele23661	allele23662	allele23663	allele23664	allele23665	allele23666	allele23667	allele23668	allele23669	allele23670	allele23671	allele23672	allele23673	allele23674	allele23675	allele23676	allele23677	allele23678	allele23679	allele23680	allele23681	allele23682	allele23683	allele23684	allele23685	allele23686	allele23687	allele23688	allele23689	allele23690	allele23691	allele23692	allele23693	allele23694	allele23695	allele23696	allele23697	allele23698	allele23699	allele23700	allele23701	allele23702	allele23703	allele23704	allele23705	allele23706	allele23707	allele23708	allele23709	allele23710	allele23711	allele23712	allele23713	allele23714	allele23715	allele23716	allele23717	allele23718	allele23719	allele23720	allele23721	allele23722	allele23723	allele23724	allele23725	allele23726	allele23727	allele23728	allele23729	allele23730	allele23731	allele23732	allele23733	allele23734	allele23735	allele23736	allele23737	allele23738	allele23739	allele23740	allele23741	allele23742	allele23743	allele23744	allele23745	allele23746	allele23747	allele23748	allele23749	allele23750	allele23751	allele23752	allele23753	allele23754	allele23755	allele23756	allele23757	allele23758	allele23759	allele23760	allele23761	allele23762	allele23763	allele23764	allele23765	allele23766	allele23767	allele23768	allele23769	allele23770	allele23771	allele23772	allele23773	allele23774	allele23775	allele23776	allele23777	allele23778	allele23779	allele23780	allele23781	allele23782	allele23783	allele23784	allele23785	allele23786	allele23787	allele23788	allele23789	allele23790	allele23791	allele23792	allele23793	allele23794	allele23795	allele23796	allele23797	allele23798	allele23799	allele23800	allele23801	allele23802	allele23803	allele23804	allele23805	allele23806	allele23807	allele23808	allele23809	allele23810	allele23811	allele23812	allele23813	allele23814	allele23815	allele23816	allele23817	allele23818	allele23819	allele23820	allele23821	allele23822	allele23823	allele23824	allele23825	allele23826	allele23827	allele23828	allele23829	allele23830	allele23831	allele23832	allele23833	allele23834	allele23835	allele23836	allele23837	allele23838	allele23839	allele23840	allele23841	allele23842	allele23843	allele23844	allele23845	allele23846	allele23847	allele23848	allele23849	allele23850	allele23851	allele23852	allele23853	allele23854	allele23855	allele23856	allele23857	allele23858	allele23859	allele23860	allele23861	allele23862	allele23863	allele23864	allele23865	allele23866	allele23867	allele23868	allele23869	allele23870	allele23871	allele23872	allele23873	allele23874	allele23875	allele23876	allele23877	allele23878	allele23879	allele23880	allele23881	allele23882	allele23883	allele23884	allele23885	allele23886	allele23887	allele23888	allele23889	allele23890	allele23891	allele23892	allele23893	allele23894	allele23895	allele23896	allele23897	allele23898	allele23899	allele23900	allele23901	allele23902	allele23903	allele23904	allele23905	allele23906	allele23907	allele23908	allele23909	allele23910	allele23911	allele23912	allele23913	allele23914	allele23915	allele23916	allele23917	allele23918	allele23919	allele23920	allele23921	allele23922	allele23923	allele23924	allele23925	allele23926	allele23927	allele23928	allele23929	allele23930	allele23931	allele23932	allele23933	allele23934	allele23935	allele23936	allele23937	allele23938	allele23939	allele23940	allele23941	allele23942	allele23943	allele23944	allele23945	allele23946	allele23947	allele23948	allele23949	allele23950	allele23951	allele23952	allele23953	allele23954	allele23955	allele23956	allele23957	allele23958	allele23959	allele23960	allele23961	allele23962	allele23963	allele23964	allele23965	allele23966	allele23967	allele23968	allele23969	allele23970	allele23971	allele23972	allele23973	allele23974	allele23975	allele23976	allele23977	allele23978	allele23979	allele23980	allele23981	allele23982	allele23983	allele23984	allele23985	allele23986	allele23987	allele23988	allele23989	allele23990	allele23991	allele23992	allele23993	allele23994	allele23995	allele23996	allele23997	allele23998	allele23999	allele24000	allele24001	allele24002	allele24003	allele24004	allele24005	allele24006	allele24007	allele24008	allele24009	allele24010	allele24011	allele24012	allele24013	allele24014	allele24015	allele24016	allele24017	allele24018	allele24019	allele24020	allele24021	allele24022	allele24023	allele24024	allele24025	allele24026	allele24027	allele24028	allele24029	allele24030	allele24031	allele24032	allele24033	allele24034	allele24035	allele24036	allele24037	allele24038	allele24039	allele24040	allele24041	allele24042	allele24043	allele24044	allele24045	allele24046	allele24047	allele24048	allele24049	allele24050	allele24051	allele24052	allele24053	allele24054	allele24055	allele24056	allele24057	allele24058	allele24059	allele24060	allele24061	allele24062	allele24063	allele24064	allele24065	allele24066	allele24067	allele24068	allele24069	allele24070	allele24071	allele24072	allele24073	allele24074	allele24075	allele24076	allele24077	allele24078	allele24079	allele24080	allele24081	allele24082	allele24083	allele24084	allele24085	allele24086	allele24087	allele24088	allele24089	allele24090	allele24091	allele24092	allele24093	allele24094	allele24095	allele24096	allele24097	allele24098	allele24099	allele24100	allele24101	allele24102	allele24103	allele24104	allele24105	allele24106	allele24107	allele24108	allele24109	allele24110	allele24111	allele24112	allele24113	allele24114	allele24115	allele24116	allele24117	allele24118	allele24119	allele24120	allele24121	allele24122	allele24123	allele24124	allele24125	allele24126	allele24127	allele24128	allele24129	allele24130	allele24131	allele24132	allele24133	allele24134	allele24135	allele24136	allele24137	allele24138	allele24139	allele24140	allele24141	allele24142	allele24143	allele24144	allele24145	allele24146	allele24147	allele24148	allele24149	allele24150	allele24151	allele24152	allele24153	allele24154	allele24155	allele24156	allele24157	allele24158	allele24159	allele24160	allele24161	allele24162	allele24163	allele24164	allele24165	allele24166	allele24167	allele24168	allele24169	allele24170	allele24171	allele24172	allele24173	allele24174	allele24175	allele24176	allele24177	allele24178	allele24179	allele24180	allele24181	allele24182	allele24183	allele24184	allele24185	allele24186	allele24187	allele24188	allele24189	allele24190	allele24191	allele24192	allele24193	allele24194	allele24195	allele24196	allele24197	allele24198	allele24199	allele24200	allele24201	allele24202	allele24203	allele24204	allele24205	allele24206	allele24207	allele24208	allele24209	allele24210	allele24211	allele24212	allele24213	allele24214	allele24215	allele24216	allele24217	allele24218	allele24219	allele24220	allele24221	allele24222	allele24223	allele24224	allele24225	allele24226	allele24227	allele24228	allele24229	allele24230	allele24231	allele24232	allele24233	allele24234	allele24235	allele24236	allele24237	allele24238	allele24239	allele24240	allele24241	allele24242	allele24243	allele24244	allele24245	allele24246	allele24247	allele24248	allele24249	allele24250	allele24251	allele24252	allele24253	allele24254	allele24255	allele24256	allele24257	allele24258	allele24259	allele24260	allele24261	allele24262	allele24263	allele24264	allele24265	allele24266	allele24267	allele24268	allele24269	allele24270	allele24271	allele24272	allele24273	allele24274	allele24275	allele24276	allele24277	allele24278	allele24279	allele24280	allele24281	allele24282	allele24283	allele24284	allele24285	allele24286	allele24287	allele24288	allele24289	allele24290	allele24291	allele24292	allele24293	allele24294	allele24295	allele24296	allele24297	allele24298	allele24299	allele24300	allele24301	allele24302	allele24303	allele24304	allele24305	allele24306	allele24307	allele24308	allele24309	allele24310	allele24311	allele24312	allele24313	allele24314	allele24315	allele24316	allele24317	allele24318	allele24319	allele24320	allele24321	allele24322	allele24323	allele24324	allele24325	allele24326	allele24327	allele24328	allele24329	allele24330	allele24331	allele24332	allele24333	allele24334	allele24335	allele24336	allele24337	allele24338	allele24339	allele24340	allele24341	allele24342	allele24343	allele24344	allele24345	allele24346	allele24347	allele24348	allele24349	allele24350	allele24351	allele24352	allele24353	allele24354	allele24355	allele24356	allele24357	allele24358	allele24359	allele24360	allele24361	allele24362	allele24363	allele24364	allele24365	allele24366	allele24367	allele24368	allele24369	allele24370	allele24371	allele24372	allele24373	allele24374	allele24375	allele24376	allele24377	allele24378	allele24379	allele24380	allele24381	allele24382	allele24383	allele24384	allele24385	allele24386	allele24387	allele24388	allele24389	allele24390	allele24391	allele24392	allele24393	allele24394	allele24395	allele24396	allele24397	allele24398	allele24399	allele24400	allele24401	allele24402	allele24403	allele24404	allele24405	allele24406	allele24407	allele24408	allele24409	allele24410	allele24411	allele24412	allele24413	allele24414	allele24415	allele24416	allele24417	allele24418	allele24419	allele24420	allele24421	allele24422	allele24423	allele24424	allele24425	allele24426	allele24427	allele24428	allele24429	allele24430	allele24431	allele24432	allele24433	allele24434	allele24435	allele24436	allele24437	allele24438	allele24439	allele24440	allele24441	allele24442	allele24443	allele24444	allele24445	allele24446	allele24447	allele24448	allele24449	allele24450	allele24451	allele24452	allele24453	allele24454	allele24455	allele24456	allele24457	allele24458	allele24459	allele24460	allele24461	allele24462	allele24463	allele24464	allele24465	allele24466	allele24467	allele24468	allele24469	allele24470	allele24471	allele24472	allele24473	allele24474	allele24475	allele24476	allele24477	allele24478	allele24479	allele24480	allele24481	allele24482	allele24483	allele24484	allele24485	allele24486	allele24487	allele24488	allele24489	allele24490	allele24491	allele24492	allele24493	allele24494	allele24495	allele24496	allele24497	allele24498	allele24499	allele24500	allele24501	allele24502	allele24503	allele24504	allele24505	allele24506	allele24507	allele24508	allele24509	allele24510	allele24511	allele24512	allele24513	allele24514	allele24515	allele24516	allele24517	allele24518	allele24519	allele24520	allele24521	allele24522	allele24523	allele24524	allele24525	allele24526	allele24527	allele24528	allele24529	allele24530	allele24531	allele24532	allele24533	allele24534	allele24535	allele24536	allele24537	allele24538	allele24539	allele24540	allele24541	allele24542	allele24543	allele24544	allele24545	allele24546	allele24547	allele24548	allele24549	allele24550	allele24551	allele24552	allele24553	allele24554	allele24555	allele24556	allele24557	allele24558	allele24559	allele24560	allele24561	allele24562	allele24563	allele24564	allele24565	allele24566	allele24567	allele24568	allele24569	allele24570	allele24571	allele24572	allele24573	allele24574	allele24575	allele24576	allele24577	allele24578	allele24579	allele24580	allele24581	allele24582	allele24583	allele24584	allele24585	allele24586	allele24587	allele24588	allele24589	allele24590	allele24591	allele24592	allele24593	allele24594	allele24595	allele24596	allele24597	allele24598	allele24599	allele24600	allele24601	allele24602	allele24603	allele24604	allele24605	allele24606	allele24607	allele24608	allele24609	allele24610	allele24611	allele24612	allele24613	allele24614	allele24615	allele24616	allele24617	allele24618	allele24619	allele24620	allele24621	allele24622	allele24623	allele24624	allele24625	allele24626	allele24627	allele24628	allele24629	allele24630	allele24631	allele24632	allele24633	allele24634	allele24635	allele24636	allele24637	allele24638	allele24639	allele24640	allele24641	allele24642	allele24643	allele24644	allele24645	allele24646	allele24647	allele24648	allele24649	allele24650	allele24651	allele24652	allele24653	allele24654	allele24655	allele24656	allele24657	allele24658	allele24659	allele24660	allele24661	allele24662	allele24663	allele24664	allele24665	allele24666	allele24667	allele24668	allele24669	allele24670	allele24671	allele24672	allele24673	allele24674	allele24675	allele24676	allele24677	allele24678	allele24679	allele24680	allele24681	allele24682	allele24683	allele24684	allele24685	allele24686	allele24687	allele24688	allele24689	allele24690	allele24691	allele24692	allele24693	allele24694	allele24695	allele24696	allele24697	allele24698	allele24699	allele24700	allele24701	allele24702	allele24703	allele24704	allele24705	allele24706	allele24707	allele24708	allele24709	allele24710	allele24711	allele24712	allele24713	allele24714	allele24715	allele24716	allele24717	allele24718	allele24719	allele24720	allele24721	allele24722	allele24723	allele24724	allele24725	allele24726	allele24727	allele24728	allele24729	allele24730	allele24731	allele24732	allele24733	allele24734	allele24735	allele24736	allele24737	allele24738	allele24739	allele24740	allele24741	allele24742	allele24743	allele24744	allele24745	allele24746	allele24747	allele24748	allele24749	allele24750	allele24751	allele24752	allele24753	allele24754	allele24755	allele24756	allele24757	allele24758	allele24759	allele24760	allele24761	allele24762	allele24763	allele24764	allele24765	allele24766	allele24767	allele24768	allele24769	allele24770	allele24771	allele24772	allele24773	allele24774	allele24775	allele24776	allele24777	allele24778	allele24779	allele24780	allele24781	allele24782	allele24783	allele24784	allele24785	allele24786	allele24787	allele24788	allele24789	allele24790	allele24791	allele24792	allele24793	allele24794	allele24795	allele24796	allele24797	allele24798	allele24799	allele24800	allele24801	allele24802	allele24803	allele24804	allele24805	allele24806	allele24807	allele24808	allele24809	allele24810	allele24811	allele24812	allele24813	allele24814	allele24815	allele24816	allele24817	allele24818	allele24819	allele24820	allele24821	allele24822	allele24823	allele24824	allele24825	allele24826	allele24827	allele24828	allele24829	allele24830	allele24831	allele24832	allele24833	allele24834	allele24835	allele24836	allele24837	allele24838	allele24839	allele24840	allele24841	allele24842	allele24843	allele24844	allele24845	allele24846	allele24847	allele24848	allele24849	allele24850	allele24851	allele24852	allele24853	allele24854	allele24855	allele24856	allele24857	allele24858	allele24859	allele24860	allele24861	allele24862	allele24863	allele24864	allele24865	allele24866	allele24867	allele24868	allele24869	allele24870	allele24871	allele24872	allele24873	allele24874	allele24875	allele24876	allele24877	allele24878	allele24879	allele24880	allele24881	allele24882	allele24883	allele24884	allele24885	allele24886	allele24887	allele24888	allele24889	allele24890	allele24891	allele24892	allele24893	allele24894	allele24895	allele24896	allele24897	allele24898	allele24899	allele24900	allele24901	allele24902	allele24903	allele24904	allele24905	allele24906	allele24907	allele24908	allele24909	allele24910	allele24911	allele24912	allele24913	allele24914	allele24915	allele24916	allele24917	allele24918	allele24919	allele24920	allele24921	allele24922	allele24923	allele24924	allele24925	allele24926	allele24927	allele24928	allele24929	allele24930	allele24931	allele24932	allele24933	allele24934	allele24935	allele24936	allele24937	allele24938	allele24939	allele24940	allele24941	allele24942	allele24943	allele24944	allele24945	allele24946	allele24947	allele24948	allele24949	allele24950	allele24951	allele24952	allele24953	allele24954	allele24955	allele24956	allele24957	allele24958	allele24959	allele24960	allele24961	allele24962	allele24963	allele24964	allele24965	allele24966	allele24967	allele24968	allele24969	allele24970	allele24971	allele24972	allele24973	allele24974	allele24975	allele24976	allele24977	allele24978	allele24979	allele24980	allele24981	allele24982	allele24983	allele24984	allele24985	allele24986	allele24987	allele24988	allele24989	allele24990	allele24991	allele24992	allele24993	allele24994	allele24995	allele24996	allele24997	allele24998	allele24999	allele25000	allele25001	allele25002	allele25003	allele25004	allele25005	allele25006	allele25007	allele25008	allele25009	allele25010	allele25011	allele25012	allele25013	allele25014	allele25015	allele25016	allele25017	allele25018	allele25019	allele25020	allele25021	allele25022	allele25023	allele25024	allele25025	allele25026	allele25027	allele25028	allele25029	allele25030	allele25031	allele25032	allele25033	allele25034	allele25035	allele25036	allele25037	allele25038	allele25039	allele25040	allele25041	allele25042	allele25043	allele25044	allele25045	allele25046	allele25047	allele25048	allele25049	allele25050	allele25051	allele25052	allele25053	allele25054	allele25055	allele25056	allele25057	allele25058	allele25059	allele25060	allele25061	allele25062	allele25063	allele25064	allele25065	allele25066	allele25067	allele25068	allele25069	allele25070	allele25071	allele25072	allele25073	allele25074	allele25075	allele25076	allele25077	allele25078	allele25079	allele25080	allele25081	allele25082	allele25083	allele25084	allele25085	allele25086	allele25087	allele25088	allele25089	allele25090	allele25091	allele25092	allele25093	allele25094	allele25095	allele25096	allele25097	allele25098	allele25099	allele25100	allele25101	allele25102	allele25103	allele25104	allele25105	allele25106	allele25107	allele25108	allele25109	allele25110	allele25111	allele25112	allele25113	allele25114	allele25115	allele25116	allele25117	allele25118	allele25119	allele25120	allele25121	allele25122	allele25123	allele25124	allele25125	allele25126	allele25127	allele25128	allele25129	allele25130	allele25131	allele25132	allele25133	allele25134	allele25135	allele25136	allele25137	allele25138	allele25139	allele25140	allele25141	allele25142	allele25143	allele25144	allele25145	allele25146	allele25147	allele25148	allele25149	allele25150	allele25151	allele25152	allele25153	allele25154	allele25155	allele25156	allele25157	allele25158	allele25159	allele25160	allele25161	allele25162	allele25163	allele25164	allele25165	allele25166	allele25167	allele25168	allele25169	allele25170	allele25171	allele25172	allele25173	allele25174	allele25175	allele25176	allele25177	allele25178	allele25179	allele25180	allele25181	allele25182	allele25183	allele25184	allele25185	allele25186	allele25187	allele25188	allele25189	allele25190	allele25191	allele25192	allele25193	allele25194	allele25195	allele25196	allele25197	allele25198	allele25199	allele25200	allele25201	allele25202	allele25203	allele25204	allele25205	allele25206	allele25207	allele25208	allele25209	allele25210	allele25211	allele25212	allele25213	allele25214	allele25215	allele25216	allele25217	allele25218	allele25219	allele25220	allele25221	allele25222	allele25223	allele25224	allele25225	allele25226	allele25227	allele25228	allele25229	allele25230	allele25231	allele25232	allele25233	allele25234	allele25235	allele25236	allele25237	allele25238	allele25239	allele25240	allele25241	allele25242	allele25243	allele25244	allele25245	allele25246	allele25247	allele25248	allele25249	allele25250	allele25251	allele25252	allele25253	allele25254	allele25255	allele25256	allele25257	allele25258	allele25259	allele25260	allele25261	allele25262	allele25263	allele25264	allele25265	allele25266	allele25267	allele25268	allele25269	allele25270	allele25271	allele25272	allele25273	allele25274	allele25275	allele25276	allele25277	allele25278	allele25279	allele25280	allele25281	allele25282	allele25283	allele25284	allele25285	allele25286	allele25287	allele25288	allele25289	allele25290	allele25291	allele25292	allele25293	allele25294	allele25295	allele25296	allele25297	allele25298	allele25299	allele25300	allele25301	allele25302	allele25303	allele25304	allele25305	allele25306	allele25307	allele25308	allele25309	allele25310	allele25311	allele25312	allele25313	allele25314	allele25315	allele25316	allele25317	allele25318	allele25319	allele25320	allele25321	allele25322	allele25323	allele25324	allele25325	allele25326	allele25327	allele25328	allele25329	allele25330	allele25331	allele25332	allele25333	allele25334	allele25335	allele25336	allele25337	allele25338	allele25339	allele25340	allele25341	allele25342	allele25343	allele25344	allele25345	allele25346	allele25347	allele25348	allele25349	allele25350	allele25351	allele25352	allele25353	allele25354	allele25355	allele25356	allele25357	allele25358	allele25359	allele25360	allele25361	allele25362	allele25363	allele25364	allele25365	allele25366	allele25367	allele25368	allele25369	allele25370	allele25371	allele25372	allele25373	allele25374	allele25375	allele25376	allele25377	allele25378	allele25379	allele25380	allele25381	allele25382	allele25383	allele25384	allele25385	allele25386	allele25387	allele25388	allele25389	allele25390	allele25391	allele25392	allele25393	allele25394	allele25395	allele25396	allele25397	allele25398	allele25399	allele25400	allele25401	allele25402	allele25403	allele25404	allele25405	allele25406	allele25407	allele25408	allele25409	allele25410	allele25411	allele25412	allele25413	allele25414	allele25415	allele25416	allele25417	allele25418	allele25419	allele25420	allele25421	allele25422	allele25423	allele25424	allele25425	allele25426	allele25427	allele25428	allele25429	allele25430	allele25431	allele25432	allele25433	allele25434	allele25435	allele25436	allele25437	allele25438	allele25439	allele25440	allele25441	allele25442	allele25443	allele25444	allele25445	allele25446	allele25447	allele25448	allele25449	allele25450	allele25451	allele25452	allele25453	allele25454	allele25455	allele25456	allele25457	allele25458	allele25459	allele25460	allele25461	allele25462	allele25463	allele25464	allele25465	allele25466	allele25467	allele25468	allele25469	allele25470	allele25471	allele25472	allele25473	allele25474	allele25475	allele25476	allele25477	allele25478	allele25479	allele25480	allele25481	allele25482	allele25483	allele25484	allele25485	allele25486	allele25487	allele25488	allele25489	allele25490	allele25491	allele25492	allele25493	allele25494	allele25495	allele25496	allele25497	allele25498	allele25499	allele25500	allele25501	allele25502	allele25503	allele25504	allele25505	allele25506	allele25507	allele25508	allele25509	allele25510	allele25511	allele25512	allele25513	allele25514	allele25515	allele25516	allele25517	allele25518	allele25519	allele25520	allele25521	allele25522	allele25523	allele25524	allele25525	allele25526	allele25527	allele25528	allele25529	allele25530	allele25531	allele25532	allele25533	allele25534	allele25535	allele25536	allele25537	allele25538	allele25539	allele25540	allele25541	allele25542	allele25543	allele25544	allele25545	allele25546	allele25547	allele25548	allele25549	allele25550	allele25551	allele25552	allele25553	allele25554	allele25555	allele25556	allele25557	allele25558	allele25559	allele25560	allele25561	allele25562	allele25563	allele25564	allele25565	allele25566	allele25567	allele25568	allele25569	allele25570	allele25571	allele25572	allele25573	allele25574	allele25575	allele25576	allele25577	allele25578	allele25579	allele25580	allele25581	allele25582	allele25583	allele25584	allele25585	allele25586	allele25587	allele25588	allele25589	allele25590	allele25591	allele25592	allele25593	allele25594	allele25595	allele25596	allele25597	allele25598	allele25599	allele25600	allele25601	allele25602	allele25603	allele25604	allele25605	allele25606	allele25607	allele25608	allele25609	allele25610	allele25611	allele25612	allele25613	allele25614	allele25615	allele25616	allele25617	allele25618	allele25619	allele25620	allele25621	allele25622	allele25623	allele25624	allele25625	allele25626	allele25627	allele25628	allele25629	allele25630	allele25631	allele25632	allele25633	allele25634	allele25635	allele25636	allele25637	allele25638	allele25639	allele25640	allele25641	allele25642	allele25643	allele25644	allele25645	allele25646	allele25647	allele25648	allele25649	allele25650	allele25651	allele25652	allele25653	allele25654	allele25655	allele25656	allele25657	allele25658	allele25659	allele25660	allele25661	allele25662	allele25663	allele25664	allele25665	allele25666	allele25667	allele25668	allele25669	allele25670	allele25671	allele25672	allele25673	allele25674	allele25675	allele25676	allele25677	allele25678	allele25679	allele25680	allele25681	allele25682	allele25683	allele25684	allele25685	allele25686	allele25687	allele25688	allele25689	allele25690	allele25691	allele25692	allele25693	allele25694	allele25695	allele25696	allele25697	allele25698	allele25699	allele25700	allele25701	allele25702	allele25703	allele25704	allele25705	allele25706	allele25707	allele25708	allele25709	allele25710	allele25711	allele25712	allele25713	allele25714	allele25715	allele25716	allele25717	allele25718	allele25719	allele25720	allele25721	allele25722	allele25723	allele25724	allele25725	allele25726	allele25727	allele25728	allele25729	allele25730	allele25731	allele25732	allele25733	allele25734	allele25735	allele25736	allele25737	allele25738	allele25739	allele25740	allele25741	allele25742	allele25743	allele25744	allele25745	allele25746	allele25747	allele25748	allele25749	allele25750	allele25751	allele25752	allele25753	allele25754	allele25755	allele25756	allele25757	allele25758	allele25759	allele25760	allele25761	allele25762	allele25763	allele25764	allele25765	allele25766	allele25767	allele25768	allele25769	allele25770	allele25771	allele25772	allele25773	allele25774	allele25775	allele25776	allele25777	allele25778	allele25779	allele25780	allele25781	allele25782	allele25783	allele25784	allele25785	allele25786	allele25787	allele25788	allele25789	allele25790	allele25791	allele25792	allele25793	allele25794	allele25795	allele25796	allele25797	allele25798	allele25799	allele25800	allele25801	allele25802	allele25803	allele25804	allele25805	allele25806	allele25807	allele25808	allele25809	allele25810	allele25811	allele25812	allele25813	allele25814	allele25815	allele25816	allele25817	allele25818	allele25819	allele25820	allele25821	allele25822	allele25823	allele25824	allele25825	allele25826	allele25827	allele25828	allele25829	allele25830	allele25831	allele25832	allele25833	allele25834	allele25835	allele25836	allele25837	allele25838	allele25839	allele25840	allele25841	allele25842	allele25843	allele25844	allele25845	allele25846	allele25847	allele25848	allele25849	allele25850	allele25851	allele25852	allele25853	allele25854	allele25855	allele25856	allele25857	allele25858	allele25859	allele25860	allele25861	allele25862	allele25863	allele25864	allele25865	allele25866	allele25867	allele25868	allele25869	allele25870	allele25871	allele25872	allele25873	allele25874	allele25875	allele25876	allele25877	allele25878	allele25879	allele25880	allele25881	allele25882	allele25883	allele25884	allele25885	allele25886	allele25887	allele25888	allele25889	allele25890	allele25891	allele25892	allele25893	allele25894	allele25895	allele25896	allele25897	allele25898	allele25899	allele25900	allele25901	allele25902	allele25903	allele25904	allele25905	allele25906	allele25907	allele25908	allele25909	allele25910	allele25911	allele25912	allele25913	allele25914	allele25915	allele25916	allele25917	allele25918	allele25919	allele25920	allele25921	allele25922	allele25923	allele25924	allele25925	allele25926	allele25927	allele25928	allele25929	allele25930	allele25931	allele25932	allele25933	allele25934	allele25935	allele25936	allele25937	allele25938	allele25939	allele25940	allele25941	allele25942	allele25943	allele25944	allele25945	allele25946	allele25947	allele25948	allele25949	allele25950	allele25951	allele25952	allele25953	allele25954	allele25955	allele25956	allele25957	allele25958	allele25959	allele25960	allele25961	allele25962	allele25963	allele25964	allele25965	allele25966	allele25967	allele25968	allele25969	allele25970	allele25971	allele25972	allele25973	allele25974	allele25975	allele25976	allele25977	allele25978	allele25979	allele25980	allele25981	allele25982	allele25983	allele25984	allele25985	allele25986	allele25987	allele25988	allele25989	allele25990	allele25991	allele25992	allele25993	allele25994	allele25995	allele25996	allele25997	allele25998	allele25999	allele26000	allele26001	allele26002	allele26003	allele26004	allele26005	allele26006	allele26007	allele26008	allele26009	allele26010	allele26011	allele26012	allele26013	allele26014	allele26015	allele26016	allele26017	allele26018	allele26019	allele26020	allele26021	allele26022	allele26023	allele26024	allele26025	allele26026	allele26027	allele26028	allele26029	allele26030	allele26031	allele26032	allele26033	allele26034	allele26035	allele26036	allele26037	allele26038	allele26039	allele26040	allele26041	allele26042	allele26043	allele26044	allele26045	allele26046	allele26047	allele26048	allele26049	allele26050	allele26051	allele26052	allele26053	allele26054	allele26055	allele26056	allele26057	allele26058	allele26059	allele26060	allele26061	allele26062	allele26063	allele26064	allele26065	allele26066	allele26067	allele26068	allele26069	allele26070	allele26071	allele26072	allele26073	allele26074	allele26075	allele26076	allele26077	allele26078	allele26079	allele26080	allele26081	allele26082	allele26083	allele26084	allele26085	allele26086	allele26087	allele26088	allele26089	allele26090	allele26091	allele26092	allele26093	allele26094	allele26095	allele26096	allele26097	allele26098	allele26099	allele26100	allele26101	allele26102	allele26103	allele26104	allele26105	allele26106	allele26107	allele26108	allele26109	allele26110	allele26111	allele26112	allele26113	allele26114	allele26115	allele26116	allele26117	allele26118	allele26119	allele26120	allele26121	allele26122	allele26123	allele26124	allele26125	allele26126	allele26127	allele26128	allele26129	allele26130	allele26131	allele26132	allele26133	allele26134	allele26135	allele26136	allele26137	allele26138	allele26139	allele26140	allele26141	allele26142	allele26143	allele26144	allele26145	allele26146	allele26147	allele26148	allele26149	allele26150	allele26151	allele26152	allele26153	allele26154	allele26155	allele26156	allele26157	allele26158	allele26159	allele26160	allele26161	allele26162	allele26163	allele26164	allele26165	allele26166	allele26167	allele26168	allele26169	allele26170	allele26171	allele26172	allele26173	allele26174	allele26175	allele26176	allele26177	allele26178	allele26179	allele26180	allele26181	allele26182	allele26183	allele26184	allele26185	allele26186	allele26187	allele26188	allele26189	allele26190	allele26191	allele26192	allele26193	allele26194	allele26195	allele26196	allele26197	allele26198	allele26199	allele26200	allele26201	allele26202	allele26203	allele26204	allele26205	allele26206	allele26207	allele26208	allele26209	allele26210	allele26211	allele26212	allele26213	allele26214	allele26215	allele26216	allele26217	allele26218	allele26219	allele26220	allele26221	allele26222	allele26223	allele26224	allele26225	allele26226	allele26227	allele26228	allele26229	allele26230	allele26231	allele26232	allele26233	allele26234	allele26235	allele26236	allele26237	allele26238	allele26239	allele26240	allele26241	allele26242	allele26243	allele26244	allele26245	allele26246	allele26247	allele26248	allele26249	allele26250	allele26251	allele26252	allele26253	allele26254	allele26255	allele26256	allele26257	allele26258	allele26259	allele26260	allele26261	allele26262	allele26263	allele26264	allele26265	allele26266	allele26267	allele26268	allele26269	allele26270	allele26271	allele26272	allele26273	allele26274	allele26275	allele26276	allele26277	allele26278	allele26279	allele26280	allele26281	allele26282	allele26283	allele26284	allele26285	allele26286	allele26287	allele26288	allele26289	allele26290	allele26291	allele26292	allele26293	allele26294	allele26295	allele26296	allele26297	allele26298	allele26299	allele26300	allele26301	allele26302	allele26303	allele26304	allele26305	allele26306	allele26307	allele26308	allele26309	allele26310	allele26311	allele26312	allele26313	allele26314	allele26315	allele26316	allele26317	allele26318	allele26319	allele26320	allele26321	allele26322	allele26323	allele26324	allele26325	allele26326	allele26327	allele26328	allele26329	allele26330	allele26331	allele26332	allele26333	allele26334	allele26335	allele26336	allele26337	allele26338	allele26339	allele26340	allele26341	allele26342	allele26343	allele26344	allele26345	allele26346	allele26347	allele26348	allele26349	allele26350	allele26351	allele26352	allele26353	allele26354	allele26355	allele26356	allele26357	allele26358	allele26359	allele26360	allele26361	allele26362	allele26363	allele26364	allele26365	allele26366	allele26367	allele26368	allele26369	allele26370	allele26371	allele26372	allele26373	allele26374	allele26375	allele26376	allele26377	allele26378	allele26379	allele26380	allele26381	allele26382	allele26383	allele26384	allele26385	allele26386	allele26387	allele26388	allele26389	allele26390	allele26391	allele26392	allele26393	allele26394	allele26395	allele26396	allele26397	allele26398	allele26399	allele26400	allele26401	allele26402	allele26403	allele26404	allele26405	allele26406	allele26407	allele26408	allele26409	allele26410	allele26411	allele26412	allele26413	allele26414	allele26415	allele26416	allele26417	allele26418	allele26419	allele26420	allele26421	allele26422	allele26423	allele26424	allele26425	allele26426	allele26427	allele26428	allele26429	allele26430	allele26431	allele26432	allele26433	allele26434	allele26435	allele26436	allele26437	allele26438	allele26439	allele26440	allele26441	allele26442	allele26443	allele26444	allele26445	allele26446	allele26447	allele26448	allele26449	allele26450	allele26451	allele26452	allele26453	allele26454	allele26455	allele26456	allele26457	allele26458	allele26459	allele26460	allele26461	allele26462	allele26463	allele26464	allele26465	allele26466	allele26467	allele26468	allele26469	allele26470	allele26471	allele26472	allele26473	allele26474	allele26475	allele26476	allele26477	allele26478	allele26479	allele26480	allele26481	allele26482	allele26483	allele26484	allele26485	allele26486	allele26487	allele26488	allele26489	allele26490	allele26491	allele26492	allele26493	allele26494	allele26495	allele26496	allele26497	allele26498	allele26499	allele26500	allele26501	allele26502	allele26503	allele26504	allele26505	allele26506	allele26507	allele26508	allele26509	allele26510	allele26511	allele26512	allele26513	allele26514	allele26515	allele26516	allele26517	allele26518	allele26519	allele26520	allele26521	allele26522	allele26523	allele26524	allele26525	allele26526	allele26527	allele26528	allele26529	allele26530	allele26531	allele26532	allele26533	allele26534	allele26535	allele26536	allele26537	allele26538	allele26539	allele26540	allele26541	allele26542	allele26543	allele26544	allele26545	allele26546	allele26547	allele26548	allele26549	allele26550	allele26551	allele26552	allele26553	allele26554	allele26555	allele26556	allele26557	allele26558	allele26559	allele26560	allele26561	allele26562	allele26563	allele26564	allele26565	allele26566	allele26567	allele26568	allele26569	allele26570	allele26571	allele26572	allele26573	allele26574	allele26575	allele26576	allele26577	allele26578	allele26579	allele26580	allele26581	allele26582	allele26583	allele26584	allele26585	allele26586	allele26587	allele26588	allele26589	allele26590	allele26591	allele26592	allele26593	allele26594	allele26595	allele26596	allele26597	allele26598	allele26599	allele26600	allele26601	allele26602	allele26603	allele26604	allele26605	allele26606	allele26607	allele26608	allele26609	allele26610	allele26611	allele26612	allele26613	allele26614	allele26615	allele26616	allele26617	allele26618	allele26619	allele26620	allele26621	allele26622	allele26623	allele26624	allele26625	allele26626	allele26627	allele26628	allele26629	allele26630	allele26631	allele26632	allele26633	allele26634	allele26635	allele26636	allele26637	allele26638	allele26639	allele26640	allele26641	allele26642	allele26643	allele26644	allele26645	allele26646	allele26647	allele26648	allele26649	allele26650	allele26651	allele26652	allele26653	allele26654	allele26655	allele26656	allele26657	allele26658	allele26659	allele26660	allele26661	allele26662	allele26663	allele26664	allele26665	allele26666	allele26667	allele26668	allele26669	allele26670	allele26671	allele26672	allele26673	allele26674	allele26675	allele26676	allele26677	allele26678	allele26679	allele26680	allele26681	allele26682	allele26683	allele26684	allele26685	allele26686	allele26687	allele26688	allele26689	allele26690	allele26691	allele26692	allele26693	allele26694	allele26695	allele26696	allele26697	allele26698	allele26699	allele26700	allele26701	allele26702	allele26703	allele26704	allele26705	allele26706	allele26707	allele26708	allele26709	allele26710	allele26711	allele26712	allele26713	allele26714	allele26715	allele26716	allele26717	allele26718	allele26719	allele26720	allele26721	allele26722	allele26723	allele26724	allele26725	allele26726	allele26727	allele26728	allele26729	allele26730	allele26731	allele26732	allele26733	allele26734	allele26735	allele26736	allele26737	allele26738	allele26739	allele26740	allele26741	allele26742	allele26743	allele26744	allele26745	allele26746	allele26747	allele26748	allele26749	allele26750	allele26751	allele26752	allele26753	allele26754	allele26755	allele26756	allele26757	allele26758	allele26759	allele26760	allele26761	allele26762	allele26763	allele26764	allele26765	allele26766	allele26767	allele26768	allele26769	allele26770	allele26771	allele26772	allele26773	allele26774	allele26775	allele26776	allele26777	allele26778	allele26779	allele26780	allele26781	allele26782	allele26783	allele26784	allele26785	allele26786	allele26787	allele26788	allele26789	allele26790	allele26791	allele26792	allele26793	allele26794	allele26795	allele26796	allele26797	allele26798	allele26799	allele26800	allele26801	allele26802	allele26803	allele26804	allele26805	allele26806	allele26807	allele26808	allele26809	allele26810	allele26811	allele26812	allele26813	allele26814	allele26815	allele26816	allele26817	allele26818	allele26819	allele26820	allele26821	allele26822	allele26823	allele26824	allele26825	allele26826	allele26827	allele26828	allele26829	allele26830	allele26831	allele26832	allele26833	allele26834	allele26835	allele26836	allele26837	allele26838	allele26839	allele26840	allele26841	allele26842	allele26843	allele26844	allele26845	allele26846	allele26847	allele26848	allele26849	allele26850	allele26851	allele26852	allele26853	allele26854	allele26855	allele26856	allele26857	allele26858	allele26859	allele26860	allele26861	allele26862	allele26863	allele26864	allele26865	allele26866	allele26867	allele26868	allele26869	allele26870	allele26871	allele26872	allele26873	allele26874	allele26875	allele26876	allele26877	allele26878	allele26879	allele26880	allele26881	allele26882	allele26883	allele26884	allele26885	allele26886	allele26887	allele26888	allele26889	allele26890	allele26891	allele26892	allele26893	allele26894	allele26895	allele26896	allele26897	allele26898	allele26899	allele26900	allele26901	allele26902	allele26903	allele26904	allele26905	allele26906	allele26907	allele26908	allele26909	allele26910	allele26911	allele26912	allele26913	allele26914	allele26915	allele26916	allele26917	allele26918	allele26919	allele26920	allele26921	allele26922	allele26923	allele26924	allele26925	allele26926	allele26927	allele26928	allele26929	allele26930	allele26931	allele26932	allele26933	allele26934	allele26935	allele26936	allele26937	allele26938	allele26939	allele26940	allele26941	allele26942	allele26943	allele26944	allele26945	allele26946	allele26947	allele26948	allele26949	allele26950	allele26951	allele26952	allele26953	allele26954	allele26955	allele26956	allele26957	allele26958	allele26959	allele26960	allele26961	allele26962	allele26963	allele26964	allele26965	allele26966	allele26967	allele26968	allele26969	allele26970	allele26971	allele26972	allele26973	allele26974	allele26975	allele26976	allele26977	allele26978	allele26979	allele26980	allele26981	allele26982	allele26983	allele26984	allele26985	allele26986	allele26987	allele26988	allele26989	allele26990	allele26991	allele26992	allele26993	allele26994	allele26995	allele26996	allele26997	allele26998	allele26999	allele27000	allele27001	allele27002	allele27003	allele27004	allele27005	allele27006	allele27007	allele27008	allele27009	allele27010	allele27011	allele27012	allele27013	allele27014	allele27015	allele27016	allele27017	allele27018	allele27019	allele27020	allele27021	allele27022	allele27023	allele27024	allele27025	allele27026	allele27027	allele27028	allele27029	allele27030	allele27031	allele27032	allele27033	allele27034	allele27035	allele27036	allele27037	allele27038	allele27039	allele27040	allele27041	allele27042	allele27043	allele27044	allele27045	allele27046	allele27047	allele27048	allele27049	allele27050	allele27051	allele27052	allele27053	allele27054	allele27055	allele27056	allele27057	allele27058	allele27059	allele27060	allele27061	allele27062	allele27063	allele27064	allele27065	allele27066	allele27067	allele27068	allele27069	allele27070	allele27071	allele27072	allele27073	allele27074	allele27075	allele27076	allele27077	allele27078	allele27079	allele27080	allele27081	allele27082	allele27083	allele27084	allele27085	allele27086	allele27087	allele27088	allele27089	allele27090	allele27091	allele27092	allele27093	allele27094	allele27095	allele27096	allele27097	allele27098	allele27099	allele27100	allele27101	allele27102	allele27103	allele27104	allele27105	allele27106	allele27107	allele27108	allele27109	allele27110	allele27111	allele27112	allele27113	allele27114	allele27115	allele27116	allele27117	allele27118	allele27119	allele27120	allele27121	allele27122	allele27123	allele27124	allele27125	allele27126	allele27127	allele27128	allele27129	allele27130	allele27131	allele27132	allele27133	allele27134	allele27135	allele27136	allele27137	allele27138	allele27139	allele27140	allele27141	allele27142	allele27143	allele27144	allele27145	allele27146	allele27147	allele27148	allele27149	allele27150	allele27151	allele27152	allele27153	allele27154	allele27155	allele27156	allele27157	allele27158	allele27159	allele27160	allele27161	allele27162	allele27163	allele27164	allele27165	allele27166	allele27167	allele27168	allele27169	allele27170	allele27171	allele27172	allele27173	allele27174	allele27175	allele27176	allele27177	allele27178	allele27179	allele27180	allele27181	allele27182	allele27183	allele27184	allele27185	allele27186	allele27187	allele27188	allele27189	allele27190	allele27191	allele27192	allele27193	allele27194	allele27195	allele27196	allele27197	allele27198	allele27199	allele27200	allele27201	allele27202	allele27203	allele27204	allele27205	allele27206	allele27207	allele27208	allele27209	allele27210	allele27211	allele27212	allele27213	allele27214	allele27215	allele27216	allele27217	allele27218	allele27219	allele27220	allele27221	allele27222	allele27223	allele27224	allele27225	allele27226	allele27227	allele27228	allele27229	allele27230	allele27231	allele27232	allele27233	allele27234	allele27235	allele27236	allele27237	allele27238	allele27239	allele27240	allele27241	allele27242	allele27243	allele27244	allele27245	allele27246	allele27247	allele27248	allele27249	allele27250	allele27251	allele27252	allele27253	allele27254	allele27255	allele27256	allele27257	allele27258	allele27259	allele27260	allele27261	allele27262	allele27263	allele27264	allele27265	allele27266	allele27267	allele27268	allele27269	allele27270	allele27271	allele27272	allele27273	allele27274	allele27275	allele27276	allele27277	allele27278	allele27279	allele27280	allele27281	allele27282	allele27283	allele27284	allele27285	allele27286	allele27287	allele27288	allele27289	allele27290	allele27291	allele27292	allele27293	allele27294	allele27295	allele27296	allele27297	allele27298	allele27299	allele27300	allele27301	allele27302	allele27303	allele27304	allele27305	allele27306	allele27307	allele27308	allele27309	allele27310	allele27311	allele27312	allele27313	allele27314	allele27315	allele27316	allele27317	allele27318	allele27319	allele27320	allele27321	allele27322	allele27323	allele27324	allele27325	allele27326	allele27327	allele27328	allele27329	allele27330	allele27331	allele27332	allele27333	allele27334	allele27335	allele27336	allele27337	allele27338	allele27339	allele27340	allele27341	allele27342	allele27343	allele27344	allele27345	allele27346	allele27347	allele27348	allele27349	allele27350	allele27351	allele27352	allele27353	allele27354	allele27355	allele27356	allele27357	allele27358	allele27359	allele27360	allele27361	allele27362	allele27363	allele27364	allele27365	allele27366	allele27367	allele27368	allele27369	allele27370	allele27371	allele27372	allele27373	allele27374	allele27375	allele27376	allele27377	allele27378	allele27379	allele27380	allele27381	allele27382	allele27383	allele27384	allele27385	allele27386	allele27387	allele27388	allele27389	allele27390	allele27391	allele27392	allele27393	allele27394	allele27395	allele27396	allele27397	allele27398	allele27399	allele27400	allele27401	allele27402	allele27403	allele27404	allele27405	allele27406	allele27407	allele27408	allele27409	allele27410	allele27411	allele27412	allele27413	allele27414	allele27415	allele27416	allele27417	allele27418	allele27419	allele27420	allele27421	allele27422	allele27423	allele27424	allele27425	allele27426	allele27427	allele27428	allele27429	allele27430	allele27431	allele27432	allele27433	allele27434	allele27435	allele27436	allele27437	allele27438	allele27439	allele27440	allele27441	allele27442	allele27443	allele27444	allele27445	allele27446	allele27447	allele27448	allele27449	allele27450	allele27451	allele27452	allele27453	allele27454	allele27455	allele27456	allele27457	allele27458	allele27459	allele27460	allele27461	allele27462	allele27463	allele27464	allele27465	allele27466	allele27467	allele27468	allele27469	allele27470	allele27471	allele27472	allele27473	allele27474	allele27475	allele27476	allele27477	allele27478	allele27479	allele27480	allele27481	allele27482	allele27483	allele27484	allele27485	allele27486	allele27487	allele27488	allele27489	allele27490	allele27491	allele27492	allele27493	allele27494	allele27495	allele27496	allele27497	allele27498	allele27499	allele27500	allele27501	allele27502	allele27503	allele27504	allele27505	allele27506	allele27507	allele27508	allele27509	allele27510	allele27511	allele27512	allele27513	allele27514	allele27515	allele27516	allele27517	allele27518	allele27519	allele27520	allele27521	allele27522	allele27523	allele27524	allele27525	allele27526	allele27527	allele27528	allele27529	allele27530	allele27531	allele27532	allele27533	allele27534	allele27535	allele27536	allele27537	allele27538	allele27539	allele27540	allele27541	allele27542	allele27543	allele27544	allele27545	allele27546	allele27547	allele27548	allele27549	allele27550	allele27551	allele27552	allele27553	allele27554	allele27555	allele27556	allele27557	allele27558	allele27559	allele27560	allele27561	allele27562	allele27563	allele27564	allele27565	allele27566	allele27567	allele27568	allele27569	allele27570	allele27571	allele27572	allele27573	allele27574	allele27575	allele27576	allele27577	allele27578	allele27579	allele27580	allele27581	allele27582	allele27583	allele27584	allele27585	allele27586	allele27587	allele27588	allele27589	allele27590	allele27591	allele27592	allele27593	allele27594	allele27595	allele27596	allele27597	allele27598	allele27599	allele27600	allele27601	allele27602	allele27603	allele27604	allele27605	allele27606	allele27607	allele27608	allele27609	allele27610	allele27611	allele27612	allele27613	allele27614	allele27615	allele27616	allele27617	allele27618	allele27619	allele27620	allele27621	allele27622	allele27623	allele27624	allele27625	allele27626	allele27627	allele27628	allele27629	allele27630	allele27631	allele27632	allele27633	allele27634	allele27635	allele27636	allele27637	allele27638	allele27639	allele27640	allele27641	allele27642	allele27643	allele27644	allele27645	allele27646	allele27647	allele27648	allele27649	allele27650	allele27651	allele27652	allele27653	allele27654	allele27655	allele27656	allele27657	allele27658	allele27659	allele27660	allele27661	allele27662	allele27663	allele27664	allele27665	allele27666	allele27667	allele27668	allele27669	allele27670	allele27671	allele27672	allele27673	allele27674	allele27675	allele27676	allele27677	allele27678	allele27679	allele27680	allele27681	allele27682	allele27683	allele27684	allele27685	allele27686	allele27687	allele27688	allele27689	allele27690	allele27691	allele27692	allele27693	allele27694	allele27695	allele27696	allele27697	allele27698	allele27699	allele27700	allele27701	allele27702	allele27703	allele27704	allele27705	allele27706	allele27707	allele27708	allele27709	allele27710	allele27711	allele27712	allele27713	allele27714	allele27715	allele27716	allele27717	allele27718	allele27719	allele27720	allele27721	allele27722	allele27723	allele27724	allele27725	allele27726	allele27727	allele27728	allele27729	allele27730	allele27731	allele27732	allele27733	allele27734	allele27735	allele27736	allele27737	allele27738	allele27739	allele27740	allele27741	allele27742	allele27743	allele27744	allele27745	allele27746	allele27747	allele27748	allele27749	allele27750	allele27751	allele27752	allele27753	allele27754	allele27755	allele27756	allele27757	allele27758	allele27759	allele27760	allele27761	allele27762	allele27763	allele27764	allele27765	allele27766	allele27767	allele27768	allele27769	allele27770	allele27771	allele27772	allele27773	allele27774	allele27775	allele27776	allele27777	allele27778	allele27779	allele27780	allele27781	allele27782	allele27783	allele27784	allele27785	allele27786	allele27787	allele27788	allele27789	allele27790	allele27791	allele27792	allele27793	allele27794	allele27795	allele27796	allele27797	allele27798	allele27799	allele27800	allele27801	allele27802	allele27803	allele27804	allele27805	allele27806	allele27807	allele27808	allele27809	allele27810	allele27811	allele27812	allele27813	allele27814	allele27815	allele27816	allele27817	allele27818	allele27819	allele27820	allele27821	allele27822	allele27823	allele27824	allele27825	allele27826	allele27827	allele27828	allele27829	allele27830	allele27831	allele27832	allele27833	allele27834	allele27835	allele27836	allele27837	allele27838	allele27839	allele27840	allele27841	allele27842	allele27843	allele27844	allele27845	allele27846	allele27847	allele27848	allele27849	allele27850	allele27851	allele27852	allele27853	allele27854	allele27855	allele27856	allele27857	allele27858	allele27859	allele27860	allele27861	allele27862	allele27863	allele27864	allele27865	allele27866	allele27867	allele27868	allele27869	allele27870	allele27871	allele27872	allele27873	allele27874	allele27875	allele27876	allele27877	allele27878	allele27879	allele27880	allele27881	allele27882	allele27883	allele27884	allele27885	allele27886	allele27887	allele27888	allele27889	allele27890	allele27891	allele27892	allele27893	allele27894	allele27895	allele27896	allele27897	allele27898	allele27899	allele27900	allele27901	allele27902	allele27903	allele27904	allele27905	allele27906	allele27907	allele27908	allele27909	allele27910	allele27911	allele27912	allele27913	allele27914	allele27915	allele27916	allele27917	allele27918	allele27919	allele27920	allele27921	allele27922	allele27923	allele27924	allele27925	allele27926	allele27927	allele27928	allele27929	allele27930	allele27931	allele27932	allele27933	allele27934	allele27935	allele27936	allele27937	allele27938	allele27939	allele27940	allele27941	allele27942	allele27943	allele27944	allele27945	allele27946	allele27947	allele27948	allele27949	allele27950	allele27951	allele27952	allele27953	allele27954	allele27955	allele27956	allele27957	allele27958	allele27959	allele27960	allele27961	allele27962	allele27963	allele27964	allele27965	allele27966	allele27967	allele27968	allele27969	allele27970	allele27971	allele27972	allele27973	allele27974	allele27975	allele27976	allele27977	allele27978	allele27979	allele27980	allele27981	allele27982	allele27983	allele27984	allele27985	allele27986	allele27987	allele27988	allele27989	allele27990	allele27991	allele27992	allele27993	allele27994	allele27995	allele27996	allele27997	allele27998	allele27999	allele28000	allele28001	allele28002	allele28003	allele28004	allele28005	allele28006	allele28007	allele28008	allele28009	allele28010	allele28011	allele28012	allele28013	allele28014	allele28015	allele28016	allele28017	allele28018	allele28019	allele28020	allele28021	allele28022	allele28023	allele28024	allele28025	allele28026	allele28027	allele28028	allele28029	allele28030	allele28031	allele28032	allele28033	allele28034	allele28035	allele28036	allele28037	allele28038	allele28039	allele28040	allele28041	allele28042	allele28043	allele28044	allele28045	allele28046	allele28047	allele28048	allele28049	allele28050	allele28051	allele28052	allele28053	allele28054	allele28055	allele28056	allele28057	allele28058	allele28059	allele28060	allele28061	allele28062	allele28063	allele28064	allele28065	allele28066	allele28067	allele28068	allele28069	allele28070	allele28071	allele28072	allele28073	allele28074	allele28075	allele28076	allele28077	allele28078	allele28079	allele28080	allele28081	allele28082	allele28083	allele28084	allele28085	allele28086	allele28087	allele28088	allele28089	allele28090	allele28091	allele28092	allele28093	allele28094	allele28095	allele28096	allele28097	allele28098	allele28099	allele28100	allele28101	allele28102	allele28103	allele28104	allele28105	allele28106	allele28107	allele28108	allele28109	allele28110	allele28111	allele28112	allele28113	allele28114	allele28115	allele28116	allele28117	allele28118	allele28119	allele28120	allele28121	allele28122	allele28123	allele28124	allele28125	allele28126	allele28127	allele28128	allele28129	allele28130	allele28131	allele28132	allele28133	allele28134	allele28135	allele28136	allele28137	allele28138	allele28139	allele28140	allele28141	allele28142	allele28143	allele28144	allele28145	allele28146	allele28147	allele28148	allele28149	allele28150	allele28151	allele28152	allele28153	allele28154	allele28155	allele28156	allele28157	allele28158	allele28159	allele28160	allele28161	allele28162	allele28163	allele28164	allele28165	allele28166	allele28167	allele28168	allele28169	allele28170	allele28171	allele28172	allele28173	allele28174	allele28175	allele28176	allele28177	allele28178	allele28179	allele28180	allele28181	allele28182	allele28183	allele28184	allele28185	allele28186	allele28187	allele28188	allele28189	allele28190	allele28191	allele28192	allele28193	allele28194	allele28195	allele28196	allele28197	allele28198	allele28199	allele28200	allele28201	allele28202	allele28203	allele28204	allele28205	allele28206	allele28207	allele28208	allele28209	allele28210	allele28211	allele28212	allele28213	allele28214	allele28215	allele28216	allele28217	allele28218	allele28219	allele28220	allele28221	allele28222	allele28223	allele28224	allele28225	allele28226	allele28227	allele28228	allele28229	allele28230	allele28231	allele28232	allele28233	allele28234	allele28235	allele28236	allele28237	allele28238	allele28239	allele28240	allele28241	allele28242	allele28243	allele28244	allele28245	allele28246	allele28247	allele28248	allele28249	allele28250	allele28251	allele28252	allele28253	allele28254	allele28255	allele28256	allele28257	allele28258	allele28259	allele28260	allele28261	allele28262	allele28263	allele28264	allele28265	allele28266	allele28267	allele28268	allele28269	allele28270	allele28271	allele28272	allele28273	allele28274	allele28275	allele28276	allele28277	allele28278	allele28279	allele28280	allele28281	allele28282	allele28283	allele28284	allele28285	allele28286	allele28287	allele28288	allele28289	allele28290	allele28291	allele28292	allele28293	allele28294	allele28295	allele28296	allele28297	allele28298	allele28299	allele28300	allele28301	allele28302	allele28303	allele28304	allele28305	allele28306	allele28307	allele28308	allele28309	allele28310	allele28311	allele28312	allele28313	allele28314	allele28315	allele28316	allele28317	allele28318	allele28319	allele28320	allele28321	allele28322	allele28323	allele28324	allele28325	allele28326	allele28327	allele28328	allele28329	allele28330	allele28331	allele28332	allele28333	allele28334	allele28335	allele28336	allele28337	allele28338	allele28339	allele28340	allele28341	allele28342	allele28343	allele28344	allele28345	allele28346	allele28347	allele28348	allele28349	allele28350	allele28351	allele28352	allele28353	allele28354	allele28355	allele28356	allele28357	allele28358	allele28359	allele28360	allele28361	allele28362	allele28363	allele28364	allele28365	allele28366	allele28367	allele28368	allele28369	allele28370	allele28371	allele28372	allele28373	allele28374	allele28375	allele28376	allele28377	allele28378	allele28379	allele28380	allele28381	allele28382	allele28383	allele28384	allele28385	allele28386	allele28387	allele28388	allele28389	allele28390	allele28391	allele28392	allele28393	allele28394	allele28395	allele28396	allele28397	allele28398	allele28399	allele28400	allele28401	allele28402	allele28403	allele28404	allele28405	allele28406	allele28407	allele28408	allele28409	allele28410	allele28411	allele28412	allele28413	allele28414	allele28415	allele28416	allele28417	allele28418	allele28419	allele28420	allele28421	allele28422	allele28423	allele28424	allele28425	allele28426	allele28427	allele28428	allele28429	allele28430	allele28431	allele28432	allele28433	allele28434	allele28435	allele28436	allele28437	allele28438	allele28439	allele28440	allele28441	allele28442	allele28443	allele28444	allele28445	allele28446	allele28447	allele28448	allele28449	allele28450	allele28451	allele28452	allele28453	allele28454	allele28455	allele28456	allele28457	allele28458	allele28459	allele28460	allele28461	allele28462	allele28463	allele28464	allele28465	allele28466	allele28467	allele28468	allele28469	allele28470	allele28471	allele28472	allele28473	allele28474	allele28475	allele28476	allele28477	allele28478	allele28479	allele28480	allele28481	allele28482	allele28483	allele28484	allele28485	allele28486	allele28487	allele28488	allele28489	allele28490	allele28491	allele28492	allele28493	allele28494	allele28495	allele28496	allele28497	allele28498	allele28499	allele28500	allele28501	allele28502	allele28503	allele28504	allele28505	allele28506	allele28507	allele28508	allele28509	allele28510	allele28511	allele28512	allele28513	allele28514	allele28515	allele28516	allele28517	allele28518	allele28519	allele28520	allele28521	allele28522	allele28523	allele28524	allele28525	allele28526	allele28527	allele28528	allele28529	allele28530	allele28531	allele28532	allele28533	allele28534	allele28535	allele28536	allele28537	allele28538	allele28539	allele28540	allele28541	allele28542	allele28543	allele28544	allele28545	allele28546	allele28547	allele28548	allele28549	allele28550	allele28551	allele28552	allele28553	allele28554	allele28555	allele28556	allele28557	allele28558	allele28559	allele28560	allele28561	allele28562	allele28563	allele28564	allele28565	allele28566	allele28567	allele28568	allele28569	allele28570	allele28571	allele28572	allele28573	allele28574	allele28575	allele28576	allele28577	allele28578	allele28579	allele28580	allele28581	allele28582	allele28583	allele28584	allele28585	allele28586	allele28587	allele28588	allele28589	allele28590	allele28591	allele28592	allele28593	allele28594	allele28595	allele28596	allele28597	allele28598	allele28599	allele28600	allele28601	allele28602	allele28603	allele28604	allele28605	allele28606	allele28607	allele28608	allele28609	allele28610	allele28611	allele28612	allele28613	allele28614	allele28615	allele28616	allele28617	allele28618	allele28619	allele28620	allele28621	allele28622	allele28623	allele28624	allele28625	allele28626	allele28627	allele28628	allele28629	allele28630	allele28631	allele28632	allele28633	allele28634	allele28635	allele28636	allele28637	allele28638	allele28639	allele28640	allele28641	allele28642	allele28643	allele28644	allele28645	allele28646	allele28647	allele28648	allele28649	allele28650	allele28651	allele28652	allele28653	allele28654	allele28655	allele28656	allele28657	allele28658	allele28659	allele28660	allele28661	allele28662	allele28663	allele28664	allele28665	allele28666	allele28667	allele28668	allele28669	allele28670	allele28671	allele28672	allele28673	allele28674	allele28675	allele28676	allele28677	allele28678	allele28679	allele28680	allele28681	allele28682	allele28683	allele28684	allele28685	allele28686	allele28687	allele28688	allele28689	allele28690	allele28691	allele28692	allele28693	allele28694	allele28695	allele28696	allele28697	allele28698	allele28699	allele28700	allele28701	allele28702	allele28703	allele28704	allele28705	allele28706	allele28707	allele28708	allele28709	allele28710	allele28711	allele28712	allele28713	allele28714	allele28715	allele28716	allele28717	allele28718	allele28719	allele28720	allele28721	allele28722	allele28723	allele28724	allele28725	allele28726	allele28727	allele28728	allele28729	allele28730	allele28731	allele28732	allele28733	allele28734	allele28735	allele28736	allele28737	allele28738	allele28739	allele28740	allele28741	allele28742	allele28743	allele28744	allele28745	allele28746	allele28747	allele28748	allele28749	allele28750	allele28751	allele28752	allele28753	allele28754	allele28755	allele28756	allele28757	allele28758	allele28759	allele28760	allele28761	allele28762	allele28763	allele28764	allele28765	allele28766	allele28767	allele28768	allele28769	allele28770	allele28771	allele28772	allele28773	allele28774	allele28775	allele28776	allele28777	allele28778	allele28779	allele28780	allele28781	allele28782	allele28783	allele28784	allele28785	allele28786	allele28787	allele28788	allele28789	allele28790	allele28791	allele28792	allele28793	allele28794	allele28795	allele28796	allele28797	allele28798	allele28799	allele28800	allele28801	allele28802	allele28803	allele28804	allele28805	allele28806	allele28807	allele28808	allele28809	allele28810	allele28811	allele28812	allele28813	allele28814	allele28815	allele28816	allele28817	allele28818	allele28819	allele28820	allele28821	allele28822	allele28823	allele28824	allele28825	allele28826	allele28827	allele28828	allele28829	allele28830	allele28831	allele28832	allele28833	allele28834	allele28835	allele28836	allele28837	allele28838	allele28839	allele28840	allele28841	allele28842	allele28843	allele28844	allele28845	allele28846	allele28847	allele28848	allele28849	allele28850	allele28851	allele28852	allele28853	allele28854	allele28855	allele28856	allele28857	allele28858	allele28859	allele28860	allele28861	allele28862	allele28863	allele28864	allele28865	allele28866	allele28867	allele28868	allele28869	allele28870	allele28871	allele28872	allele28873	allele28874	allele28875	allele28876	allele28877	allele28878	allele28879	allele28880	allele28881	allele28882	allele28883	allele28884	allele28885	allele28886	allele28887	allele28888	allele28889	allele28890	allele28891	allele28892	allele28893	allele28894	allele28895	allele28896	allele28897	allele28898	allele28899	allele28900	allele28901	allele28902	allele28903	allele28904	allele28905	allele28906	allele28907	allele28908	allele28909	allele28910	allele28911	allele28912	allele28913	allele28914	allele28915	allele28916	allele28917	allele28918	allele28919	allele28920	allele28921	allele28922	allele28923	allele28924	allele28925	allele28926	allele28927	allele28928	allele28929	allele28930	allele28931	allele28932	allele28933	allele28934	allele28935	allele28936	allele28937	allele28938	allele28939	allele28940	allele28941	allele28942	allele28943	allele28944	allele28945	allele28946	allele28947	allele28948	allele28949	allele28950	allele28951	allele28952	allele28953	allele28954	allele28955	allele28956	allele28957	allele28958	allele28959	allele28960	allele28961	allele28962	allele28963	allele28964	allele28965	allele28966	allele28967	allele28968	allele28969	allele28970	allele28971	allele28972	allele28973	allele28974	allele28975	allele28976	allele28977	allele28978	allele28979	allele28980	allele28981	allele28982	allele28983	allele28984	allele28985	allele28986	allele28987	allele28988	allele28989	allele28990	allele28991	allele28992	allele28993	allele28994	allele28995	allele28996	allele28997	allele28998	allele28999	allele29000	allele29001	allele29002	allele29003	allele29004	allele29005	allele29006	allele29007	allele29008	allele29009	allele29010	allele29011	allele29012	allele29013	allele29014	allele29015	allele29016	allele29017	allele29018	allele29019	allele29020	allele29021	allele29022	allele29023	allele29024	allele29025	allele29026	allele29027	allele29028	allele29029	allele29030	allele29031	allele29032	allele29033	allele29034	allele29035	allele29036	allele29037	allele29038	allele29039	allele29040	allele29041	allele29042	allele29043	allele29044	allele29045	allele29046	allele29047	allele29048	allele29049	allele29050	allele29051	allele29052	allele29053	allele29054	allele29055	allele29056	allele29057	allele29058	allele29059	allele29060	allele29061	allele29062	allele29063	allele29064	allele29065	allele29066	allele29067	allele29068	allele29069	allele29070	allele29071	allele29072	allele29073	allele29074	allele29075	allele29076	allele29077	allele29078	allele29079	allele29080	allele29081	allele29082	allele29083	allele29084	allele29085	allele29086	allele29087	allele29088	allele29089	allele29090	allele29091	allele29092	allele29093	allele29094	allele29095	allele29096	allele29097	allele29098	allele29099	allele29100	allele29101	allele29102	allele29103	allele29104	allele29105	allele29106	allele29107	allele29108	allele29109	allele29110	allele29111	allele29112	allele29113	allele29114	allele29115	allele29116	allele29117	allele29118	allele29119	allele29120	allele29121	allele29122	allele29123	allele29124	allele29125	allele29126	allele29127	allele29128	allele29129	allele29130	allele29131	allele29132	allele29133	allele29134	allele29135	allele29136	allele29137	allele29138	allele29139	allele29140	allele29141	allele29142	allele29143	allele29144	allele29145	allele29146	allele29147	allele29148	allele29149	allele29150	allele29151	allele29152	allele29153	allele29154	allele29155	allele29156	allele29157	allele29158	allele29159	allele29160	allele29161	allele29162	allele29163	allele29164	allele29165	allele29166	allele29167	allele29168	allele29169	allele29170	allele29171	allele29172	allele29173	allele29174	allele29175	allele29176	allele29177	allele29178	allele29179	allele29180	allele29181	allele29182	allele29183	allele29184	allele29185	allele29186	allele29187	allele29188	allele29189	allele29190	allele29191	allele29192	allele29193	allele29194	allele29195	allele29196	allele29197	allele29198	allele29199	allele29200	allele29201	allele29202	allele29203	allele29204	allele29205	allele29206	allele29207	allele29208	allele29209	allele29210	allele29211	allele29212	allele29213	allele29214	allele29215	allele29216	allele29217	allele29218	allele29219	allele29220	allele29221	allele29222	allele29223	allele29224	allele29225	allele29226	allele29227	allele29228	allele29229	allele29230	allele29231	allele29232	allele29233	allele29234	allele29235	allele29236	allele29237	allele29238	allele29239	allele29240	allele29241	allele29242	allele29243	allele29244	allele29245	allele29246	allele29247	allele29248	allele29249	allele29250	allele29251	allele29252	allele29253	allele29254	allele29255	allele29256	allele29257	allele29258	allele29259	allele29260	allele29261	allele29262	allele29263	allele29264	allele29265	allele29266	allele29267	allele29268	allele29269	allele29270	allele29271	allele29272	allele29273	allele29274	allele29275	allele29276	allele29277	allele29278	allele29279	allele29280	allele29281	allele29282	allele29283	allele29284	allele29285	allele29286	allele29287	allele29288	allele29289	allele29290	allele29291	allele29292	allele29293	allele29294	allele29295	allele29296	allele29297	allele29298	allele29299	allele29300	allele29301	allele29302	allele29303	allele29304	allele29305	allele29306	allele29307	allele29308	allele29309	allele29310	allele29311	allele29312	allele29313	allele29314	allele29315	allele29316	allele29317	allele29318	allele29319	allele29320	allele29321	allele29322	allele29323	allele29324	allele29325	allele29326	allele29327	allele29328	allele29329	allele29330	allele29331	allele29332	allele29333	allele29334	allele29335	allele29336	allele29337	allele29338	allele29339	allele29340	allele29341	allele29342	allele29343	allele29344	allele29345	allele29346	allele29347	allele29348	allele29349	allele29350	allele29351	allele29352	allele29353	allele29354	allele29355	allele29356	allele29357	allele29358	allele29359	allele29360	allele29361	allele29362	allele29363	allele29364	allele29365	allele29366	allele29367	allele29368	allele29369	allele29370	allele29371	allele29372	allele29373	allele29374	allele29375	allele29376	allele29377	allele29378	allele29379	allele29380	allele29381	allele29382	allele29383	allele29384	allele29385	allele29386	allele29387	allele29388	allele29389	allele29390	allele29391	allele29392	allele29393	allele29394	allele29395	allele29396	allele29397	allele29398	allele29399	allele29400	allele29401	allele29402	allele29403	allele29404	allele29405	allele29406	allele29407	allele29408	allele29409	allele29410	allele29411	allele29412	allele29413	allele29414	allele29415	allele29416	allele29417	allele29418	allele29419	allele29420	allele29421	allele29422	allele29423	allele29424	allele29425	allele29426	allele29427	allele29428	allele29429	allele29430	allele29431	allele29432	allele29433	allele29434	allele29435	allele29436	allele29437	allele29438	allele29439	allele29440	allele29441	allele29442	allele29443	allele29444	allele29445	allele29446	allele29447	allele29448	allele29449	allele29450	allele29451	allele29452	allele29453	allele29454	allele29455	allele29456	allele29457	allele29458	allele29459	allele29460	allele29461	allele29462	allele29463	allele29464	allele29465	allele29466	allele29467	allele29468	allele29469	allele29470	allele29471	allele29472	allele29473	allele29474	allele29475	allele29476	allele29477	allele29478	allele29479	allele29480	allele29481	allele29482	allele29483	allele29484	allele29485	allele29486	allele29487	allele29488	allele29489	allele29490	allele29491	allele29492	allele29493	allele29494	allele29495	allele29496	allele29497	allele29498	allele29499	allele29500	allele29501	allele29502	allele29503	allele29504	allele29505	allele29506	allele29507	allele29508	allele29509	allele29510	allele29511	allele29512	allele29513	allele29514	allele29515	allele29516	allele29517	allele29518	allele29519	allele29520	allele29521	allele29522	allele29523	allele29524	allele29525	allele29526	allele29527	allele29528	allele29529	allele29530	allele29531	allele29532	allele29533	allele29534	allele29535	allele29536	allele29537	allele29538	allele29539	allele29540	allele29541	allele29542	allele29543	allele29544	allele29545	allele29546	allele29547	allele29548	allele29549	allele29550	allele29551	allele29552	allele29553	allele29554	allele29555	allele29556	allele29557	allele29558	allele29559	allele29560	allele29561	allele29562	allele29563	allele29564	allele29565	allele29566	allele29567	allele29568	allele29569	allele29570	allele29571	allele29572	allele29573	allele29574	allele29575	allele29576	allele29577	allele29578	allele29579	allele29580	allele29581	allele29582	allele29583	allele29584	allele29585	allele29586	allele29587	allele29588	allele29589	allele29590	allele29591	allele29592	allele29593	allele29594	allele29595	allele29596	allele29597	allele29598	allele29599	allele29600	allele29601	allele29602	allele29603	allele29604	allele29605	allele29606	allele29607	allele29608	allele29609	allele29610	allele29611	allele29612	allele29613	allele29614	allele29615	allele29616	allele29617	allele29618	allele29619	allele29620	allele29621	allele29622	allele29623	allele29624	allele29625	allele29626	allele29627	allele29628	allele29629	allele29630	allele29631	allele29632	allele29633	allele29634	allele29635	allele29636	allele29637	allele29638	allele29639	allele29640	allele29641	allele29642	allele29643	allele29644	allele29645	allele29646	allele29647	allele29648	allele29649	allele29650	allele29651	allele29652	allele29653	allele29654	allele29655	allele29656	allele29657	allele29658	allele29659	allele29660	allele29661	allele29662	allele29663	allele29664	allele29665	allele29666	allele29667	allele29668	allele29669	allele29670	allele29671	allele29672	allele29673	allele29674	allele29675	allele29676	allele29677	allele29678	allele29679	allele29680	allele29681	allele29682	allele29683	allele29684	allele29685	allele29686	allele29687	allele29688	allele29689	allele29690	allele29691	allele29692	allele29693	allele29694	allele29695	allele29696	allele29697	allele29698	allele29699	allele29700	allele29701	allele29702	allele29703	allele29704	allele29705	allele29706	allele29707	allele29708	allele29709	allele29710	allele29711	allele29712	allele29713	allele29714	allele29715	allele29716	allele29717	allele29718	allele29719	allele29720	allele29721	allele29722	allele29723	allele29724	allele29725	allele29726	allele29727	allele29728	allele29729	allele29730	allele29731	allele29732	allele29733	allele29734	allele29735	allele29736	allele29737	allele29738	allele29739	allele29740	allele29741	allele29742	allele29743	allele29744	allele29745	allele29746	allele29747	allele29748	allele29749	allele29750	allele29751	allele29752	allele29753	allele29754	allele29755	allele29756	allele29757	allele29758	allele29759	allele29760	allele29761	allele29762	allele29763	allele29764	allele29765	allele29766	allele29767	allele29768	allele29769	allele29770	allele29771	allele29772	allele29773	allele29774	allele29775	allele29776	allele29777	allele29778	allele29779	allele29780	allele29781	allele29782	allele29783	allele29784	allele29785	allele29786	allele29787	allele29788	allele29789	allele29790	allele29791	allele29792	allele29793	allele29794	allele29795	allele29796	allele29797	allele29798	allele29799	allele29800	allele29801	allele29802	allele29803	allele29804	allele29805	allele29806	allele29807	allele29808	allele29809	allele29810	allele29811	allele29812	allele29813	allele29814	allele29815	allele29816	allele29817	allele29818	allele29819	allele29820	allele29821	allele29822	allele29823	allele29824	allele29825	allele29826	allele29827	allele29828	allele29829	allele29830	allele29831	allele29832	allele29833	allele29834	allele29835	allele29836	allele29837	allele29838	allele29839	allele29840	allele29841	allele29842	allele29843	allele29844	allele29845	allele29846	allele29847	allele29848	allele29849	allele29850	allele29851	allele29852	allele29853	allele29854	allele29855	allele29856	allele29857	allele29858	allele29859	allele29860	allele29861	allele29862	allele29863	allele29864	allele29865	allele29866	allele29867	allele29868	allele29869	allele29870	allele29871	allele29872	allele29873	allele29874	allele29875	allele29876	allele29877	allele29878	allele29879	allele29880	allele29881	allele29882	allele29883	allele29884	allele29885	allele29886	allele29887	allele29888	allele29889	allele29890	allele29891	allele29892	allele29893	allele29894	allele29895	allele29896	allele29897	allele29898	allele29899	allele29900	allele29901	allele29902	allele29903	allele29904	allele29905	allele29906	allele29907	allele29908	allele29909	allele29910	allele29911	allele29912	allele29913	allele29914	allele29915	allele29916	allele29917	allele29918	allele29919	allele29920	allele29921	allele29922	allele29923	allele29924	allele29925	allele29926	allele29927	allele29928	allele29929	allele29930	allele29931	allele29932	allele29933	allele29934	allele29935	allele29936	allele29937	allele29938	allele29939	allele29940	allele29941	allele29942	allele29943	allele29944	allele29945	allele29946	allele29947	allele29948	allele29949	allele29950	allele29951	allele29952	allele29953	allele29954	allele29955	allele29956	allele29957	allele29958	allele29959	allele29960	allele29961	allele29962	allele29963	allele29964	allele29965	allele29966	allele29967	allele29968	allele29969	allele29970	allele29971	allele29972	allele29973	allele29974	allele29975	allele29976	allele29977	allele29978	allele29979	allele29980	allele29981	allele29982	allele29983	allele29984	allele29985	allele29986	allele29987	allele29988	allele29989	allele29990	allele29991	allele29992	allele29993	allele29994	allele29995	allele29996	allele29997	allele29998	allele29999	allele30000
[truncated: 62,379,544 more chars]
