# Supplementary material for: Machine learning techniques for continuous genetic assignment of geographic origin of forest trees
Source: PLoS One. 2025 Jun 6;20(6):e0324994. doi: 10.1371/journal.pone.0324994 (PMC12143523; doi:10.1371/journal.pone.0324994)
Supplement: S6 “Supplementary 6.zip” — (ZIP) [file pone.0324994.s006.zip › methods/NN/r-script_NN.r]

### ==================== GENERALIZED SCRIPT ====================

# ----------- 1. USER SETTINGS (adjust these variables) -----------

# Path to working directory
working_directory <- "C:/temp/NN"

# Input file name (tab-separated with header)
input_file_name <- "input_NN_oak.txt"

# Output result file name (auto-generated using k)
output_file_prefix <- "LOO_NN_model_results"

# Output histogram file name (auto-generated using k)
histogram_file_prefix <- "histogram_of_distances_LOO_NN"

# Number of nearest neighbors
k <- 5

# Minimum geographic distance (in km)
min_distance_km <- -1  # set 0 or higher to enforce a minimum distance

# ---------------------------------------------------------------

# ----------- 2. PACKAGE CHECK & INSTALL ------------------------

check_and_install_packages <- function(packages) {
  installed_packages <- rownames(installed.packages())
  for (package in packages) {
    if (!(package %in% installed_packages)) {
      install.packages(package)
    }
    library(package, character.only = TRUE)
  }
}

necessary_packages <- c("tidyverse")
check_and_install_packages(necessary_packages)

# ----------- 3. SET WORKING DIRECTORY & LOAD DATA --------------

setwd(working_directory)

data <- read.table(input_file_name, header = TRUE, sep = "\t", stringsAsFactors = FALSE, check.names = FALSE)

# Convert lat/lon to numeric
data$latitude <- as.numeric(as.character(data$latitude))
data$longitude <- as.numeric(as.character(data$longitude))

if (any(is.na(data$latitude), is.na(data$longitude))) {
  stop("Error: NAs introduced during latitude/longitude conversion.")
}

# ----------- 4. DEFINE FUNCTIONS ------------------------------

# Haversine distance
haversine_distance <- function(lat1, lon1, lat2, lon2) {
  R <- 6371  # km
  rad <- pi / 180
  dlat <- (lat2 - lat1) * rad
  dlon <- (lon2 - lon1) * rad
  a <- sin(dlat / 2)^2 + cos(lat1 * rad) * cos(lat2 * rad) * sin(dlon / 2)^2
  c <- 2 * atan2(sqrt(a), sqrt(1 - a))
  R * c
}

# Genetic distance (mean absolute difference)
genetic_distance <- function(x, y) {
  non_na <- !is.na(x) & !is.na(y)
  if (any(non_na)) mean(abs(x[non_na] - y[non_na])) else NA
}

# Analysis function
perform_analysis_loo <- function(data, k, geo_distance_matrix, min_dist_km = 1) {
  ids <- data$id
  coords <- data[, c("latitude", "longitude")]
  genetic_data <- as.matrix(data[, !(names(data) %in% c("id", "latitude", "longitude"))])
  n <- nrow(data)
  
  results <- data.frame(
    ID = ids, Latitude_T = coords$latitude, Longitude_T = coords$longitude,
    Latitude_P = NA, Longitude_P = NA, Latitude_Var = NA, Longitude_Var = NA,
    Distance = NA, distance_CI_99 = NA, Flag = NA, stringsAsFactors = FALSE
  )
  
  pb <- txtProgressBar(min = 0, max = n, style = 3)
  
  for (i in 1:n) {
    test_genetic <- genetic_data[i, ]
    valid_idx <- which(geo_distance_matrix[i, ] > min_dist_km & seq_len(n) != i)
    if (length(valid_idx) == 0) next
    
    training_genetic <- genetic_data[valid_idx, ]
    training_coords <- coords[valid_idx, ]
    distances_gen <- apply(training_genetic, 1, function(x) genetic_distance(x, test_genetic))
    
    nearest_idx <- order(distances_gen, na.last = NA)[1:min(k, length(distances_gen))]
    if (length(nearest_idx) == 0) next
    
    pred_lats <- training_coords[nearest_idx, "latitude"]
    pred_lons <- training_coords[nearest_idx, "longitude"]
    
    pred_lat <- mean(pred_lats, na.rm = TRUE)
    pred_lon <- mean(pred_lons, na.rm = TRUE)
    lat_var <- var(pred_lats, na.rm = TRUE)
    lon_var <- var(pred_lons, na.rm = TRUE)
    
    # Neighbor distances
    neighbor_distances <- combn(nearest_idx, 2, function(pair) {
      haversine_distance(training_coords[pair[1], "latitude"], training_coords[pair[1], "longitude"],
                         training_coords[pair[2], "latitude"], training_coords[pair[2], "longitude"])
    })
    
    mean_neighbor_dist <- mean(neighbor_distances, na.rm = TRUE)
    sd_neighbor_dist <- sd(neighbor_distances, na.rm = TRUE)
    z_score <- 3.291
    distance_CI_99 <- (mean_neighbor_dist + z_score * sd_neighbor_dist) / 2
    true_pred_distance <- haversine_distance(coords[i, "latitude"], coords[i, "longitude"], pred_lat, pred_lon)
    flag <- ifelse(true_pred_distance > distance_CI_99, 1, 0)
    
    # Save
    results[i, c("Latitude_P", "Longitude_P", "Latitude_Var", "Longitude_Var",
                 "Distance", "distance_CI_99", "Flag")] <- c(
      pred_lat, pred_lon, lat_var, lon_var,
      round(true_pred_distance, 1), round(distance_CI_99, 1), flag
    )
    
    setTxtProgressBar(pb, i)
  }
  close(pb)
  return(results)
}

# ----------- 5. CALCULATE DISTANCE MATRIX ----------------------

geo_distance_matrix <- outer(1:nrow(data), 1:nrow(data), Vectorize(function(i, j) {
  haversine_distance(data$latitude[i], data$longitude[i], data$latitude[j], data$longitude[j])
}))

# ----------- 6. RUN ANALYSIS ----------------------------------

results_loo <- perform_analysis_loo(data, k, geo_distance_matrix, min_distance_km)

# ----------- 7. SAVE RESULTS ----------------------------------

result_filename <- sprintf("%s_k_%d.txt", output_file_prefix, k)
write.table(results_loo, result_filename, sep = "\t", row.names = FALSE, col.names = TRUE, quote = FALSE)
cat("Analysis complete. Results saved to '", result_filename, "'\n", sep="")

# ----------- 8. ANALYZE & VISUALIZE ---------------------------

results_df <- read.table(result_filename, header = TRUE, sep = "\t")
valid_distances <- na.omit(results_df$Distance)
prediction_variance <- var(valid_distances)
cat("Variance of prediction errors: ", prediction_variance, "\n")

# Histogram
histogram_filename <- sprintf("%s_k_%d.pdf", histogram_file_prefix, k)
pdf(histogram_filename)
hist(valid_distances, breaks = 40, col = "blue",
     main = sprintf("Geographic Distances (NN, k = %d)\nN = %d, Mean = %.0f km, SD = %.0f km",
                    k, length(valid_distances), mean(valid_distances), sd(valid_distances)),
     xlab = "Distance (km)")
dev.off()

### ==================== END OF SCRIPT ====================
