# Supplementary material for: Machine learning techniques for continuous genetic assignment of geographic origin of forest trees
Source: PLoS One. 2025 Jun 6;20(6):e0324994. doi: 10.1371/journal.pone.0324994 (PMC12143523; doi:10.1371/journal.pone.0324994)
Supplement: S6 “Supplementary 6.zip” — (ZIP) [file pone.0324994.s006.zip › methods/NN/readme.txt]

------------------------------------------------------------------
Nearest Neighbour (NN) Method for Continuous Geographic Assignment
------------------------------------------------------------------

Overview
This R script implements the Nearest Neighbour (NN) method described in the paper:
"Machine learning techniques for continuous genetic assignment of geographic origin of forest trees"(Degen, Yanbaev & Müller).

The script uses genetic distances to identify the k most genetically similar individuals for each tree, then assigns a predicted geographic origin based on the average coordinates of these neighbors. A Leave-One-Out Cross Validation (LOOCV) framework is used to assess model performance and detect potential outliers.

System Requirements
* R (version ? 4.0.0)
* Required R package: tidyverse
* Sufficient memory for distance matrix calculations (especially for large datasets)
Directory Structure
P
lace the script and the input file in your working directory, e.g.:
C:/temp/NN/

- input_NN_oak.txt                      # Input SNP and location data (tab-delimited)
- LOO_NN_model_results_k_5.txt          # Output file with prediction results
-  histogram_of_distances_LOO_NN_k_5.pdf # Output histogram of prediction errors

Input File Format
input_NN_oak.txt must be a tab-delimited file with the following columns:
bash
CopyEdit
id   latitude   longitude   SNP_1   SNP_2   ...   SNP_n
- The id, latitude, and longitude columns must come first
- All remaining columns are SNP genotypes, coded numerically (e.g., 0, 0.5, 1) 1= homozygote first allele, 0.5 = heterozygote, 0 = homozygote second allele
- Missing SNP values should be left as NA

User Configurable Settings (at top of script)
* working_directory: folder where input/output files are stored
* input_file_name: name of the input file (with extension)
* output_file_prefix: prefix for output result files
* histogram_file_prefix: prefix for output histogram PDF
* k: number of nearest genetic neighbors used in prediction
* min_distance_km: minimum geographic distance between test and training individuals (set to 0 or higher to avoid nearby or same-point matches)

How It Works
1. Data Preprocessing
o Reads genotype and geographic data
o Converts latitude/longitude to numeric
o Checks for conversion issues

2. Distance Calculations
o Computes pairwise Haversine geographic distances
o Computes pairwise genetic distances (mean absolute difference)

3. Leave-One-Out Cross Validation
o For each individual:
* Finds its k most genetically similar individuals (excluding itself)
* Predicts location as the average latitude and longitude of these neighbors
* Calculates prediction variance and the true prediction error
* Flags samples where the error exceeds a calculated 99.9% confidence interval

4. Outputs
o A result table with predicted coordinates, prediction variances, errors, and outlier flags
o A histogram of the geographic distance errors saved as PDF

Output Files
* LOO_NN_model_results_k_<k>.txt: Prediction results for each individual including:
o True vs predicted coordinates
o Distance error
o Prediction variance
o 99.9% confidence interval radius
o Outlier flag (1 = flagged as potential outlier)
* histogram_of_distances_LOO_NN_k_<k>.pdf: Histogram of geographic prediction errors with summary statistics

Model Details
* Distance Metrics:
o Genetic: Mean Absolute Difference across SNPs
o Geographic: Haversine formula (in kilometers)
* Outlier Detection:
o Based on pairwise distances among the k nearest neighbors
o An individual is flagged if its prediction error exceeds a 99.9% confidence threshold

* Parameter Recommendation:
o try different  k, k= 5 was found optimal in the paper
o Increase min_distance_km (e.g., 10–50 km) if your dataset includes individuals at the same or very nearby coordinates

Citation
If you use this script, please cite the accompanying publication.
For inquiries or feedback, contact:
Bernd Degen
Thünen Institute of Forest Genetics
bernd.degen@thuenen.de
