# Supplementary material for: Machine learning techniques for continuous genetic assignment of geographic origin of forest trees
Source: PLoS One. 2025 Jun 6;20(6):e0324994. doi: 10.1371/journal.pone.0324994 (PMC12143523; doi:10.1371/journal.pone.0324994)
Supplement: S6 “Supplementary 6.zip” — (ZIP) [file pone.0324994.s006.zip › methods/readme.txt]

----
NOTE
----

The folder contains the python programs and r-scripts as well the input data for beech and oak used for continuous genetic assignment of geographic origin in the below paper:

Degen B., Yanbaev Y, N. Müller): "Machine learning techniques for continuous genetic assignment of geographic origin of forest trees"


The folder has 5 sub-directories that include the programs, input data and a readme-textfile. One sub-direcrory for each method.

"NN"    => Nearest Neighbour Method (NN)
"GPR-D" => Direct Gaussian Process Regression 
"GPR-G" => Grid Based Gaussian Process Regression
"GP"    => Genomic Prediction
"DL"    => Deep Learning
